# Supplementary material for: Revealing the Molecular Mechanisms of Alzheimer’s Disease Based on Network Analysis
Source: Int J Mol Sci. 2021 Oct 26;22(21):11556. doi: 10.3390/ijms222111556 (PMC8584243; doi:10.3390/ijms222111556)
Supplement: Supplementary file 1 [file ijms-22-11556-s001.zip]

Archive with 9 entries (9 files):
- Bayraktar_SuppFigures.pdf
- Dataset S1 - nTPMs.xlsx
- Dataset S2 - DEGs.xlsx
- Dataset S3 - GSEA of all genes.xlsx
- Dataset S4 - features_modules_union-DEGs.xlsx
- Dataset S5 - overlap_modules_union-DEGs.xlsx
- Dataset S6 - reporterMetabolites_allGenes.xlsx
- Dataset S7 - reporterMetabolites_onlyDOWN.xlsx
- Dataset S8 - reporterMetabolites_onlyUP.xlsx
