# Supplementary material for: Revealing the Molecular Mechanisms of Alzheimer’s Disease Based on Network Analysis
Source: Int J Mol Sci. 2021 Oct 26;22(21):11556. doi: 10.3390/ijms222111556 (PMC8584243; doi:10.3390/ijms222111556)
Supplement: Supplementary file 1 [file ijms-22-11556-s001.zip › Dataset S1 - nTPMs.xlsx]

## Sheet: DESeq2 DLPFC results
	baseMean	log2FoldChange	lfcSE	stat	pvalue	padj
A2M	2989.91	0.075972	0.0637961	1.19086	0.23371	0.411927
A2ML1	229.706	0.272179	0.0556213	4.89342	9.90963e-07	5.92888e-05
A4GALT	239.722	0.202541	0.0754718	2.68367	0.00728196	0.0374126
AAAS	309.146	0.0195098	0.0283302	0.688656	0.49104	0.666186
AACS	607.967	-0.0104976	0.053319	-0.196883	0.843919	0.915534
AADAT	257.181	-0.0697304	0.0227138	-3.06996	0.00214085	0.0159282
AAED1	342.952	0.0235942	0.0625649	0.377116	0.706087	0.829379
AAGAB	545.723	-0.0732615	0.0339031	-2.16091	0.0307026	0.100914
AAK1	4648.22	-0.0626102	0.0250034	-2.50406	0.0122776	0.0534002
AAMDC	241.921	0.0295905	0.047415	0.624074	0.532579	0.700401
AAMP	1641.04	0.0162421	0.0221873	0.732047	0.46414	0.642575
AAR2	344.491	0.0470691	0.0183246	2.56862	0.0102104	0.0470575
AARD	126.85	0.0230725	0.0610146	0.378147	0.705321	0.829005
AARS	4274.6	-0.00719982	0.030848	-0.233396	0.815454	0.897847
AARS2	477.55	-0.0491873	0.0221604	-2.2196	0.0264458	0.0912425
AARSD1	475.804	-0.0860687	0.0473868	-1.8163	0.0693242	0.178756
AASDH	202.127	-0.00111743	0.0311625	-0.035858	0.971396	0.985669
AASDHPPT	1445.3	-0.0623947	0.03889	-1.60439	0.108628	0.243686
AATF	654.417	0.0780575	0.020547	3.79897	0.000145297	0.00237554
AATK	3306.71	0.155102	0.0414179	3.74482	0.000180524	0.00272212
ABAT	5086.92	-0.00448348	0.031504	-0.142315	0.886832	0.938212
ABC7-42404400C24.1	462.02	-0.0429713	0.0482466	-0.890658	0.373113	0.559238
ABCA10	53.2096	0.00503075	0.0650352	0.0773544	0.938342	0.968566
ABCA2	4460.59	0.145714	0.0429954	3.38907	0.000701298	0.00722855
ABCA3	3267.14	-0.00231004	0.0177556	-0.130102	0.896486	0.944883
ABCA5	413.709	-0.0531835	0.0382239	-1.39137	0.164114	0.322686
ABCA6	93.356	0.211187	0.0561612	3.76037	0.00016966	0.002624
ABCA7	830.502	0.126936	0.0409468	3.10002	0.00193505	0.0148655
ABCA8	353.836	0.236666	0.0718154	3.29548	0.000982524	0.0091573
ABCA9	394.501	0.00361949	0.0243755	0.148489	0.881957	0.934471
ABCB1	373.274	0.127097	0.0714709	1.7783	0.0753545	0.189158
ABCB10	192.596	-0.0241491	0.0262044	-0.921566	0.356755	0.544336
ABCB6	258.487	0.0016046	0.0423443	0.037894	0.969772	0.984553
ABCB7	185.026	0.0737105	0.0298543	2.46901	0.0135488	0.0570724
ABCB8	699.085	-0.0477598	0.0188999	-2.52698	0.0115047	0.0511527
ABCB9	1217.88	0.0324037	0.0279354	1.15995	0.24607	0.425817
ABCC1	264.396	-0.0238017	0.0249105	-0.95549	0.33933	0.525969
ABCC10	380.766	0.0109768	0.0214093	0.512711	0.608154	0.760588
ABCC3	44.3939	0.0556045	0.0603845	0.920841	0.357134	0.544549
ABCC5	1941.73	-0.0797269	0.0284975	-2.79768	0.00514706	0.0293604
ABCC8	860.927	-0.179903	0.0454458	-3.95862	7.53833e-05	0.00150801
ABCC9	1772.67	-0.00555019	0.0382494	-0.145105	0.884628	0.936949
ABCD1	147.692	0.109621	0.0370489	2.95882	0.00308818	0.0207555
ABCD2	200.165	-0.0611393	0.0459596	-1.33028	0.183425	0.349796
ABCD3	607.705	0.0409849	0.0259856	1.57722	0.114745	0.252582
ABCD4	149.326	0.0330683	0.0385512	0.857778	0.391015	0.576291
ABCE1	497.402	-0.0346088	0.028671	-1.2071	0.227394	0.404529
ABCF1	1042.82	0.0400622	0.0168241	2.38124	0.0172543	0.0674128
ABCF2	1228.32	-0.00973418	0.0157034	-0.619877	0.535339	0.702126
ABCF3	450.815	-0.0229668	0.0485235	-0.473313	0.63599	0.781723
ABCG1	331.274	0.085019	0.037428	2.27153	0.0231148	0.0831763
ABCG2	528.165	0.0559097	0.0745257	0.750206	0.45313	0.632885
ABCG4	496.499	-0.0690103	0.043777	-1.57641	0.114932	0.252823
ABHD10	727.031	-0.050797	0.0218011	-2.33002	0.0198051	0.0742933
ABHD11	435.832	-0.0789123	0.0483969	-1.63052	0.102991	0.235617
ABHD12	2727.01	-0.0704241	0.0281046	-2.50579	0.0122179	0.0533062
ABHD12B	62.5433	0.0522213	0.0641111	0.814544	0.415334	0.600276
ABHD13	274.701	-0.028059	0.0222591	-1.26056	0.207467	0.379907
ABHD14A	1163.75	-0.047927	0.0329174	-1.45598	0.145399	0.296438
ABHD14B	353.032	-0.00391113	0.0318426	-0.122827	0.902244	0.948231
ABHD16A	456.618	0.0244865	0.0591755	0.413795	0.679024	0.811541
ABHD17A	4581.44	0.00698108	0.038025	0.183592	0.854334	0.92117
ABHD17B	521.66	0.128935	0.0285572	4.51498	6.33213e-06	0.000245403
ABHD17C	418.336	0.0103075	0.0237511	0.433981	0.664303	0.801285
ABHD18	583.134	-0.046403	0.053275	-0.871009	0.383749	0.569498
ABHD2	2308.73	0.0210475	0.0253127	0.8315	0.405691	0.59167
ABHD3	190.751	0.00477477	0.0469208	0.101762	0.918945	0.957517
ABHD4	415.093	-0.00483901	0.05087	-0.0951251	0.924215	0.960711
ABHD5	105.483	0.0827246	0.0440416	1.87833	0.060336	0.162284
ABHD6	542.705	0.0796794	0.0256413	3.10746	0.00188702	0.0145791
ABHD8	2910.02	-0.0373066	0.0300607	-1.24104	0.214591	0.388515
ABI1	1157.96	-0.0542881	0.0241124	-2.25146	0.0243565	0.086281
ABI2	4168.95	-0.0758325	0.0195726	-3.87443	0.000106876	0.00193179
ABI3	105.654	0.122132	0.0579207	2.10861	0.0349779	0.110464
ABL1	1296.39	0.095284	0.0272995	3.49032	0.000482448	0.00546564
ABL2	1361.25	0.00290701	0.0205271	0.141618	0.887382	0.938641
ABLIM1	3910.89	0.0500523	0.0253077	1.97775	0.0479567	0.138237
ABLIM2	555.181	-0.0846355	0.0656508	-1.28918	0.197336	0.367596
ABLIM3	724.269	-0.0184988	0.0241167	-0.767053	0.44305	0.624823
ABR	5945.76	-0.00490807	0.037626	-0.130443	0.896216	0.944831
ABRACL	193.708	-0.0948875	0.0368128	-2.57757	0.0099499	0.0463009
ABT1	247.859	-0.033294	0.0169133	-1.96851	0.0490097	0.140644
ABTB1	1020.72	-0.0121034	0.0469876	-0.257587	0.796726	0.88667
ABTB2	313.598	0.17582	0.0392855	4.47544	7.62534e-06	0.000282857
AC004076.7	77.2322	0.0413312	0.0410781	1.00616	0.314338	0.501173
AC004158.1	6.45504	0.142473	0.103658	1.37445	0.169302	0.329987
AC004381.6	64.979	-0.0574457	0.0388615	-1.47822	0.13935	0.288384
AC004813.1	248.501	-0.0235613	0.0395807	-0.595272	0.551661	0.715506
AC004824.2	85.6508	0.173546	0.0682185	2.54397	0.01096	0.049538
AC004953.1	40.6628	0.134081	0.0689945	1.94336	0.0519732	0.146028
AC006449.2	4.92947	0.0703634	0.0846097	0.831624	0.405621	0.591639
AC007326.1	145.198	0.011163	0.037731	0.295858	0.767339	0.868331
AC008686.1	217.759	-0.0262558	0.0818557	-0.320757	0.748395	0.856314
AC008759.1	8.60669	0.00998224	0.0900854	0.110809	0.911768	0.953482
AC008810.1	74.1943	0.111631	0.125905	0.88663	0.375278	0.561123
AC008914.1	93.7541	0.0940736	0.0769525	1.22249	0.221523	0.397727
AC009022.1	86.7297	-0.0266568	0.0968205	-0.275322	0.783069	0.879007
AC009060.2	355.759	0.00529082	0.0406185	0.130256	0.896364	0.944831
AC009060.3	65.5309	0.118053	0.0600639	1.96546	0.0493606	0.141063
AC009065.4	12.2487	-0.0157246	0.0570393	-0.27568	0.782794	0.878849
AC009977.1	17.2325	0.00945027	0.108441	0.0871466	0.930555	0.964428
AC010287.1	117.793	0.109506	0.0698342	1.56808	0.116862	0.25564
AC010412.1	15.13	0.00873773	0.0743097	0.117585	0.906396	0.950698
AC013461.1	687.307	0.03214	0.0351642	0.913997	0.360718	0.547743
AC016142.1	10.1298	0.22388	0.275805	0.811734	0.416944	0.601868
AC016577.1	11.5713	-0.0187546	0.0647395	-0.289694	0.772051	0.871687
AC017028.10	6.62238	0.152428	0.0906364	1.68175	0.0926166	0.219025
AC017081.1	237.075	-0.0579074	0.0402675	-1.43807	0.150414	0.303046
AC019206.1	34.8451	0.0723731	0.0517569	1.39833	0.162015	0.32006
AC022405.1	15.1401	-0.00438039	0.070396	-0.062225	0.950384	0.975093
AC024060.1	3.65335	0.285183	0.226587	1.2586	0.208173	0.380718
AC026248.1	54.8146	0.132902	0.0547226	2.42865	0.0151551	0.0615447
AC073072.1	13.9318	-0.0871382	0.0946101	-0.921025	0.357037	0.544549
AC073333.1	307.851	-0.0113928	0.0314464	-0.362292	0.717134	0.836352
AC073657.1	60.1419	0.113127	0.064254	1.76062	0.0783027	0.194382
AC087350.1	10.3964	0.0977663	0.0843837	1.15859	0.246622	0.426294
AC090154.1	49.8473	-0.0265508	0.0915828	-0.28991	0.771885	0.871576
AC090498.1	17.1933	-0.0292988	0.0679619	-0.431106	0.666391	0.80266
AC104981.1	5.95815	-0.471872	0.289951	-1.62742	0.103648	0.236451
AC105052.2	52.6889	0.0562548	0.0494089	1.13855	0.254889	0.435596
AC107081.1	10.6541	-0.101677	0.10627	-0.956775	0.338681	0.52534
AC109486.1	359.97	-0.0162027	0.0340638	-0.475659	0.634318	0.781046
AC110602.1	4.57355	0.120909	0.0933276	1.29553	0.195138	0.364844
AC131263.1	62.8295	0.0796264	0.0637729	1.24859	0.211814	0.385542
AC138969.4	2088.52	-0.0124132	0.0587057	-0.211447	0.832539	0.908918
AC231657.1	12.9796	0.0350603	0.0618	0.56732	0.570497	0.730137
AC234582.1	4.93011	0.414158	0.14951	2.7701	0.00560384	0.0310519
AC241377.2	38.6912	0.0578157	0.0977904	0.591221	0.554372	0.717727
AC241585.2	198.461	-0.00682613	0.0351803	-0.194033	0.84615	0.916257
AC245100.1	198.048	-0.00294868	0.0284218	-0.103747	0.91737	0.956685
ACAA1	875.66	0.0442422	0.0321289	1.37702	0.168506	0.32893
ACAA2	863.791	0.0547727	0.0458638	1.19425	0.232382	0.410403
ACACA	1668.29	0.0120754	0.0223748	0.539689	0.589412	0.745914
ACACB	1159.13	0.196993	0.0564225	3.4914	0.000480499	0.00545307
ACAD10	252.083	-0.037359	0.027129	-1.37709	0.168486	0.32893
ACAD8	277.437	-0.0360562	0.0229321	-1.5723	0.11588	0.254419
ACAD9	364.742	-0.0554105	0.0457543	-1.21104	0.225878	0.402771
ACADM	713.66	0.0150754	0.0247391	0.609377	0.542275	0.707444
ACADS	436.787	0.025381	0.0460147	0.551584	0.581233	0.739239
ACADSB	897.177	-0.0868687	0.0229081	-3.79205	0.000149408	0.00240666
ACADVL	2122.85	0.0841009	0.0347343	2.42126	0.0154668	0.0625561
ACAP1	85.8738	0.0504796	0.0379383	1.33057	0.18333	0.349692
ACAP2	511.211	0.0144233	0.0282342	0.510844	0.609461	0.761434
ACAP3	4722.94	-0.00471158	0.0348167	-0.135325	0.892355	0.941755
ACAT1	667.375	0.0266575	0.0373125	0.714439	0.474956	0.65149
ACAT2	370.176	0.0375761	0.0517599	0.725969	0.467858	0.645344
ACBD3	561.167	-0.00798752	0.0191548	-0.416997	0.67668	0.809559
ACBD4	576.951	-0.0534851	0.0378405	-1.41343	0.157528	0.313776
ACBD5	1133.13	0.102936	0.0311538	3.30412	0.000952746	0.00896341
ACBD6	336.177	-0.0216816	0.0295906	-0.73272	0.46373	0.642334
ACBD7	1248	0.012528	0.0643213	0.194772	0.845571	0.916059
ACD	337.932	0.00883786	0.0264999	0.333506	0.738752	0.849909
ACE	191.188	-0.0721234	0.0370932	-1.94438	0.051849	0.145835
ACER3	1375.38	0.0896834	0.0384711	2.33119	0.0197434	0.0741262
ACHE	783.46	-0.0617171	0.0426622	-1.44665	0.147996	0.300224
ACIN1	2348.08	0.0679437	0.0227265	2.98962	0.00279322	0.019372
ACKR1	412.527	-0.131583	0.0647401	-2.03248	0.0421054	0.126482
ACKR2	238.106	0.0170292	0.0614293	0.277215	0.781615	0.878133
ACKR3	217.329	0.0645882	0.0565184	1.14278	0.25313	0.433788
ACLY	1233.94	-0.0208552	0.0355395	-0.586818	0.557326	0.719547
ACO1	802.546	0.0106642	0.0254075	0.419726	0.674686	0.80844
ACO2	6392.93	-0.0590558	0.0219269	-2.6933	0.00707483	0.0365074
ACOT1	204.819	-0.0260851	0.0842663	-0.309555	0.756899	0.861246
ACOT11	1051.37	-0.000354051	0.0447454	-0.00791257	0.993687	0.997353
ACOT13	520.391	0.00159512	0.0207695	0.0768008	0.938782	0.968816
ACOT2	387.407	0.0560888	0.0409243	1.37055	0.170515	0.331655
ACOT4	159.544	-0.0559508	0.0286606	-1.95219	0.0509162	0.144113
ACOT6	44.7691	-0.0199294	0.0556481	-0.358133	0.720244	0.837868
ACOT7	2601.09	-0.134082	0.0568569	-2.35824	0.0183619	0.0703847
ACOT8	605.004	-0.0771139	0.0271448	-2.84083	0.00449957	0.0266424
ACOT9	563.874	0.0497544	0.0367576	1.35358	0.175869	0.339223
ACOX1	1708.97	-0.040536	0.0365608	-1.10873	0.267548	0.450539
ACOX3	212.367	0.0433328	0.0263458	1.64477	0.100017	0.231119
ACOXL	92.3161	0.00389552	0.0603429	0.0645564	0.948527	0.974112
ACP1	828.823	-0.104886	0.0302082	-3.47209	0.000516419	0.00577989
ACP2	630.106	-0.099803	0.0355398	-2.8082	0.00498187	0.0286828
ACP6	261.199	0.0384978	0.0364635	1.05579	0.291065	0.474974
ACRC	195.289	0.0196761	0.0551848	0.35655	0.721429	0.838524
ACSBG1	1383.5	0.0720674	0.0437435	1.6475	0.0994552	0.230206
ACSF2	149.351	0.128831	0.0591941	2.17641	0.0295247	0.0982868
ACSF3	202.002	-0.0133357	0.032254	-0.413458	0.679271	0.811762
ACSL1	494.801	0.235976	0.0619785	3.80738	0.000140445	0.00232555
ACSL3	2627.8	-0.0730649	0.0216388	-3.37658	0.000733937	0.00745012
ACSL4	786.072	-0.10772	0.0344852	-3.12366	0.00178614	0.0139864
ACSL5	350.76	0.0677868	0.0708944	0.956165	0.338989	0.525566
ACSL6	2092.92	-0.0275127	0.0330626	-0.832139	0.40533	0.591423
ACSM5	98.7885	0.018935	0.0739114	0.256186	0.797807	0.887113
ACSS1	2236.94	0.0686406	0.0556869	1.23262	0.217719	0.392514
ACSS2	224.709	0.113053	0.0850953	1.32855	0.183997	0.350577
ACSS3	435.141	0.120827	0.0523393	2.30854	0.0209694	0.0775372
ACTA2	233.413	-0.0604311	0.0725137	-0.833376	0.404633	0.590928
ACTB	34515.6	-0.0612521	0.0402494	-1.52181	0.128056	0.272102
ACTG1	17987.2	-0.142782	0.0318969	-4.47635	7.5931e-06	0.000282581
ACTL6A	119.73	0.164858	0.047769	3.45114	0.000558215	0.00611587
ACTL6B	782.77	-0.110849	0.0600346	-1.84642	0.0648318	0.170732
ACTN1	1811.36	-0.0360621	0.0341991	-1.05447	0.291666	0.475716
ACTN2	963.3	-0.0952162	0.0396365	-2.40223	0.0162954	0.064837
ACTN4	5816.56	0.0129143	0.0227194	0.568424	0.569747	0.729562
ACTR10	518.865	-0.0585631	0.0280401	-2.08855	0.0367487	0.114414
ACTR1A	3681.76	-0.0247476	0.0243688	-1.01554	0.309848	0.496514
ACTR1B	2670.5	-0.0255807	0.0260343	-0.982576	0.325816	0.512488
ACTR2	2884.05	-0.0709518	0.0370523	-1.91491	0.055504	0.153125
ACTR3	1348.79	0.0160373	0.026416	0.607106	0.543781	0.708897
ACTR3B	572.625	-0.16563	0.0579506	-2.85813	0.00426147	0.0257999
ACTR3C	82.027	-0.0753638	0.0490187	-1.53745	0.124183	0.266271
ACTR5	210.728	-0.0203632	0.0198407	-1.02634	0.304733	0.491045
ACTR6	218.28	-0.0241141	0.0404808	-0.595692	0.551381	0.715215
ACTR8	243.356	0.0438713	0.0291371	1.50569	0.132148	0.277842
ACVR1	254.794	0.0832604	0.0343852	2.42141	0.0154606	0.0625507
ACVR1B	1474.42	-0.0679926	0.0267656	-2.54029	0.011076	0.0498956
ACVR2A	345.882	-0.054283	0.0287675	-1.88696	0.0591662	0.160114
ACVRL1	448.334	0.140037	0.0553802	2.52866	0.01145	0.0509968
ACY1	155.325	-0.0187617	0.0419953	-0.446757	0.655051	0.79489
ACYP1	390.788	-0.00490448	0.0263767	-0.18594	0.852492	0.920463
ACYP2	946.367	0.0204769	0.0171466	1.19422	0.232391	0.410403
ADA	85.9964	0.162556	0.0615854	2.63952	0.00830228	0.0407672
ADAL	307.021	-0.00994953	0.0227589	-0.43717	0.661988	0.799943
ADAM10	1272.08	0.0726786	0.0224453	3.23802	0.00120361	0.0106173
ADAM11	2462.29	-0.144243	0.0341612	-4.22242	2.41697e-05	0.000667649
ADAM15	263.855	-0.0080253	0.0629891	-0.127408	0.898618	0.946162
ADAM17	707.105	-0.0189513	0.019755	-0.959315	0.3374	0.524167
ADAM19	256.61	-0.0139674	0.0329057	-0.424467	0.671225	0.806388
ADAM22	1523.94	-0.0711699	0.034789	-2.04576	0.04078	0.123348
ADAM23	1723.55	-0.1193	0.0491201	-2.42875	0.0151512	0.0615447
ADAM28	124.667	0.0509922	0.0620253	0.82212	0.411009	0.596086
ADAM32	37.8908	-0.0910942	0.0422291	-2.15714	0.0309944	0.101514
ADAM33	303.185	0.196162	0.0553795	3.54215	0.000396886	0.00479428
ADAM9	409.236	-0.0034779	0.0429492	-0.080977	0.93546	0.967119
ADAMTS1	446.283	0.221596	0.104767	2.11513	0.0344187	0.109096
ADAMTS10	806.336	0.0265265	0.0331926	0.79917	0.424192	0.608271
ADAMTS13	506.483	0.00284536	0.0315245	0.0902588	0.928082	0.96271
ADAMTS2	183.721	0.236248	0.0518515	4.55625	5.20747e-06	0.000213951
ADAMTS4	997.755	-0.00620851	0.0602058	-0.103121	0.917867	0.956931
ADAMTS8	209.873	-0.121315	0.0470892	-2.57628	0.00998691	0.04639
ADAMTS9	193.721	0.0685162	0.134746	0.508485	0.611113	0.762892
ADAMTSL2	633.174	-0.0431101	0.0310263	-1.38947	0.16469	0.323671
ADAMTSL5	109.102	0.0748455	0.0442093	1.69298	0.0904594	0.215335
ADAP1	2805.05	-0.0581898	0.0399026	-1.4583	0.144759	0.29569
ADAP2	197.105	0.0326045	0.0463702	0.703135	0.481972	0.658262
ADAR	3934.8	-0.0134167	0.0189218	-0.70906	0.478287	0.654607
ADARB1	1442.83	-0.0466071	0.0277691	-1.67838	0.0932726	0.220094
ADARB2	895.162	-0.003432	0.0482385	-0.0711466	0.943281	0.971062
ADAT1	163.285	0.0108146	0.025276	0.42786	0.668753	0.804301
ADAT2	193.007	-0.0643899	0.0321848	-2.00063	0.0454321	0.133279
ADAT3	76.3475	0.202632	0.0474053	4.27445	1.9161e-05	0.000566668
ADCK1	193.883	0.00396355	0.0355909	0.111364	0.911328	0.953242
ADCK2	574.512	-0.0370755	0.0276006	-1.34329	0.17918	0.343973
ADCK3	534.684	0.00783662	0.032838	0.238645	0.811381	0.895686
ADCK4	440.326	0.0393491	0.0345894	1.13761	0.255285	0.436012
ADCK5	150.04	0.0492076	0.0477992	1.02947	0.303261	0.489346
ADCY1	5349.93	-0.154659	0.0315653	-4.89966	9.60015e-07	5.79715e-05
ADCY2	3010.14	-0.0111	0.0299028	-0.371204	0.710486	0.832212
ADCY3	1113.74	-0.00782801	0.0228568	-0.342481	0.731989	0.845199
ADCY5	1896.61	0.0356659	0.0202484	1.76142	0.0781675	0.194318
ADCY6	735.475	-0.0166948	0.0362376	-0.460704	0.645011	0.787936
ADCY7	199.202	-0.0506145	0.0421034	-1.20215	0.229305	0.406648
ADCY8	307.433	0.072119	0.0329684	2.18752	0.0287046	0.0962478
ADCY9	725.025	0.0542089	0.0244053	2.22119	0.026338	0.0909433
ADCYAP1	182.804	-0.254205	0.0852294	-2.9826	0.0028581	0.0196957
ADCYAP1R1	3238.15	0.11447	0.0377489	3.0324	0.00242616	0.0173835
ADD1	5453.13	0.0274011	0.0247839	1.1056	0.2689	0.451809
ADD2	3114.32	-0.0774793	0.0346919	-2.23335	0.0255258	0.0889189
ADD3	3140.4	0.101267	0.0432506	2.34141	0.0192113	0.0725561
ADGRA1	1289.13	-0.126452	0.0362288	-3.49036	0.000482368	0.00546564
ADGRA2	544.549	0.0332377	0.0329773	1.00789	0.313505	0.500214
ADGRA3	573.048	0.199057	0.0673152	2.95709	0.00310562	0.0207729
ADGRB1	3874.42	0.0107811	0.0275501	0.391325	0.695557	0.822517
ADGRB2	3203.66	-0.0739299	0.0356378	-2.07448	0.0380347	0.117124
ADGRB3	1020.64	-0.0898815	0.0275441	-3.26319	0.00110167	0.00997418
ADGRE5	154.421	0.075379	0.0442749	1.70252	0.0886571	0.212564
ADGRF5	683.146	-0.0425926	0.043081	-0.988663	0.322828	0.509578
ADGRG1	4340.65	0.15248	0.0459577	3.31784	0.000907176	0.00862847
ADGRL1	8788.51	-0.0212837	0.0283353	-0.751136	0.452571	0.632479
ADGRL2	575.031	-0.0637205	0.0441307	-1.4439	0.148766	0.301301
ADGRL3	1131.58	-0.0177377	0.0246316	-0.720121	0.47145	0.648669
ADGRL4	191.003	0.183927	0.0647043	2.84258	0.00447503	0.0265536
ADGRV1	1730.34	0.0828642	0.059317	1.39697	0.162422	0.320523
ADH5	1161.4	0.00934913	0.0280839	0.3329	0.73921	0.85036
ADHFE1	199.835	-0.139075	0.0767768	-1.81141	0.0700769	0.1802
ADI1	1456.56	0.00498749	0.029115	0.171303	0.863986	0.925546
ADIPOR1	1008.62	-0.0229436	0.0166158	-1.38083	0.167332	0.327501
ADIPOR2	1901.53	0.206647	0.0406408	5.08472	3.68171e-07	2.89638e-05
ADIRF	100.251	0.0765043	0.0596643	1.28225	0.199756	0.370658
ADK	296.311	-0.00632933	0.0234127	-0.270338	0.7869	0.881554
ADM	223.378	0.194801	0.121598	1.60202	0.109152	0.244564
ADNP	1472.97	0.0195394	0.0195425	0.999841	0.317387	0.504301
ADNP2	312.333	-0.0372601	0.0248879	-1.49712	0.134363	0.280952
ADO	561.748	-0.0363476	0.0288172	-1.26131	0.207196	0.37965
ADORA1	1760.9	0.116255	0.0292627	3.97282	7.1026e-05	0.00145237
ADORA2A	50.7012	0.192006	0.0949991	2.02114	0.0432653	0.129041
ADORA2B	174.548	0.0759268	0.0627576	1.20984	0.22634	0.403096
ADORA3	100.491	0.227481	0.0863226	2.63525	0.00840757	0.0411597
ADPRHL1	396.88	-0.0583792	0.0378672	-1.54168	0.123151	0.264844
ADPRHL2	504.86	0.0175665	0.0178989	0.98143	0.326381	0.513065
ADPRM	42.1896	0.0889456	0.0534437	1.66429	0.0960553	0.22479
ADRA1B	160.983	-0.149785	0.05691	-2.63196	0.00848936	0.0414195
ADRA2C	168.514	-0.00747287	0.0460121	-0.162411	0.870982	0.929396
ADRB1	539.797	-0.00963127	0.0315582	-0.305191	0.760221	0.86389
ADRBK1	4561.68	-0.0160434	0.0239129	-0.670909	0.502279	0.674585
ADRBK2	1253.02	-0.0339473	0.0321156	-1.05703	0.290496	0.474284
ADRM1	1359.67	0.0152853	0.0210603	0.725787	0.467969	0.645384
ADSL	542.938	-0.0247676	0.0263757	-0.93903	0.347715	0.5345
ADSS	748.086	-0.0349063	0.0314312	-1.11056	0.266756	0.449545
ADSSL1	75.0607	0.0986839	0.0544418	1.81265	0.0698859	0.179883
AEBP1	1522.26	0.279754	0.0820973	3.40759	0.000655396	0.00687485
AEBP2	916.191	0.0360918	0.032838	1.09909	0.27173	0.454622
AEN	231.312	0.145907	0.0451514	3.23151	0.0012314	0.0107441
AES	12702.6	-0.00839131	0.0215711	-0.389008	0.697271	0.824077
AF111168.2	138.287	0.0133087	0.0372963	0.356838	0.721213	0.838402
AFAP1	462.642	-0.0436048	0.0263021	-1.65784	0.0973497	0.226992
AFAP1L2	459.884	0.046316	0.0408356	1.13421	0.256708	0.43772
AFF1	667.265	0.104387	0.0361369	2.88866	0.00386888	0.0241373
AFF3	822.03	-0.043538	0.0348207	-1.25035	0.211172	0.38463
AFF4	1350.38	0.0203617	0.0221108	0.920895	0.357105	0.544549
AFG3L2	1019.44	-0.0169512	0.0292095	-0.580329	0.561692	0.723027
AFMID	794.235	0.0589676	0.0314079	1.87748	0.0604527	0.162496
AFTPH	1134.69	-0.00440097	0.0259504	-0.169591	0.865332	0.926167
AGA	123.676	0.0914473	0.0454123	2.01371	0.0440396	0.130332
AGAP1	3588.18	0.0643131	0.0180423	3.56457	0.000364459	0.00450645
AGAP2	8636.76	-0.097556	0.0333677	-2.92366	0.0034594	0.0224008
AGAP3	8862.91	0.0184972	0.0278622	0.663882	0.506766	0.677794
AGAP4	601.105	-0.022872	0.0342136	-0.668506	0.503811	0.675889
AGAP5	220.27	-0.0294466	0.0280084	-1.05135	0.293098	0.477033
AGAP6	698.805	-0.063887	0.0238807	-2.67526	0.00746712	0.0380477
AGAP9	481.305	-0.0491021	0.0585384	-0.838801	0.401581	0.587674
AGBL4	221.436	-0.178613	0.0396855	-4.50071	6.77274e-06	0.00025921
AGBL5	263.208	-0.0208057	0.0231312	-0.899467	0.368404	0.555043
AGER	65.7762	-0.122424	0.0620106	-1.97424	0.0483548	0.139107
AGFG1	976.052	-0.0083752	0.0207124	-0.404357	0.685951	0.816737
AGFG2	678.526	0.193234	0.0342368	5.64403	1.66116e-08	2.95436e-06
AGGF1	747.377	-0.00303676	0.0168633	-0.180082	0.857088	0.922685
AGK	741.755	-0.071754	0.0265297	-2.70467	0.00683731	0.0356797
AGL	446.297	-0.0292652	0.032498	-0.900523	0.367842	0.554539
AGMAT	183.799	0.0918017	0.0485896	1.88933	0.0588476	0.15962
AGO1	1228.78	0.0101317	0.0154759	0.654677	0.512676	0.683268
AGO2	913.493	0.054585	0.0248642	2.19532	0.0281404	0.0951425
AGO3	1351.75	0.0038677	0.0410579	0.094201	0.924949	0.960997
AGO4	777.584	-0.0100679	0.0240924	-0.417888	0.676029	0.809228
AGPAT1	2108.21	-0.12895	0.018531	-6.95861	3.43654e-12	4.9574e-09
AGPAT2	375.433	-0.0209939	0.0312751	-0.671267	0.502051	0.674475
AGPAT3	2444.52	-0.0142317	0.0183346	-0.776219	0.43762	0.619887
AGPAT4	1055.95	0.0112648	0.0243886	0.46189	0.64416	0.787267
AGPAT5	560.128	0.0291203	0.0265872	1.09527	0.273396	0.456
AGPS	405.459	-0.0168945	0.0195404	-0.864594	0.387262	0.572651
AGRN	2176.29	0.0390704	0.0431142	0.906206	0.364827	0.551659
AGT	4931.11	-0.0150543	0.0641756	-0.23458	0.814535	0.897482
AGTPBP1	637.882	-0.0104029	0.0350093	-0.297147	0.766354	0.86822
AGTRAP	273.305	0.00886407	0.0617471	0.143554	0.885852	0.937787
AHCTF1	479.282	0.0531438	0.03405	1.56076	0.118581	0.257966
AHCY	810.394	-0.0281548	0.016277	-1.72973	0.083679	0.2037
AHCYL1	10586.7	-0.0615812	0.0482728	-1.27569	0.202064	0.373437
AHCYL2	1525.9	0.121097	0.0393512	3.07734	0.00208857	0.0156558
AHDC1	1784.71	0.010916	0.0213117	0.512206	0.608507	0.760882
AHI1	2124.91	-0.0189177	0.0403525	-0.468811	0.639205	0.783793
AHNAK	5681.34	0.261869	0.0651364	4.02031	5.81214e-05	0.00125347
AHNAK2	701.116	-0.073599	0.0542686	-1.3562	0.175036	0.338256
AHR	227.358	0.110162	0.03833	2.87403	0.00405265	0.0248538
AHRR	126.425	-0.208351	0.0553368	-3.76515	0.000166451	0.00259739
AHSA1	2214.84	0.0340414	0.0457634	0.743856	0.456964	0.636494
AHSA2	1530.95	-0.000110006	0.0417444	-0.00263523	0.997897	0.998821
AICDA	163.163	0.0099439	0.0775997	0.128143	0.898035	0.945925
AIDA	1512.32	0.0356856	0.025085	1.42258	0.154857	0.310072
AIF1	163.702	-0.00536957	0.0877345	-0.0612024	0.951198	0.975442
AIF1L	1569.3	0.16853	0.0511037	3.29782	0.000974403	0.00912089
AIFM1	436.903	0.00139541	0.0197473	0.0706632	0.943666	0.971117
AIFM2	448.424	-0.0437696	0.0326449	-1.34078	0.179992	0.345226
AIFM3	1864.07	0.210788	0.0418775	5.03345	4.81735e-07	3.49406e-05
AIG1	828.633	-0.0994087	0.0250919	-3.96178	7.43936e-05	0.00149977
AIMP1	648.455	-0.0305891	0.0212276	-1.441	0.149584	0.302358
AIMP2	220.176	-0.0183375	0.0231266	-0.792917	0.427826	0.611389
AIP	1279.41	0.0381596	0.0213305	1.78897	0.0736193	0.186469
AJAP1	1032.11	-0.0026354	0.0347406	-0.0758593	0.939531	0.968932
AK1	1842.24	0.0214391	0.0258092	0.830676	0.406157	0.592028
AK2	671.019	0.0579016	0.0211059	2.74339	0.00608088	0.0329637
AK3	1360.21	0.0495131	0.0335827	1.47436	0.140384	0.289946
AK4	1424.6	0.216043	0.0398127	5.42648	5.7476e-08	7.64023e-06
AK5	4361.05	-0.0648555	0.0469198	-1.38226	0.166891	0.327006
AK6	348.29	-0.0150861	0.020334	-0.741916	0.458138	0.637788
AK7	113.461	-0.0126845	0.0472013	-0.268733	0.788135	0.882024
AK9	282.028	0.00174956	0.0243669	0.0718006	0.942761	0.970878
AKAP1	1073.2	0.0241116	0.0204753	1.17759	0.238959	0.41755
AKAP10	515.712	0.0113448	0.0264527	0.428872	0.668017	0.803861
AKAP11	2684.1	-0.073271	0.0350247	-2.09198	0.03644	0.11378
AKAP12	3466.81	0.0592381	0.0275456	2.15054	0.0315122	0.102619
AKAP13	1361.11	0.00325381	0.021198	0.153496	0.878007	0.932464
AKAP17A	786.456	0.0614087	0.0241259	2.54534	0.0109172	0.0494207
AKAP2	784.572	0.0465443	0.0270212	1.72251	0.0849766	0.205869
AKAP5	744.341	-0.160381	0.0455492	-3.52105	0.000429846	0.00503471
AKAP6	2396	-0.0248808	0.032456	-0.766602	0.443318	0.624929
AKAP7	389.04	0.0464202	0.0264025	1.75818	0.0787174	0.194961
AKAP8	274.99	0.0997271	0.0362526	2.7509	0.00594322	0.0323954
AKAP8L	2017.74	0.0547776	0.0372015	1.47246	0.140898	0.290361
AKAP9	3138.19	-0.00847107	0.0335171	-0.252739	0.80047	0.888628
AKIP1	484.163	-0.0498561	0.0343691	-1.45061	0.14689	0.298586
AKIRIN1	1290.82	-0.00950668	0.0268707	-0.353793	0.723494	0.839796
AKIRIN2	789.476	-0.0539884	0.0277325	-1.94675	0.0515641	0.145431
AKNA	515.587	0.0662563	0.0325442	2.03589	0.0417615	0.125536
AKR1A1	630.26	-0.021606	0.0265936	-0.812452	0.416533	0.601406
AKR1B1	1174.06	0.0203076	0.0225312	0.90131	0.367424	0.554174
AKR1C1	154.17	0.159601	0.0602477	2.64907	0.00807129	0.0400878
AKR1C2	125.243	0.29031	0.0740534	3.92028	8.84468e-05	0.00169617
AKR1C3	250.811	0.135569	0.0610452	2.2208	0.0263642	0.0909853
AKR7A2	593.118	-0.00788829	0.0268491	-0.293801	0.76891	0.869502
AKR7A3	75.0873	0.00437007	0.0349341	0.125095	0.900449	0.9472
AKT1	1768.18	0.0481108	0.0163687	2.93919	0.00329075	0.0215995
AKT1S1	1025.23	0.0106084	0.0226262	0.468855	0.639174	0.783793
AKT2	1950.94	-0.0073424	0.0250786	-0.292776	0.769693	0.870085
AKT3	2095.72	-0.0721631	0.024615	-2.93167	0.00337144	0.0219626
AKTIP	1203.87	0.0364401	0.0257356	1.41594	0.156793	0.312695
AL023806.1	193.949	-0.0377447	0.0290673	-1.29853	0.194106	0.363752
AL023875.1	100.193	-0.0132914	0.0400456	-0.331907	0.73996	0.850695
AL133335.1	6.42794	-0.545017	0.286156	-1.90461	0.0568303	0.15566
AL135745.1	74.1943	0.111631	0.125905	0.88663	0.375278	0.561123
AL136097.1	569.763	0.00542405	0.0305884	0.177324	0.859254	0.923791
AL137860.1	14.8167	0.0155207	0.0911502	0.170277	0.864793	0.926141
AL354828.2	41.0099	-0.070962	0.0814005	-0.871764	0.383337	0.569306
AL365181.2	150.025	-0.00209681	0.030055	-0.0697656	0.94438	0.971538
AL365202.1	98.5969	-0.0245743	0.0675429	-0.363833	0.715983	0.836352
AL513523.2	47.2588	-0.054783	0.0385508	-1.42106	0.1553	0.310719
AL589743.1	196.103	-0.16834	0.070233	-2.39687	0.0165357	0.0652731
AL590235.1	88.2832	0.0624755	0.0402349	1.55277	0.120479	0.260348
AL591806.1	78.8503	-0.0215846	0.0837841	-0.257622	0.796699	0.88667
AL596220.1	10.7634	-0.00437347	0.0685991	-0.063754	0.949166	0.97446
AL645728.1	56.9405	-0.00526362	0.0776186	-0.0678139	0.945934	0.972526
ALAD	1653.54	0.0589003	0.0249853	2.3574	0.0184036	0.0704404
ALAS1	587.83	5.41788e-05	0.0395457	0.00137003	0.998907	0.999369
ALCAM	1147.03	0.0358466	0.029413	1.21873	0.222946	0.399187
ALDH16A1	208.22	0.0437996	0.0489963	0.893937	0.371356	0.557699
ALDH18A1	471.343	-0.0340256	0.0162241	-2.09722	0.0359737	0.112865
ALDH1A1	890.198	-0.235782	0.0571909	-4.12272	3.74429e-05	0.000931199
ALDH1A3	218.333	-0.0447441	0.0328578	-1.36175	0.173278	0.335631
ALDH1B1	255.799	-0.00189665	0.0356619	-0.0531842	0.957585	0.97891
ALDH1L1	2228.21	0.122315	0.0641894	1.90554	0.0567101	0.155429
ALDH2	5411.69	-0.0245503	0.033755	-0.727309	0.467036	0.644771
ALDH3A2	774.54	0.0273921	0.0321232	0.85272	0.393814	0.579496
ALDH4A1	2651.59	-0.0759746	0.057703	-1.31665	0.187956	0.355306
ALDH5A1	1809.38	-0.0864595	0.0250666	-3.44919	0.000562261	0.00614464
ALDH6A1	5137.87	-0.0183068	0.0505076	-0.362456	0.717011	0.836352
ALDH7A1	1980.4	-0.0431644	0.0469434	-0.9195	0.357834	0.545149
ALDH8A1	185.548	-0.0309386	0.0464008	-0.66677	0.504919	0.676763
ALDH9A1	1160.66	-0.0201121	0.039857	-0.504605	0.613837	0.765189
ALDOA	13346.5	-0.0605893	0.0428248	-1.41482	0.157122	0.31317
ALDOC	19854	-0.0167084	0.0332705	-0.5022	0.615527	0.76678
ALG1	258.003	-0.00121814	0.0292491	-0.041647	0.96678	0.983291
ALG10B	339.139	0.00119667	0.0267941	0.0446616	0.964377	0.982051
ALG11	218.119	-0.044931	0.023686	-1.89694	0.0578353	0.157813
ALG12	308.348	-0.00254078	0.0199554	-0.127323	0.898685	0.946162
ALG13	212.288	-0.0741585	0.033035	-2.24485	0.0247777	0.0873447
ALG14	764.022	-0.0557528	0.0608791	-0.915795	0.359775	0.546989
ALG1L	29.0128	-0.185041	0.0827724	-2.23554	0.0253819	0.0886772
ALG2	163.249	0.0230445	0.042112	0.547221	0.584227	0.741811
ALG3	142.731	-0.0236736	0.0372887	-0.634873	0.525511	0.694565
ALG5	179.765	0.0213408	0.0240632	0.886864	0.375152	0.561123
ALG8	255.314	0.0229133	0.0209513	1.09365	0.27411	0.456779
ALG9	388.511	0.0167742	0.0304931	0.550099	0.582252	0.739813
ALKBH1	117.509	-0.00119029	0.0265972	-0.0447526	0.964305	0.982051
ALKBH2	206.083	-0.035151	0.0267639	-1.31337	0.189057	0.356607
ALKBH3	166.01	-0.0507704	0.0351576	-1.44408	0.148716	0.30126
ALKBH4	406.245	-0.0162272	0.0294566	-0.550884	0.581713	0.73953
ALKBH5	1413.71	0.06298	0.0528812	1.19097	0.233665	0.411903
ALKBH6	336.073	-0.127317	0.0398061	-3.19842	0.00138181	0.0116797
ALKBH7	742.041	-0.0699877	0.0253394	-2.76201	0.00574463	0.0316564
ALOX12	92.6361	0.0150214	0.0396484	0.378865	0.704788	0.828888
ALOX5AP	76.0969	0.202314	0.108222	1.86943	0.0615625	0.16456
ALPL	460.062	0.0224231	0.0587122	0.381915	0.702524	0.827594
ALS2	854.004	-0.0156887	0.0205509	-0.76341	0.445219	0.626656
ALS2CL	151.513	-0.0883012	0.0544274	-1.62237	0.104725	0.238033
ALS2CR12	83.9889	-0.0745336	0.0542506	-1.37388	0.16948	0.330236
ALYREF	327.673	-0.0382473	0.030505	-1.25381	0.209912	0.382927
AMACR	287.138	-0.0997352	0.0435378	-2.29077	0.0219766	0.0803047
AMBRA1	743.443	-0.0148283	0.0190751	-0.777362	0.436945	0.619578
AMD1	1343.38	0.0820813	0.032834	2.49989	0.0124233	0.053814
AMDHD1	110.173	-0.00623287	0.0354442	-0.17585	0.860412	0.924138
AMDHD2	291.222	-0.0198614	0.0386884	-0.513368	0.607694	0.760384
AMER2	2990.9	0.168538	0.0392334	4.29577	1.74085e-05	0.000529309
AMER3	692.685	-0.0754108	0.0349006	-2.16073	0.0307163	0.100919
AMFR	1839.33	0.0471364	0.0195912	2.40599	0.0161285	0.06439
AMH	119.72	-0.127642	0.0743461	-1.71686	0.0860055	0.20778
AMIGO1	968.793	-0.0808737	0.0289368	-2.79484	0.00519258	0.0295497
AMIGO2	97.2314	-0.0432641	0.0576789	-0.750086	0.453203	0.632885
AMMECR1L	330.278	0.0475841	0.0165323	2.87824	0.00399898	0.0245944
AMN1	578.372	-0.0728664	0.0258639	-2.8173	0.00484285	0.0281193
AMOT	1388.24	0.143841	0.0427503	3.36468	0.000766323	0.0076887
AMOTL1	433.551	0.0139536	0.0284863	0.489835	0.624251	0.773271
AMOTL2	823.16	0.0740221	0.0274666	2.69498	0.0070392	0.0364394
AMPD2	2046.51	0.0581463	0.0213068	2.729	0.0063527	0.0339836
AMPD3	320.999	0.00996795	0.0291646	0.341782	0.732515	0.84556
AMPH	1660.46	-0.0823604	0.0611621	-1.34659	0.178111	0.342378
AMT	214.33	-0.110337	0.0494316	-2.23211	0.0256075	0.0890843
AMY2B	768.755	-0.0585124	0.033904	-1.72582	0.084379	0.204842
AMZ1	217.344	0.072874	0.0437321	1.66637	0.0956391	0.22405
AMZ2	1221.51	-0.0567216	0.0305348	-1.85761	0.0632251	0.167638
ANAPC1	393.781	-0.0413478	0.0332536	-1.24341	0.213718	0.387527
ANAPC10	99.1765	-0.0487601	0.0284882	-1.71159	0.0869725	0.20957
ANAPC11	1634.86	0.0157906	0.0213409	0.739921	0.459348	0.638513
ANAPC13	721.218	-0.0295319	0.0255526	-1.15573	0.247792	0.427918
ANAPC15	822.574	-0.0566521	0.0311748	-1.81724	0.0691805	0.178563
ANAPC16	1491.38	0.0229847	0.0575757	0.399208	0.68974	0.818995
ANAPC2	586.281	0.00340904	0.0265328	0.128484	0.897766	0.945849
ANAPC4	426.564	-0.0402107	0.0244725	-1.64309	0.100364	0.231607
ANAPC5	722.57	0.0337683	0.0536261	0.629698	0.528892	0.697471
ANAPC7	335.881	-0.0322088	0.0461398	-0.69807	0.485134	0.660979
ANGEL1	889.069	0.00568763	0.0183325	0.310248	0.756372	0.861175
ANGEL2	682.657	-0.0408138	0.027964	-1.45951	0.144425	0.295239
ANGPT2	458.07	0.356789	0.0950502	3.75369	0.000174252	0.00265377
ANGPTL2	140.925	-0.0659155	0.0536861	-1.22779	0.219524	0.394946
ANGPTL4	1468.84	0.144465	0.109717	1.3167	0.187938	0.355306
ANK1	748.536	-0.00475581	0.0435179	-0.109284	0.912977	0.954209
ANK2	8061.25	-0.0248895	0.0262061	-0.949757	0.342236	0.528895
ANK3	3194.55	-0.0285532	0.0248967	-1.14686	0.251438	0.432234
ANKDD1A	149.059	-0.109868	0.0525211	-2.09189	0.0364486	0.11378
ANKFY1	1222.2	0.0661275	0.0247417	2.67271	0.00752409	0.0382479
ANKH	2161.04	-0.0137764	0.0204441	-0.673853	0.500404	0.672827
ANKHD1	2252.85	0.00996409	0.0260742	0.382144	0.702355	0.827594
ANKIB1	868.101	0.0735636	0.028895	2.54589	0.0108998	0.0493591
ANKLE1	155.721	0.0982838	0.0791826	1.24123	0.214521	0.388495
ANKLE2	491.694	0.0192995	0.0582586	0.331274	0.740438	0.850943
ANKMY1	131.956	0.042409	0.0502385	0.844153	0.398584	0.584659
ANKMY2	508.326	-0.0764648	0.0358635	-2.1321	0.0329983	0.105814
ANKRA2	146.578	-0.0303953	0.0295723	-1.02783	0.304029	0.490276
ANKRD10	1280.08	-0.015366	0.0170426	-0.901623	0.367257	0.554044
ANKRD11	6586.23	0.029581	0.0285192	1.03723	0.299627	0.485407
ANKRD12	4205.76	-0.0064738	0.0245958	-0.263207	0.792391	0.884427
ANKRD13A	201.363	-0.00293064	0.032362	-0.0905579	0.927844	0.962618
ANKRD13B	886.404	0.033298	0.0387674	0.858919	0.390385	0.575624
ANKRD13C	413.507	-0.0382479	0.0245429	-1.55841	0.119136	0.258574
ANKRD13D	1076.48	-0.00658959	0.0255122	-0.258292	0.796182	0.886444
ANKRD16	455.446	-0.0402832	0.0379349	-1.0619	0.288279	0.472329
ANKRD17	2642.04	-0.0173049	0.0138654	-1.24806	0.212009	0.385731
ANKRD18A	165.427	0.101373	0.0565571	1.7924	0.0730685	0.185619
ANKRD18B	539.391	-0.0830394	0.0477771	-1.73806	0.0822005	0.201057
ANKRD2	87.9978	-0.0418674	0.0701378	-0.596932	0.550553	0.714471
ANKRD20A1	397.938	-0.114367	0.063817	-1.79211	0.0731152	0.185674
ANKRD20A2	1069.19	0.00142921	0.0749986	0.0190565	0.984796	0.991904
ANKRD20A4	344.98	0.0636868	0.105239	0.605161	0.545072	0.709441
ANKRD24	2768.6	-0.179078	0.0428394	-4.18021	2.91238e-05	0.000771663
ANKRD26	1752.65	-0.0543256	0.0357275	-1.52055	0.128372	0.272462
ANKRD27	680.975	0.00349682	0.0160725	0.217565	0.827768	0.905651
ANKRD28	671.912	-0.0250111	0.0209852	-1.19185	0.233321	0.411399
ANKRD29	258.257	-0.0665094	0.0378717	-1.75617	0.0790586	0.195545
ANKRD30BL	39.7682	-0.0926685	0.0848312	-1.09239	0.274663	0.457466
ANKRD33B	678.51	-0.0689078	0.0370184	-1.86145	0.0626807	0.166657
ANKRD34A	817.148	-0.107494	0.0480917	-2.23519	0.0254048	0.0886772
ANKRD35	544.741	0.0549566	0.0262055	2.09714	0.0359815	0.112865
ANKRD36	932.847	-0.0239733	0.0467012	-0.513333	0.607718	0.760384
ANKRD36B	1560.39	0.0634037	0.0589253	1.076	0.281926	0.464913
ANKRD36C	447.458	0.0151152	0.043389	0.348365	0.727566	0.842489
ANKRD37	236.006	0.129281	0.0730201	1.77049	0.0766464	0.191623
ANKRD39	229.236	-0.125678	0.0392762	-3.19984	0.00137505	0.0116302
ANKRD40	3170.71	0.204169	0.0432757	4.71787	2.38323e-06	0.000117203
ANKRD42	540.862	-0.0972642	0.0232978	-4.17482	2.98218e-05	0.000779026
ANKRD44	322.011	0.0445373	0.0287605	1.54856	0.121488	0.262181
ANKRD46	1095.69	-0.0757878	0.030608	-2.47608	0.0132834	0.056485
ANKRD49	191.544	-0.0272229	0.0338375	-0.804518	0.421098	0.605778
ANKRD52	1625.83	-0.00469765	0.0177133	-0.265204	0.790852	0.883814
ANKRD54	599.395	-0.0357476	0.0279293	-1.27993	0.200569	0.371467
ANKRD6	275.011	-0.0164182	0.0313489	-0.523723	0.600471	0.75384
ANKRD65	669.937	-0.00388279	0.0467012	-0.0831411	0.933739	0.966263
ANKRD9	2090.74	0.0434362	0.0525023	0.82732	0.408056	0.593723
ANKS1A	1060.65	0.0876439	0.0261936	3.346	0.000819869	0.00805259
ANKS1B	2756.25	-0.0968546	0.0283072	-3.42155	0.000622652	0.00661548
ANKS3	352.25	0.0409851	0.0406207	1.00897	0.312988	0.499714
ANKS6	559.144	0.0858844	0.0208016	4.12874	3.64751e-05	0.000914201
ANKZF1	226.372	0.0449683	0.0302193	1.48807	0.136734	0.284626
ANLN	922.424	0.447199	0.0672165	6.65311	2.86968e-11	2.4838e-08
ANO10	564.659	-0.0368113	0.025215	-1.4599	0.144318	0.295084
ANO3	401.543	-0.214173	0.0481776	-4.44549	8.76905e-06	0.000307883
ANO4	224.767	0.0283814	0.0366442	0.774513	0.438628	0.620452
ANO5	555.846	-0.0686216	0.030286	-2.26579	0.0234645	0.084007
ANO6	364.08	0.157733	0.0438527	3.59689	0.00032205	0.00416867
ANO7	21.478	-0.105531	0.0667486	-1.58102	0.113872	0.251344
ANO8	994.935	0.00378302	0.0354943	0.106581	0.915121	0.955406
ANOS1	258.738	-0.0261794	0.0565166	-0.463216	0.64321	0.786549
ANP32A	1251.37	-0.0179263	0.0247557	-0.724129	0.468987	0.646194
ANP32B	1693.66	0.113666	0.0411086	2.76503	0.00569184	0.0314488
ANP32E	1397.04	-0.0487885	0.0291497	-1.67372	0.0941848	0.221573
ANTXR1	581.993	0.0985165	0.0579897	1.69886	0.0893452	0.213548
ANXA1	178.961	0.0660589	0.0698596	0.945596	0.344355	0.531337
ANXA11	2284.08	-0.0637076	0.0230673	-2.76182	0.00574806	0.0316619
ANXA2	434.931	0.0832073	0.0704142	1.18168	0.237331	0.415714
ANXA3	210.525	0.224436	0.0620555	3.61669	0.000298393	0.00393704
ANXA4	229.612	0.075942	0.0297369	2.5538	0.0106555	0.0484896
ANXA5	1239.65	0.130904	0.0432502	3.02667	0.00247268	0.0176195
ANXA6	4601.5	-0.0896402	0.0441799	-2.02898	0.0424603	0.127224
ANXA7	1529.53	-0.0409175	0.0265451	-1.54143	0.123211	0.264886
ANXA9	217.015	0.215083	0.05059	4.25149	2.12355e-05	0.000609957
AP000275.65	36.6461	-0.0467116	0.0601106	-0.777094	0.437103	0.61966
AP000687.1	21.0451	-0.043392	0.0880013	-0.493084	0.621953	0.771317
AP000769.1	439.467	-0.0149255	0.0487454	-0.306193	0.759457	0.863249
AP002962.1	172.001	-0.0163671	0.0480662	-0.340512	0.733471	0.845932
AP006285.2	250.921	0.0388844	0.0495959	0.784024	0.433026	0.61658
AP1AR	328.88	0.000143227	0.0307718	0.0046545	0.996286	0.998302
AP1B1	2613.93	-0.0238649	0.0188865	-1.26359	0.206376	0.378398
AP1G1	1282.7	0.0269884	0.0201196	1.3414	0.179791	0.344892
AP1G2	1757.5	-0.118707	0.0454345	-2.61271	0.00898266	0.0431613
AP1M1	3496.05	-0.0498276	0.0341186	-1.46042	0.144174	0.295078
AP1S1	1599.27	-0.144968	0.0373152	-3.88495	0.000102349	0.00188216
AP1S2	705.142	-0.0564714	0.0358647	-1.57457	0.115356	0.253585
AP1S3	151.203	-0.0919748	0.0591294	-1.55548	0.119831	0.25951
AP2A1	3418.71	-0.0566772	0.0294639	-1.92361	0.0544031	0.150881
AP2A2	3310.42	-0.0802196	0.025443	-3.15291	0.00161652	0.0130356
AP2B1	5234.77	-0.0727778	0.0186041	-3.91193	9.15605e-05	0.00173732
AP2M1	9261.28	-0.10486	0.0338586	-3.097	0.0019549	0.0149384
AP2S1	2293.12	-0.0948767	0.0333741	-2.84283	0.00447155	0.0265536
AP3B1	358.533	0.0210734	0.0310582	0.678512	0.497447	0.670518
AP3B2	907.09	-0.109995	0.0445538	-2.4688	0.0135566	0.0570724
AP3D1	3771.45	-0.0244895	0.0154346	-1.58667	0.112588	0.24974
AP3M1	491.428	0.007411	0.0202932	0.365196	0.714965	0.8358
AP3M2	1099.7	-0.100252	0.028344	-3.53698	0.000404734	0.00486994
AP3S1	820.696	-0.0527673	0.0277902	-1.89877	0.0575944	0.157348
AP3S2	1576.04	0.0331218	0.0251507	1.31693	0.187861	0.355306
AP4B1	286.885	-0.111114	0.0316373	-3.51212	0.000444539	0.00515308
AP4E1	220.493	0.0278699	0.0309889	0.899352	0.368465	0.555043
AP4M1	170.677	0.0346087	0.0360999	0.958693	0.337714	0.524466
AP4S1	982.927	-0.0483185	0.0298261	-1.62001	0.10523	0.23868
AP5B1	436.045	-0.0125895	0.0335143	-0.375646	0.70718	0.829762
AP5M1	730.635	0.0102407	0.0288187	0.355349	0.722328	0.839043
AP5S1	594.609	-0.0086017	0.0322837	-0.266441	0.7899	0.883237
AP5Z1	334.579	0.0551629	0.0322412	1.71095	0.0870912	0.209717
APAF1	535.732	-0.0417354	0.0336508	-1.24025	0.214883	0.388934
APBA1	2471.85	-0.0306912	0.0358686	-0.855656	0.392188	0.577596
APBA2	4153.73	-0.0302411	0.0305312	-0.990496	0.321932	0.508844
APBA3	135.627	0.0828331	0.0342549	2.41814	0.0156001	0.0629039
APBB1	4245.81	0.00607941	0.0361835	0.168016	0.866571	0.92644
APBB1IP	124.88	0.0887286	0.0743001	1.19419	0.232403	0.410403
APBB2	934.536	0.0669311	0.0251973	2.65628	0.00790091	0.0394638
APBB3	214.718	-0.205107	0.0966955	-2.12116	0.0339081	0.108031
APC	3121.22	0.100192	0.0349706	2.86505	0.00416949	0.0253904
APC2	7226.96	0.0142362	0.0281098	0.506449	0.612541	0.763941
APCDD1	1081.94	0.0635413	0.0537176	1.18288	0.236858	0.415053
APEH	756.343	-0.0169996	0.0288765	-0.588698	0.556064	0.718516
APEX1	866.076	-0.0287354	0.0257114	-1.11761	0.263732	0.445954
APEX2	237.507	0.0122313	0.0213188	0.573736	0.566147	0.727247
APH1A	1045.58	-0.0189803	0.0252134	-0.752788	0.451577	0.631922
APH1B	369.93	0.0376103	0.0310846	1.20993	0.226305	0.403089
API5	1175.1	-0.0353409	0.0198867	-1.77711	0.0755501	0.18954
APIP	135.303	0.168689	0.0483533	3.48868	0.000485418	0.0054897
APITD1	59.754	0.00869269	0.0374742	0.231965	0.816565	0.898429
APITD1-CORT	60.9636	-0.0410184	0.0417818	-0.98173	0.326233	0.512894
APLN	603.58	0.586033	0.0710366	8.24973	1.58749e-16	6.87011e-13
APLNR	774.31	0.206643	0.117438	1.75959	0.0784773	0.194664
APLP1	8742.01	-0.0249497	0.0289013	-0.863271	0.387989	0.573262
APLP2	8205.46	-0.0559956	0.0203676	-2.74924	0.0059733	0.0325026
APMAP	2031.83	-0.0624654	0.025419	-2.45743	0.0139936	0.0584365
APOA1BP	902.183	0.0170531	0.0232854	0.732352	0.463954	0.64244
APOBEC3C	151.302	0.0747452	0.0599576	1.24663	0.212532	0.386267
APOBEC3D	140.751	0.020069	0.0824123	0.24352	0.807603	0.893326
APOC1	231.263	0.088289	0.0753208	1.17217	0.241128	0.420116
APOC2	97.8513	0.0228689	0.0506819	0.451224	0.651828	0.792665
APOC4	20.319	-0.0520843	0.0722573	-0.720818	0.471021	0.648354
APOC4-APOC2	127.59	-0.0637034	0.0912669	-0.69799	0.485183	0.660979
APOD	5244.01	0.185389	0.0471951	3.92815	8.56009e-05	0.00165874
APOE	16097.2	0.02391	0.0570665	0.418985	0.675227	0.808715
APOL1	426.906	0.0900136	0.0694101	1.29684	0.194687	0.36447
APOL2	2386.2	-0.00780108	0.0331931	-0.235021	0.814192	0.897263
APOL3	158.715	0.148524	0.0660657	2.24813	0.0245681	0.086841
APOL6	789.214	-0.0401276	0.0532349	-0.753783	0.450979	0.631498
APOLD1	1654.88	0.269501	0.0808315	3.3341	0.000855748	0.0082802
APOM	32.083	-0.0634048	0.0497904	-1.27343	0.202864	0.37452
APOO	531.5	-0.0541615	0.0302689	-1.78934	0.0735595	0.186451
APOOL	670.649	-0.0456412	0.0391747	-1.16507	0.243992	0.423648
APOPT1	588.049	-0.0473778	0.0352741	-1.34313	0.179229	0.344016
APP	19816.2	-0.0573665	0.0401833	-1.42762	0.153402	0.30768
APPBP2	898.918	0.0207053	0.0210789	0.982281	0.325962	0.512654
APPL1	1004.15	-0.00695062	0.0183575	-0.378625	0.704966	0.828888
APPL2	684.92	0.106941	0.0374066	2.85888	0.0042514	0.0257861
APRT	363.732	-0.0589789	0.0294589	-2.00207	0.0452767	0.132902
APTX	285.643	-0.0742695	0.0278255	-2.66912	0.00760507	0.0384638
AQP1	1108.23	0.169315	0.104042	1.62737	0.103659	0.236451
AQP11	103.635	-0.110427	0.0392854	-2.81088	0.00494056	0.0284955
AQP4	8072.18	0.127112	0.0697318	1.82288	0.0683222	0.176945
AQR	684.308	0.0163666	0.0188558	0.867986	0.385402	0.571196
ARAF	404.342	0.0884931	0.0314746	2.81157	0.00493005	0.0284728
ARAP1	1269.3	0.169159	0.0328372	5.15143	2.58514e-07	2.19365e-05
ARAP2	967.965	0.101356	0.0332712	3.04637	0.00231621	0.0168121
ARAP3	234.765	-0.0139965	0.0476747	-0.293584	0.769076	0.869615
ARC	691.041	-0.113552	0.109639	-1.03569	0.300346	0.486269
ARCN1	1443.53	-0.0168938	0.0171374	-0.985785	0.324239	0.511211
AREL1	263.445	-0.0659681	0.0541432	-1.2184	0.223072	0.399248
ARF1	6700.37	-0.0887836	0.0229669	-3.86572	0.000110764	0.00198001
ARF3	10771.3	-0.109883	0.0292655	-3.7547	0.000173548	0.00264998
ARF4	1100.62	-0.0161013	0.029207	-0.551283	0.58144	0.739429
ARF5	3383.58	-0.127129	0.0335893	-3.78482	0.000153823	0.00245609
ARF6	763.569	0.0509883	0.0215748	2.36333	0.0181116	0.0696514
ARFGAP1	1426.99	-0.0139686	0.0262535	-0.532066	0.59468	0.749916
ARFGAP2	2287.43	-0.0340643	0.0250563	-1.35951	0.173985	0.336688
ARFGAP3	528.746	0.0611957	0.0248302	2.46457	0.013718	0.0575216
ARFGEF1	415.169	0.0129552	0.0345443	0.375032	0.707637	0.830097
ARFGEF2	916.173	0.040166	0.0356624	1.12628	0.260045	0.441791
ARFGEF3	2254.9	-0.0387042	0.0205654	-1.88201	0.0598351	0.161538
ARFIP1	253.791	0.0776456	0.0249539	3.11156	0.00186101	0.0144421
ARFIP2	943.439	-0.0207557	0.0201063	-1.0323	0.301932	0.487925
ARFRP1	723.702	-0.0436891	0.0233843	-1.86831	0.0617187	0.164835
ARG2	186.617	0.163002	0.0536323	3.03926	0.00237164	0.0170871
ARGLU1	1720.94	0.0116402	0.0213894	0.544202	0.586302	0.74321
ARHGAP1	1901.9	-0.00955586	0.0264391	-0.36143	0.717778	0.836576
ARHGAP10	142.615	0.0445081	0.0398166	1.11783	0.263641	0.445859
ARHGAP12	526.303	0.0457094	0.023987	1.90559	0.056703	0.155429
ARHGAP15	134.34	0.014556	0.0356736	0.408034	0.683249	0.814798
ARHGAP17	271.445	0.136223	0.0318943	4.27109	1.94521e-05	0.00057397
ARHGAP20	192.387	-0.124987	0.0599967	-2.08324	0.0372298	0.115298
ARHGAP21	3617.02	0.124029	0.0269867	4.59592	4.30838e-06	0.000185833
ARHGAP22	308.082	0.127702	0.0339558	3.76083	0.000169349	0.0026237
ARHGAP23	2889.42	0.105969	0.0260289	4.0712	4.67712e-05	0.00106721
ARHGAP24	638.568	0.00596541	0.035255	0.169207	0.865634	0.926216
ARHGAP25	89.5329	0.0337284	0.0451319	0.747331	0.454864	0.634249
ARHGAP26	2880.56	-0.0261469	0.037441	-0.698348	0.48496	0.66095
ARHGAP27	379.827	0.0394469	0.0297933	1.32402	0.185498	0.352481
ARHGAP28	273.112	-0.00689676	0.0499189	-0.138159	0.890115	0.940306
ARHGAP29	535.926	0.151139	0.0479138	3.15438	0.00160837	0.0129941
ARHGAP31	658.958	0.198299	0.049151	4.03449	5.47213e-05	0.00119604
ARHGAP32	2955.76	-0.113183	0.031204	-3.62719	0.000286521	0.003831
ARHGAP33	1660.55	-0.0630754	0.0242592	-2.60006	0.00932064	0.0441964
ARHGAP35	4983.47	0.0788611	0.022499	3.5051	0.000456441	0.00525353
ARHGAP39	1176.97	-0.0259374	0.0249707	-1.03871	0.298938	0.484593
ARHGAP4	230.901	0.0187551	0.0474547	0.395221	0.69268	0.820385
ARHGAP44	1118.71	-0.0522349	0.0415352	-1.25761	0.208535	0.381181
ARHGAP5	3033.92	0.0825884	0.0356397	2.31731	0.0204867	0.0762115
ARHGAP9	174.568	0.0879618	0.0343192	2.56305	0.0103757	0.0475662
ARHGDIA	4445.3	-0.0753967	0.0235784	-3.1977	0.00138529	0.0116888
ARHGDIB	355.621	-0.04505	0.0571597	-0.788143	0.430613	0.614193
ARHGDIG	3612.17	-0.05341	0.0379278	-1.4082	0.159071	0.31617
ARHGEF1	554.644	0.0997977	0.0338174	2.95108	0.0031667	0.0210983
ARHGEF10	830.565	0.115595	0.0406686	2.84237	0.00447794	0.0265587
ARHGEF10L	618.382	0.136229	0.0333411	4.08592	4.3902e-05	0.0010307
ARHGEF11	1650.39	-0.0288069	0.0284996	-1.01078	0.31212	0.4988
ARHGEF12	3235.75	0.036039	0.0281038	1.28235	0.199719	0.370658
ARHGEF17	2622.75	0.0470294	0.019685	2.3891	0.0168895	0.0662868
ARHGEF18	1106.72	0.00255076	0.0168618	0.151275	0.879759	0.933387
ARHGEF2	1901.36	0.00523596	0.0211519	0.247541	0.80449	0.891597
ARHGEF25	2286.98	-0.0683269	0.0373353	-1.83009	0.0672366	0.175244
ARHGEF26	235.097	0.159655	0.0676062	2.36155	0.0181987	0.0698827
ARHGEF28	136.04	-0.0110514	0.0408729	-0.270384	0.786865	0.881554
ARHGEF3	919.988	-0.0530169	0.0465537	-1.13883	0.254773	0.435571
ARHGEF33	75.0406	-0.0351052	0.0307277	-1.14246	0.253264	0.433846
ARHGEF37	700.736	0.232353	0.0479645	4.84426	1.27082e-06	7.14243e-05
ARHGEF4	2942.75	0.0136383	0.0229561	0.594105	0.552442	0.716232
ARHGEF40	416.773	0.243271	0.0492456	4.93995	7.81425e-07	4.92487e-05
ARHGEF6	794.722	0.135441	0.0352678	3.84036	0.000122854	0.00211541
ARHGEF7	2382.08	-0.0169546	0.0252525	-0.671403	0.501964	0.674428
ARHGEF9	2778.06	-0.128942	0.036569	-3.52598	0.000421919	0.00499796
ARID1A	1717.04	0.0143023	0.0218221	0.655405	0.512207	0.68289
ARID1B	1325.67	-0.00422292	0.0161743	-0.261089	0.794024	0.885238
ARID2	318.064	0.0422356	0.0262937	1.6063	0.108208	0.243183
ARID3A	648.893	0.0545597	0.0517036	1.05524	0.291316	0.475264
ARID4A	1741.51	-0.0134315	0.0284135	-0.472716	0.636416	0.78208
ARID4B	1310.54	0.0290556	0.0196231	1.48068	0.138691	0.287422
ARID5A	406.254	0.0505594	0.0588537	0.85907	0.390302	0.575624
ARID5B	1020.2	0.0133516	0.0272449	0.490059	0.624092	0.773271
ARIH1	1317.69	-0.00313356	0.034962	-0.0896277	0.928583	0.963077
ARIH2	1181.1	0.0279828	0.0148174	1.88851	0.0589576	0.159734
ARIH2OS	97.3358	-0.0545621	0.0503928	-1.08274	0.278925	0.461899
ARL1	994.683	-0.0586113	0.0326194	-1.79682	0.0723634	0.184215
ARL10	1658.48	0.00541521	0.033763	0.160389	0.872575	0.92972
ARL13B	99.9917	-0.134259	0.0729649	-1.84005	0.0657604	0.172513
ARL14EP	444.811	-0.0566489	0.0196433	-2.88387	0.00392817	0.024355
ARL15	350.232	-0.0702442	0.032589	-2.15546	0.0311261	0.101791
ARL16	454.65	-0.0953534	0.043677	-2.18315	0.0290247	0.0970547
ARL17A	1310.85	0.0519875	0.0431943	1.20357	0.228754	0.406114
ARL17B	205.023	0.0823061	0.0642384	1.28126	0.200103	0.370975
ARL2	2045.38	-0.0405325	0.0238425	-1.70001	0.0891281	0.213288
ARL2BP	1082.19	-0.0254666	0.0158359	-1.60816	0.1078	0.242855
ARL3	1588.88	-0.0832384	0.0166184	-5.0088	5.47714e-07	3.78243e-05
ARL4A	517.431	-0.0653745	0.0335755	-1.94709	0.0515242	0.145358
ARL4C	1551.93	-0.107198	0.0332697	-3.22209	0.0012726	0.0110074
ARL4D	262.753	-0.22933	0.0639662	-3.58518	0.000336848	0.00429176
ARL5A	595.214	0.05449	0.0218186	2.4974	0.0125106	0.0541406
ARL5B	320.777	-0.0463447	0.0295083	-1.57057	0.116284	0.254754
ARL6	227.791	-0.117198	0.0448832	-2.61117	0.00902335	0.0432927
ARL6IP1	8431.77	-0.0791475	0.0219988	-3.59781	0.000320907	0.00415807
ARL6IP4	3332.35	-0.0049555	0.027094	-0.1829	0.854876	0.921426
ARL6IP5	2366.39	-0.0562645	0.0314511	-1.78895	0.0736223	0.186469
ARL6IP6	154.865	0.271912	0.0507733	5.35541	8.53635e-08	1.01677e-05
ARL8A	2154.65	-0.0310131	0.0175991	-1.76219	0.0780364	0.194313
ARL8B	2259.21	-0.0501652	0.0297764	-1.68473	0.0920409	0.218182
ARL9	47.1433	-0.111042	0.0414875	-2.67652	0.00743909	0.0379645
ARMC1	755.528	-0.0325421	0.0223033	-1.45907	0.144546	0.29544
ARMC10	840.6	-0.0735376	0.0270087	-2.72274	0.00647439	0.0344013
ARMC12	39.5509	-0.0175899	0.0511697	-0.343756	0.73103	0.844604
ARMC2	113.64	-0.040622	0.0337476	-1.2037	0.228704	0.406092
ARMC5	610.177	0.0231612	0.0326499	0.70938	0.478089	0.654473
ARMC6	631.902	-0.027775	0.0197477	-1.4065	0.159577	0.316884
ARMC7	229.723	-0.0149072	0.0219272	-0.67985	0.496599	0.670133
ARMC8	471.153	-0.0279919	0.0365678	-0.76548	0.443985	0.625598
ARMC9	559.593	-0.0428425	0.0313581	-1.36623	0.171866	0.333581
ARMCX1	600.535	-0.0261244	0.0242077	-1.07918	0.280508	0.463338
ARMCX2	857.231	-0.057891	0.0268472	-2.15631	0.0310593	0.101675
ARMCX3	1641.56	0.000756975	0.019901	0.038037	0.969658	0.984521
ARMCX4	418.587	-0.0129534	0.0322784	-0.401304	0.688196	0.818138
ARMCX5	115.232	-0.129378	0.0467703	-2.76625	0.00567043	0.0313807
ARMCX6	192.137	0.144979	0.0319518	4.53744	5.69403e-06	0.000228243
ARMT1	305.711	-0.0116796	0.0293762	-0.397586	0.690935	0.81959
ARNT	525.238	0.0326123	0.0271052	1.20318	0.228909	0.406333
ARNT2	6261.32	-0.034223	0.0210119	-1.62874	0.103367	0.236105
ARNTL	380.623	0.110982	0.0485699	2.285	0.0223129	0.0810999
ARNTL2	492.216	0.00446454	0.0348727	0.128024	0.89813	0.945925
ARPC1A	1279.73	-0.00670308	0.0343165	-0.195331	0.845134	0.915738
ARPC1B	317.144	0.134971	0.0579856	2.32766	0.0199301	0.0745428
ARPC2	2149.05	-0.0538948	0.0229519	-2.34817	0.018866	0.0715807
ARPC3	1518.2	-0.035373	0.0228968	-1.54489	0.122373	0.263566
ARPC4	2580.15	-0.0770525	0.0211759	-3.6387	0.000274023	0.00370587
ARPC5	637.047	0.00554315	0.0241912	0.229139	0.818761	0.899854
ARPC5L	1523	-0.0733704	0.0318273	-2.30527	0.0211515	0.0780692
ARPIN	1238.23	-0.0115081	0.0426015	-0.270133	0.787058	0.881578
ARPP19	6238.06	-0.0762029	0.0235809	-3.23155	0.0012312	0.0107441
ARPP21	1686.72	-0.112708	0.0368189	-3.06114	0.00220498	0.0162655
ARRB1	1138.22	0.0984926	0.037235	2.64517	0.00816508	0.0404299
ARRB2	1375.77	-0.0525838	0.021492	-2.44666	0.0144185	0.0594838
ARRDC1	312	0.000794224	0.0375448	0.021154	0.983123	0.991062
ARRDC2	1042.91	0.336112	0.0491449	6.8392	7.96369e-12	9.39933e-09
ARRDC3	474.551	-0.176469	0.0622672	-2.83406	0.00459613	0.0270007
ARRDC4	367.47	0.0161345	0.0436388	0.369729	0.711585	0.833274
ARSA	548.468	0.0247904	0.0277833	0.892277	0.372245	0.558453
ARSB	273.844	0.0327382	0.0379937	0.861677	0.388865	0.574231
ARSD	412.36	0.000152685	0.0423365	0.00360646	0.997122	0.998534
ARSG	256.276	-0.0620282	0.0348028	-1.78228	0.0747041	0.188181
ARSK	175.02	0.0698485	0.0366101	1.9079	0.0564037	0.154851
ART3	124.957	0.00622565	0.0602587	0.103315	0.917713	0.956901
ARV1	353.649	-0.0456519	0.0260881	-1.74991	0.080133	0.197338
ARVCF	519.083	0.102873	0.0418254	2.45957	0.0139102	0.0581818
ARX	425.084	-0.0374545	0.0303789	-1.23292	0.217607	0.392514
AS3MT	571.033	-0.0185675	0.0550488	-0.337291	0.735898	0.847601
ASAH1	1144.47	0.0184946	0.0334255	0.553307	0.580053	0.738317
ASAH2B	198.032	-0.0437776	0.0319377	-1.37072	0.170462	0.331617
ASAP1	1042.79	-0.0475018	0.0233235	-2.03665	0.0416851	0.125364
ASAP2	582.431	0.0524356	0.0375342	1.39701	0.162411	0.320523
ASAP3	625.644	0.0136307	0.0388564	0.350796	0.725741	0.841222
ASB1	909.021	0.108147	0.0325368	3.32385	0.000887827	0.00849422
ASB13	239.224	0.0569689	0.0705429	0.807577	0.419334	0.604008
ASB16	80.4618	-0.0146081	0.0386951	-0.377519	0.705788	0.829103
ASB2	149.176	-0.235358	0.0836453	-2.81376	0.00489657	0.0283551
ASB3	1674.08	-0.0107721	0.0346203	-0.311151	0.755686	0.860973
ASB4	159.377	-0.0138616	0.0390269	-0.35518	0.722455	0.839115
ASB6	1268.46	0.00558016	0.0209269	0.266651	0.789738	0.883209
ASB7	211.532	0.00610365	0.0198165	0.308009	0.758076	0.862283
ASB8	1231.93	-0.0100207	0.0200855	-0.4989	0.61785	0.768347
ASCC1	466.76	0.0661858	0.0248721	2.66105	0.00778984	0.039124
ASCC2	343.539	0.0458853	0.0357841	1.28228	0.199744	0.370658
ASCC3	247.688	0.05596	0.027126	2.06297	0.0391157	0.119576
ASCL1	805.339	0.180712	0.0566509	3.18992	0.00142313	0.0118973
ASF1A	331.478	-0.0134259	0.0305088	-0.440068	0.659888	0.798472
ASGR1	487.113	0.011483	0.0490929	0.233904	0.815059	0.897762
ASH1L	2217.02	-0.00106148	0.0200889	-0.0528391	0.95786	0.978935
ASH2L	600.186	-0.036161	0.0352918	-1.02463	0.305539	0.491784
ASIC1	1059.36	0.021327	0.0243147	0.877123	0.38042	0.56658
ASIC2	497.448	-0.106066	0.0341043	-3.11004	0.00187062	0.0144906
ASIC3	395.956	-0.0165006	0.0417802	-0.394939	0.692888	0.820486
ASIC4	153.219	-0.179428	0.0433174	-4.14218	3.4402e-05	0.000872187
ASL	325.115	-0.027978	0.0295254	-0.947589	0.343338	0.530157
ASMTL	730.764	-0.121421	0.0363827	-3.33732	0.000845909	0.00821424
ASNA1	1124.91	-0.0281363	0.0230278	-1.22184	0.221768	0.397792
ASNS	1498.6	-0.104854	0.0398432	-2.63167	0.00849669	0.0414397
ASNSD1	577.166	0.0137423	0.0280524	0.489881	0.624218	0.773271
ASPA	990.994	0.082726	0.0558806	1.48041	0.138765	0.287517
ASPDH	595.895	-0.104578	0.0397283	-2.63234	0.00847981	0.041404
ASPH	2427.36	-0.0199348	0.0279014	-0.714473	0.474935	0.65149
ASPHD1	3324.6	-0.0831963	0.034431	-2.41632	0.0156784	0.0630585
ASPHD2	396.374	0.0147569	0.0336159	0.438985	0.660672	0.799053
ASPRV1	146.149	0.0602279	0.0366208	1.64463	0.100045	0.231119
ASPSCR1	553.712	0.0280058	0.0292457	0.957604	0.338263	0.525067
ASRGL1	3052.26	0.0381803	0.0382305	0.998685	0.317947	0.504943
ASS1	716.585	-0.120434	0.0380649	-3.16391	0.00155663	0.0126866
ASTE1	92.1794	-0.0526801	0.0283494	-1.85824	0.0631347	0.167521
ASTN1	1856.17	-0.0736584	0.037615	-1.95822	0.0502043	0.142689
ASTN2	1743.01	-0.0186365	0.0276367	-0.674337	0.500097	0.672686
ASUN	204.568	0.135208	0.0254428	5.31419	1.07131e-07	1.19904e-05
ASXL1	969.233	0.0604727	0.0165972	3.64354	0.00026891	0.00364432
ATAD1	827.894	-0.072119	0.0303268	-2.37806	0.0174041	0.067794
ATAD2	253.818	-0.030782	0.0268156	-1.14791	0.251004	0.431628
ATAD3A	620.859	-0.0117771	0.0240365	-0.489969	0.624156	0.773271
ATAD3B	248.484	-0.0429826	0.0494091	-0.869933	0.384337	0.570073
ATAD3C	866.65	-0.0202195	0.0746161	-0.270981	0.786406	0.88138
ATAD5	261.722	-0.0343077	0.0391767	-0.875716	0.381184	0.567146
ATAT1	790.928	-0.0586511	0.0180048	-3.25752	0.0011239	0.0101401
ATCAY	5295.3	-0.120901	0.0324862	-3.72162	0.000197949	0.00292043
ATE1	466.441	-0.00888151	0.0214253	-0.414534	0.678483	0.811193
ATF1	125.461	0.108646	0.0322629	3.36752	0.000758469	0.00763138
ATF2	964.417	-0.041535	0.0288663	-1.43887	0.150186	0.302915
ATF3	163.674	0.00555823	0.11422	0.0486624	0.961188	0.980831
ATF4	4385.46	0.0439476	0.0368344	1.19311	0.232826	0.410871
ATF5	446.386	-0.0179588	0.0295867	-0.606991	0.543857	0.70891
ATF6	745.662	-0.0162104	0.0196767	-0.823838	0.410032	0.595397
ATF6B	1291.28	-0.049684	0.0175012	-2.83889	0.00452701	0.0267176
ATF7	585.914	0.0879986	0.0354922	2.47938	0.0131612	0.0560604
ATF7IP	899.895	0.03204	0.0234312	1.36741	0.171498	0.333118
ATF7IP2	99.6424	-0.0830933	0.0919268	-0.903907	0.366045	0.552892
ATG10	256.347	-0.0222798	0.0492498	-0.452383	0.650993	0.792363
ATG101	619.855	0.0220564	0.032611	0.676347	0.49882	0.671803
ATG12	687.462	-0.0127768	0.0178825	-0.714484	0.474928	0.65149
ATG13	2528.88	-0.0157491	0.0161022	-0.978073	0.328038	0.514611
ATG14	375.216	-0.0201337	0.040311	-0.49946	0.617455	0.768111
ATG16L1	472.738	-0.0666363	0.0318996	-2.08894	0.0367135	0.11436
ATG16L2	434.166	0.0166295	0.0300544	0.553315	0.580048	0.738317
ATG2A	936.105	0.0195987	0.0251364	0.779693	0.435572	0.618306
ATG2B	967.666	-0.0228681	0.0222965	-1.02563	0.305064	0.491396
ATG3	630.708	0.0351356	0.0260721	1.34763	0.177777	0.341987
ATG4A	72.1879	0.243772	0.100733	2.41999	0.0155209	0.0626968
ATG4B	954.847	0.0378268	0.0353012	1.07154	0.283925	0.467258
ATG4C	309.386	0.0762791	0.0300578	2.53775	0.0111568	0.0501185
ATG4D	173.361	0.151525	0.0512237	2.9581	0.00309537	0.0207555
ATG5	376.155	0.00804743	0.0457696	0.175825	0.860432	0.924138
ATG7	696.202	-0.0266773	0.0138376	-1.92789	0.0538684	0.149855
ATG9A	1422.71	0.0158556	0.0360493	0.439832	0.660059	0.798578
ATHL1	130.085	0.146512	0.0606754	2.41469	0.0157488	0.0632809
ATIC	415.645	0.0986703	0.0423733	2.3286	0.0198803	0.0743822
ATL1	1673.7	-0.118974	0.0469226	-2.53553	0.0112277	0.0503121
ATL2	499.47	-0.0251863	0.0264766	-0.951265	0.34147	0.528088
ATL3	805.325	0.0507324	0.0384567	1.31921	0.187099	0.354355
ATM	1073.87	0.00692461	0.0379962	0.182244	0.855391	0.921775
ATMIN	1372.46	-0.026054	0.0198662	-1.31148	0.189697	0.357451
ATN1	8137.75	0.0569672	0.0210137	2.71096	0.0067089	0.0351926
ATOH8	360.317	0.319627	0.0737401	4.33451	1.46088e-05	0.000459239
ATOX1	636.839	-0.0683161	0.0236752	-2.88556	0.00390719	0.0242829
ATP10A	522.858	0.0725166	0.0638471	1.13579	0.256046	0.436827
ATP11A	630.873	0.0868638	0.0407003	2.13423	0.0328242	0.105432
ATP11B	297.397	0.0174736	0.0271982	0.642455	0.520578	0.690011
ATP13A1	512.927	0.0563907	0.0353981	1.59304	0.111151	0.247767
ATP13A2	2920.86	-0.0765493	0.0384786	-1.9894	0.0466572	0.135727
ATP13A3	613.87	-0.0625297	0.0249891	-2.50228	0.0123397	0.0535626
ATP13A4	317.759	0.00492292	0.068223	0.0721592	0.942475	0.970661
ATP13A5	52.3857	-0.0386944	0.050505	-0.76615	0.443587	0.625172
ATP1A1	11739.8	-0.0594243	0.0509124	-1.16719	0.243135	0.422629
ATP1A2	21660.2	0.0959893	0.0574556	1.67067	0.0947872	0.222536
ATP1A3	14277.3	-0.129989	0.0566437	-2.29485	0.0217418	0.079671
ATP1B1	14486.2	-0.0613343	0.0510026	-1.20257	0.229141	0.406469
ATP1B2	12193.1	-0.00945748	0.048352	-0.195597	0.844926	0.915706
ATP1B3	969.292	0.199253	0.0396989	5.01911	5.19107e-07	3.68283e-05
ATP2A1	73.0989	-0.0683153	0.0456086	-1.49786	0.134169	0.280738
ATP2A2	858.115	-0.096134	0.0432414	-2.22319	0.0262028	0.0906208
ATP2B1	8367.83	-0.109085	0.0310245	-3.51609	0.000437946	0.00508574
ATP2B2	5068.2	-0.12335	0.0399163	-3.09022	0.00200007	0.0151853
ATP2B3	1362.91	-0.131833	0.0434455	-3.03445	0.00240977	0.0172851
ATP2B4	961.353	0.0203942	0.0455647	0.447588	0.654451	0.794515
ATP2C1	877.632	-0.0465585	0.0400511	-1.16248	0.245042	0.424808
ATP5A1	7766.53	-0.0318529	0.022074	-1.443	0.149019	0.301687
ATP5B	5773.16	-0.0584334	0.0523682	-1.11582	0.2645	0.446903
ATP5C1	1184.13	-0.0437347	0.0509612	-0.858196	0.390784	0.576016
ATP5D	3067.51	-0.0294926	0.036806	-0.801297	0.42296	0.607471
ATP5E	2484.82	-0.00285099	0.0208261	-0.136895	0.891114	0.940989
ATP5F1	749.327	-0.0538789	0.0284795	-1.89185	0.0585111	0.159022
ATP5G1	1207.59	-0.0750138	0.0407909	-1.83899	0.0659171	0.172785
ATP5G2	3115.68	-0.0622582	0.0218086	-2.85476	0.004307	0.0258993
ATP5G3	1665.65	-0.050394	0.027735	-1.81699	0.0692192	0.17859
ATP5H	2133.37	-0.0380658	0.0303452	-1.25442	0.209688	0.382628
ATP5I	1912.55	-0.024093	0.0241404	-0.998038	0.318261	0.505256
ATP5J	1679.46	-0.0669014	0.0310978	-2.15132	0.0314509	0.102466
ATP5J2	2224.25	-0.0782136	0.0323327	-2.41902	0.0155623	0.0628446
ATP5L	1515.57	-0.0438902	0.0261124	-1.68082	0.0927987	0.219335
ATP5L2	41.097	-0.0210371	0.0752195	-0.279676	0.779726	0.876845
ATP5O	2276.14	-0.02505	0.0333128	-0.751961	0.452074	0.63206
ATP5S	1145.65	-0.0539343	0.0424938	-1.26923	0.20436	0.376147
ATP5SL	618.388	-0.0621836	0.0197465	-3.14909	0.0016378	0.0131419
ATP6AP1	3387.81	-0.112025	0.0387958	-2.88756	0.00388243	0.0241754
ATP6AP1L	263.545	-0.0621591	0.0494781	-1.2563	0.209009	0.381815
ATP6AP2	2273.62	-0.103768	0.0376461	-2.75642	0.00584385	0.03204
ATP6V0A1	2167.71	-0.0902758	0.0645857	-1.39777	0.162183	0.320344
ATP6V0A2	568.005	-0.0277147	0.0421934	-0.656849	0.511278	0.682072
ATP6V0B	2887.03	-0.0895575	0.0306336	-2.92351	0.00346114	0.0224008
ATP6V0C	8363.03	-0.109439	0.0389812	-2.80748	0.00499314	0.0287005
ATP6V0D1	2633.53	-0.09725	0.0370233	-2.62673	0.00862106	0.041914
ATP6V0D2	74.004	0.0139547	0.0752277	0.185499	0.852837	0.920475
ATP6V0E1	762.743	0.0732217	0.0394541	1.85587	0.063472	0.168038
ATP6V0E2	5491.5	-0.152776	0.0322265	-4.7407	2.12983e-06	0.000107047
ATP6V1A	3030.87	-0.0918606	0.044309	-2.07318	0.0381554	0.117331
ATP6V1B2	5528.31	-0.125774	0.0463287	-2.71482	0.00663119	0.0349126
ATP6V1C1	2582.02	-0.0831094	0.0370485	-2.24326	0.0248801	0.0874985
ATP6V1D	1852.74	-0.105306	0.038554	-2.73138	0.0063069	0.0338078
ATP6V1E1	4384.75	-0.130263	0.0401293	-3.24608	0.00117008	0.0104478
ATP6V1E2	107.129	0.0342701	0.0316948	1.08125	0.279586	0.462599
ATP6V1F	2757.47	-0.0776148	0.0298001	-2.60451	0.0092005	0.0437608
ATP6V1G1	1132.01	-0.0721078	0.0201801	-3.57322	0.000352619	0.00440621
ATP6V1G2	4448.36	-0.147669	0.0477931	-3.08977	0.00200313	0.0151908
ATP6V1H	1965.72	-0.1045	0.0511702	-2.04221	0.0411302	0.124127
ATP8A1	418.19	-0.0021513	0.0731773	-0.0293985	0.976547	0.988269
ATP8A2	1732.9	-0.0719432	0.0375655	-1.91514	0.0554746	0.153125
ATP8B1	224.25	-0.0550875	0.0401581	-1.37176	0.170137	0.331238
ATP8B2	1099.54	0.0384398	0.0229662	1.67375	0.0941791	0.221573
ATP9A	4763.6	-0.0720099	0.0365985	-1.96757	0.0491181	0.140804
ATP9B	1533.15	-0.0324078	0.0344839	-0.939796	0.347322	0.534212
ATPAF1	2280.08	-0.0827249	0.021331	-3.87815	0.000105255	0.00191618
ATPAF2	115.199	0.0182159	0.0337187	0.540231	0.589038	0.745659
ATPIF1	2943.19	-0.115692	0.0336925	-3.43375	0.000595289	0.00642982
ATR	355.156	-0.0876994	0.031437	-2.78969	0.00527587	0.0297553
ATRAID	466.211	0.0144584	0.0243353	0.594131	0.552425	0.716232
ATRIP	175.386	-0.0237039	0.0473942	-0.500144	0.616974	0.767846
ATRN	1349.31	-0.0491526	0.0261865	-1.87702	0.0605154	0.162631
ATRNL1	1575.27	-0.081796	0.0501818	-1.62999	0.103103	0.235791
ATRX	4968.8	0.00742506	0.0239674	0.309798	0.756714	0.861246
ATXN1	1357.06	-0.0523351	0.0251005	-2.08502	0.0370678	0.114967
ATXN10	1639.84	-0.0676323	0.033827	-1.99936	0.0455699	0.133472
ATXN1L	580.877	0.0714672	0.0263481	2.71242	0.00667942	0.0350947
ATXN2	1012.77	-0.0451425	0.0265356	-1.7012	0.0889052	0.212929
ATXN2L	2337.73	-0.00325973	0.0173252	-0.18815	0.850759	0.919148
ATXN3	4924.58	-0.0231973	0.0417807	-0.555215	0.578748	0.737261
ATXN7	448.338	0.0226965	0.0173448	1.30855	0.190687	0.358899
ATXN7L1	267.711	-0.00256045	0.0203329	-0.125927	0.89979	0.946752
ATXN7L3	4353.6	-0.0175938	0.0266841	-0.659337	0.509679	0.680498
ATXN7L3B	3188.46	-0.0782224	0.0269944	-2.89773	0.00375871	0.0237235
AUH	363.19	-0.0419861	0.0344204	-1.2198	0.22254	0.398681
AUNIP	96.3592	-0.0529247	0.0515227	-1.02721	0.304321	0.490642
AUP1	321.943	-0.163664	0.0613554	-2.66748	0.00764215	0.0386035
AURKAIP1	1996	-0.0238093	0.0259958	-0.915889	0.359725	0.546989
AURKC	32.7806	0.000836438	0.0558729	0.0149704	0.988056	0.993797
AUTS2	942.195	0.0105113	0.0246147	0.427031	0.669356	0.804659
AVEN	134.033	0.100446	0.0286391	3.5073	0.000452675	0.00523359
AVIL	122.531	-0.0847401	0.059941	-1.41373	0.157442	0.313653
AVL9	1029.94	-0.0404529	0.0211145	-1.91588	0.0553806	0.15298
AVPI1	440.024	-0.0379931	0.0353122	-1.07592	0.281963	0.464913
AXIN1	543.062	0.128376	0.0282217	4.54884	5.39413e-06	0.000220921
AXIN2	368.572	0.0432886	0.0261398	1.65604	0.0977143	0.227393
AXL	1053.17	0.0738657	0.0476542	1.55003	0.121133	0.261676
AZGP1	260.954	0.392613	0.0872551	4.4996	6.80818e-06	0.00025921
AZI2	528.086	0.0485108	0.0255083	1.90177	0.0572017	0.156578
AZIN1	1962.55	-0.0505778	0.026232	-1.9281	0.0538433	0.149849
AZIN2	161.7	-0.100486	0.0727462	-1.38133	0.167178	0.327374
AZU1	101.502	-0.0920475	0.0546494	-1.68433	0.0921184	0.218283
B2M	3317.91	0.159554	0.0667358	2.39083	0.0168101	0.066035
B3GALNT1	502.251	-0.109302	0.0326497	-3.3477	0.000814841	0.00802053
B3GALNT2	67.8124	-0.0301086	0.0483433	-0.622807	0.533411	0.701081
B3GALT1	412.626	-0.0333596	0.0251981	-1.32389	0.185539	0.352481
B3GALT2	397.565	-0.0594111	0.0458134	-1.29681	0.194698	0.36447
B3GALT4	108.96	0.0833665	0.027699	3.00973	0.00261481	0.0183763
B3GALT6	484.472	-0.0457084	0.0293606	-1.5568	0.119519	0.259138
B3GAT1	5202.37	-0.0117346	0.0221276	-0.530314	0.595894	0.750824
B3GAT2	532.345	0.0959286	0.0355907	2.69533	0.00703194	0.0364163
B3GAT3	1625.16	-0.0885683	0.0266987	-3.31732	0.000908852	0.00863079
B3GLCT	313.287	0.0926589	0.029058	3.18876	0.00142886	0.0119375
B3GNT2	181.73	0.0399922	0.0304127	1.31498	0.188516	0.356052
B3GNT4	233.237	-0.0540363	0.0371594	-1.45418	0.145897	0.297173
B3GNT7	232.701	0.0384544	0.0414221	0.928356	0.353223	0.540657
B3GNT9	210.935	0.0852504	0.0295896	2.88109	0.00396302	0.0244624
B3GNTL1	68.8087	-0.0497382	0.0418961	-1.18718	0.235157	0.413411
B4GALNT1	785.267	-0.0815654	0.0496832	-1.64171	0.100651	0.232063
B4GALNT4	3948.13	0.0977602	0.0376084	2.59942	0.00933809	0.0442307
B4GALT1	283.909	0.0465796	0.0550375	0.846324	0.397372	0.583474
B4GALT2	1565.32	-0.0112273	0.024801	-0.452697	0.650767	0.792363
B4GALT3	403.39	-0.0273776	0.0218435	-1.25335	0.210078	0.383082
B4GALT4	281.788	0.0390595	0.0257311	1.51799	0.129017	0.273564
B4GALT5	1084.92	-0.0232252	0.02528	-0.918719	0.358243	0.54558
B4GALT6	73.4804	-0.17057	0.0864268	-1.97358	0.0484293	0.139252
B4GALT7	411.515	-0.0737331	0.0258344	-2.85407	0.00431635	0.0258993
B4GAT1	3934.97	-0.104839	0.0400242	-2.61939	0.00880877	0.0425462
B9D1	321.82	-0.158368	0.0346944	-4.56467	5.00289e-06	0.000206855
B9D2	100.75	-0.0127921	0.0285967	-0.447329	0.654637	0.794537
BAALC	5598.62	-0.0325357	0.0278422	-1.16858	0.242574	0.421825
BABAM1	1312.19	-0.0477269	0.0346093	-1.37902	0.167889	0.32807
BACE1	1644.28	-0.0229845	0.0200655	-1.14548	0.252012	0.432707
BACH1	214.16	0.105726	0.0339868	3.11079	0.00186588	0.0144711
BAD	1518.14	0.0117047	0.0313238	0.37367	0.70865	0.830961
BAG1	1208.88	0.0659547	0.0317788	2.07543	0.0379469	0.116939
BAG2	219.722	-0.0286673	0.0348917	-0.821606	0.411301	0.596306
BAG3	1521.26	0.15652	0.1005	1.55742	0.119372	0.258886
BAG4	1018.36	-0.0770206	0.0282231	-2.72899	0.00635278	0.0339836
BAG5	915.172	-0.0225157	0.0171325	-1.31421	0.188775	0.356335
BAG6	2368.78	0.0607172	0.0199137	3.04902	0.00229592	0.0167179
BAHCC1	880.811	0.0291461	0.0206098	1.41418	0.157309	0.313434
BAHD1	663.564	-0.0341561	0.0214594	-1.59166	0.111461	0.248089
BAIAP2	2721.56	-0.0593077	0.0331651	-1.78826	0.0737343	0.186716
BAIAP2L2	336.295	-0.155259	0.0349194	-4.44621	8.73966e-06	0.000307883
BAIAP3	4150.73	-0.0866295	0.0483321	-1.79238	0.0730724	0.185619
BAK1	296.817	-0.0359986	0.0241639	-1.48977	0.136285	0.283966
BAMBI	136.86	0.0957277	0.051533	1.8576	0.0632257	0.167638
BANF1	1255.15	-0.00687739	0.0256641	-0.267978	0.788717	0.882471
BANP	317.899	-0.00880111	0.0382826	-0.229898	0.818171	0.89951
BAP1	3901.53	-0.0346852	0.0212868	-1.62943	0.103223	0.235979
BASP1	11952.1	-0.101501	0.0386589	-2.62556	0.00865071	0.0419545
BATF3	31.4941	-0.226115	0.0647379	-3.49277	0.000478033	0.00543935
BAX	367.131	0.0534042	0.0224464	2.37919	0.0173507	0.0677079
BAZ1A	409.921	0.142256	0.0490907	2.89783	0.00375753	0.0237235
BAZ1B	2699.25	0.0622752	0.0190046	3.27686	0.0010497	0.00961765
BAZ2A	1639.39	0.0618906	0.018303	3.38144	0.000721058	0.00735967
BAZ2B	1743.6	-0.00186776	0.0429409	-0.0434962	0.965306	0.982792
BBC3	217.415	-0.0251805	0.0415345	-0.606255	0.544346	0.70896
BBIP1	391.704	0.0303364	0.0238013	1.27457	0.202461	0.373905
BBOF1	144.097	-0.0780175	0.0273904	-2.84835	0.00439459	0.0262339
BBOX1	338.3	0.139137	0.0604843	2.30039	0.0214263	0.0787369
BBS1	753.463	-0.0642062	0.0302752	-2.12075	0.033943	0.10811
BBS10	236.881	-0.00904297	0.0354222	-0.255291	0.798498	0.88735
BBS12	91.0919	-0.0868948	0.032836	-2.64633	0.00813711	0.04033
BBS2	1336.88	0.118321	0.0378728	3.12416	0.00178313	0.0139712
BBS4	245.117	-0.0736501	0.0278458	-2.64493	0.00817082	0.0404429
BBS5	471.179	-0.0114344	0.0293951	-0.388988	0.697285	0.824077
BBS7	410.377	-0.0237828	0.037286	-0.637847	0.523573	0.69285
BBS9	212.745	0.099915	0.0311711	3.20538	0.00134886	0.011447
BBX	1439.7	0.0441418	0.0317581	1.38994	0.164549	0.323442
BCAM	872.786	0.167145	0.0499773	3.34442	0.000824554	0.00808596
BCAN	4400.81	0.0992539	0.0450729	2.20207	0.0276602	0.0939346
BCAP29	1435.98	-0.0540478	0.0253173	-2.13482	0.0327759	0.105355
BCAP31	3634.17	-0.0463322	0.0225721	-2.05263	0.0401087	0.12198
BCAR1	912.054	0.0542303	0.0300067	1.80727	0.0707196	0.181238
BCAR3	299.229	0.133367	0.0531513	2.50919	0.0121009	0.0528797
BCAS1	5965.74	0.0296889	0.0600817	0.494143	0.621205	0.770675
BCAS2	650.609	-0.101664	0.0354212	-2.87015	0.00410273	0.0251017
BCAS3	644.764	-0.061348	0.0307949	-1.99214	0.0463552	0.135273
BCAS4	1189.71	-0.0320899	0.0302885	-1.05948	0.289383	0.4733
BCAT1	683.521	-0.0718232	0.0320677	-2.23974	0.025108	0.0880564
BCAT2	626.456	-0.00567763	0.0398541	-0.142461	0.886716	0.938212
BCCIP	678.562	-0.0227327	0.0213816	-1.06319	0.287694	0.471702
BCDIN3D	387.247	-0.0197472	0.0588622	-0.335481	0.737262	0.848495
BCHE	75.3141	0.0157257	0.0583938	0.269304	0.787696	0.881684
BCKDHA	610.443	-0.00726297	0.0322391	-0.225285	0.821758	0.901621
BCKDHB	402.385	-0.0598347	0.0401978	-1.48851	0.136617	0.284521
BCKDK	572.691	-0.102776	0.0281423	-3.652	0.000260207	0.00354929
BCL10	286.158	-0.00933201	0.0491452	-0.189887	0.849398	0.918289
BCL11A	970.472	-0.0785463	0.0327139	-2.40101	0.0163499	0.065014
BCL11B	333.534	-0.0463077	0.0347664	-1.33197	0.182872	0.349227
BCL2	531.384	0.120033	0.0370389	3.24074	0.00119222	0.0105656
BCL2L1	2118.84	0.0968882	0.0182221	5.31707	1.05449e-07	1.19313e-05
BCL2L11	126.548	0.0407638	0.0305708	1.33342	0.182394	0.348604
BCL2L13	530.549	0.0290292	0.0218789	1.32681	0.184572	0.351362
BCL2L2	3709.69	-0.013256	0.0213495	-0.620903	0.534664	0.701767
BCL3	175.235	0.0808214	0.0638727	1.26535	0.205746	0.377608
BCL6	1624.95	0.126984	0.0539221	2.35495	0.0185252	0.0707759
BCL6B	124.927	0.238661	0.0836923	2.85165	0.0043493	0.0260216
BCL7A	1314.65	-0.0746029	0.0223897	-3.33202	0.000862169	0.00830433
BCL7B	650.823	0.0676728	0.0287928	2.35034	0.0187563	0.0713906
BCL7C	535.623	0.0761836	0.038947	1.95608	0.0504554	0.143246
BCL9	496.042	0.0106944	0.0225119	0.475058	0.634746	0.781054
BCL9L	665.221	0.0597467	0.0296308	2.01637	0.0437609	0.129803
BCLAF1	1850.49	-0.0106494	0.0247005	-0.431141	0.666366	0.80266
BCO1	106.407	-0.19564	0.0610037	-3.20702	0.00134116	0.0114218
BCO2	143.511	0.00994687	0.0339545	0.292947	0.769563	0.870013
BCOR	278.328	0.0369067	0.0373141	0.989082	0.322623	0.509413
BCORL1	303.475	0.0466284	0.0205487	2.26917	0.0232581	0.0835414
BCR	3118.76	0.0547217	0.0283414	1.9308	0.0535072	0.14923
BCS1L	301.286	-0.0271157	0.0191022	-1.41951	0.155752	0.311192
BDH1	1114.2	-0.11004	0.0279796	-3.93286	8.39416e-05	0.00163636
BDH2	470.648	0.166874	0.0504071	3.31052	0.000931224	0.00879279
BDP1	802.044	-0.0628799	0.0373817	-1.6821	0.0925486	0.219015
BEAN1	138.513	-0.123248	0.0344855	-3.57392	0.000351678	0.00439868
BECN1	592.13	-0.00196868	0.0428364	-0.0459581	0.963344	0.981949
BEGAIN	1560.59	-0.0925929	0.0326157	-2.83891	0.00452683	0.0267176
BEND5	203.219	-0.0862325	0.0433803	-1.98783	0.0468308	0.135897
BEND6	963.617	-0.0379253	0.0344408	-1.10117	0.270821	0.453921
BEND7	167.375	0.138744	0.0319044	4.34874	1.36924e-05	0.000437852
BEST1	849.532	0.0203991	0.0315537	0.646487	0.517964	0.687933
BEST2	60.4896	0.0119855	0.0500083	0.23967	0.810586	0.895265
BEST3	119.19	0.033907	0.0408701	0.829627	0.40675	0.592619
BET1	144.421	-0.0267894	0.0239624	-1.11798	0.263576	0.445806
BET1L	722.426	-0.0389905	0.0180095	-2.165	0.0303878	0.10026
BEX1	5261.39	-0.135522	0.0477059	-2.84079	0.00450025	0.0266424
BEX2	2569.9	-0.149802	0.0448056	-3.34337	0.00082767	0.00810781
BEX4	3901.28	-0.12091	0.0363011	-3.33076	0.00086608	0.00833529
BEX5	2430.28	-0.102102	0.0461277	-2.21346	0.0268658	0.0922728
BFAR	456.796	-0.0221438	0.0160381	-1.3807	0.16737	0.327501
BGLAP	60.32	-0.363282	0.0802652	-4.52603	6.01031e-06	0.000237179
BGN	1380.43	0.169753	0.0564976	3.0046	0.00265932	0.0186324
BHLHB9	626.272	-0.0429773	0.0334103	-1.28635	0.198322	0.368962
BHLHE22	140.751	-0.0114332	0.0477781	-0.239297	0.810875	0.895432
BHLHE40	1901.04	0.0563813	0.0422791	1.33355	0.182351	0.348604
BHLHE41	1202.51	0.061686	0.0272684	2.26218	0.0236862	0.0845061
BHMT2	148.338	0.00930628	0.0579773	0.160516	0.872475	0.92972
BICC1	206.399	-0.052258	0.0400692	-1.30419	0.192167	0.361005
BICD1	527.482	-0.0328661	0.0258905	-1.26943	0.204289	0.376147
BICD2	756.993	0.00663878	0.0225514	0.294385	0.768464	0.869177
BID	1121.94	0.0128678	0.0235566	0.546251	0.584894	0.742149
BIN1	5845.65	0.00246914	0.0259113	0.095292	0.924083	0.960711
BIN3	304.375	-0.0521609	0.0301301	-1.73119	0.0834178	0.203345
BIRC2	498.504	0.0418549	0.0238201	1.75712	0.0788966	0.195293
BIRC3	144.504	0.144041	0.0656086	2.19546	0.0281307	0.0951345
BIRC6	479.937	-0.0126873	0.0337965	-0.375403	0.70736	0.829899
BIVM	567.104	-0.0566836	0.0237809	-2.38358	0.0171453	0.0670475
BLCAP	3545.78	-0.0587277	0.0229224	-2.56202	0.0104065	0.0476905
BLMH	305.436	-0.00825379	0.0262163	-0.314834	0.752888	0.858766
BLOC1S1	1555.96	0.00468598	0.0260202	0.18009	0.857082	0.922685
BLOC1S2	993.634	-0.0443513	0.0249292	-1.77909	0.075225	0.18898
BLOC1S3	395.33	-0.0539529	0.0362402	-1.48876	0.136551	0.284429
BLOC1S4	183.456	-0.00503891	0.0240068	-0.209895	0.83375	0.909475
BLOC1S5	170.522	0.0729201	0.0317643	2.29566	0.0216953	0.0795229
BLOC1S6	4667.19	-0.0340425	0.0350046	-0.972516	0.330794	0.517646
BLVRA	551.712	-0.0224191	0.0285258	-0.785924	0.431912	0.615331
BLVRB	567.09	-0.00179133	0.0265484	-0.0674744	0.946204	0.972727
BLZF1	347.81	-0.0588471	0.0240994	-2.44185	0.0146124	0.0599408
BMI1	934.593	0.0923785	0.0304907	3.02972	0.00244779	0.0174773
BMP1	206.292	0.131186	0.041829	3.13624	0.00171127	0.0135472
BMP2K	432.482	0.0980787	0.0382104	2.56681	0.0102639	0.0472222
BMP4	102.441	-0.00617315	0.0488386	-0.126399	0.899416	0.946551
BMP7	1087.93	0.117853	0.0496773	2.37238	0.017674	0.0684365
BMP8A	59.5306	0.018208	0.0370413	0.49156	0.62303	0.772274
BMP8B	237.979	0.00903713	0.0289869	0.311766	0.755218	0.860843
BMPER	175.04	-0.121764	0.0491943	-2.47516	0.0133176	0.056541
BMPR1A	802.114	0.073939	0.046	1.60737	0.107973	0.243118
BMPR1B	581.23	0.0413534	0.0517817	0.798611	0.424516	0.608534
BMPR2	1707.65	-0.042119	0.0251741	-1.67311	0.0943065	0.221808
BMS1	999.482	0.0179932	0.0150451	1.19595	0.231716	0.40986
BNIP1	158.813	0.00823546	0.0218768	0.376447	0.706585	0.829663
BNIP2	503.752	0.0781816	0.0359556	2.17439	0.0296756	0.0986132
BNIP3	2473.34	-0.0649507	0.0212235	-3.06031	0.00221105	0.016301
BNIP3L	1883.02	0.00510879	0.0249782	0.204529	0.83794	0.912002
BNIPL	105.801	0.0294888	0.067721	0.435445	0.663239	0.800784
BOC	305.354	0.0914265	0.0445189	2.05366	0.0400091	0.121705
BOD1	464.961	0.0130015	0.023881	0.544431	0.586145	0.743124
BOD1L1	3115.48	-0.0487348	0.0261758	-1.86183	0.0626273	0.166611
BOK	1312.02	0.137347	0.0555729	2.47147	0.0134558	0.056869
BOLA1	169.181	0.0518514	0.0350617	1.47886	0.139177	0.288187
BOLA2	56.5557	0.15866	0.0596435	2.66013	0.00781094	0.0391845
BOLA2B	258.847	0.0720298	0.0301049	2.39262	0.0167283	0.0657735
BOLA3	195.119	-0.0799523	0.0300269	-2.66269	0.00775198	0.0389942
BOP1	1135.53	0.012065	0.0266548	0.452637	0.65081	0.792363
BORCS5	295.113	-0.0437065	0.0279563	-1.56339	0.117961	0.25735
BORCS6	306.662	0.0697046	0.0259923	2.68174	0.00732414	0.0375635
BORCS7	854.989	-0.0223609	0.0303984	-0.735593	0.461978	0.640802
BORCS8	809.398	-0.0770472	0.0383305	-2.01007	0.0444234	0.131139
BPGM	303.979	-0.0612318	0.0237149	-2.58199	0.00982317	0.0458097
BPHL	202.861	-0.0642066	0.0326671	-1.96548	0.0493586	0.141063
BPI	20.9909	0.000144203	0.0666406	0.00216389	0.998273	0.99912
BPNT1	483.054	-0.0126309	0.041832	-0.301944	0.762695	0.865187
BPTF	2752.23	0.0446223	0.0275247	1.62117	0.104981	0.23828
BRAF	822.558	-0.0472942	0.0315283	-1.50005	0.1336	0.28008
BRAP	451.269	-0.000202765	0.0137302	-0.0147678	0.988217	0.993805
BRAT1	727.253	0.0753501	0.0431213	1.7474	0.0805682	0.197997
BRCA1	198.762	-0.0044074	0.0499352	-0.0882624	0.929668	0.963711
BRCC3	316.54	-0.0574898	0.021778	-2.63981	0.00829532	0.0407484
BRD1	316.307	0.0660209	0.046732	1.41276	0.157728	0.314076
BRD2	2901.92	0.00842573	0.0176464	0.477476	0.633023	0.779599
BRD3	1892	0.0665732	0.0269315	2.47194	0.0134381	0.0568479
BRD4	3982.97	0.010463	0.0241109	0.433951	0.664324	0.801285
BRD7	1038.13	0.0760745	0.0213595	3.56162	0.000368578	0.00454871
BRD8	956.347	0.0183406	0.0296251	0.619092	0.535856	0.702445
BRD9	369.021	-0.0822944	0.0374892	-2.19515	0.028153	0.0951603
BRDT	27.745	-0.0933134	0.072774	-1.28223	0.199761	0.370658
BRE	536.469	-0.122784	0.0314809	-3.90026	9.60894e-05	0.00178729
BRF1	899.359	0.00952649	0.0228616	0.416703	0.676896	0.809743
BRF2	264.116	-0.0795023	0.0255701	-3.10919	0.00187601	0.0145237
BRI3	390.024	0.044591	0.0334108	1.33463	0.181998	0.348097
BRI3BP	1686.32	-0.0544209	0.0353667	-1.53876	0.123863	0.265847
BRICD5	643.555	0.0297996	0.0381688	0.780732	0.43496	0.617843
BRINP1	1120.28	-0.0606168	0.0374782	-1.61739	0.105795	0.239459
BRINP2	1173.27	-0.088275	0.0290444	-3.03931	0.0023712	0.0170871
BRINP3	305.889	-0.0108545	0.0299426	-0.36251	0.716971	0.836352
BRIX1	223.626	-0.0354104	0.0225586	-1.56971	0.116483	0.254982
BRK1	1996.77	-0.100023	0.0220743	-4.53119	5.86516e-06	0.000232866
BRMS1	370.23	0.0209127	0.0288402	0.725124	0.468376	0.645808
BRMS1L	298.302	-0.0414359	0.0324492	-1.27695	0.201621	0.372988
BROX	1182.56	0.0235656	0.0427657	0.551041	0.581606	0.739495
BRPF1	343.768	0.0481005	0.0185353	2.59507	0.00945709	0.0446314
BRPF3	376.22	0.0981936	0.0596759	1.64545	0.0998776	0.230978
BRSK1	7464.84	-0.0157252	0.0295597	-0.531982	0.594738	0.749916
BRSK2	3617.81	-0.00246241	0.031255	-0.0787846	0.937204	0.968188
BRWD1	2023.52	-0.102863	0.0246251	-4.17715	2.95185e-05	0.000774251
BSCL2	3638.54	-0.156863	0.0558669	-2.80779	0.00498824	0.0287005
BSDC1	1876.58	-0.00334984	0.0142283	-0.235434	0.813872	0.897062
BSG	14172.8	-0.00742309	0.0312813	-0.237301	0.812423	0.896141
BSN	4467.86	-0.0936166	0.0427496	-2.18988	0.0285328	0.0959942
BSPRY	107.728	0.00422183	0.0644379	0.0655179	0.947762	0.973711
BST2	730.317	-0.0127653	0.0690417	-0.184893	0.853313	0.920681
BTAF1	380.542	0.00577805	0.0408371	0.14149	0.887483	0.938665
BTBD1	1290.04	0.00215984	0.0258496	0.0835543	0.933411	0.966033
BTBD10	870.974	-0.114524	0.0420789	-2.72165	0.00649564	0.0344292
BTBD11	336.134	-0.066215	0.0423583	-1.56321	0.118003	0.257355
BTBD2	4652.9	0.00437776	0.0259855	0.168469	0.866214	0.926216
BTBD3	1327.72	-0.0319542	0.0344834	-0.926655	0.354106	0.541566
BTBD6	1545.15	0.0409054	0.024281	1.68467	0.0920525	0.218182
BTBD7	99.4351	0.0794879	0.0431007	1.84424	0.0651485	0.171351
BTBD8	70.5871	-0.0394647	0.0508499	-0.776103	0.437688	0.619887
BTBD9	4261.48	-0.024004	0.0474828	-0.505532	0.613185	0.764524
BTD	126.593	0.116848	0.0339765	3.43909	0.000583674	0.00632541
BTF3	2045.52	-0.00927167	0.0207806	-0.44617	0.655474	0.79518
BTF3L4	798.267	-0.0637251	0.0209097	-3.04763	0.00230656	0.0167765
BTG1	907.252	0.0903526	0.035361	2.55515	0.0106143	0.0483696
BTG2	716.832	-0.0159663	0.0672253	-0.237505	0.812265	0.896141
BTG3	140.228	0.0151754	0.0392374	0.386759	0.698935	0.824933
BTN2A1	377.316	-0.00780079	0.0262796	-0.296838	0.76659	0.86822
BTN3A1	235.523	0.0491583	0.0405879	1.21116	0.225836	0.402751
BTN3A2	411.084	0.0451529	0.0595409	0.758351	0.448241	0.629323
BTN3A3	169.962	0.0416183	0.0379829	1.09571	0.273205	0.455916
BTNL9	759.48	0.0847879	0.0559043	1.51666	0.129352	0.273915
BTRC	1330.79	-0.0482435	0.0265078	-1.81998	0.0687624	0.177695
BUB3	905.126	0.0311621	0.0127592	2.44232	0.0145931	0.0598995
BUD13	161.559	0.0148048	0.02759	0.536598	0.591545	0.747558
BUD31	880.912	-0.0343477	0.0211695	-1.62251	0.104695	0.238006
BYSL	146.528	-0.0476248	0.0331138	-1.43822	0.150372	0.303009
BZRAP1	3522.85	-0.117788	0.0317662	-3.70799	0.000208914	0.00304415
BZW1	1841.83	-0.00306188	0.0152687	-0.200533	0.841064	0.913615
BZW2	259.115	-0.159845	0.058618	-2.7269	0.00639328	0.0341159
C10orf10	1770.74	0.0508931	0.125342	0.406032	0.684719	0.815933
C10orf11	89.1606	0.0145065	0.0510221	0.284318	0.776166	0.874294
C10orf128	85.3583	0.123205	0.0561918	2.19258	0.0283379	0.0955863
C10orf131	16.6906	-0.100868	0.060934	-1.65537	0.09785	0.227546
C10orf142	36.5792	-0.0804467	0.0496038	-1.62178	0.10485	0.23816
C10orf35	467.36	-0.160436	0.0411319	-3.90053	9.59814e-05	0.00178729
C10orf54	1794.22	0.114455	0.0672105	1.70293	0.0885821	0.212424
C10orf76	307.819	0.0428943	0.0390038	1.09975	0.271443	0.454435
C10orf90	146.687	0.185111	0.0499869	3.70319	0.000212901	0.00308149
C11orf1	452.783	0.0119531	0.0462395	0.258503	0.796018	0.886338
C11orf24	263.387	-0.027673	0.0256735	-1.07788	0.281086	0.463939
C11orf30	290.494	0.0247575	0.0279819	0.884766	0.376283	0.562228
C11orf31	1234.64	-0.0874533	0.0382262	-2.28778	0.0221503	0.0807196
C11orf49	615.634	-0.0763467	0.0297729	-2.56431	0.0103383	0.0474449
C11orf54	474.129	0.00526731	0.0346476	0.152025	0.879167	0.933145
C11orf57	673.244	-0.023748	0.0170354	-1.39404	0.163305	0.321583
C11orf58	1314.76	-0.0257612	0.0172161	-1.49634	0.134564	0.281238
C11orf63	107.304	-0.0299888	0.0409946	-0.731531	0.464455	0.642712
C11orf68	1511.84	0.00170434	0.0225277	0.0756552	0.939693	0.968932
C11orf73	373.545	-0.0435123	0.0259977	-1.6737	0.0941896	0.221573
C11orf74	237.356	0.00398334	0.0277282	0.143656	0.885772	0.937787
C11orf80	367.546	-0.0577211	0.0378582	-1.52466	0.127343	0.271032
C11orf84	580.212	-0.0235921	0.0377426	-0.62508	0.531918	0.699827
C11orf87	850.387	-0.229419	0.0596419	-3.84661	0.000119763	0.00208048
C11orf95	766.84	0.000484464	0.0255354	0.0189723	0.984863	0.991904
C11orf96	499.126	0.0463861	0.0890264	0.521037	0.602341	0.755428
C11orf98	418.357	-0.0765484	0.0202077	-3.78808	0.000151815	0.00243336
C12orf10	606.155	-0.0477588	0.0315829	-1.51217	0.130491	0.275763
C12orf29	232.691	-0.157117	0.0411939	-3.81409	0.000136688	0.00228688
C12orf4	287.197	-0.124634	0.0280463	-4.44386	8.83584e-06	0.000308376
C12orf43	946.2	-0.0877528	0.0283001	-3.1008	0.00192998	0.0148354
C12orf45	122.772	-0.0445625	0.0259823	-1.71511	0.0863243	0.208434
C12orf49	1407.05	-0.0262769	0.0325891	-0.806309	0.420065	0.604757
C12orf57	1732.59	-0.014268	0.0229362	-0.622073	0.533894	0.701201
C12orf65	1880.21	-0.0129895	0.0369651	-0.3514	0.725288	0.841055
C12orf66	182.587	-0.00775406	0.0284091	-0.272943	0.784897	0.880449
C12orf73	170.96	-0.0819985	0.0280916	-2.91897	0.0035119	0.0226278
C12orf75	64.0123	0.132433	0.0438246	3.02188	0.00251212	0.0178126
C12orf76	2013.68	-0.0232897	0.0157984	-1.47418	0.140433	0.289957
C14orf1	626.587	-0.0360078	0.0197066	-1.82719	0.0676705	0.175819
C14orf105	42.5511	-0.000816125	0.0816026	-0.0100012	0.99202	0.996461
C14orf119	472.661	0.0195357	0.0199439	0.979532	0.327317	0.514039
C14orf142	143.903	0.0309814	0.0224521	1.37989	0.167621	0.327745
C14orf159	1235.35	-0.045369	0.0242173	-1.87341	0.0610118	0.163424
C14orf166	806.862	0.0207863	0.0142478	1.45892	0.144588	0.295481
C14orf169	213.075	-0.0192306	0.0210093	-0.915338	0.360014	0.547187
C14orf178	40.8811	-0.0198238	0.0590063	-0.335961	0.7369	0.848229
C14orf2	2258.32	-0.0834106	0.0242275	-3.44281	0.000575708	0.00624951
C14orf28	76.896	-0.0296532	0.0277301	-1.06935	0.284913	0.46829
C14orf37	241.049	-0.0553575	0.0309595	-1.78806	0.0737663	0.186761
C14orf79	324.556	-0.0857998	0.0411547	-2.08481	0.0370863	0.114997
C14orf80	279.967	-0.0418448	0.0426403	-0.981344	0.326423	0.513069
C14orf93	128.61	0.0971487	0.0342209	2.83887	0.00452737	0.0267176
C15orf38-AP3S2	280.283	0.000149318	0.0539129	0.00276961	0.99779	0.99879
C15orf39	162.773	0.115297	0.0359842	3.20409	0.00135489	0.0114896
C15orf40	1939.51	-0.0216362	0.0518083	-0.41762	0.676225	0.809342
C15orf52	319.197	0.0799832	0.0511096	1.56493	0.117598	0.256812
C15orf57	386.495	-0.0744505	0.0307582	-2.42051	0.0154986	0.062646
C15orf59	2297.9	0.0401677	0.0315142	1.27459	0.202454	0.373905
C15orf61	324.629	0.0119445	0.0264674	0.451293	0.651778	0.792665
C15orf62	115.363	0.0874024	0.0305727	2.85884	0.0042519	0.0257861
C15orf65	29.1513	0.0280864	0.0412851	0.680305	0.496311	0.669884
C16orf13	1592.66	-0.0695107	0.031051	-2.2386	0.0251821	0.0881713
C16orf45	3771.19	-0.105061	0.0357262	-2.94072	0.00327451	0.0215371
C16orf46	96.9073	-0.0113115	0.0292126	-0.387213	0.698599	0.824762
C16orf52	870.756	-0.0117053	0.0283919	-0.412275	0.680138	0.812418
C16orf54	149.946	0.0339309	0.0659435	0.514545	0.606871	0.759569
C16orf58	824.045	-0.139483	0.0409511	-3.40608	0.00065902	0.00688894
C16orf62	899.773	0.0127753	0.016588	0.770155	0.441208	0.623105
C16orf70	502.934	-0.068576	0.0250747	-2.73487	0.00624056	0.0335491
C16orf71	66.752	0.0433753	0.0461658	0.939554	0.347447	0.534294
C16orf72	2280.35	-0.033884	0.0364264	-0.930205	0.352265	0.539768
C16orf74	50.2322	0.0744902	0.0610074	1.221	0.222085	0.398084
C16orf87	448.701	-0.0309212	0.0298089	-1.03732	0.299589	0.485407
C16orf89	312.02	-0.0397273	0.0525154	-0.756488	0.449357	0.630362
C16orf91	192.539	-0.0676839	0.0313726	-2.15742	0.0309731	0.101489
C16orf92	24.3026	0.0619024	0.0592663	1.04448	0.296264	0.4811
C16orf95	45.1414	0.0071051	0.0388601	0.182838	0.854925	0.921426
C17orf104	177.261	-0.0105752	0.055596	-0.190215	0.849141	0.918088
C17orf107	137.385	-0.20571	0.0491098	-4.18877	2.80467e-05	0.000752336
C17orf49	478.493	-0.069092	0.0282743	-2.44363	0.0145403	0.0598177
C17orf50	23.1364	-0.148745	0.0546249	-2.72302	0.00646878	0.0344013
C17orf51	745.38	-0.0305189	0.0300276	-1.01636	0.309458	0.496072
C17orf58	162.895	-0.120737	0.0295208	-4.08988	4.31598e-05	0.00101572
C17orf62	496.398	-0.0722409	0.0427418	-1.69017	0.0909959	0.216294
C17orf75	1090.09	0.0888012	0.0362946	2.44668	0.014418	0.0594838
C17orf80	355.997	-0.0120108	0.0180802	-0.664307	0.506494	0.677662
C17orf89	934.281	0.00386792	0.0350348	0.110402	0.91209	0.953609
C17orf96	582.306	-0.0279743	0.0419111	-0.667466	0.504474	0.676331
C17orf97	231.011	-0.0720028	0.0419751	-1.71537	0.0862777	0.208399
C18orf21	157.909	-0.0825838	0.0236397	-3.49343	0.000476849	0.00543409
C18orf25	555.048	-0.00756683	0.0180584	-0.41902	0.675201	0.808715
C18orf32	2128.3	-0.0475133	0.0199809	-2.37793	0.0174099	0.0677963
C18orf42	8.52674	-0.157141	0.103318	-1.52094	0.128275	0.272301
C18orf8	206.186	0.0493463	0.0416898	1.18365	0.23655	0.414682
C19orf12	1080.69	-0.00166408	0.0186328	-0.0893091	0.928836	0.963262
C19orf18	44.7271	0.145154	0.0669417	2.16836	0.0301311	0.0996414
C19orf24	391.141	0.0158043	0.0291189	0.542751	0.587301	0.744186
C19orf25	872.777	-0.0209588	0.0312461	-0.670763	0.502371	0.674585
C19orf33	13.3452	-0.0278243	0.100762	-0.27614	0.782441	0.878757
C19orf43	2608.83	0.0588811	0.022692	2.5948	0.00946469	0.0446314
C19orf44	130.07	-0.0463219	0.0335476	-1.38078	0.167347	0.327501
C19orf45	44.1831	-0.0530215	0.0513326	-1.0329	0.30165	0.487651
C19orf47	469.109	0.0411106	0.0323362	1.27135	0.203604	0.375269
C19orf48	168.669	-0.201464	0.0447141	-4.5056	6.61857e-06	0.000255741
C19orf52	266.552	0.0155968	0.0333967	0.467017	0.640488	0.784477
C19orf53	1217.89	-0.0341264	0.0243235	-1.40302	0.16061	0.317984
C19orf54	171.511	0.169995	0.0397571	4.27584	1.90419e-05	0.00056443
C19orf57	97.5067	-0.0102488	0.0285966	-0.358393	0.72005	0.837746
C19orf60	1201.04	-0.0490379	0.0545433	-0.899064	0.368619	0.555109
C19orf66	419.054	-0.00376945	0.0400043	-0.0942261	0.92493	0.960997
C19orf68	1714.33	0.0678947	0.0288667	2.352	0.0186727	0.0711556
C19orf70	1345.99	-0.0732028	0.0260382	-2.81136	0.00493323	0.028476
C19orf71	93.6796	-0.0948946	0.0357036	-2.65785	0.0078642	0.0393452
C19orf73	49.9166	-0.0151308	0.0353127	-0.42848	0.668301	0.804055
C19orf80	26.4821	0.122005	0.0501016	2.43516	0.0148853	0.0607913
C19orf81	33.0021	0.143173	0.0501652	2.85403	0.00431688	0.0258993
C1D	249.294	-0.0471568	0.0310674	-1.51789	0.129043	0.273574
C1GALT1	337.62	0.0387907	0.0245193	1.58205	0.113638	0.251084
C1GALT1C1	125.873	0.0590296	0.0279766	2.10997	0.0348611	0.110267
C1orf109	200.457	-0.0150727	0.0230474	-0.653989	0.513119	0.683544
C1orf115	2899.93	-0.145965	0.0428807	-3.40398	0.000664121	0.00693109
C1orf122	1699.85	0.0744998	0.0324959	2.29259	0.0218715	0.0800408
C1orf123	600.125	-0.0516418	0.0246771	-2.0927	0.0363757	0.113689
C1orf131	130.049	-0.0813651	0.0246873	-3.29583	0.000981325	0.0091573
C1orf159	354.827	-0.0828674	0.0315698	-2.62489	0.00866762	0.0420208
C1orf162	149.156	0.0857288	0.0605105	1.41676	0.156553	0.312342
C1orf174	333.276	-0.00752966	0.0343721	-0.219063	0.826601	0.90506
C1orf194	20.257	-0.00621442	0.0578095	-0.107498	0.914394	0.955103
C1orf198	2079.72	0.108608	0.0424061	2.56114	0.0104329	0.0477947
C1orf204	264.024	-0.105996	0.0263082	-4.029	5.60145e-05	0.0012202
C1orf21	1485.3	0.031203	0.0248593	1.25519	0.20941	0.382387
C1orf216	2306.49	-0.0374636	0.039129	-0.957439	0.338345	0.525133
C1orf228	36.6067	-0.143874	0.0571876	-2.51582	0.0118755	0.0523886
C1orf233	877.555	0.0107745	0.0373667	0.288345	0.773083	0.872625
C1orf27	392.015	-0.0195092	0.0315621	-0.618122	0.536495	0.702817
C1orf35	600.597	0.0376567	0.0368879	1.02084	0.30733	0.493536
C1orf43	2325.4	0.0193678	0.015694	1.23409	0.217169	0.392033
C1orf50	145.469	-0.0395238	0.0240224	-1.64529	0.0999094	0.23101
C1orf52	197.201	-0.0560023	0.0329648	-1.69885	0.0893472	0.213548
C1orf53	25.4074	-0.116237	0.0472081	-2.46222	0.0138081	0.0578479
C1orf54	169.341	-0.152848	0.0416701	-3.66804	0.000244418	0.00339751
C1orf56	96.1101	0.0625711	0.0300591	2.0816	0.0373786	0.115682
C1orf61	1967.63	-0.0932326	0.0508797	-1.83241	0.0668898	0.174538
C1orf64	471.837	0.129834	0.0622678	2.08509	0.0370611	0.114967
C1orf95	1111.83	-0.206787	0.0524578	-3.94197	8.08165e-05	0.00158976
C1QA	793.153	0.0492087	0.100991	0.487258	0.626075	0.77457
C1QB	1016.9	0.040977	0.105904	0.386928	0.698809	0.824861
C1QBP	1119.45	-0.0213394	0.0261071	-0.817381	0.413711	0.598646
C1QC	787.882	0.0492841	0.102507	0.480788	0.630667	0.777832
C1QL1	594.67	-0.0172843	0.0363737	-0.475188	0.634653	0.781054
C1QL2	545.035	0.0454055	0.0567224	0.800486	0.423429	0.607848
C1QL3	176.997	-0.170932	0.078563	-2.17574	0.0295751	0.098379
C1QTNF1	423.573	-0.00121839	0.0579045	-0.0210414	0.983213	0.991062
C1QTNF4	1371.1	-0.168253	0.0476158	-3.53356	0.000410009	0.00490161
C1QTNF5	269.235	0.231459	0.0506491	4.56986	4.8805e-06	0.000203088
C1R	482.088	0.0209977	0.0983748	0.213446	0.830979	0.908055
C1RL	234.776	-0.0314851	0.0533232	-0.590459	0.554883	0.717892
C1S	506.519	-0.0394414	0.059176	-0.66651	0.505085	0.67687
C2	87.2308	-0.0787443	0.0457292	-1.72197	0.0850752	0.205993
C20orf194	1955.29	-0.0229205	0.016804	-1.36399	0.17257	0.334658
C20orf196	83.1582	0.00472278	0.0223607	0.211209	0.832724	0.908948
C20orf24	541.747	0.0233733	0.0326662	0.715519	0.474288	0.650987
C20orf27	802.433	-0.0551724	0.0251473	-2.19397	0.0282377	0.0953969
C20orf96	339.403	0.0655367	0.0272437	2.40558	0.0161469	0.064424
C21orf140	24.8645	0.0300789	0.0673697	0.446475	0.655254	0.794988
C21orf2	821.118	-0.0217522	0.0368663	-0.59003	0.555171	0.718121
C21orf33	473.246	0.0279362	0.178464	0.156537	0.87561	0.931425
C21orf58	159.43	-0.0638387	0.0358552	-1.78046	0.0750006	0.188583
C21orf59	798.254	-0.0824834	0.0225743	-3.65386	0.000258323	0.00353778
C21orf62	148.091	0.102938	0.0761545	1.3517	0.176472	0.340233
C21orf91	231.996	0.130378	0.0517071	2.52147	0.0116867	0.0518199
C22orf23	80.2707	0.123431	0.0371889	3.31902	0.000903333	0.00860501
C22orf29	610.092	-0.0593271	0.0282239	-2.10201	0.0355521	0.111896
C22orf39	1203.67	-0.0349692	0.0166624	-2.09869	0.0358446	0.112544
C22orf46	789.272	0.10604	0.0363421	2.91783	0.00352476	0.0226796
C2CD2	1002.81	0.0229565	0.0275318	0.833817	0.404384	0.590697
C2CD2L	1260.99	-0.123351	0.0330419	-3.73316	0.000189095	0.00282836
C2CD3	373.091	0.00715358	0.025934	0.275837	0.782673	0.878789
C2CD4C	1038.52	-0.0542151	0.0395297	-1.3715	0.170218	0.331326
C2CD5	917.97	-0.0744839	0.0299716	-2.48515	0.0129497	0.0554335
C2orf15	96.4955	-0.0416878	0.0452148	-0.921994	0.356532	0.544123
C2orf40	39.8856	-0.0288001	0.0562747	-0.511777	0.608807	0.761038
C2orf42	231.524	0.00113361	0.0224229	0.0505557	0.95968	0.97983
C2orf47	135.874	0.00207668	0.0335941	0.0618168	0.950709	0.975309
C2orf49	394.39	0.0231672	0.0208095	1.1133	0.265579	0.448143
C2orf50	147.041	-0.0440785	0.0440308	-1.00108	0.316786	0.503659
C2orf68	480.814	0.0243986	0.0535349	0.455751	0.648569	0.790942
C2orf69	611.58	-0.0199133	0.0233182	-0.853978	0.393117	0.578667
C2orf72	330.395	0.156187	0.0530526	2.94401	0.00323991	0.021342
C2orf74	554.21	-0.0125022	0.0393998	-0.317316	0.751004	0.857922
C2orf76	97.7999	-0.0187053	0.0260336	-0.718507	0.472445	0.64928
C2orf80	428.45	-0.204002	0.0522731	-3.90262	9.51574e-05	0.0017853
C2orf81	213.951	-0.0729504	0.0419219	-1.74015	0.0818328	0.200271
C2orf82	161.223	-0.0487148	0.0853937	-0.570473	0.568357	0.728838
C2orf88	154.512	0.156691	0.0327768	4.78055	1.74818e-06	9.26391e-05
C3	859.866	0.121023	0.0895911	1.35084	0.176748	0.340462
C3AR1	71.1472	0.197194	0.0931503	2.11695	0.0342645	0.108793
C3orf14	754.558	-0.0589666	0.028928	-2.03839	0.0415108	0.124985
C3orf17	391.953	-0.0297947	0.0162877	-1.82927	0.0673592	0.175361
C3orf18	681.309	-0.0504013	0.0185114	-2.72273	0.00647459	0.0344013
C3orf33	108.898	0.0461808	0.139501	0.331043	0.740612	0.851068
C3orf38	188.273	0.00801322	0.0274419	0.292007	0.770281	0.870557
C3orf58	480.412	0.0361842	0.0232165	1.55855	0.119102	0.258574
C3orf62	468.782	-0.0217735	0.0218764	-0.995296	0.319592	0.506688
C3orf70	858.307	-0.0309921	0.0430827	-0.719363	0.471917	0.648836
C3orf80	134.734	-0.181391	0.14551	-1.24659	0.212548	0.386267
C4A	879.091	0.223271	0.124419	1.79451	0.0727322	0.184972
C4B	977.291	0.270332	0.103988	2.59963	0.00933238	0.0442198
C4orf19	131.022	0.155583	0.0587692	2.64736	0.00811235	0.0402448
C4orf27	438.152	-0.020028	0.026412	-0.75829	0.448277	0.629323
C4orf3	2154.8	-0.0145779	0.0242784	-0.600445	0.54821	0.712412
C4orf32	3436.39	-0.0267529	0.0459494	-0.582226	0.560415	0.72217
C4orf33	148.049	-0.0291681	0.0304889	-0.956679	0.33873	0.525352
C4orf36	230.96	-0.00964646	0.0420787	-0.229248	0.818676	0.899854
C4orf47	52.501	0.0254084	0.0421289	0.603111	0.546435	0.710858
C4orf48	1690.13	0.019883	0.0512391	0.388045	0.697983	0.824335
C4orf50	397.012	-0.0184365	0.0368874	-0.499806	0.617212	0.767995
C5AR1	103.764	0.0482363	0.0782657	0.616315	0.537687	0.703566
C5AR2	409.184	-0.035685	0.0677617	-0.526625	0.598454	0.752637
C5orf15	351.533	-0.0225816	0.0272714	-0.828035	0.407651	0.593399
C5orf22	147.375	-0.127665	0.0471656	-2.70674	0.00679473	0.0355423
C5orf24	1040.19	-0.012524	0.0190188	-0.658507	0.510213	0.68114
C5orf28	189	-0.0459163	0.0245849	-1.86766	0.061809	0.164981
C5orf30	759.347	-0.0691463	0.0245963	-2.81125	0.004935	0.028476
C5orf42	547.776	-0.0448885	0.0280688	-1.59923	0.10977	0.24545
C5orf45	1125.26	0.0491057	0.0333401	1.47287	0.140786	0.290268
C5orf49	292.933	0.0158015	0.033769	0.467928	0.639836	0.784169
C5orf51	651.229	-0.00212749	0.0210216	-0.101205	0.919388	0.957671
C5orf56	244.763	0.0382734	0.0245345	1.55998	0.118764	0.258233
C5orf63	329.885	-0.0281395	0.0499345	-0.563528	0.573075	0.731874
C6orf1	1479.68	-0.0337473	0.0296277	-1.13905	0.254684	0.435474
C6orf106	2987.41	0.0142489	0.0274183	0.519687	0.603282	0.756266
C6orf120	270.706	-0.023952	0.0402858	-0.594552	0.552143	0.71606
C6orf132	126.295	-0.0236967	0.0777607	-0.304739	0.760565	0.86413
C6orf136	797.991	-0.0263553	0.0267531	-0.985128	0.324561	0.511516
C6orf163	87.6894	-0.0678431	0.0483106	-1.40431	0.160226	0.317542
C6orf203	346.938	0.0406965	0.0206483	1.97094	0.0487311	0.139942
C6orf226	145.269	0.0300196	0.0355336	0.844824	0.398209	0.584241
C6orf47	393.185	0.059002	0.0281758	2.09407	0.0362539	0.113445
C6orf48	1187.64	0.00452271	0.0227841	0.198503	0.842652	0.914728
C6orf52	18.2108	0.0226861	0.0502559	0.451412	0.651693	0.792665
C6orf62	2627.18	-0.0781619	0.0240015	-3.25654	0.00112778	0.0101539
C6orf89	2431.96	0.00798095	0.0143619	0.555702	0.578414	0.737098
C7orf25	213.779	0.037862	0.0396502	0.954903	0.339627	0.526179
C7orf26	522.897	0.0307654	0.0180552	1.70396	0.0883882	0.212115
C7orf43	427.783	0.000227966	0.0396412	0.00575073	0.995412	0.99791
C7orf49	146.916	0.0880626	0.0310977	2.83181	0.00462858	0.0271479
C7orf50	1757.57	-0.124156	0.0391183	-3.17385	0.00150431	0.0123948
C7orf55	360.405	0.0293516	0.0353919	0.82933	0.406918	0.592798
C7orf60	244.162	0.00695699	0.0333538	0.208582	0.834775	0.910118
C7orf61	110.141	0.0682352	0.0946888	0.720626	0.47114	0.648448
C7orf73	582.32	-0.0228222	0.027832	-0.819997	0.412218	0.597264
C8orf33	504.327	0.00315302	0.0444138	0.070992	0.943404	0.971062
C8orf34	154.188	-0.076718	0.0387268	-1.98101	0.0475907	0.137549
C8orf37	160.016	0.00638268	0.0472454	0.135096	0.892536	0.941825
C8orf4	123.484	-0.148211	0.0584557	-2.53545	0.0112304	0.0503121
C8orf44	236.488	-0.0830111	0.048177	-1.72305	0.0848804	0.205674
C8orf46	2384.78	-0.0579755	0.026856	-2.15875	0.0308692	0.101276
C8orf58	151.35	0.124879	0.0328233	3.80459	0.000142038	0.00233999
C8orf59	324.033	-0.0668276	0.0265862	-2.51362	0.0119501	0.0525925
C8orf76	162.765	-0.0087045	0.0217046	-0.401044	0.688388	0.818138
C8orf82	469.255	0.133529	0.0350923	3.80509	0.000141754	0.00233849
C8orf86	63.9844	-0.0699627	0.0755293	-0.926298	0.354291	0.541786
C8orf88	21.9842	0.176775	0.05944	2.974	0.00293941	0.0200538
C9orf114	1169.97	0.063153	0.025226	2.50349	0.0122976	0.0534694
C9orf116	105.977	-0.0107804	0.0276704	-0.3896	0.696832	0.8238
C9orf129	63.4734	-0.135027	0.0478113	-2.82416	0.00474051	0.0276363
C9orf131	33.8768	-0.0105448	0.040077	-0.263114	0.792462	0.884427
C9orf142	452.461	-0.0154961	0.0382486	-0.40514	0.685375	0.81626
C9orf16	2542.06	-0.0332697	0.0352085	-0.944936	0.344692	0.531615
C9orf172	2402.63	-0.038979	0.0402486	-0.968456	0.332816	0.519839
C9orf24	348.73	-0.0705343	0.0342604	-2.05877	0.0395164	0.120574
C9orf3	222.526	0.0367337	0.035964	1.0214	0.307065	0.493313
C9orf40	201.047	-0.053942	0.0286038	-1.88583	0.0593173	0.160408
C9orf64	193.39	0.00646591	0.0396407	0.163113	0.87043	0.929112
C9orf66	330.348	-0.0712767	0.0663615	-1.07407	0.282793	0.465986
C9orf69	1132.23	-0.0310204	0.0240745	-1.28852	0.197566	0.367901
C9orf72	315.114	-0.096506	0.0373741	-2.58216	0.00981828	0.0458033
C9orf78	2005.49	0.00133892	0.0346077	0.0386885	0.969139	0.984274
C9orf85	262.672	-0.0314267	0.0491648	-0.639212	0.522685	0.692309
C9orf9	525.354	-0.0631949	0.0342708	-1.84399	0.0651853	0.171351
C9orf91	1196.45	-0.0572419	0.0357034	-1.60326	0.108877	0.244053
CA10	943.291	-0.190526	0.0474988	-4.01118	6.04165e-05	0.00128904
CA11	10658.4	-0.080773	0.0282991	-2.85425	0.00431379	0.0258993
CA13	145.458	-0.06996	0.0532839	-1.31297	0.189194	0.356752
CA14	73.1911	-0.019643	0.0556094	-0.353233	0.723914	0.840059
CA2	961.33	0.213935	0.0563689	3.79526	0.000147487	0.00239301
CA3	50.1731	-0.0306277	0.0364953	-0.839223	0.401344	0.587509
CA4	310.46	-0.119951	0.0512894	-2.33871	0.0193503	0.0728993
CA5A	534.592	-0.027581	0.0729009	-0.378335	0.705182	0.828973
CA5B	625.449	-0.00855141	0.0444281	-0.192477	0.847368	0.917153
CA6	94.4527	-0.0320121	0.0751124	-0.42619	0.66997	0.805167
CA7	307.573	-0.0699175	0.0429498	-1.62789	0.103549	0.236311
CA8	197.177	0.0498915	0.0462971	1.07764	0.281196	0.464002
CAAP1	168.965	0.0296527	0.021949	1.35098	0.176702	0.340425
CAB39	1703.01	-0.00652797	0.0341442	-0.191188	0.848378	0.917666
CAB39L	1137.57	0.187522	0.0339363	5.52572	3.28131e-08	4.78666e-06
CABIN1	2034.8	-0.0257919	0.0224097	-1.15092	0.249764	0.430196
CABLES1	2712.1	0.029618	0.0556376	0.532339	0.594491	0.749916
CABLES2	353.472	-0.0703558	0.0284456	-2.47335	0.0133854	0.0567004
CABP1	9268.53	-0.10218	0.0406683	-2.51252	0.0119872	0.0526883
CABYR	197.491	-0.0554234	0.0317595	-1.7451	0.0809679	0.198791
CACFD1	411.489	0.091424	0.0439758	2.07896	0.0376211	0.116189
CACHD1	445.659	0.0977226	0.0749288	1.30421	0.192163	0.361005
CACNA1A	4386.74	-0.0409082	0.0304094	-1.34525	0.178545	0.342957
CACNA1B	1441.24	-0.0913283	0.0426325	-2.14222	0.0321754	0.104043
CACNA1C	1215.81	-0.0243196	0.0264464	-0.91958	0.357792	0.545149
CACNA1D	451.16	-0.0901356	0.0251152	-3.58889	0.000332088	0.00425617
CACNA1E	1335.51	-0.13141	0.0399516	-3.28922	0.00100465	0.00931002
CACNA1F	82.9373	-0.0370165	0.0348503	-1.06216	0.288165	0.472308
CACNA1G	751.466	-0.138093	0.0431053	-3.20362	0.00135712	0.0114935
CACNA1H	381.332	-0.0577536	0.0428916	-1.3465	0.178141	0.342384
CACNA1I	1498.15	-0.0396999	0.0385149	-1.03077	0.302651	0.488689
CACNA2D1	1152	-0.165451	0.0388852	-4.25486	2.09183e-05	0.000603517
CACNA2D2	332.778	-0.0626894	0.0368994	-1.69893	0.0893331	0.213548
CACNA2D3	680.825	-0.0844222	0.0504803	-1.67238	0.0944498	0.221984
CACNB1	2339.95	-0.089929	0.0399165	-2.25293	0.0242635	0.0860457
CACNB2	910.977	-0.101755	0.0314128	-3.23927	0.00119836	0.0106127
CACNB3	1734.42	-0.0916609	0.037039	-2.47471	0.0133344	0.0565569
CACNB4	1013.87	-0.0880216	0.0380329	-2.31435	0.0206484	0.0766376
CACNG2	876.803	-0.0110723	0.0348007	-0.318164	0.750361	0.857414
CACNG3	1401.74	-0.211012	0.0526875	-4.00497	6.20243e-05	0.00131579
CACNG4	447.319	-0.0174594	0.041726	-0.418429	0.675633	0.809052
CACNG7	2580.84	-0.00324851	0.0191009	-0.170071	0.864954	0.926159
CACNG8	7206.44	-0.100504	0.0362733	-2.77074	0.00559284	0.0310042
CACTIN	755.709	-0.00528552	0.0223689	-0.236288	0.813209	0.896551
CACUL1	1552.49	-0.0648419	0.0289455	-2.24013	0.0250822	0.0880562
CACYBP	2191.5	-0.014455	0.0362209	-0.399078	0.689836	0.819034
CAD	617.208	-0.01856	0.0194601	-0.953743	0.340214	0.526773
CADM1	2398.41	0.0102822	0.0274801	0.374167	0.70828	0.830747
CADM2	3448.88	-0.0608162	0.02745	-2.21552	0.0267243	0.0920322
CADM3	7991.8	-0.0709505	0.0328797	-2.15788	0.0309368	0.101402
CADM4	3478.07	0.0578554	0.0212215	2.72627	0.0064055	0.034153
CADPS	1677.9	-0.0891074	0.0649599	-1.37173	0.170148	0.331238
CADPS2	1117.43	-0.00570471	0.0457621	-0.12466	0.900793	0.947322
CALB1	201.408	-0.212768	0.070115	-3.03456	0.00240886	0.0172851
CALB2	363.576	-0.257207	0.0717133	-3.5866	0.000335018	0.00428104
CALCOCO1	2313.61	0.0149814	0.0201624	0.743036	0.45746	0.63698
CALCOCO2	1211.37	0.0921785	0.0333395	2.76485	0.00569498	0.0314496
CALD1	1154.68	0.171577	0.054683	3.13767	0.00170294	0.0135142
CALHM2	175.756	0.0236637	0.0322739	0.733215	0.463428	0.642259
CALM1	36244.5	-0.0710285	0.028699	-2.47495	0.0133255	0.0565562
CALM2	20180.3	-0.065869	0.0279279	-2.35854	0.0183472	0.0703698
CALM3	28846.8	-0.155986	0.0501899	-3.10791	0.00188413	0.0145692
CALML4	94.4434	0.148659	0.0402854	3.69016	0.000224114	0.00317892
CALN1	626.431	-0.100291	0.0403426	-2.48599	0.0129192	0.0553565
CALR	4759.42	-0.0670007	0.0323127	-2.07351	0.0381248	0.11727
CALU	659.677	0.023279	0.0282028	0.825413	0.409137	0.59443
CALY	3909.6	-0.168409	0.0560054	-3.00702	0.00263821	0.0185245
CAMK1	1140.65	-0.0133663	0.032152	-0.415721	0.677614	0.810378
CAMK1D	6594.58	-0.0610552	0.0316398	-1.9297	0.0536443	0.149424
CAMK1G	1323.38	-0.168264	0.0493974	-3.40633	0.000658416	0.00688817
CAMK2A	25964.3	-0.120663	0.0368985	-3.27014	0.00107495	0.00980441
CAMK2B	15738	-0.0130624	0.0309218	-0.422433	0.672709	0.807271
CAMK2D	1263.66	-0.0957466	0.0413358	-2.31631	0.0205412	0.0763269
CAMK2G	9117.99	0.0437578	0.0225173	1.9433	0.0519799	0.146028
CAMK2N1	13865.4	-0.0897968	0.0309477	-2.90156	0.00371307	0.0234697
CAMK2N2	1053.37	-0.0082177	0.038373	-0.214153	0.830428	0.907835
CAMK4	767.942	-0.213473	0.0437515	-4.87921	1.06512e-06	6.28569e-05
CAMKK1	3056.29	-0.0975888	0.0501643	-1.94538	0.0517287	0.145704
CAMKK2	4440.36	-0.174835	0.0406842	-4.29737	1.72834e-05	0.000527428
CAMKMT	278.423	0.00750058	0.0308506	0.243126	0.807908	0.893447
CAMKV	1995.22	-0.18405	0.0562286	-3.27325	0.00106317	0.00971364
CAMLG	1381.91	-0.0475057	0.0250106	-1.89942	0.0575092	0.157188
CAMSAP1	1003.55	-0.0269672	0.0254462	-1.05977	0.289247	0.473257
CAMSAP2	2155.17	-0.000190245	0.024868	-0.00765021	0.993896	0.997353
CAMSAP3	878.15	-0.00504154	0.0301829	-0.167033	0.867344	0.926809
CAMTA1	3644.37	-0.076978	0.0287021	-2.68197	0.00731904	0.0375585
CAMTA2	2259.73	-0.0982032	0.0451996	-2.17266	0.0298062	0.0989449
CAND1	2196.11	-0.0274178	0.0197495	-1.38828	0.165053	0.324188
CAND2	581.831	-0.0619746	0.0273635	-2.26486	0.0235211	0.0841021
CANT1	347.865	-0.0237151	0.0293026	-0.80932	0.418331	0.603064
CANX	5732.26	-0.0210874	0.021433	-0.983875	0.325177	0.512011
CAP1	2294.35	0.00116746	0.0209951	0.0556064	0.955655	0.977566
CAP2	2263.7	-0.205071	0.0610669	-3.35814	0.000784695	0.00780069
CAPG	436.978	0.0975341	0.0588231	1.65809	0.0972988	0.226955
CAPN1	1375.49	0.0589916	0.0358666	1.64475	0.100021	0.231119
CAPN10	716.156	0.0216794	0.0335373	0.646427	0.518003	0.687933
CAPN15	601.611	0.0994196	0.03945	2.52014	0.0117308	0.0519444
CAPN2	1279.03	0.298323	0.0570057	5.23322	1.66582e-07	1.61976e-05
CAPN3	654.832	0.0608064	0.0521121	1.16684	0.243276	0.422818
CAPN5	471.539	-0.106431	0.0265974	-4.00155	6.29295e-05	0.00132546
CAPN7	206.303	0.0066052	0.0384743	0.171678	0.86369	0.925546
CAPNS1	6260.44	-0.0717714	0.028684	-2.50214	0.0123444	0.0535652
CAPRIN1	1255.64	-0.0641276	0.0425878	-1.50577	0.132125	0.27784
CAPRIN2	592.388	-0.106492	0.0393681	-2.70504	0.00682956	0.035667
CAPS	903.554	0.0769321	0.0550475	1.39756	0.162246	0.32042
CAPS2	86.5039	-0.0356287	0.0579899	-0.614395	0.538954	0.704613
CAPZA1	984.683	-0.0391662	0.0243826	-1.60632	0.108204	0.243183
CAPZA2	1436.09	0.0136815	0.0168202	0.813397	0.415991	0.600939
CAPZB	3152.12	-0.0614053	0.0162784	-3.7722	0.000161812	0.00254028
CARD16	29.0466	0.0457601	0.0683449	0.669547	0.503147	0.67538
CARD19	159.789	-0.0513587	0.0400688	-1.28176	0.199925	0.370805
CARD6	98.7541	0.177931	0.0561645	3.16804	0.00153472	0.0125553
CARD8	205.184	0.125116	0.0722752	1.7311	0.0834336	0.203345
CARF	276.374	-0.00662658	0.0390903	-0.16952	0.865388	0.926167
CARHSP1	1206.02	0.257538	0.0452027	5.69739	1.21653e-08	2.28902e-06
CARKD	879.002	-0.0833127	0.0378132	-2.20327	0.0275758	0.0938444
CARM1	1690.23	-0.0561252	0.0234889	-2.38943	0.0168744	0.0662476
CARNMT1	226.521	-0.0725511	0.0268836	-2.69872	0.00696073	0.0361368
CARNS1	1742.3	0.0940218	0.071137	1.3217	0.186268	0.353297
CARS	609.375	-0.0516538	0.0386819	-1.33535	0.181763	0.347749
CARS2	328.285	0.0592462	0.0427171	1.38694	0.165459	0.324692
CARTPT	634.153	-0.355075	0.109142	-3.25332	0.00114064	0.0102342
CASC1	71.048	-0.0372631	0.0352176	-1.05808	0.290018	0.473753
CASC10	356.426	0.140216	0.0494392	2.83614	0.00456626	0.0268982
CASC3	2087.62	0.19589	0.0473914	4.13345	3.57361e-05	0.000899151
CASC4	2536.54	0.0725064	0.0237789	3.04919	0.00229456	0.0167173
CASD1	533.829	-0.0371362	0.0386428	-0.961011	0.336547	0.52353
CASK	520.588	-0.0140847	0.0246391	-0.57164	0.567566	0.728493
CASKIN1	5696	0.0546981	0.0299395	1.82695	0.067707	0.175843
CASKIN2	1150.94	0.0882479	0.0363739	2.42613	0.0152608	0.061916
CASP1	66.5104	0.0560387	0.0796718	0.70337	0.481825	0.658131
CASP10	279.62	-0.0127886	0.0429117	-0.298021	0.765687	0.867823
CASP2	363.399	-0.00961837	0.0334439	-0.287597	0.773655	0.87274
CASP3	248.56	-0.000240726	0.0225144	-0.0106921	0.991469	0.995995
CASP4	43.7852	0.0258083	0.089361	0.28881	0.772727	0.872299
CASP6	92.9784	0.192927	0.0522057	3.69551	0.000219446	0.00313084
CASP7	217.859	0.185228	0.0575979	3.21588	0.00130045	0.0111813
CASP8	228.533	0.0188396	0.0608567	0.309574	0.756885	0.861246
CASP8AP2	179.695	0.0122561	0.0583244	0.210137	0.833561	0.909422
CASP9	427.971	-0.0728445	0.0239564	-3.04071	0.00236019	0.017033
CASQ1	260.422	-0.0495375	0.0514256	-0.963284	0.335405	0.522318
CAST	1202.12	0.0381919	0.0236572	1.61439	0.106443	0.240506
CAT	407.13	0.0681954	0.060908	1.11965	0.262865	0.445125
CATSPER2	234.3	-0.0333249	0.0304365	-1.0949	0.27356	0.456156
CAV1	188.424	0.193641	0.0602698	3.2129	0.001314	0.0112531
CAV2	326.59	0.0183924	0.0401959	0.45757	0.647261	0.789792
CBARP	859.102	0.019057	0.0480022	0.397003	0.691365	0.819734
CBFA2T2	1530.18	-0.0150316	0.0287777	-0.522336	0.601436	0.754658
CBFA2T3	384.491	0.0161295	0.0321356	0.501921	0.615723	0.766878
CBFB	427.812	0.0749396	0.0414208	1.80923	0.0704158	0.180638
CBL	788.823	0.0547602	0.0240704	2.27501	0.0229056	0.0825784
CBLB	135.689	0.0334091	0.0287244	1.16309	0.244793	0.424432
CBLL1	344.587	-0.0278875	0.0243831	-1.14372	0.252739	0.433463
CBLN1	86.2227	-0.141415	0.0578921	-2.44273	0.0145767	0.0598896
CBLN2	920.716	-0.128079	0.0524391	-2.44243	0.0145889	0.0598995
CBLN3	82.4414	0.0398779	0.052849	0.754563	0.450511	0.63122
CBLN4	358.727	-0.280601	0.0767643	-3.65535	0.000256829	0.00352103
CBR1	1555.29	0.0194162	0.0369502	0.525468	0.599258	0.753153
CBR3	210.499	-0.00955931	0.0424518	-0.225181	0.821839	0.901634
CBR4	476.248	0.0142911	0.018997	0.752285	0.45188	0.632057
CBS	1067.21	0.3374	0.0973404	3.46619	0.000527892	0.00586782
CBSL	646.068	0.0787214	0.30825	0.255381	0.798429	0.887348
CBWD1	179.974	-0.101501	0.051839	-1.95801	0.0502284	0.142726
CBWD2	174.93	0.0776532	0.0391827	1.98182	0.047499	0.137376
CBWD3	182.042	0.0395004	0.0376097	1.05027	0.293594	0.477705
CBWD5	162.359	0.0313922	0.062863	0.499375	0.617515	0.768111
CBX1	1621.72	0.000643959	0.0158015	0.0407529	0.967493	0.983573
CBX3	1438.77	-0.010549	0.0119574	-0.882216	0.37766	0.563646
CBX4	755.021	-0.0552302	0.0232968	-2.37072	0.0177535	0.068681
CBX5	3535.56	0.0713712	0.0173472	4.11428	3.88383e-05	0.000951392
CBX6	11279.6	-0.064585	0.0284892	-2.267	0.0233901	0.0838645
CBX7	4170.65	-0.0285466	0.0222856	-1.28094	0.200213	0.371073
CBY1	462.278	-0.024512	0.0247278	-0.991273	0.321552	0.508429
CBY3	25.6676	-0.0694464	0.0453445	-1.53153	0.125639	0.268373
CC2D1A	1336.98	0.0442742	0.0271969	1.62791	0.103543	0.236311
CC2D1B	850.935	0.106205	0.0327366	3.24423	0.00117768	0.0104869
CC2D2A	233.559	-0.0519932	0.0462546	-1.12407	0.260984	0.442886
CCAR1	1349.74	0.0418954	0.0310448	1.34951	0.177172	0.341179
CCAR2	1431.06	-0.013759	0.0347282	-0.39619	0.691965	0.820137
CCBE1	738.134	-0.0776012	0.08253	-0.940278	0.347075	0.533959
CCBL1	400.315	0.0148861	0.0332563	0.44762	0.654428	0.794515
CCBL2	217.812	-0.00602017	0.0593407	-0.101451	0.919193	0.95765
CCDC102B	46.6441	-0.0250771	0.0447185	-0.560778	0.574949	0.733546
CCDC103	146.429	0.0164124	0.0697074	0.235447	0.813862	0.897062
CCDC106	1247.76	-0.0468371	0.0290417	-1.61275	0.106798	0.241058
CCDC107	588.093	0.0238863	0.0274077	0.871515	0.383473	0.569402
CCDC110	48.6299	-0.0471298	0.0461689	-1.02081	0.307343	0.493536
CCDC112	324.178	-0.0479341	0.0240629	-1.99203	0.0463672	0.135278
CCDC113	466.064	-0.116647	0.0327867	-3.55774	0.000374054	0.00459446
CCDC115	688.503	-0.109015	0.0300828	-3.62384	0.000290267	0.0038612
CCDC117	434.682	0.02475	0.0348633	0.709914	0.477757	0.654227
CCDC12	602.593	-0.0198981	0.0224897	-0.884767	0.376282	0.562228
CCDC120	391.445	0.00800342	0.0431951	0.185285	0.853005	0.920503
CCDC121	71.9375	0.117088	0.0474164	2.46935	0.0135358	0.0570567
CCDC122	189.124	-0.0537345	0.0718563	-0.747805	0.454578	0.634055
CCDC124	1922.16	-0.0388592	0.0237373	-1.63705	0.10162	0.233468
CCDC125	375.968	-0.000179379	0.0395366	-0.00453703	0.99638	0.998302
CCDC126	85.6794	-0.0171281	0.0425358	-0.402674	0.687188	0.81761
CCDC127	946.902	0.0106013	0.0174904	0.606121	0.544434	0.708966
CCDC130	549.827	0.0210908	0.02199	0.959106	0.337505	0.524268
CCDC136	1610.61	-0.111483	0.0373556	-2.98438	0.00284153	0.0196455
CCDC137	426.005	-0.041194	0.027064	-1.5221	0.127985	0.271996
CCDC14	449.58	-0.0223049	0.0282104	-0.790662	0.429141	0.612796
CCDC141	410.917	-0.00138622	0.0731227	-0.0189575	0.984875	0.991904
CCDC142	371.225	0.002294	0.0548505	0.0418228	0.96664	0.983267
CCDC144A	1235.19	-0.028019	0.0501779	-0.558394	0.576576	0.735332
CCDC146	162.045	-0.001832	0.0333477	-0.0549363	0.956189	0.977958
CCDC149	604.9	0.0760657	0.0214625	3.54412	0.000393929	0.00477087
CCDC151	147.147	0.139291	0.0787389	1.76902	0.0768906	0.192123
CCDC152	232.937	0.15377	0.0471988	3.25792	0.00112232	0.0101399
CCDC153	61.6363	-0.0306761	0.0524453	-0.584915	0.558605	0.720625
CCDC157	168.507	-0.0251397	0.0365067	-0.688632	0.491055	0.666186
CCDC159	216.712	0.059019	0.0305073	1.93458	0.0530414	0.148317
CCDC160	46.9727	0.227213	0.0484589	4.68877	2.74852e-06	0.000130711
CCDC167	197.811	-0.00833588	0.0318373	-0.261828	0.793454	0.884925
CCDC169	367.279	-0.0337186	0.0362816	-0.929359	0.352703	0.540185
CCDC171	216.106	-0.0137027	0.0319878	-0.428374	0.668379	0.804073
CCDC173	343.181	0.0347506	0.0486982	0.713591	0.47548	0.652003
CCDC174	340.03	0.0159129	0.0208414	0.763524	0.445151	0.626656
CCDC181	436.723	-0.0132132	0.0315996	-0.418144	0.675842	0.809079
CCDC184	803.412	-0.144304	0.0613165	-2.35343	0.0186012	0.0709456
CCDC186	888.942	-0.00623442	0.026778	-0.232819	0.815902	0.89806
CCDC188	63.5269	-0.212154	0.0768901	-2.75918	0.00579462	0.0318778
CCDC189	75.8763	-0.0947587	0.0437854	-2.16416	0.0304518	0.10042
CCDC191	188.678	-0.0633683	0.0433854	-1.46059	0.144128	0.295078
CCDC22	379.591	-0.0136825	0.0185905	-0.735995	0.461734	0.640664
CCDC24	133.129	-0.0431189	0.0432109	-0.997871	0.318342	0.505323
CCDC25	952.807	0.00970228	0.0241853	0.401165	0.688299	0.818138
CCDC28A	589.093	-0.058868	0.0240549	-2.44723	0.0143959	0.0594838
CCDC28B	300.31	0.0115868	0.0273233	0.424063	0.67152	0.806655
CCDC3	1219.35	-0.0266039	0.0371733	-0.715671	0.474194	0.650927
CCDC30	141.026	-0.0647652	0.0326988	-1.98066	0.0476293	0.137608
CCDC34	494.481	-0.042999	0.035746	-1.20291	0.229013	0.406407
CCDC38	126.724	-0.0543266	0.0651058	-0.834435	0.404036	0.590255
CCDC39	69.6947	-0.0247308	0.0458728	-0.539116	0.589807	0.746342
CCDC40	102.721	0.0927421	0.0441955	2.09845	0.0358655	0.112583
CCDC43	354.654	-0.0532013	0.0169473	-3.13922	0.00169399	0.0134679
CCDC47	1227.29	0.0253165	0.0235356	1.07567	0.282075	0.465039
CCDC50	793.471	0.0787722	0.0324889	2.42458	0.015326	0.062122
CCDC51	187.842	0.00956835	0.0227921	0.41981	0.674624	0.80844
CCDC53	283.026	0.0150693	0.0474459	0.317609	0.750782	0.857743
CCDC57	697.273	-0.0212254	0.0358411	-0.592207	0.553712	0.717163
CCDC58	139.158	-0.034556	0.0458556	-0.753583	0.4511	0.631579
CCDC59	79.1788	0.0373221	0.0444472	0.839695	0.40108	0.587218
CCDC6	1323.04	0.0399124	0.0303778	1.31387	0.188891	0.35645
CCDC61	208.739	0.00531218	0.0304984	0.174179	0.861725	0.924535
CCDC62	126.389	-0.0121326	0.049141	-0.246894	0.80499	0.891764
CCDC64	838.429	-0.039329	0.0341546	-1.1515	0.249526	0.429983
CCDC65	283.361	-0.0708713	0.0323651	-2.18974	0.0285428	0.0960028
CCDC66	172.505	0.0239125	0.0625388	0.382363	0.702192	0.827569
CCDC69	240.725	0.378022	0.0956809	3.95086	7.78694e-05	0.00154442
CCDC7	159.019	0.0320577	0.0442774	0.72402	0.469054	0.646194
CCDC71	147.881	-0.0217383	0.0293221	-0.741361	0.458475	0.638026
CCDC74A	222.235	0.040472	0.0312584	1.29476	0.195404	0.365144
CCDC74B	85.6006	0.0701147	0.0405646	1.72847	0.0839042	0.203956
CCDC77	100.449	0.0740967	0.0269496	2.74945	0.00596945	0.0324953
CCDC78	44.0124	-0.0291495	0.0715298	-0.407515	0.68363	0.815169
CCDC79	57.7271	-0.00471482	0.0919313	-0.0512863	0.959097	0.979467
CCDC8	176.837	0.0745443	0.0507288	1.46947	0.141707	0.291612
CCDC80	389.69	-0.062517	0.0408346	-1.53098	0.125774	0.268617
CCDC82	655.296	0.0132652	0.0228901	0.579517	0.562241	0.723518
CCDC84	175.417	-0.00889115	0.0452829	-0.196347	0.844339	0.915574
CCDC85A	286.073	-0.10704	0.0655657	-1.63257	0.10256	0.234839
CCDC85B	5272.29	0.000678405	0.054169	0.0125239	0.990008	0.995143
CCDC85C	1257.98	0.103855	0.0302799	3.42985	0.000603916	0.00650136
CCDC86	288.241	0.0693473	0.0249318	2.78148	0.00541124	0.0302568
CCDC88A	5689.94	-0.0301064	0.033824	-0.890088	0.373418	0.559466
CCDC88B	274.335	0.0716171	0.0537847	1.33155	0.183008	0.349359
CCDC9	560.725	0.0696891	0.0296	2.35436	0.0185546	0.0708515
CCDC90B	272.773	0.00257367	0.0365207	0.0704716	0.943818	0.971197
CCDC91	734.981	-0.0165314	0.0248138	-0.666217	0.505272	0.676922
CCDC92	3605.83	-0.0420459	0.0264483	-1.58974	0.111893	0.248795
CCDC93	715.825	-0.00506123	0.0210403	-0.240549	0.809904	0.894893
CCDC94	502.164	0.0115071	0.034797	0.330693	0.740877	0.851146
CCDC96	118.769	-0.107645	0.0407008	-2.64479	0.00817413	0.0404439
CCDC97	465.84	0.0881857	0.0228914	3.85235	0.00011699	0.00205753
CCER2	140.466	-0.00912638	0.0435959	-0.20934	0.834182	0.909653
CCHCR1	595.753	-0.0335279	0.0247174	-1.35645	0.174956	0.338164
CCK	3767.53	-0.0846942	0.0574913	-1.47317	0.140706	0.290197
CCKBR	488.905	-0.251187	0.0536955	-4.67799	2.89698e-06	0.00013576
CCL2	130.744	0.462658	0.176051	2.62798	0.00858939	0.041782
CCL28	161.178	-0.0303986	0.0646216	-0.470409	0.638063	0.78328
CCL4	5.8344	0.138177	0.163525	0.844994	0.398114	0.584168
CCL4L2	20.0779	-0.340515	0.105285	-3.23421	0.00121978	0.010731
CCL5	212.366	-0.0265943	0.0821071	-0.323897	0.746016	0.854405
CCM2	2745.54	-0.00968215	0.026781	-0.361531	0.717703	0.836576
CCM2L	183.798	0.0432114	0.0435612	0.991969	0.321212	0.50814
CCNA1	148.973	-0.152292	0.0540006	-2.82019	0.00479948	0.0279174
CCNB1	104.401	-0.01124	0.0428475	-0.262326	0.79307	0.884622
CCNB1IP1	547.725	-0.0604318	0.0240644	-2.51125	0.0120304	0.052751
CCNC	670.725	-0.0587077	0.034111	-1.72108	0.085236	0.206164
CCND1	668.967	0.0311768	0.0403141	0.773348	0.439317	0.621245
CCND2	2447.97	0.0125847	0.0351675	0.357851	0.720455	0.837916
CCND3	1831.91	-0.0276303	0.0267489	-1.03295	0.301626	0.487651
CCNDBP1	267.767	-0.0205477	0.0310667	-0.661406	0.508352	0.679229
CCNE1	65.1688	-0.0574626	0.0405235	-1.41801	0.156189	0.31197
CCNE2	72.5202	0.0830076	0.0380335	2.18248	0.0290738	0.0970837
CCNF	275.641	-0.0531423	0.0408415	-1.30119	0.193195	0.362516
CCNG1	441.322	0.122847	0.0398121	3.08567	0.00203094	0.015339
CCNG2	840.12	-0.00861293	0.0245627	-0.35065	0.725851	0.841222
CCNH	257.842	0.000671018	0.0414158	0.016202	0.987073	0.992962
CCNI	8717.31	-0.0482535	0.023359	-2.06573	0.0388538	0.119028
CCNI2	211.827	0.0307631	0.0410656	0.749121	0.453784	0.63349
CCNK	394.631	0.0137027	0.021293	0.643533	0.519878	0.689436
CCNL1	386.353	0.0296439	0.0318721	0.930088	0.352326	0.539798
CCNL2	334.286	0.015375	0.0485428	0.31673	0.751449	0.857977
CCNO	48.372	-0.327573	0.101877	-3.21538	0.0013027	0.0111858
CCNT1	326.971	0.0102718	0.0255761	0.401618	0.687965	0.818138
CCNT2	638.745	-0.040324	0.0271236	-1.48667	0.137101	0.285117
CCNY	1762.28	0.00635333	0.013607	0.466918	0.640558	0.784489
CCNYL1	296.536	-0.0399065	0.0285695	-1.39682	0.162467	0.320563
CCP110	1339.58	0.122023	0.0329266	3.7059	0.000210644	0.00305904
CCPG1	1404.27	-0.0524727	0.0212082	-2.47417	0.0133545	0.0566051
CCR10	310.375	-0.0147303	0.0369239	-0.398936	0.689941	0.819046
CCR4	155.156	-0.0274795	0.0757267	-0.362878	0.716696	0.836352
CCS	378.717	-0.0742045	0.0325417	-2.28029	0.0225905	0.0817549
CCSAP	1169.47	-0.089297	0.0287077	-3.11056	0.00186732	0.0144737
CCSER2	1366.92	0.0112878	0.0194413	0.580608	0.561505	0.723004
CCT2	1293.69	-0.00236674	0.0325745	-0.072656	0.94208	0.970408
CCT3	2068.73	-0.0188659	0.0331212	-0.569603	0.568947	0.728982
CCT4	1417.74	-0.0319012	0.0413908	-0.770732	0.440866	0.622988
CCT5	1303.16	0.00880882	0.0344612	0.255616	0.798247	0.887348
CCT6A	1577.12	-0.0409342	0.0262232	-1.56099	0.118525	0.25793
CCT7	2483.95	-0.00937466	0.0259751	-0.36091	0.718167	0.836686
CCT8	818.042	-0.0118327	0.0688394	-0.171889	0.863525	0.925502
CCZ1	629.976	0.0423212	0.040445	1.04639	0.295383	0.479892
CCZ1B	311.373	-0.0801637	0.0508081	-1.57777	0.114618	0.252441
CD14	421.3	0.104678	0.0961945	1.0882	0.276509	0.459656
CD151	1027.99	0.0915657	0.0456338	2.00653	0.0447995	0.131865
CD163	83.0237	0.370884	0.180945	2.04971	0.0403926	0.122499
CD164	1051.76	0.00647965	0.027835	0.232788	0.815926	0.89806
CD200	777.024	-0.175033	0.0578752	-3.02432	0.00249196	0.01772
CD22	538.206	0.129865	0.0617678	2.10247	0.0355119	0.11181
CD24	184.737	-0.0490488	0.0642324	-0.763614	0.445097	0.626656
CD276	241.268	-0.0445025	0.0357604	-1.24446	0.213329	0.387046
CD2AP	191.07	0.0993189	0.0283937	3.49792	0.00046891	0.00536849
CD2BP2	1544.24	-0.0173489	0.0138525	-1.2524	0.210423	0.383644
CD300A	77.6834	0.102725	0.0855563	1.20067	0.22988	0.407334
CD302	239.192	0.150246	0.0525205	2.86072	0.00422684	0.0256968
CD320	554.874	0.0174154	0.0326039	0.534151	0.593237	0.749119
CD34	753.45	0.241439	0.0641154	3.76569	0.000166091	0.0025949
CD37	76.4191	0.306184	0.111047	2.75725	0.00582889	0.031985
CD3EAP	505.821	-0.0700589	0.0403841	-1.73481	0.0827736	0.20204
CD3G	160.286	-0.0134069	0.0796842	-0.16825	0.866386	0.926319
CD4	297.159	0.0387749	0.0598428	0.647946	0.51702	0.68727
CD40	90.9267	0.036845	0.0545901	0.674939	0.499714	0.672519
CD44	370.387	0.137139	0.121048	1.13293	0.257243	0.438465
CD46	726.498	0.053439	0.0493451	1.08296	0.278825	0.461851
CD47	4118.48	-0.054128	0.0331168	-1.63446	0.102163	0.234184
CD52	31.6048	0.163135	0.0747336	2.18288	0.0290444	0.0970586
CD53	210.051	-0.0764351	0.0646119	-1.18299	0.236815	0.415033
CD55	231.658	0.0849616	0.0380452	2.23317	0.0255375	0.088936
CD58	56.6555	0.117129	0.0474126	2.47043	0.0134951	0.0569593
CD59	4109.93	0.137696	0.0364071	3.7821	0.000155509	0.00247423
CD63	3746.84	0.0417103	0.0276876	1.50646	0.131949	0.277559
CD68	160.459	0.0972609	0.089262	1.08961	0.275884	0.45887
CD74	3536.42	0.149332	0.0793256	1.88253	0.0597647	0.161382
CD81	7919.11	-0.0127779	0.0335719	-0.380614	0.70349	0.828193
CD82	1071.65	0.00255227	0.0489217	0.0521705	0.958393	0.979132
CD83	490.049	-0.0245108	0.0459934	-0.532919	0.594089	0.749779
CD9	956.81	0.0797513	0.049697	1.60475	0.108549	0.243611
CD96	72.9045	-0.0374523	0.0704195	-0.531845	0.594833	0.749916
CD99	1018.81	0.0313724	0.0617123	0.508366	0.611197	0.762908
CD99L2	4918.97	-0.0585525	0.0327995	-1.78516	0.0742346	0.187471
CDA	56.2125	0.287737	0.0873514	3.29401	0.000987681	0.009179
CDADC1	221.755	0.0152828	0.0222128	0.688017	0.491442	0.666608
CDAN1	254.166	0.0258007	0.0278603	0.926073	0.354408	0.54182
CDC123	656.767	-0.0764055	0.0258286	-2.95817	0.00309469	0.0207555
CDC16	1088.47	-0.0407816	0.0175735	-2.32063	0.0203069	0.0756295
CDC23	320.078	-0.0542542	0.0188129	-2.88387	0.00392815	0.024355
CDC25B	1208.49	0.0507048	0.0181498	2.79369	0.005211	0.0295682
CDC26	267.085	0.0804365	0.023429	3.4332	0.00059651	0.00643344
CDC27	870.489	-0.0160692	0.0226684	-0.708882	0.478398	0.654689
CDC34	1496.2	-0.0292409	0.0285863	-1.0229	0.306355	0.492742
CDC37	4139.94	-0.0577299	0.0255988	-2.25518	0.024122	0.0857313
CDC37L1	588.062	-0.050098	0.0236713	-2.1164	0.0343107	0.108913
CDC40	660.904	-0.0957194	0.0238	-4.02182	5.77496e-05	0.00125169
CDC42	2467.58	-0.0377892	0.0202763	-1.86372	0.0623616	0.166012
CDC42BPA	2810.36	0.0229677	0.0178838	1.28427	0.199047	0.36963
CDC42BPB	3905.81	0.000766511	0.0145982	0.0525073	0.958125	0.978935
CDC42EP1	792.105	0.17818	0.050659	3.51725	0.000436047	0.00507275
CDC42EP2	293.057	0.113117	0.038079	2.97057	0.00297245	0.0201626
CDC42EP3	392.957	-0.0610542	0.0319143	-1.91307	0.0557392	0.153644
CDC42EP4	2526.23	0.145794	0.0501585	2.90666	0.00365315	0.0232446
CDC42EP5	35.2271	0.0662782	0.060435	1.09669	0.272779	0.455614
CDC42SE1	999.042	0.0171939	0.0199734	0.860839	0.389327	0.574782
CDC42SE2	1567.43	-0.0543819	0.0227435	-2.39109	0.0167983	0.0660085
CDC5L	901.476	-0.0239011	0.0128775	-1.85604	0.0634478	0.168038
CDC7	186.998	-0.0474978	0.0432097	-1.09924	0.271664	0.454622
CDC73	329.81	0.0817737	0.0281488	2.90505	0.00367194	0.0233298
CDH10	329.912	-0.0996148	0.0386027	-2.58051	0.00986538	0.0459241
CDH11	451.682	0.0405004	0.0308483	1.31289	0.18922	0.356752
CDH12	153.958	-0.112078	0.0406383	-2.75795	0.00581659	0.0319649
CDH13	997.955	-0.132829	0.0411481	-3.22808	0.00124626	0.0108236
CDH17	66.3702	-0.014245	0.0736181	-0.193498	0.846569	0.916528
CDH18	202.767	-0.142428	0.060463	-2.35562	0.0184918	0.0707155
CDH19	181.371	0.15856	0.0599828	2.64343	0.00820705	0.0404987
CDH2	1313.07	0.0201558	0.0188046	1.07185	0.283787	0.467149
CDH20	737.815	0.160531	0.0528485	3.03756	0.002385	0.0171548
CDH22	972.307	-0.223181	0.0553032	-4.03559	5.44653e-05	0.00119446
CDH23	286.035	0.203055	0.0565484	3.59083	0.000329632	0.00423305
CDH24	143.39	-0.0371578	0.0456959	-0.813153	0.416131	0.601026
CDH3	123.808	-0.109917	0.0422699	-2.60036	0.00931273	0.0441912
CDH4	1306.22	0.0161044	0.0285177	0.564716	0.572267	0.73113
CDH5	518.888	0.0951723	0.0573313	1.66004	0.0969062	0.226303
CDH6	451.878	0.00631435	0.0412077	0.153232	0.878215	0.932592
CDH8	412.936	-0.197345	0.0640662	-3.08033	0.00206773	0.0155535
CDH9	85.9052	-0.203529	0.0535379	-3.80158	0.000143775	0.00235686
CDHR1	178.843	0.0643545	0.0584261	1.10147	0.270693	0.453849
CDHR3	172.007	0.0286686	0.0286615	1.00025	0.317189	0.504109
CDIP1	5471.21	-0.0212006	0.0201287	-1.05325	0.292227	0.476391
CDIPT	1805.68	-0.110338	0.0199502	-5.53067	3.19013e-08	4.78078e-06
CDK10	906.353	-0.0126511	0.0477222	-0.265098	0.790934	0.883814
CDK11A	559.748	0.11505	0.0553773	2.07756	0.0377496	0.116447
CDK11B	2386.84	0.0404875	0.0257613	1.57164	0.116034	0.254558
CDK12	350.268	0.0178439	0.0219825	0.811733	0.416945	0.601868
CDK13	591.283	0.0023085	0.0187555	0.123084	0.902041	0.948121
CDK14	1641.3	-0.0818942	0.0435911	-1.87869	0.0602869	0.162219
CDK16	2842.73	-0.0587877	0.0204125	-2.87999	0.00397691	0.0245167
CDK17	1020.04	-0.0284167	0.0286447	-0.992042	0.321177	0.50814
CDK18	1324.28	0.225553	0.0345953	6.51977	7.04161e-11	4.35339e-08
CDK19	1049.43	0.0868121	0.029731	2.91992	0.00350122	0.0225702
CDK20	265.883	-0.139272	0.0416727	-3.34205	0.000831613	0.00812591
CDK2AP1	2636.22	0.250854	0.0378864	6.6212	3.56293e-11	2.83503e-08
CDK2AP2	750.236	0.0146624	0.0449369	0.32629	0.744205	0.853686
CDK3	98.5901	-0.0341899	0.085214	-0.401224	0.688256	0.818138
CDK4	484.002	0.0179498	0.0274357	0.654249	0.512951	0.683461
CDK5	1136.42	-0.0553925	0.0348222	-1.59073	0.111671	0.248513
CDK5R1	3398.85	-0.112369	0.0414076	-2.71372	0.0066533	0.0349858
CDK5R2	2005.07	-0.166519	0.0493566	-3.3738	0.000741395	0.00749355
CDK5RAP1	156.522	-0.0555306	0.039196	-1.41674	0.156558	0.312342
CDK5RAP2	624.87	0.150121	0.0299899	5.00572	5.56547e-07	3.80297e-05
CDK5RAP3	806.156	-0.0381197	0.0287924	-1.32395	0.18552	0.352481
CDK7	224.15	-0.0803492	0.0238151	-3.37387	0.000741192	0.00749355
CDK9	2218.05	-0.017306	0.0226888	-0.762757	0.445608	0.627001
CDKAL1	281.017	0.0172692	0.036827	0.468928	0.639121	0.783793
CDKL1	231.628	-0.0112044	0.0406176	-0.27585	0.782663	0.878789
CDKL2	164.425	-0.0612712	0.0411202	-1.49005	0.136211	0.283857
CDKL3	57.7209	-0.0366623	0.031754	-1.15457	0.248266	0.428622
CDKL5	1702.06	-0.100935	0.0294858	-3.42317	0.000618962	0.00660854
CDKN1A	865.04	0.073082	0.104579	0.698818	0.484666	0.660815
[truncated: 10,984 more rows]

## Sheet: DESeq2 TCX results
	baseMean	log2FoldChange	lfcSE	stat	pvalue	padj
A2M	7753.24	-0.180723	0.185259	-0.97552	0.329302	0.623369
A2ML1	375.655	0.533614	0.196805	2.71139	0.00670024	0.0971595
A4GALT	302.181	0.708161	0.213922	3.31038	0.000931708	0.037741
AAAS	455.434	-0.0358881	0.0935984	-0.383426	0.701404	0.871706
AACS	1129.12	-0.0688883	0.15527	-0.443667	0.657283	0.847067
AADAT	516.097	-0.248136	0.068305	-3.63276	0.000280406	0.0194414
AAED1	369.663	0.0859249	0.0762592	1.12675	0.259849	0.557966
AAGAB	1273.11	-0.0572348	0.0979388	-0.584393	0.558956	0.789066
AAK1	6402.78	-0.136054	0.120509	-1.129	0.258897	0.556814
AAMDC	345.351	0.0446486	0.122789	0.363621	0.716141	0.876948
AAMP	2835.43	0.0676493	0.0474874	1.42457	0.15428	0.434547
AANAT	39.0832	-0.301361	0.180789	-1.66692	0.0955303	0.347862
AAR2	756.053	0.0577321	0.0533017	1.08312	0.278755	0.575019
AARS	8541.02	0.0201375	0.0727202	0.276917	0.781844	0.907783
AARS2	807.387	-0.133827	0.0483125	-2.77003	0.00560509	0.0890587
AARSD1	889.533	-0.0170417	0.127576	-0.133581	0.893734	0.958038
AASDH	411.445	-0.195002	0.108446	-1.79814	0.0721543	0.302463
AASDHPPT	4237.36	-0.030274	0.111493	-0.271533	0.785981	0.909325
AASS	533.928	-0.308742	0.180189	-1.71343	0.0866337	0.331356
AATF	1218.78	0.151178	0.0917356	1.64798	0.0993568	0.35272
AATK	8159.46	-0.333544	0.137049	-2.43375	0.0149431	0.144975
ABAT	13256.6	0.0497723	0.0835701	0.595575	0.551459	0.785134
ABC7-42404400C24.1	841.083	-0.172738	0.132032	-1.3083	0.190771	0.481071
ABCA1	1560.91	-0.104004	0.168792	-0.616168	0.537783	0.777453
ABCA10	59.2805	0.120819	0.216921	0.556971	0.577547	0.799654
ABCA2	21069.4	-0.508997	0.177925	-2.86074	0.00422654	0.0779247
ABCA3	5120.12	-0.0102417	0.0553453	-0.185051	0.853189	0.939858
ABCA5	1020.71	-0.340316	0.130702	-2.60376	0.0092208	0.112319
ABCA6	294.857	-0.459141	0.280037	-1.63957	0.101094	0.354581
ABCA7	613.179	-0.0222853	0.13269	-0.167951	0.866622	0.945331
ABCA8	2917.3	-0.221296	0.21394	-1.03438	0.300958	0.596463
ABCA9	549.485	-0.16766	0.107508	-1.55952	0.118873	0.383323
ABCB1	1379.37	0.188916	0.224463	0.841633	0.399994	0.680136
ABCB10	624.177	-0.152469	0.0458482	-3.32553	0.000882514	0.037163
ABCB6	512.329	0.0129389	0.120681	0.107216	0.914618	0.966964
ABCB7	451.371	0.0307334	0.0795555	0.386314	0.699264	0.87015
ABCB8	1092.92	-0.283884	0.067691	-4.19383	2.74288e-05	0.00575798
ABCB9	1110.74	0.0110206	0.0864396	0.127495	0.898549	0.959889
ABCC1	498.415	-0.0633579	0.0736332	-0.860452	0.38954	0.672027
ABCC10	564.665	-0.10157	0.0668181	-1.5201	0.128486	0.397981
ABCC4	343.995	-0.188489	0.163358	-1.15384	0.248564	0.544138
ABCC5	3529.8	-0.161756	0.0905795	-1.78579	0.074133	0.306375
ABCC8	921.208	-0.332042	0.131002	-2.53464	0.0112564	0.125837
ABCC9	1777.49	0.137311	0.112866	1.21658	0.223764	0.517927
ABCD1	230.447	0.00241342	0.117664	0.0205112	0.983636	0.992497
ABCD2	642.649	-0.40185	0.16282	-2.46807	0.0135844	0.139691
ABCD3	2105.66	-0.0323315	0.071339	-0.453209	0.650398	0.842406
ABCD4	174.567	-0.147778	0.11014	-1.34173	0.179682	0.467795
ABCE1	1738.88	-0.195926	0.0757096	-2.58787	0.00965728	0.115183
ABCF1	1547.26	-0.0791977	0.0435077	-1.82032	0.0687108	0.295693
ABCF2	2067.82	0.0411065	0.0459232	0.895114	0.370726	0.657706
ABCF3	967.442	-0.11725	0.104898	-1.11775	0.263674	0.560387
ABCG1	1031.57	-0.0341427	0.121296	-0.281483	0.77834	0.906358
ABCG2	1903.3	0.0902369	0.215022	0.419663	0.674732	0.85648
ABCG4	537.391	-0.0231047	0.179493	-0.128722	0.897578	0.959779
ABHD10	1698.08	0.0470662	0.0650639	0.723383	0.469445	0.732415
ABHD11	322.715	-0.0899649	0.103016	-0.873312	0.382493	0.665931
ABHD12	3945.61	0.0446046	0.0667128	0.668607	0.503746	0.754632
ABHD12B	92.6595	-0.0236122	0.17377	-0.135881	0.891915	0.957177
ABHD13	844.815	0.000281014	0.06478	0.00433798	0.996539	0.99826
ABHD14A	1446.27	0.172002	0.105553	1.62953	0.103202	0.357856
ABHD14B	608.235	-0.0478422	0.100958	-0.473884	0.635583	0.834036
ABHD15	303.156	-0.0435784	0.115614	-0.37693	0.706226	0.87343
ABHD16A	1037.75	-0.0533809	0.116534	-0.45807	0.646902	0.840257
ABHD17A	4959.38	0.171908	0.111855	1.53688	0.124324	0.392168
ABHD17B	2041.41	-0.197652	0.12586	-1.57041	0.116321	0.380238
ABHD17C	988.465	0.196179	0.0698472	2.80869	0.00497429	0.0849341
ABHD18	570.378	-0.181935	0.0566902	-3.20929	0.00133064	0.0449927
ABHD2	6168.15	-0.0636112	0.100713	-0.63161	0.527642	0.770827
ABHD3	569.077	0.00280837	0.0990067	0.0283655	0.977371	0.990059
ABHD4	1161.6	0.216945	0.135896	1.59641	0.110398	0.369296
ABHD5	396.419	0.0603943	0.12885	0.468719	0.63927	0.836597
ABHD6	1567.98	-0.0689976	0.0773479	-0.892043	0.37237	0.659259
ABHD8	3309.69	0.269479	0.122584	2.19831	0.0279268	0.196303
ABI1	3245.75	-0.0137031	0.0576548	-0.237675	0.812133	0.920109
ABI2	8775.62	-0.0455589	0.0746394	-0.610387	0.541606	0.780073
ABI3	226.096	-0.250519	0.180179	-1.39039	0.164411	0.447557
ABI3BP	112.211	-0.0224762	0.263305	-0.085362	0.931974	0.971686
ABL1	3391.54	-0.0230667	0.0964594	-0.239133	0.811002	0.919872
ABL2	1964.71	0.0498777	0.0480697	1.03761	0.299451	0.595415
ABLIM1	9276.62	0.126824	0.09356	1.35554	0.175247	0.462204
ABLIM2	1110.63	-0.112874	0.187518	-0.601937	0.547216	0.783055
ABLIM3	1545.5	0.108106	0.0674272	1.60329	0.10887	0.367498
ABR	14504.3	0.0242562	0.113096	0.214474	0.830177	0.929354
ABRACL	382.357	-0.0533525	0.127227	-0.419348	0.674962	0.856603
ABT1	466.405	0.0407189	0.0465879	0.874023	0.382106	0.665763
ABTB1	1533.53	-0.126537	0.0838286	-1.50947	0.131179	0.401609
ABTB2	772.991	-0.04189	0.12693	-0.330024	0.741382	0.888935
AC004076.7	57.8788	-0.115883	0.112952	-1.02594	0.304918	0.5998
AC004381.6	96.6104	-0.220669	0.132932	-1.66001	0.0969118	0.349831
AC004813.1	206.78	-0.107252	0.0975685	-1.09925	0.27166	0.568937
AC004824.2	31.0229	-0.25549	0.146418	-1.74494	0.0809947	0.320316
AC004953.1	10.5718	0.018777	0.230034	0.081627	0.934943	0.972931
AC006449.2	100.318	-0.00955299	0.0993719	-0.0961337	0.923414	0.968664
AC007326.1	120.003	-0.232754	0.0987608	-2.35674	0.0184361	0.159881
AC008074.1	63.1918	0.0853155	0.117051	0.728876	0.466077	0.730066
AC008522.1	150.719	-0.233573	0.267978	-0.871612	0.38342	0.66653
AC008686.1	44.8198	-0.0987962	0.125371	-0.788029	0.43068	0.703268
AC008759.1	5.02235	0.398972	0.281732	1.41614	0.156735	0.437653
AC008810.1	162.551	-0.126372	0.122047	-1.03543	0.300467	0.595972
AC008914.1	21.1051	-0.180429	0.163656	-1.10249	0.27025	0.567472
AC009022.1	47.7886	0.00968405	0.258444	0.0374706	0.97011	0.988334
AC009060.2	311.328	-0.0499672	0.0961598	-0.519626	0.603324	0.816545
AC009060.3	112.92	-0.14494	0.147257	-0.984268	0.324984	0.619032
AC009065.4	55.9159	0.0497847	0.127048	0.391859	0.695163	0.868352
AC010287.1	32.7636	-0.0496212	0.154056	-0.322097	0.747379	0.892564
AC010412.1	13.3204	0.0881127	0.206284	0.427143	0.669275	0.852904
AC013461.1	1236.32	0.341263	0.1165	2.92931	0.00339717	0.0695564
AC016577.1	20.0862	-0.422383	0.147173	-2.86997	0.00410509	0.076465
AC017081.1	170.692	-0.0359489	0.108266	-0.332043	0.739857	0.888761
AC019206.1	56.8896	0.0809614	0.158625	0.510395	0.609775	0.820042
AC022405.1	14.3491	0.202269	0.189269	1.06869	0.285211	0.582125
AC026248.1	41.5864	-0.0764026	0.135733	-0.562887	0.573512	0.798152
AC068533.7	46.8785	-0.140717	0.142799	-0.985421	0.324417	0.618706
AC069368.3	22.8817	-0.596984	0.459165	-1.30015	0.19355	0.484333
AC073072.1	4.35825	-0.126186	0.335537	-0.376071	0.706864	0.87359
AC073333.1	336.28	-0.112275	0.0898049	-1.25022	0.211221	0.505516
AC073657.1	21.3537	-0.17033	0.143335	-1.18834	0.234701	0.529407
AC087350.1	18.2567	0.234524	0.190017	1.23422	0.21712	0.511025
AC090154.1	12.5999	-0.33958	0.23194	-1.46409	0.14317	0.420505
AC090498.1	20.8467	0.106536	0.231062	0.461071	0.644747	0.839441
AC104534.3	100.929	0.696058	0.988046	0.704479	0.481134	0.738816
AC105052.2	54.5204	-0.00460827	0.129612	-0.0355544	0.971638	0.988473
AC107081.1	4.43523	0.0498214	0.438505	0.113617	0.909542	0.964855
AC109486.1	381.138	0.015044	0.068601	0.219296	0.826419	0.927795
AC110602.1	3.4304	-0.043152	0.253682	-0.170103	0.86493	0.944686
AC110615.1	328.697	0.0803438	0.110395	0.727783	0.466746	0.730658
AC131263.1	34.5093	-0.133852	0.0965419	-1.38647	0.165604	0.449403
AC138969.4	1814.6	-0.0161331	0.183262	-0.0880329	0.92985	0.970943
AC231657.1	9.11362	-0.190545	0.196021	-0.972065	0.331018	0.625057
AC234582.1	8.02601	0.563781	0.291087	1.93681	0.0527682	0.259922
AC234582.2	5.97404	0.297991	0.303455	0.981995	0.326102	0.619874
AC241377.2	59.4425	0.127185	0.243365	0.522611	0.601245	0.815524
AC241585.2	338.943	-0.0128024	0.08761	-0.14613	0.883819	0.954131
AC245100.1	416.794	0.179611	0.106227	1.69082	0.0908721	0.3389
AC253572.1	51.3304	-0.260516	0.238549	-1.09209	0.274795	0.571574
ACAA1	1556.31	0.0296628	0.0730986	0.405792	0.684896	0.862829
ACAA2	2043.34	0.0212623	0.117171	0.181464	0.856004	0.94085
ACACA	4014.31	-0.0142972	0.0593006	-0.241097	0.80948	0.919815
ACACB	2422.98	0.0373855	0.147018	0.254292	0.79927	0.915491
ACAD10	495.232	-0.0886913	0.0592935	-1.4958	0.134706	0.407231
ACAD11	444.593	-0.188171	0.107619	-1.74849	0.0803796	0.318703
ACAD8	511.844	-0.00936112	0.0618012	-0.151472	0.879604	0.952287
ACAD9	725.889	-0.0689915	0.0767671	-0.898712	0.368806	0.656165
ACADL	94.3485	0.116373	0.196358	0.592659	0.553409	0.786251
ACADM	1870	-0.00605577	0.0618221	-0.0979547	0.921968	0.968364
ACADS	673.229	0.0857453	0.115438	0.742784	0.457613	0.723205
ACADSB	1954.24	-0.211272	0.0738764	-2.85981	0.00423895	0.0780058
ACADVL	3782.34	0.144604	0.099036	1.46011	0.144259	0.421774
ACAP1	117.16	0.12271	0.148901	0.824104	0.409881	0.688293
ACAP2	1979.68	-0.110923	0.0771617	-1.43754	0.150566	0.43044
ACAP3	4256.15	0.108915	0.11292	0.96453	0.33478	0.627764
ACAT1	1750.81	0.0148704	0.0664187	0.223889	0.822844	0.925902
ACAT2	814.426	-0.0902103	0.112884	-0.799143	0.424208	0.698573
ACBD3	1395.28	-0.0412278	0.0502735	-0.82007	0.412176	0.690044
ACBD4	639.856	0.0965451	0.101107	0.954881	0.339638	0.63221
ACBD5	3899.68	0.13662	0.0691286	1.97632	0.0481184	0.250894
ACBD6	498.726	-0.0598629	0.0731213	-0.818679	0.412969	0.690246
ACBD7	2849.54	0.0419076	0.153396	0.273199	0.784701	0.90876
ACD	400.406	0.144753	0.0630962	2.29416	0.0217811	0.175355
ACE	199.898	0.041413	0.134213	0.308563	0.757654	0.897573
ACER2	172.772	0.213831	0.193617	1.1044	0.269419	0.566659
ACER3	2912.34	-0.0840285	0.0902948	-0.930602	0.35206	0.641608
ACHE	721.84	0.0260208	0.130409	0.199533	0.841846	0.934416
ACIN1	3321.48	0.0686435	0.072014	0.953197	0.34049	0.632803
ACKR1	654.298	0.416363	0.178889	2.32749	0.0199391	0.16762
ACKR3	553.566	0.298826	0.168979	1.76843	0.0769896	0.311958
ACLY	3013.9	-0.0843093	0.0760606	-1.10845	0.267668	0.564533
ACO1	1495.71	-0.0563305	0.0690975	-0.815232	0.414939	0.691382
ACO2	10365.9	-0.053605	0.0638096	-0.840078	0.400865	0.680905
ACOT1	340.314	-0.0157417	0.157808	-0.0997524	0.920541	0.9681
ACOT11	1014.88	-0.130762	0.112591	-1.16139	0.245484	0.541456
ACOT13	1106.97	0.0756141	0.042123	1.79508	0.072641	0.303567
ACOT2	624.659	0.00364378	0.105491	0.0345413	0.972446	0.988794
ACOT4	158.681	0.00179662	0.117573	0.0152808	0.987808	0.994397
ACOT7	3255.21	-0.0358605	0.17679	-0.202843	0.839258	0.932957
ACOT8	679.462	0.0213983	0.0894611	0.239191	0.810957	0.919872
ACOT9	647.538	-0.011059	0.0665788	-0.166104	0.868075	0.945663
ACOX1	3173.87	0.011347	0.0543696	0.208701	0.834682	0.930709
ACOX2	146.229	0.184417	0.168288	1.09584	0.273148	0.570184
ACOX3	493.412	-0.0409813	0.0512526	-0.799594	0.423946	0.698336
ACP1	2043.45	-0.0676686	0.0768181	-0.880893	0.378375	0.663264
ACP2	936.549	-0.0983198	0.0992404	-0.990724	0.321821	0.616176
ACP6	384.211	-0.138844	0.123616	-1.12318	0.26136	0.55887
ACRC	203.449	0.233816	0.157672	1.48293	0.138093	0.411741
ACRV1	40.8616	0.20003	0.161896	1.23554	0.216628	0.510711
ACSBG1	2886.79	0.099279	0.113385	0.875589	0.381253	0.665461
ACSF2	378.446	0.161895	0.163416	0.990689	0.321838	0.616176
ACSF3	355.843	0.0263237	0.0710765	0.370357	0.711116	0.874887
ACSL1	3282.77	-0.29699	0.156631	-1.89611	0.0579457	0.271954
ACSL3	5863.5	-0.200203	0.0880047	-2.27491	0.0229116	0.179731
ACSL4	2564.02	-0.249926	0.10757	-2.32337	0.0201591	0.168541
ACSL5	842.825	0.232665	0.1979	1.17567	0.239728	0.535468
ACSL6	5260.81	-0.295621	0.133672	-2.21153	0.026999	0.192619
ACSM2B	19.8756	-0.000480347	0.112323	-0.00427647	0.996588	0.99826
ACSM5	233.881	-0.0348206	0.184114	-0.189125	0.849995	0.938189
ACSS1	3941.36	0.0488028	0.140242	0.347991	0.727847	0.883221
ACSS2	462.631	-0.465855	0.212901	-2.18813	0.0286603	0.198211
ACSS3	1757.49	0.340592	0.128531	2.64987	0.00805224	0.104926
ACTA2	426.19	0.427029	0.179922	2.37342	0.0176242	0.156373
ACTB	53575.6	-0.0833114	0.0851104	-0.978863	0.327648	0.621693
ACTG1	24478.7	-0.0466477	0.0834595	-0.558925	0.576213	0.799271
ACTL6A	433.567	0.113467	0.129561	0.875781	0.381149	0.665448
ACTL6B	1155.13	-0.00130737	0.204159	-0.00640369	0.994891	0.997579
ACTN1	3163.08	0.15669	0.11187	1.40065	0.161319	0.443414
ACTN2	1771.61	-0.301359	0.127787	-2.35829	0.0183592	0.159708
ACTN4	7288.7	0.0276053	0.0764677	0.361005	0.718095	0.877895
ACTR10	785.611	-0.125291	0.112101	-1.11766	0.263712	0.560387
ACTR1A	7703.08	0.0603812	0.0625972	0.964599	0.334746	0.627764
ACTR1B	3979.29	-0.0375447	0.0840815	-0.446528	0.655216	0.845534
ACTR2	9787.4	-0.122501	0.093993	-1.30329	0.192475	0.483154
ACTR3	4092.04	0.0306193	0.0500888	0.611301	0.541001	0.779886
ACTR3B	1424.82	-0.0144082	0.148652	-0.0969257	0.922785	0.968435
ACTR3C	96.2442	-0.0129913	0.0793372	-0.163748	0.86993	0.946678
ACTR5	405.251	-0.0589317	0.0618659	-0.952573	0.340807	0.632803
ACTR6	370.28	-0.0847376	0.092119	-0.919872	0.35764	0.646436
ACTR8	751.28	-0.0234341	0.0617433	-0.379541	0.704286	0.872667
ACVR1	756.313	0.154122	0.0930659	1.65605	0.0977114	0.350794
ACVR1B	3247.59	0.115115	0.107698	1.06887	0.285128	0.582125
ACVR1C	519.298	-0.0944017	0.107165	-0.880903	0.37837	0.663264
ACVR2A	739.5	-0.13895	0.0998763	-1.39122	0.16416	0.44714
ACVR2B	1113.55	-0.0574888	0.053872	-1.06714	0.28591	0.582772
ACVRL1	829.365	0.14391	0.185273	0.776744	0.43731	0.709118
ACY1	235.078	-0.013595	0.127216	-0.106865	0.914896	0.966964
ACY3	75.5984	-1.06344	0.277089	-3.83791	0.000124088	0.0129052
ACYP1	686.295	-0.0533817	0.0714439	-0.747184	0.454953	0.722133
ACYP2	1792.52	0.0390416	0.0512458	0.761849	0.44615	0.715533
ADA	178.938	-0.019793	0.170483	-0.116099	0.907574	0.963681
ADAL	501.987	-0.14998	0.0562324	-2.66714	0.00764998	0.102658
ADAM10	3333.51	-0.0343578	0.0693136	-0.495687	0.620116	0.826112
ADAM11	2743.22	-0.074458	0.14401	-0.517034	0.605132	0.817196
ADAM15	741.907	-0.0606135	0.156633	-0.386977	0.698773	0.869994
ADAM17	1141.77	-0.130956	0.0679752	-1.92653	0.0540385	0.263251
ADAM19	501.312	-0.133187	0.103283	-1.28954	0.197212	0.488333
ADAM22	4213.78	-0.144137	0.114192	-1.26223	0.206866	0.50053
ADAM23	3545.38	-0.124552	0.18119	-0.687411	0.491824	0.745536
ADAM28	331.569	-0.667672	0.181277	-3.68316	0.000230361	0.0180324
ADAM33	292.125	0.268655	0.215482	1.24677	0.212483	0.506198
ADAM9	1956.19	-0.148315	0.0919047	-1.61379	0.106572	0.362943
ADAMTS1	2099.99	0.161119	0.24343	0.661869	0.508055	0.757418
ADAMTS10	622.898	0.0421281	0.11574	0.36399	0.715865	0.876948
ADAMTS13	436.378	-0.328197	0.0991743	-3.3093	0.000935305	0.037741
ADAMTS14	482.711	-0.823685	0.253542	-3.24872	0.00115927	0.0421019
ADAMTS18	251.894	-1.39793	0.413547	-3.38035	0.000723942	0.0338036
ADAMTS2	201.089	0.677834	0.16276	4.16461	3.11879e-05	0.00575798
ADAMTS4	2400.13	-0.645195	0.199413	-3.23547	0.00121444	0.0427234
ADAMTS8	325.222	-0.153907	0.135058	-1.13956	0.254469	0.551502
ADAMTS9	677.704	0.0789543	0.36631	0.21554	0.829347	0.929216
ADAMTSL2	762.435	-0.0861816	0.0861008	-1.00094	0.316856	0.611406
ADAMTSL3	241.313	0.195208	0.227794	0.85695	0.391472	0.672944
ADAMTSL5	99.5711	0.17518	0.131851	1.32862	0.183974	0.472868
ADAP1	5093.29	0.163512	0.100927	1.6201	0.105211	0.360749
ADAP2	266.29	-0.301065	0.140371	-2.14478	0.0319703	0.208057
ADAR	9643.71	-0.0364748	0.0514622	-0.708769	0.478468	0.737775
ADARB1	1901.66	-0.0153521	0.133722	-0.114806	0.908599	0.964302
ADARB2	3197.41	-0.0136956	0.140162	-0.0977123	0.922161	0.968364
ADAT1	289.719	-0.151471	0.0606336	-2.49813	0.012485	0.133571
ADAT2	238.545	-0.352684	0.0770379	-4.57806	4.69302e-06	0.00291389
ADAT3	93.5715	0.0304799	0.144771	0.210538	0.833247	0.930614
ADCK1	320.958	-0.153513	0.0979573	-1.56714	0.117081	0.38116
ADCK2	1082.5	-0.0652563	0.0605034	-1.07856	0.280786	0.576867
ADCK3	931.754	-0.0549978	0.0778166	-0.706761	0.479715	0.738538
ADCK4	823.959	0.112452	0.0905609	1.24173	0.214338	0.508566
ADCK5	152.44	0.028016	0.120183	0.23311	0.815676	0.921992
ADCY1	8601.62	-0.164733	0.180676	-0.911758	0.361896	0.650021
ADCY2	6157.45	0.282467	0.105142	2.68652	0.00722013	0.0997542
ADCY3	2217	0.0128112	0.0596096	0.214918	0.829832	0.929271
ADCY5	4351.15	-0.0548355	0.0689445	-0.795357	0.426406	0.699534
ADCY6	1301.81	-0.185136	0.0857438	-2.15918	0.030836	0.204922
ADCY7	400.771	-0.435027	0.158834	-2.73888	0.0061649	0.0931035
ADCY8	718.736	0.156304	0.131689	1.18692	0.235259	0.530053
ADCY9	1398.97	0.104924	0.0788373	1.3309	0.183223	0.472087
ADCYAP1	217.491	-0.31626	0.225684	-1.40134	0.161113	0.443328
ADCYAP1R1	8946.36	0.196361	0.127335	1.54208	0.123054	0.390586
ADD1	12688.1	-0.0345502	0.0496993	-0.695185	0.486939	0.742332
ADD2	5455.69	-0.0756094	0.19093	-0.396006	0.692101	0.865986
ADD3	13265.4	0.051891	0.109302	0.474748	0.634967	0.833997
ADGRA1	1634.56	-0.0245575	0.134597	-0.182452	0.855228	0.940506
ADGRA2	778.544	-0.0555845	0.145364	-0.382381	0.702179	0.871839
ADGRA3	1987.88	0.371641	0.150254	2.47342	0.0133828	0.138827
ADGRB1	4506.89	-0.0795042	0.114553	-0.694038	0.487658	0.742686
ADGRB2	6011.46	-0.109959	0.0994064	-1.10616	0.268657	0.56575
ADGRB3	2532.38	-0.160118	0.112348	-1.42519	0.154102	0.434547
ADGRD1	151.395	0.157693	0.180706	0.872648	0.382855	0.66614
ADGRE2	245.747	-0.369435	0.150451	-2.45552	0.0140682	0.14234
ADGRE5	414.722	-0.375847	0.154324	-2.43544	0.0148737	0.144909
ADGRF5	1904.69	0.10506	0.169272	0.62066	0.534823	0.775706
ADGRG1	8388.39	0.161836	0.136527	1.18538	0.235867	0.530973
ADGRL1	10403.8	0.145693	0.0943582	1.54404	0.122579	0.38989
ADGRL2	1871.39	-0.032367	0.143858	-0.224993	0.821985	0.92539
ADGRL3	3860.76	-0.0422465	0.0827414	-0.510585	0.609642	0.81999
ADGRL4	642.183	0.312702	0.190814	1.63878	0.101259	0.354741
ADGRV1	5177.05	-0.119291	0.198841	-0.599934	0.54855	0.783637
ADH1B	182.018	0.74397	0.244655	3.04089	0.00235879	0.0573123
ADH5	3423.07	0.0800327	0.0556266	1.43875	0.150222	0.429814
ADHFE1	336.448	-0.176137	0.172825	-1.01917	0.308124	0.602973
ADI1	2596.68	-0.0690951	0.0814845	-0.847954	0.396464	0.677648
ADIPOR1	2810.47	-0.0198404	0.0339977	-0.583581	0.559502	0.789312
ADIPOR2	7628.6	-0.021261	0.15549	-0.136735	0.89124	0.956797
ADIRF	148.04	0.247278	0.177559	1.39265	0.163725	0.446864
ADK	793.95	0.0357275	0.0533402	0.669804	0.502983	0.75424
ADM	414.264	-0.129943	0.296462	-0.438313	0.66116	0.848358
ADNP	3615.5	0.0225106	0.043326	0.519564	0.603368	0.816545
ADNP2	900.067	-0.124452	0.0482298	-2.5804	0.00986862	0.116589
ADO	1766.55	-0.150759	0.0683325	-2.20626	0.0273657	0.194214
ADORA1	3179.49	-0.0136696	0.077579	-0.176202	0.860135	0.942692
ADORA2A	86.1103	0.167055	0.283883	0.588466	0.556219	0.787867
ADORA2B	305.088	0.191006	0.183899	1.03865	0.298968	0.59495
ADORA3	334.471	-0.336356	0.222066	-1.51467	0.129856	0.3997
ADPGK	261.772	-0.200185	0.163852	-1.22174	0.221806	0.515957
ADPRH	155.813	0.0241285	0.14293	0.168813	0.865944	0.945186
ADPRHL1	330.697	0.0167522	0.107399	0.15598	0.876049	0.950102
ADPRHL2	883.459	0.0362875	0.065806	0.551431	0.581338	0.802313
ADPRM	96.5437	0.11396	0.0883923	1.28926	0.197309	0.4884
ADRA1A	229.887	-0.0766396	0.181436	-0.422406	0.672729	0.854892
ADRA1B	310.318	-0.0953139	0.171812	-0.554756	0.579062	0.800459
ADRA2A	258.921	-0.145483	0.154706	-0.940381	0.347022	0.637763
ADRA2C	260.797	0.341954	0.123574	2.76721	0.00565387	0.0892142
ADRB1	632.336	0.0877032	0.11348	0.772849	0.439612	0.710334
ADRBK1	6418.94	0.108067	0.0878605	1.22998	0.218705	0.512856
ADRBK2	2573.79	-0.136219	0.144972	-0.939622	0.347411	0.637858
ADRM1	1838.79	0.102118	0.0620368	1.64609	0.0997459	0.352809
ADSL	828.89	0.038798	0.0436969	0.887888	0.374601	0.661331
ADSS	2198.56	-0.181962	0.083334	-2.18353	0.0289967	0.199345
ADSSL1	184.167	-0.432478	0.141427	-3.05796	0.00222846	0.0552741
ADTRP	54.7483	-0.514916	0.254602	-2.02244	0.0431313	0.238867
AEBP1	2087.48	0.807127	0.254666	3.16936	0.00152777	0.0469511
AEBP2	1617.94	0.0619976	0.040929	1.51476	0.129834	0.3997
AEN	475.902	0.372044	0.119672	3.10887	0.00187805	0.0519552
AES	12260.7	0.138782	0.0844271	1.64381	0.100215	0.35354
AF111168.2	92.1621	-0.0629564	0.120252	-0.523538	0.6006	0.81521
AFAP1	1184.03	-0.0337892	0.0790998	-0.427172	0.669254	0.852904
AFAP1L1	181.367	0.49605	0.278575	1.78067	0.0749667	0.308107
AFAP1L2	1036.9	0.0308784	0.0909105	0.339657	0.734115	0.88668
AFF1	2295.98	0.0659073	0.0998153	0.660293	0.509066	0.757643
AFF2	675.525	0.0518944	0.175181	0.296233	0.767052	0.901317
AFF3	1768.54	0.0567329	0.13463	0.421399	0.673464	0.855572
AFF4	5059.5	-0.0372923	0.05902	-0.63186	0.527479	0.770798
AFG3L2	1840.98	-0.104264	0.0911495	-1.14388	0.252672	0.549451
AFMID	1280.99	-0.202151	0.121753	-1.66034	0.0968465	0.349831
AFTPH	1837.35	0.0711945	0.0600997	1.18461	0.236172	0.531053
AGA	476.238	-0.224151	0.116045	-1.93158	0.0534111	0.26196
AGAP1	12047.4	0.027677	0.0713128	0.388107	0.697937	0.869602
AGAP2	13470.2	0.0434301	0.145345	0.298807	0.765088	0.900809
AGAP3	9382.39	0.198594	0.0967239	2.05321	0.0400524	0.231511
AGAP4	716.585	-0.193541	0.112414	-1.72168	0.0851272	0.328358
AGAP5	282.336	-0.234376	0.108599	-2.15818	0.0309137	0.205134
AGAP6	887.814	-0.207542	0.095789	-2.16665	0.0302614	0.203542
AGAP9	633.087	-0.204401	0.162581	-1.25722	0.208673	0.502867
AGBL3	53.5193	-0.171804	0.107392	-1.59979	0.109646	0.368565
AGBL4	290.886	-0.297419	0.196856	-1.51085	0.130828	0.400894
AGBL5	432.851	-0.0512648	0.0557923	-0.91885	0.358174	0.64672
AGER	67.2821	-0.56078	0.17897	-3.13338	0.00172807	0.0497335
AGFG1	3363.68	-0.0156735	0.0421696	-0.371677	0.710134	0.874701
AGFG2	1249.38	0.368854	0.108525	3.39879	0.000676852	0.0326029
AGGF1	1803.1	-0.0146258	0.0523728	-0.279264	0.780042	0.906801
AGK	1655.51	-0.148436	0.074369	-1.99594	0.0459407	0.245503
AGL	1340.39	-0.234613	0.0846577	-2.77131	0.0055831	0.0888789
AGMAT	135.674	-0.232262	0.1242	-1.87006	0.0614749	0.280688
AGO1	2851.93	0.0220596	0.047194	0.467424	0.640197	0.837333
AGO2	2904.26	-0.146197	0.0953066	-1.53396	0.125039	0.393377
AGO3	2341.71	-0.187363	0.0849522	-2.20551	0.0274181	0.194214
AGO4	1459.74	-0.0711947	0.0606444	-1.17397	0.240407	0.535939
AGPAT1	3667.58	-0.0636823	0.054287	-1.17307	0.240769	0.536396
AGPAT2	442.379	0.210041	0.109638	1.91577	0.0553943	0.266054
AGPAT3	5280.73	-0.0511377	0.0427316	-1.19672	0.231416	0.525229
AGPAT4	3019.52	-0.47844	0.115211	-4.15272	3.28553e-05	0.00575798
AGPAT5	2037.8	0.0115101	0.0621468	0.185208	0.853066	0.939858
AGPS	1513.3	-0.128206	0.0602552	-2.12772	0.0333602	0.212416
AGRN	3356.58	-0.290971	0.0869893	-3.3449	0.000823117	0.0364508
AGT	10235	0.0123841	0.155332	0.0797264	0.936455	0.973397
AGTPBP1	2505.01	-0.321023	0.110877	-2.89532	0.00378778	0.073006
AGTRAP	458.049	0.198901	0.162834	1.22149	0.221899	0.515961
AHCTF1	1498.18	-0.00230299	0.0888894	-0.0259085	0.97933	0.990725
AHCY	1773.95	0.0525256	0.0436612	1.20303	0.228966	0.52304
AHCYL1	22569.5	0.12286	0.136432	0.900517	0.367845	0.655522
AHCYL2	4536.17	0.187951	0.118945	1.58015	0.114073	0.375448
AHDC1	2760.58	0.13918	0.0770899	1.80543	0.0710075	0.300778
AHI1	1495.18	-0.167904	0.0849209	-1.97718	0.0480216	0.250894
AHNAK	22143.8	0.408048	0.20764	1.96517	0.0493941	0.253678
AHNAK2	1337.1	-0.0227444	0.179277	-0.126867	0.899046	0.960186
AHR	1028.53	0.0693171	0.0981922	0.705933	0.48023	0.738576
AHRR	161.859	-0.306268	0.144552	-2.11874	0.0341125	0.215111
AHSA1	3201.56	0.263407	0.0956971	2.75251	0.00591401	0.0910174
AHSA2	3229.01	-0.211854	0.147095	-1.44025	0.149795	0.42945
AIDA	4514.24	-0.0896969	0.0827599	-1.08382	0.278445	0.574973
AIF1	433.844	-0.541876	0.213102	-2.5428	0.0109968	0.12425
AIF1L	8152.01	0.0161421	0.184799	0.0873498	0.930393	0.971211
AIFM1	741.761	-0.0749429	0.0476265	-1.57356	0.11559	0.379078
AIFM2	504.928	0.0190994	0.08379	0.227944	0.81969	0.924702
AIFM3	1930.69	0.357683	0.140291	2.54957	0.0107855	0.122468
AIG1	1752.39	-0.132304	0.0526447	-2.51315	0.011966	0.130579
AIMP1	1306.31	-0.109512	0.0661063	-1.6566	0.0975999	0.350734
AIMP2	311.791	-0.0673266	0.0624615	-1.07789	0.281083	0.577305
AIP	1845.24	0.145174	0.0718374	2.02087	0.0432936	0.238876
AJAP1	2422.61	-0.0923559	0.11748	-0.786143	0.431784	0.704065
AK1	2559.01	0.164355	0.0778758	2.11048	0.0348174	0.217018
AK2	1648.61	-0.0590678	0.0905156	-0.652571	0.514033	0.761399
AK3	3613.15	0.09582	0.0883483	1.08457	0.278111	0.574881
AK4	4322.73	0.330455	0.113441	2.913	0.00357974	0.0712213
AK5	12321.5	0.0310173	0.147234	0.210667	0.833147	0.930614
AK6	873.25	0.0943979	0.0515486	1.83124	0.0670644	0.292732
AK7	125.214	-0.199384	0.106572	-1.87089	0.0613605	0.280505
AK9	426.82	0.0442509	0.0555486	0.796615	0.425675	0.699003
AKAP1	2123.59	0.124587	0.0457395	2.72384	0.00645284	0.0953547
AKAP10	1529.93	0.0407803	0.0512624	0.795522	0.42631	0.699474
AKAP11	9137.26	-0.133191	0.102162	-1.30372	0.192328	0.482947
AKAP12	6430.52	0.112585	0.113557	0.991443	0.321469	0.61568
AKAP13	2243.45	0.0323678	0.0926628	0.349308	0.726858	0.88288
AKAP17A	1293.29	-0.207819	0.0705689	-2.94491	0.00323044	0.0680498
AKAP2	1912.34	0.10962	0.0888681	1.23351	0.217386	0.511093
AKAP5	1466.32	-0.127032	0.216036	-0.588014	0.556523	0.787867
AKAP6	6742.63	-0.23389	0.102887	-2.27326	0.0230103	0.179786
AKAP7	790.89	0.0360454	0.0668367	0.539306	0.589676	0.807396
AKAP8	515.61	0.128214	0.0810016	1.58286	0.113453	0.374484
AKAP8L	2143.52	0.209062	0.103991	2.01039	0.0443898	0.241294
AKAP9	1685.82	-0.466647	0.14161	-3.29529	0.000983213	0.0384546
AKIP1	641.685	0.0521329	0.0401946	1.29701	0.194626	0.485516
AKIRIN1	2874.29	-0.0715809	0.0495831	-1.44366	0.148836	0.428083
AKIRIN2	1690.98	-0.0166635	0.0660189	-0.252405	0.800728	0.916262
AKNA	975.122	-0.0595742	0.0969666	-0.614379	0.538965	0.778341
AKR1A1	1168.01	-0.0466772	0.0622784	-0.749492	0.453561	0.721242
AKR1B1	2258.4	-0.00310502	0.0468645	-0.0662553	0.947175	0.978906
AKR1C1	398.701	0.295333	0.173842	1.69886	0.089346	0.336315
AKR1C2	315.323	0.684185	0.189658	3.60747	0.000309198	0.0208738
AKR1C3	612.777	0.245965	0.168823	1.45694	0.145134	0.423105
AKR7A2	1194.57	0.0694031	0.0682711	1.01658	0.309353	0.60401
AKR7A3	105.349	0.00750761	0.104172	0.0720696	0.942547	0.97691
AKT1	3181.12	0.16525	0.0712376	2.3197	0.0203572	0.169269
AKT1S1	1687.39	0.205377	0.0868019	2.36604	0.0179793	0.15832
AKT2	2343.19	-0.11322	0.109002	-1.0387	0.298942	0.59495
AKT3	5095.92	-0.0408584	0.0877281	-0.465739	0.641403	0.838042
AKTIP	3378.69	0.138715	0.0407839	3.40122	0.000670852	0.0326029
AL023806.1	176.704	-0.212387	0.0958666	-2.21545	0.0267295	0.191972
AL023875.1	86.042	-0.158658	0.113063	-1.40328	0.160534	0.442373
AL135745.1	162.551	-0.126372	0.122047	-1.03543	0.300467	0.595972
AL136097.1	524.146	-0.12103	0.0778057	-1.55555	0.119816	0.384577
AL137860.1	21.7831	0.0387808	0.212855	0.182193	0.855431	0.940522
AL365181.2	248.412	-0.00927857	0.0886489	-0.104666	0.91664	0.967423
AL365202.1	33.7995	-0.0966203	0.139391	-0.693159	0.48821	0.743197
AL513523.2	547.607	0.212105	0.16404	1.293	0.19601	0.487069
AL589743.1	291.637	-0.0180399	0.187839	-0.0960395	0.923489	0.968664
AL590235.1	76.1767	0.127851	0.101938	1.2542	0.209768	0.504326
AL591806.1	29.6415	-0.124915	0.150768	-0.828529	0.407371	0.686341
AL596220.1	7.07373	-0.134303	0.191734	-0.700466	0.483636	0.740917
AL645728.1	18.0376	-0.15441	0.172934	-0.892882	0.37192	0.658965
ALAD	3977.53	0.0845382	0.112387	0.752204	0.451929	0.720232
ALAS1	1270.5	-0.0117738	0.0872887	-0.134884	0.892704	0.9575
ALCAM	6433.68	-0.229312	0.111883	-2.04957	0.0404066	0.232433
ALDH16A1	323.615	-0.0872707	0.110891	-0.786993	0.431286	0.703899
ALDH18A1	1027.69	0.0572472	0.0453395	1.26263	0.20672	0.500445
ALDH1A1	2412.88	-0.268219	0.157265	-1.70552	0.0880977	0.333813
ALDH1A2	111.219	0.214759	0.233783	0.918625	0.358292	0.646847
ALDH1A3	367.555	-0.100186	0.10903	-0.918885	0.358156	0.64672
ALDH1B1	378.858	-0.03444	0.0630845	-0.545933	0.585112	0.804674
ALDH1L1	4255.74	0.326093	0.167493	1.9469	0.0515466	0.25796
ALDH1L2	244.743	0.101707	0.112352	0.905253	0.365331	0.654052
ALDH2	9057.09	0.117706	0.0967273	1.21689	0.223647	0.517832
ALDH3A2	2208.03	0.328578	0.085361	3.84927	0.000118469	0.012676
ALDH3B1	121.592	-0.155922	0.173941	-0.896405	0.370037	0.657332
ALDH4A1	4747.91	0.199899	0.150049	1.33222	0.182786	0.471471
ALDH5A1	4089.52	0.00776282	0.0788315	0.0984735	0.921556	0.968215
ALDH6A1	11539.2	0.0256055	0.112897	0.226804	0.820576	0.924989
ALDH7A1	5481.35	-0.0839065	0.121104	-0.692845	0.488407	0.743249
ALDH8A1	225.081	0.0195562	0.148996	0.131254	0.895575	0.958856
ALDH9A1	3369.11	-0.0253456	0.0945683	-0.268014	0.788689	0.910913
ALDOA	22498.8	-0.0402869	0.112829	-0.357061	0.721046	0.879243
ALDOC	27623.9	0.0378664	0.0942373	0.40182	0.687817	0.864605
ALG1	499.12	-0.14051	0.0543574	-2.58494	0.00973963	0.116064
ALG10B	924.732	-0.0478874	0.0554831	-0.863099	0.388083	0.670899
ALG11	357.589	-0.0934123	0.0808712	-1.15508	0.24806	0.543727
ALG12	520.88	-0.0668122	0.0716646	-0.932289	0.351187	0.641103
ALG13	659.584	-0.254718	0.0651115	-3.91202	9.15272e-05	0.0112186
ALG14	554.144	-0.10808	0.0537371	-2.01128	0.0442959	0.240925
ALG1L	40.3575	-0.437053	0.205794	-2.12374	0.0336917	0.213734
ALG2	458.838	0.0585041	0.0876432	0.667526	0.504436	0.754781
ALG3	297.551	0.0175689	0.053745	0.326894	0.743748	0.890018
ALG5	484.8	-0.0537576	0.0768318	-0.699679	0.484128	0.741091
ALG6	245.959	-0.149281	0.0765996	-1.94885	0.0513138	0.257801
ALG8	593.649	-0.0338044	0.0387682	-0.871961	0.383229	0.666283
ALG9	781.599	-0.0949689	0.0461501	-2.05783	0.0396068	0.23022
ALK	188.292	-0.00729772	0.106119	-0.0687694	0.945173	0.977942
ALKBH1	168.199	0.00765478	0.0652034	0.117398	0.906544	0.963462
ALKBH2	361.074	0.0821164	0.0887642	0.925107	0.35491	0.643913
ALKBH3	283.388	-0.0228404	0.0926395	-0.246551	0.805256	0.91851
ALKBH4	458.249	0.170222	0.0698777	2.436	0.0148506	0.144909
ALKBH5	2697.11	0.0571844	0.0839175	0.681437	0.495595	0.747723
ALKBH6	333.094	-0.0222089	0.131476	-0.16892	0.865859	0.945175
ALKBH7	904.187	0.00737889	0.0817856	0.0902223	0.928111	0.970695
ALKBH8	303.032	-0.0857725	0.0643328	-1.33326	0.182445	0.471248
ALMS1	611.862	-0.109739	0.107043	-1.02519	0.305273	0.600026
ALOX12	70.9118	-0.370555	0.123672	-2.99628	0.00273297	0.0624552
ALOX5	229.762	-0.424808	0.197656	-2.14923	0.0316161	0.207172
ALOX5AP	308.29	-0.517147	0.248004	-2.08524	0.0370478	0.224353
ALPK1	241.156	-0.0234509	0.0985582	-0.237939	0.811928	0.920109
ALPL	969.782	0.399106	0.195208	2.04452	0.0409022	0.23393
ALS2	2020.04	-0.00376809	0.059022	-0.0638421	0.949096	0.979859
ALS2CR12	61.6966	-0.103663	0.117549	-0.88187	0.377847	0.662981
ALYREF	574.487	-0.128083	0.0618227	-2.07178	0.0382857	0.227133
AMACR	588.107	-0.023883	0.161374	-0.147998	0.882344	0.953916
AMBRA1	1560.96	0.00274053	0.0498523	0.0549731	0.95616	0.983141
AMD1	5388.69	-0.0334928	0.0758003	-0.441855	0.658594	0.847557
AMDHD1	94.987	-0.144903	0.128225	-1.13007	0.258448	0.556343
AMDHD2	347.117	-0.26715	0.0835837	-3.19619	0.00139254	0.045516
AMER1	375.024	0.025789	0.0647771	0.39812	0.690542	0.865737
AMER2	16946.4	-0.12897	0.155107	-0.831491	0.405696	0.684903
AMER3	999.304	0.0743434	0.170749	0.435396	0.663275	0.850043
AMFR	4227.66	0.006931	0.0361075	0.191955	0.847778	0.937133
AMIGO1	2240.28	-0.00567407	0.12423	-0.0456739	0.96357	0.986126
AMIGO2	256.998	0.0999943	0.150817	0.663016	0.50732	0.75682
AMMECR1L	792.797	0.0529888	0.0441907	1.19909	0.230491	0.524392
AMN1	1627.03	-0.0516943	0.0881169	-0.586655	0.557435	0.788183
AMOT	3776.02	0.196191	0.120422	1.62919	0.103273	0.357907
AMOTL1	1261.89	0.036103	0.0878219	0.411093	0.681004	0.86064
AMOTL2	2915.41	-0.258507	0.121108	-2.13452	0.0328002	0.210122
AMPD2	3416.69	0.0832458	0.0843012	0.987481	0.323407	0.617573
AMPD3	1016.61	-0.3355	0.129379	-2.59315	0.00951009	0.1144
AMPH	3583.48	-0.0745349	0.225946	-0.329879	0.741492	0.888935
AMT	255.516	-0.422763	0.117396	-3.60116	0.000316806	0.0211122
AMY2B	1054.7	-0.370193	0.110344	-3.35491	0.000793916	0.0356481
AMZ1	557.506	0.0476955	0.106427	0.448153	0.654043	0.844877
AMZ2	2770.03	-0.0438104	0.055926	-0.783364	0.433414	0.705132
ANAPC1	1124.75	-0.10118	0.0674745	-1.49952	0.133738	0.405466
ANAPC10	267.651	-0.0628552	0.0633639	-0.991972	0.321211	0.615606
ANAPC11	1644.07	0.158959	0.0697843	2.27786	0.0227348	0.179
ANAPC13	1878.15	0.00629033	0.0649046	0.0969165	0.922793	0.968435
ANAPC15	1040.64	0.0416971	0.0802429	0.519636	0.603317	0.816545
ANAPC16	1700.94	0.153918	0.084377	1.82417	0.0681263	0.294809
ANAPC2	1180.34	-0.0953082	0.0664481	-1.43433	0.151479	0.431295
ANAPC4	928.485	-0.0802286	0.0667022	-1.20279	0.229059	0.52304
ANAPC5	2461.96	-0.232234	0.0960755	-2.4172	0.0156404	0.149001
ANAPC7	901.565	-0.0694644	0.0852622	-0.814715	0.415236	0.691539
ANG	63.2749	0.0326827	0.210363	0.155363	0.876535	0.950405
ANGEL1	2222.96	-0.129953	0.0557771	-2.32986	0.0198134	0.16687
ANGEL2	1848.5	0.0848682	0.0507517	1.67222	0.0944806	0.345847
ANGPT1	234.656	0.363783	0.20503	1.77429	0.0760154	0.310105
ANGPT2	864.457	1.09481	0.293817	3.72617	0.00019441	0.0164624
ANGPTL1	119.24	0.00114822	0.210701	0.00544953	0.995652	0.997916
ANGPTL2	546.624	-0.373093	0.162401	-2.29736	0.021598	0.174616
ANGPTL4	2587.23	0.0938253	0.270649	0.346668	0.728841	0.883881
ANK1	687.31	-0.225562	0.206675	-1.09139	0.275103	0.571868
ANK2	20123.7	-0.0612914	0.085843	-0.713994	0.475231	0.735759
ANK3	8693.23	-0.267973	0.0940387	-2.8496	0.0043774	0.0792964
ANKDD1A	154.691	-0.0430457	0.149018	-0.288862	0.772687	0.90407
ANKFY1	3112.33	-0.0829817	0.0936876	-0.885728	0.375764	0.661757
ANKH	5200.58	-0.00785049	0.0557642	-0.14078	0.888044	0.955338
ANKHD1	2495.76	-0.17444	0.0665373	-2.62169	0.00874946	0.108609
ANKHD1-EIF4EBP3	203.468	0.683486	0.207511	3.29373	0.000988677	0.0385584
ANKIB1	3910.87	-0.0669424	0.093449	-0.716352	0.473774	0.734911
ANKLE1	152.68	-0.0370365	0.192857	-0.192041	0.84771	0.937133
ANKLE2	1520.45	-0.0255485	0.0425584	-0.600316	0.548296	0.783492
ANKMY1	257.242	-0.35705	0.107653	-3.31666	0.000911007	0.037444
ANKMY2	1282.95	-0.127054	0.104869	-1.21155	0.225686	0.520017
ANKRA2	391.837	-0.150404	0.0743279	-2.02351	0.0430202	0.238758
ANKRD10	2807.56	-0.00205665	0.0670834	-0.0306581	0.975542	0.989897
ANKRD11	5141.36	-0.0247978	0.0663182	-0.373922	0.708462	0.874354
ANKRD12	3150.64	-0.0594519	0.0788389	-0.754094	0.450793	0.719591
ANKRD13A	714.589	-0.212246	0.107512	-1.97416	0.0483635	0.251681
ANKRD13B	1490.77	-0.135263	0.0861585	-1.56993	0.116431	0.380294
ANKRD13C	1252.2	-0.0926985	0.0550374	-1.68428	0.092127	0.340987
ANKRD13D	1314.89	0.151014	0.0879874	1.71631	0.0861045	0.330364
ANKRD16	507.69	-0.0271735	0.0673363	-0.403549	0.686545	0.863567
ANKRD17	4043.44	-0.0572557	0.0525628	-1.08928	0.27603	0.572639
ANKRD18A	314.899	-0.551884	0.225563	-2.44669	0.0144175	0.14328
ANKRD18B	156.429	0.21569	0.166301	1.29698	0.194637	0.485516
ANKRD2	84.0489	0.232886	0.195275	1.1926	0.233024	0.527568
ANKRD24	2620.28	-0.0952017	0.138481	-0.687469	0.491787	0.745536
ANKRD26	787.034	-0.310119	0.0736383	-4.21138	2.53815e-05	0.00571207
ANKRD27	1327.81	0.0978592	0.0356935	2.74166	0.006113	0.092524
ANKRD28	2122.15	-0.138118	0.0699967	-1.97321	0.0484716	0.252052
ANKRD29	539.152	-0.101013	0.107721	-0.937733	0.348382	0.638444
ANKRD33B	1664.27	-0.0402752	0.145738	-0.276353	0.782277	0.907785
ANKRD34A	1081.3	-0.0603829	0.171053	-0.353007	0.724083	0.881381
ANKRD35	702.478	0.209286	0.102419	2.04343	0.0410101	0.233932
ANKRD36	633.477	-0.391133	0.107286	-3.6457	0.000266667	0.0189403
ANKRD36B	582.046	-0.259854	0.105785	-2.45643	0.0140324	0.14234
ANKRD36C	369.33	-0.328505	0.117611	-2.79314	0.00521989	0.0869112
ANKRD37	404.179	0.279306	0.208581	1.33907	0.180547	0.4691
ANKRD39	335.447	-0.0672257	0.115595	-0.581561	0.560862	0.789856
ANKRD40	11009.3	0.324315	0.16997	1.90807	0.0563819	0.267945
ANKRD42	907.04	-0.0203651	0.0975671	-0.208729	0.83466	0.930709
ANKRD44	902.881	-0.380559	0.106712	-3.56623	0.000362153	0.0226935
ANKRD45	137.641	0.283349	0.147362	1.92281	0.054504	0.26429
ANKRD46	3123.4	-0.0128219	0.0955295	-0.134219	0.893229	0.957764
ANKRD49	407.819	-0.025525	0.0586969	-0.43486	0.663664	0.850043
ANKRD50	878.188	-0.0314565	0.0771541	-0.40771	0.683486	0.862221
ANKRD52	3573.31	-0.107345	0.0585671	-1.83286	0.0668241	0.292246
ANKRD54	822.628	0.177394	0.0745589	2.37925	0.0173478	0.15565
ANKRD6	374.018	0.0287959	0.125954	0.228623	0.819162	0.92426
ANKRD65	1321.11	-0.0288781	0.118243	-0.244227	0.807055	0.919058
ANKRD9	2619.92	0.281474	0.115866	2.42931	0.0151274	0.146143
ANKS1A	2139.21	-0.0350872	0.0733136	-0.47859	0.63223	0.832265
ANKS1B	4754.47	-0.109255	0.0981162	-1.11353	0.265481	0.562426
ANKS3	311.231	0.202665	0.159506	1.27058	0.20388	0.496604
ANKS6	975.016	-0.0433136	0.0995536	-0.435078	0.663506	0.850043
ANKZF1	383.542	-0.149334	0.10054	-1.48532	0.137459	0.410847
ANLN	8608.31	-0.134071	0.22368	-0.599388	0.548914	0.783722
ANO10	933.413	0.0368589	0.0439966	0.837766	0.402162	0.68218
ANO2	115.63	0.132548	0.198842	0.666598	0.505029	0.755233
ANO3	1142.43	-0.0265887	0.240544	-0.110536	0.911985	0.96583
ANO4	820.727	-0.285807	0.121113	-2.35983	0.0182832	0.159708
ANO5	1268.56	-0.13312	0.130209	-1.02236	0.306612	0.601421
ANO6	1452.03	0.447764	0.162435	2.75658	0.00584102	0.0901974
ANO7	27.294	-0.296342	0.158929	-1.86462	0.0622351	0.282891
ANO8	1369.8	-0.0559512	0.0924794	-0.605013	0.54517	0.782119
ANOS1	1249.15	-0.0882468	0.139814	-0.631173	0.527927	0.770885
ANP32A	2226.39	-0.0786132	0.0627825	-1.25215	0.210515	0.504948
ANP32B	3614.65	0.159315	0.170847	0.932501	0.351078	0.641091
ANP32E	3445.63	0.0601499	0.0796475	0.755201	0.450129	0.7192
ANTXR1	2554.25	0.266786	0.158325	1.68505	0.0919793	0.340808
ANTXR2	246.508	0.247489	0.140249	1.76464	0.0776235	0.312864
ANXA1	842.586	0.498342	0.19634	2.53816	0.0111437	0.125189
ANXA11	3882.52	0.156526	0.0936159	1.672	0.094524	0.345847
ANXA2	1322.49	0.517156	0.214959	2.40583	0.0161356	0.150635
ANXA3	540.292	0.371007	0.184731	2.00836	0.0446048	0.242106
ANXA4	689.817	0.0408322	0.100432	0.406566	0.684326	0.862574
ANXA5	4013.33	0.175532	0.117272	1.4968	0.134446	0.406985
ANXA6	7124.27	-0.0525492	0.153558	-0.34221	0.732193	0.885759
ANXA7	4221.49	0.0229172	0.0565577	0.4052	0.685331	0.862899
ANXA9	578.377	-0.0418403	0.160327	-0.260969	0.794116	0.913264
AOAH	104.127	-0.755304	0.200981	-3.75809	0.000171216	0.0157748
AOC2	132.892	0.137452	0.126955	1.08268	0.278949	0.575333
AP000275.65	102.571	0.000113646	0.126226	0.000900336	0.999282	0.9995
AP000687.1	37.7826	-0.146601	0.190708	-0.768719	0.44206	0.712425
AP000769.1	2700.85	-0.243031	0.178898	-1.35849	0.174309	0.460796
AP002962.1	62.8562	-0.10301	0.143748	-0.7166	0.473621	0.734911
AP003419.11	100.85	0.300802	0.586137	0.513194	0.607815	0.819333
AP006285.2	158.908	-0.0561589	0.141246	-0.397595	0.690929	0.865821
AP1AR	1102.18	-0.0311785	0.0808207	-0.385774	0.699664	0.87049
AP1B1	4222.12	-0.0503335	0.0505787	-0.995152	0.319662	0.613905
AP1G1	3706.81	-0.0848234	0.0480338	-1.76591	0.0774107	0.312563
AP1G2	652.874	-0.424979	0.180188	-2.35854	0.0183471	0.159708
AP1M1	3771	0.0602673	0.0781016	0.771653	0.44032	0.710892
AP1S1	3252.52	0.122061	0.138843	0.879131	0.37933	0.664045
AP1S2	2320.21	-0.0970608	0.0735895	-1.31895	0.187186	0.476664
AP1S3	70.1454	-0.0954084	0.0933382	-1.02218	0.306696	0.601421
AP2A1	4743.5	-0.0109705	0.0809331	-0.13555	0.892177	0.957234
AP2A2	4565.31	0.0635128	0.0884573	0.718005	0.472754	0.734423
AP2B1	14617.4	0.0521453	0.0577514	0.902927	0.366565	0.654838
AP2M1	15730.8	-0.010218	0.0999655	-0.102216	0.918585	0.96775
AP2S1	2316.06	0.0664441	0.100318	0.662338	0.507755	0.757165
AP3B1	1246.52	-0.0935956	0.0973449	-0.961485	0.336308	0.629149
AP3B2	1050.33	-0.377898	0.197317	-1.91518	0.0554692	0.266054
AP3D1	4307.82	-0.0377007	0.0545398	-0.691252	0.489407	0.743849
AP3M1	1393.52	-0.0658707	0.0679501	-0.969399	0.332346	0.62578
AP3M2	2383.82	-0.0944907	0.113016	-0.836082	0.403109	0.682998
AP3S1	851.36	0.18599	0.0763916	2.43469	0.0149047	0.144909
AP3S2	2403.88	0.0292327	0.0343685	0.850566	0.39501	0.676316
AP4B1	620.761	-0.149613	0.0640632	-2.3354	0.0195227	0.165642
AP4E1	568.484	-0.0344398	0.0694092	-0.496184	0.619764	0.826112
AP4M1	200.225	0.0368295	0.0929415	0.396265	0.691909	0.865986
AP4S1	1606.64	-0.0866608	0.0918533	-0.943469	0.345441	0.636388
AP5B1	845.702	-0.0198327	0.0659307	-0.300811	0.763558	0.900545
AP5M1	2364.12	-0.0247671	0.0650535	-0.380719	0.703412	0.872307
AP5S1	639.393	-0.00319717	0.0484555	-0.0659815	0.947393	0.979018
AP5Z1	474.49	-0.0976714	0.0763771	-1.2788	0.200966	0.493095
APAF1	1176.38	-0.068647	0.0525107	-1.30729	0.191113	0.481394
APBA1	5464.96	0.0422706	0.135213	0.312622	0.754568	0.896445
APBA2	5847.01	0.0211709	0.0948827	0.223127	0.823437	0.926159
APBA3	232.75	-0.0482694	0.0982364	-0.49136	0.623172	0.827525
APBB1	7531.41	-0.167034	0.0826046	-2.02209	0.0431666	0.238867
APBB1IP	368.749	-0.531796	0.210772	-2.52308	0.0116331	0.128478
APBB2	3641.15	-0.0992841	0.0965293	-1.02854	0.303697	0.598682
APBB3	415.533	-0.161929	0.254873	-0.635333	0.525211	0.769979
APC	9631.42	-0.0861974	0.104751	-0.822876	0.410579	0.688482
APC2	11448.5	0.0890383	0.0713429	1.24803	0.212019	0.506006
APCDD1	2744.89	0.0285373	0.158996	0.179484	0.857557	0.941653
APEH	1214.03	-0.0048955	0.0775903	-0.0630943	0.949691	0.980253
APEX1	1701.75	-0.0566287	0.0513701	-1.10237	0.270302	0.567472
APEX2	367.224	0.0539056	0.0422714	1.27523	0.202229	0.494602
APH1A	2522.38	-0.0616398	0.0774849	-0.795507	0.426318	0.699474
APH1B	1246.45	-0.177212	0.0778481	-2.27638	0.0228232	0.179448
API5	3703.48	-0.0713567	0.0519047	-1.37476	0.169205	0.453117
APIP	458.897	-0.1293	0.118685	-1.08944	0.275961	0.572639
APITD1	103.551	0.152948	0.0854905	1.78907	0.0736038	0.305518
APITD1-CORT	59.1705	0.0523494	0.111615	0.469015	0.639059	0.83648
APLN	1690.66	0.421936	0.162739	2.59271	0.00952229	0.1144
APLNR	3657.43	0.73695	0.286353	2.57357	0.0100656	0.118103
APLP1	21524.8	-0.225796	0.126181	-1.78947	0.0735394	0.305518
APLP2	16516.6	0.026561	0.0717462	0.370208	0.711228	0.874887
APMAP	4027.39	-0.0800726	0.0674626	-1.18692	0.23526	0.530053
APOA1BP	1528.08	0.111893	0.0576424	1.94116	0.0522383	0.25877
APOBEC3C	186.139	-0.0529972	0.14278	-0.37118	0.710504	0.874701
APOBEC3F	65.4979	-0.0265126	0.145161	-0.182642	0.855079	0.940506
APOBEC3G	85.2774	-0.170124	0.177331	-0.959358	0.337379	0.629772
APOC1	612.897	-0.0269081	0.19573	-0.137476	0.890655	0.95643
APOC2	126.967	-0.250545	0.136047	-1.8416	0.0655339	0.289466
APOC4	18.6365	-0.0576893	0.182315	-0.316427	0.751678	0.894814
APOC4-APOC2	270.12	-0.387054	0.22963	-1.68556	0.0918811	0.340676
APOD	14091.8	-0.0408821	0.142414	-0.287066	0.774062	0.904368
APOE	22074.7	-0.0935954	0.143154	-0.653807	0.513236	0.760848
APOL1	550.682	0.242399	0.16439	1.47454	0.140337	0.415543
APOL2	2679.46	0.098614	0.105066	0.938591	0.347941	0.638318
APOL3	287.302	0.29485	0.176346	1.67199	0.0945255	0.345847
APOL4	116.68	0.867448	0.580707	1.49378	0.135233	0.408062
APOL6	1137.92	0.039133	0.143334	0.27302	0.784838	0.90876
APOLD1	4491.67	0.324741	0.224973	1.44346	0.14889	0.428143
APOM	79.7203	-0.0457001	0.126865	-0.360227	0.718678	0.878057
APOO	1016.95	-0.00032259	0.0925422	-0.00348587	0.997219	0.998528
APOOL	1387.83	-0.135685	0.053659	-2.52865	0.0114503	0.127176
APOPT1	819.701	0.114758	0.064044	1.79187	0.0731539	0.30469
APP	54662.5	-0.050523	0.0951803	-0.530814	0.595548	0.811563
APPBP2	3003.29	-0.0913106	0.0595574	-1.53315	0.125238	0.393377
APPL1	2531.35	-0.0170778	0.0461573	-0.369991	0.711389	0.875007
APPL2	1805.58	-0.00927639	0.102909	-0.0901418	0.928175	0.970695
APRT	549.077	0.0219339	0.0821786	0.266906	0.789542	0.911295
APTX	506.745	0.0686849	0.0752128	0.913207	0.361134	0.649246
AQP1	5713.98	0.0650025	0.295935	0.219651	0.826143	0.927637
AQP11	211.992	-0.204443	0.084427	-2.42153	0.0154552	0.147956
AQP4	46392.2	0.135659	0.198372	0.683859	0.494064	0.746891
AQP5	56.2249	0.299995	0.171401	1.75026	0.0800736	0.318254
AQP6	112.701	0.175731	0.160961	1.09177	0.274936	0.571607
AQR	1353.52	0.040256	0.0444499	0.90565	0.365121	0.654016
ARAF	872.042	-0.0207921	0.0907238	-0.22918	0.818729	0.924012
ARAP1	2353.55	-0.071564	0.0918726	-0.778948	0.43601	0.707787
ARAP2	5039.92	-0.0952776	0.112068	-0.850175	0.395228	0.676519
ARAP3	345.326	0.00362456	0.152355	0.0237902	0.98102	0.991565
ARC	575.123	0.0222819	0.181313	0.122892	0.902193	0.961615
ARCN1	3924.91	-0.0175299	0.0530526	-0.330425	0.741079	0.888935
AREL1	783.601	-0.231634	0.142112	-1.62994	0.103115	0.357737
ARF1	10941.3	0.0960917	0.0765309	1.25559	0.209263	0.503638
ARF3	23114.5	0.0267076	0.100682	0.265267	0.790803	0.911723
ARF4	2857.67	-0.0396689	0.0579369	-0.684691	0.493539	0.746507
ARF5	4016.51	0.0865556	0.115013	0.752572	0.451707	0.720129
ARF6	1728.51	0.0256088	0.0435649	0.587831	0.556646	0.787878
ARFGAP1	2218.47	-0.0255807	0.0719288	-0.355639	0.722111	0.880151
ARFGAP2	3739.96	-0.0633346	0.0646467	-0.979703	0.327233	0.621335
ARFGAP3	1350.95	0.122447	0.0641587	1.9085	0.056327	0.267934
ARFGEF1	1358.89	-0.121514	0.116851	-1.0399	0.298387	0.59493
ARFGEF2	3095.39	-0.0161183	0.0924159	-0.17441	0.861543	0.943262
ARFGEF3	6110.74	-0.167316	0.0827338	-2.02234	0.0431414	0.238867
ARFIP1	884.663	-0.0509889	0.0634362	-0.803783	0.421522	0.697415
ARFIP2	1253.73	0.033283	0.0500172	0.665431	0.505775	0.755854
ARFRP1	1013.08	-0.0258671	0.0533824	-0.484563	0.627987	0.830309
ARG2	331.773	0.315219	0.156269	2.01716	0.043679	0.239612
ARGLU1	3532.43	-0.254008	0.0601064	-4.22597	2.37911e-05	0.00571207
ARHGAP1	3759.11	-0.117388	0.0977445	-1.20097	0.229763	0.523672
ARHGAP10	184.812	0.243425	0.135506	1.79641	0.0724295	0.303051
ARHGAP11A	200.984	0.174239	0.172383	1.01077	0.312128	0.60701
ARHGAP12	1331.92	0.0290271	0.079668	0.364351	0.715596	0.876948
ARHGAP15	131.695	-0.267115	0.102129	-2.61548	0.00891018	0.109999
ARHGAP17	661.864	0.10942	0.122418	0.893822	0.371417	0.658677
ARHGAP18	263.257	-0.14235	0.0974504	-1.46074	0.144086	0.421482
ARHGAP19	389.898	-0.122814	0.177506	-0.691884	0.48901	0.74359
ARHGAP20	566.129	-0.402465	0.179051	-2.24777	0.024591	0.185268
ARHGAP21	14087.1	0.0704826	0.111083	0.634504	0.525752	0.769979
ARHGAP22	601.498	-0.266423	0.127475	-2.09001	0.0366172	0.223116
ARHGAP23	8505.13	-0.207683	0.122332	-1.69769	0.0895657	0.336869
ARHGAP24	1110.25	0.0270525	0.127567	0.212065	0.832056	0.930334
ARHGAP25	184.021	-0.262246	0.118731	-2.20874	0.0271926	0.19352
ARHGAP26	3993.88	-0.0370568	0.12986	-0.28536	0.775369	0.905047
ARHGAP27	666.337	-0.285726	0.106361	-2.68639	0.00722288	0.0997542
ARHGAP29	1544.24	0.31914	0.156837	2.03485	0.0418659	0.236003
ARHGAP30	293.942	-0.368255	0.186349	-1.97615	0.0481375	0.250894
ARHGAP31	1754.67	0.194756	0.160242	1.21539	0.224218	0.518253
ARHGAP32	6752.82	-0.0864379	0.130573	-0.661988	0.507979	0.757417
ARHGAP33	2220.4	-0.203111	0.0801119	-2.53534	0.0112339	0.12579
ARHGAP35	12202.2	0.207539	0.0628104	3.30421	0.000952437	0.0379563
ARHGAP39	1552.01	0.142367	0.0874083	1.62876	0.103363	0.357907
ARHGAP4	353.501	-0.16898	0.137742	-1.22679	0.219901	0.514116
ARHGAP42	384.483	0.25426	0.181412	1.40156	0.161046	0.443297
ARHGAP44	2391.41	0.0536053	0.158496	0.338212	0.735204	0.887286
ARHGAP5	10246.3	0.154855	0.0956034	1.61976	0.105284	0.360749
ARHGAP6	212.081	0.14672	0.135388	1.0837	0.278499	0.574973
ARHGAP9	177.207	-0.141858	0.11454	-1.2385	0.215531	0.509524
ARHGDIA	6550.75	0.0728339	0.0749411	0.971883	0.331109	0.625057
ARHGDIB	843.665	-0.214217	0.153186	-1.39841	0.16199	0.444228
ARHGDIG	3717.81	0.180539	0.143851	1.25504	0.209466	0.503951
ARHGEF1	1137.86	-0.293761	0.132791	-2.2122	0.0269527	0.192586
ARHGEF10	2343.6	-0.00775225	0.139435	-0.0555977	0.955662	0.982942
ARHGEF10L	1201.63	0.10564	0.0872378	1.21094	0.225919	0.520022
ARHGEF11	3348.06	-0.0248202	0.0920598	-0.269609	0.787461	0.910184
ARHGEF12	10028	0.198739	0.0827813	2.40077	0.0163606	0.151403
ARHGEF17	3987.56	0.0886937	0.0782434	1.13356	0.256979	0.554877
ARHGEF18	2337.45	-0.0163185	0.0554037	-0.294538	0.768347	0.901835
ARHGEF2	4793.58	-0.247669	0.0801268	-3.09096	0.0019951	0.0531208
ARHGEF25	3540.86	0.0157107	0.134614	0.11671	0.90709	0.963618
ARHGEF26	828.544	0.13953	0.180214	0.774248	0.438784	0.709748
ARHGEF28	352.593	-0.00194779	0.142246	-0.0136931	0.989075	0.994945
ARHGEF3	1847.31	-0.0119385	0.146652	-0.081407	0.935118	0.972948
ARHGEF33	155.264	-0.0713887	0.105472	-0.676852	0.4985	0.750267
ARHGEF37	2601.25	-0.0616283	0.173869	-0.354451	0.723001	0.880746
ARHGEF4	4947.83	-0.0264655	0.0661935	-0.39982	0.689289	0.865327
ARHGEF40	1229.78	0.0213915	0.126966	0.168482	0.866204	0.945259
ARHGEF6	2327.66	0.0547628	0.117949	0.46429	0.64244	0.838472
ARHGEF7	5592.21	-0.112037	0.0726609	-1.54191	0.123095	0.390624
ARHGEF9	6619.97	-0.0964478	0.150669	-0.640129	0.522089	0.767452
ARID1A	3284.73	-0.128334	0.0787931	-1.62875	0.103366	0.357907
ARID1B	2710.33	-0.0895533	0.0487779	-1.83594	0.0663664	0.291406
ARID2	885.056	-0.0239054	0.0742397	-0.322003	0.74745	0.892571
ARID3A	349.769	0.0329103	0.102925	0.31975	0.749158	0.893412
ARID3B	182.776	-0.123964	0.090165	-1.37485	0.169177	0.453117
ARID4A	1490.38	-0.0738555	0.0473882	-1.55852	0.11911	0.383475
ARID4B	2247.75	-0.0883202	0.0665388	-1.32735	0.184393	0.473397
ARID5A	459.353	0.336552	0.166138	2.02574	0.0427916	0.237845
ARID5B	2226.65	0.0133336	0.075067	0.177623	0.859019	0.942504
ARIH1	1779.53	0.00652402	0.0599899	0.108752	0.913399	0.966408
ARIH2	2418.63	-0.147152	0.0611558	-2.40619	0.0161201	0.150635
ARIH2OS	115.344	-0.165619	0.109233	-1.5162	0.129468	0.399486
ARL1	2735.38	-0.0449228	0.0809298	-0.555084	0.578837	0.800459
ARL10	2472.77	-0.027989	0.0608949	-0.459628	0.645783	0.839677
ARL13B	193.391	0.0447035	0.196598	0.227386	0.820124	0.924855
ARL14EP	1206.27	-0.0128931	0.0691751	-0.186383	0.852144	0.939285
ARL15	908.435	0.163574	0.0980925	1.66755	0.095406	0.347594
ARL16	763.198	0.0253764	0.0862265	0.294299	0.768529	0.901876
ARL17A	1653.75	-0.114392	0.0907424	-1.26062	0.207445	0.500845
ARL17B	134.26	-0.225031	0.105061	-2.14191	0.0322011	0.208321
ARL2	2948.54	0.126725	0.0790172	1.60377	0.108765	0.367498
ARL2BP	2568.62	0.178556	0.060168	2.96762	0.0030012	0.0655014
ARL3	2856.79	0.0039211	0.0587985	0.0666871	0.946831	0.978698
ARL4A	1226.36	0.210867	0.115694	1.82263	0.0683593	0.295106
ARL4C	1635.83	-0.202205	0.14781	-1.36801	0.17131	0.456167
ARL4D	326.12	-0.120529	0.173605	-0.69427	0.487513	0.742686
ARL5A	1736.12	0.0478465	0.0677556	0.706163	0.480087	0.738576
ARL5B	1115.21	-0.0129158	0.0674256	-0.191556	0.84809	0.93733
ARL6	663.262	-0.189003	0.125402	-1.50719	0.131763	0.40231
ARL6IP1	19297	0.00399219	0.0821838	0.0485764	0.961257	0.985227
ARL6IP4	3788.28	0.132944	0.0853286	1.55802	0.119228	0.383675
ARL6IP5	6913.44	-0.039696	0.0802144	-0.494874	0.620689	0.826419
ARL6IP6	418.757	0.2124	0.126595	1.67779	0.0933882	0.343637
ARL8A	4447.67	-0.00873499	0.0770203	-0.113412	0.909704	0.964878
ARL8B	6785.17	-0.012009	0.0781963	-0.153575	0.877945	0.951483
ARL9	70.8104	-0.133736	0.141627	-0.944281	0.345026	0.636228
ARMC1	2154.15	-0.0675567	0.0560972	-1.20428	0.228482	0.522592
ARMC10	2030.46	-0.0305301	0.0522405	-0.584414	0.558942	0.789066
ARMC12	59.9887	0.116014	0.164787	0.704021	0.48142	0.739088
ARMC2	210.175	-0.225425	0.0987998	-2.28164	0.0225108	0.178114
ARMC5	760.747	0.0277761	0.0603145	0.460521	0.645142	0.839454
ARMC6	927.583	0.0966686	0.0569585	1.69718	0.0896633	0.337048
ARMC7	342.94	0.125983	0.0555404	2.26832	0.0233096	0.180564
ARMC8	1453.3	-0.0536798	0.0820589	-0.654162	0.513008	0.760848
ARMC9	534.477	0.0271975	0.109777	0.247751	0.804327	0.918453
ARMCX1	1383.36	0.0354576	0.0683141	0.519038	0.603734	0.816799
ARMCX2	1993.15	0.00275893	0.0829505	0.0332599	0.973467	0.989249
ARMCX3	4048.16	-0.0514478	0.0565212	-0.91024	0.362696	0.651032
ARMCX4	946.218	-0.190553	0.107044	-1.78015	0.0750522	0.308294
ARMCX5	340.131	-0.173741	0.128297	-1.35421	0.175671	0.462626
ARMCX6	492.471	0.0293898	0.083971	0.349999	0.726339	0.882625
ARMT1	871.72	-0.0198517	0.0826283	-0.240253	0.810134	0.919872
ARNT	1229.08	-0.093814	0.061339	-1.52943	0.126157	0.39424
ARNT2	15619.2	0.0815835	0.0701521	1.16295	0.244849	0.540651
ARNTL	966.392	0.0910854	0.120177	0.757928	0.448494	0.717506
ARNTL2	804.655	0.0421533	0.118899	0.354531	0.722941	0.880746
ARPC1A	2708.92	0.00299356	0.073656	0.0406425	0.967581	0.987539
ARPC1B	688.328	0.0305684	0.182445	0.167548	0.866939	0.945453
ARPC2	3909.78	-0.00676053	0.0540931	-0.12498	0.90054	0.960901
ARPC3	3767.86	0.0216187	0.0497707	0.434365	0.664023	0.850043
ARPC4	4013.23	0.117169	0.0759177	1.54336	0.122743	0.389958
ARPC5	1755.05	-0.101566	0.0899308	-1.12938	0.258738	0.556645
ARPC5L	2286.39	0.0445698	0.103743	0.429618	0.667473	0.851812
ARPIN	2177.56	-0.0376516	0.0690621	-0.545185	0.585626	0.805056
ARPP19	18982.2	0.0896109	0.0755687	1.18582	0.235694	0.530862
ARPP21	3394.67	-0.0263584	0.161248	-0.163465	0.870153	0.9467
ARRB1	3928.84	0.0511629	0.0808937	0.63247	0.527079	0.770515
ARRB2	2038.63	-0.0496235	0.0659115	-0.752881	0.451521	0.720046
ARRDC1	384.682	0.0523217	0.113564	0.460724	0.644997	0.83945
ARRDC2	2601.37	0.226973	0.185779	1.22174	0.221807	0.515957
ARRDC3	2057.43	-0.333706	0.158332	-2.10763	0.0350632	0.2175
ARRDC4	1872.05	0.0736034	0.196772	0.374054	0.708364	0.874354
ARSA	756.613	-0.207017	0.076979	-2.68926	0.007161	0.0995982
ARSB	562.976	-0.112391	0.0535689	-2.09807	0.0358987	0.220796
ARSD	541.134	-0.0685876	0.112321	-0.610637	0.54144	0.779988
ARSE	82.3305	0.12832	0.135968	0.943752	0.345296	0.636388
ARSF	89.3449	-0.0612634	0.139708	-0.438509	0.661017	0.848358
ARSG	312.891	-0.28251	0.0731882	-3.86005	0.000113364	0.0124744
ARSI	128.431	0.0725616	0.199117	0.364417	0.715547	0.876948
ARSK	392.144	0.206332	0.0726661	2.83946	0.00451902	0.0807775
ART3	305.702	0.0948339	0.126902	0.747301	0.454882	0.722133
ARV1	797.803	-0.0296707	0.0640323	-0.463371	0.643099	0.838849
ARVCF	643.862	0.0960855	0.0892286	1.07685	0.281549	0.578089
ARX	448.088	-0.115562	0.115378	-1.00159	0.316539	0.611089
AS3MT	586.385	-0.0508919	0.0873676	-0.582503	0.560228	0.789312
ASAH1	4027	-0.18104	0.0678981	-2.66635	0.00766801	0.102774
ASAH2B	397.045	-0.207927	0.123193	-1.68781	0.0914469	0.339777
ASAP1	2274.38	-0.0370406	0.0603703	-0.613557	0.539508	0.77864
ASAP2	1199.41	0.0333836	0.115685	0.288574	0.772908	0.90425
ASAP3	1416.68	0.193547	0.111566	1.73483	0.0827713	0.323728
ASB1	2912.07	0.0597766	0.0711935	0.839636	0.401113	0.681129
ASB13	621.163	-0.108681	0.114984	-0.945186	0.344564	0.635787
ASB16	78.2509	-0.220418	0.137844	-1.59904	0.109812	0.368739
ASB2	141.685	-0.0844914	0.233484	-0.361872	0.717448	0.877459
ASB3	1895.6	0.0108408	0.0504349	0.214946	0.829809	0.929271
ASB4	221.735	-0.0152054	0.123774	-0.122848	0.902227	0.961615
ASB6	1936.62	0.136259	0.056706	2.4029	0.0162655	0.151282
ASB7	606.372	0.0275385	0.0400724	0.68722	0.491944	0.745536
ASB8	1601.36	-0.0108674	0.0374338	-0.290311	0.771578	0.903309
ASCC1	1341.09	-0.0390047	0.0788228	-0.494841	0.620713	0.826419
ASCC2	712.989	-0.0601553	0.0900761	-0.667828	0.504243	0.754781
ASCC3	889.449	0.0105348	0.0882699	0.119348	0.905	0.962417
ASCL1	942.901	0.360689	0.149416	2.414	0.0157787	0.149547
ASF1A	1093.61	-0.0372727	0.0570287	-0.653578	0.513384	0.760848
ASGR1	249.043	0.129798	0.10812	1.2005	0.229946	0.523759
ASH1L	5964.43	0.0183909	0.0599439	0.306803	0.758993	0.898128
ASH2L	1669.89	-0.0213586	0.0710775	-0.300497	0.763798	0.900545
ASIC1	1770.73	-0.0499642	0.0710727	-0.703001	0.482055	0.739485
ASIC2	769.468	0.0939782	0.154578	0.607966	0.54321	0.781185
ASIC3	337.73	-0.327236	0.158987	-2.05826	0.0395652	0.23022
ASIC4	248.745	0.0204288	0.117562	0.173771	0.862046	0.943262
ASL	361.601	-0.135577	0.0827944	-1.63752	0.101522	0.355183
ASMTL	1014.33	-0.17437	0.098198	-1.7757	0.0757818	0.309807
ASNA1	2146.98	0.0567236	0.0579148	0.979431	0.327367	0.621504
ASNS	2384.16	-0.0402125	0.117986	-0.340824	0.733236	0.886106
ASNSD1	1698.29	0.0482896	0.0557985	0.865429	0.386803	0.669614
ASPA	3914.41	-0.501439	0.199309	-2.51589	0.0118731	0.129913
ASPDH	544.36	0.170146	0.130309	1.30571	0.19165	0.482142
ASPH	7173.02	0.0975526	0.0934765	1.04361	0.296668	0.592818
ASPHD1	3492.79	-0.00282573	0.130467	-0.0216585	0.98272	0.992497
ASPHD2	634.596	0.044136	0.134713	0.32763	0.743191	0.889658
ASPRV1	277.529	-0.00508094	0.114862	-0.0442352	0.964717	0.986994
ASPSCR1	624.726	0.0223936	0.0707874	0.316351	0.751736	0.894814
ASRGL1	3524.82	0.20159	0.106143	1.89923	0.0575348	0.270658
ASS1	1296.83	0.248283	0.134159	1.85067	0.0642175	0.287385
ASTE1	236.191	-0.0876107	0.0667278	-1.31296	0.189198	0.479116
ASTN1	5157.32	-0.146747	0.119484	-1.22817	0.219382	0.513687
ASTN2	1845.71	-0.0590954	0.044636	-1.32394	0.185523	0.474717
ASUN	605.312	-0.165006	0.0952233	-1.73283	0.0831255	0.324558
ASXL1	2247.57	-0.0276337	0.0563006	-0.490825	0.62355	0.827525
ASXL2	1548.3	0.0631191	0.0880105	0.717178	0.473265	0.734752
ASXL3	596.927	-0.137385	0.093184	-1.47434	0.140391	0.415543
ATAD1	2625.69	-0.0825787	0.0799973	-1.03227	0.301946	0.597027
ATAD2	603.002	0.0853518	0.0690952	1.23528	0.216728	0.510858
ATAD2B	520.844	-0.178065	0.0916834	-1.94218	0.0521158	0.25877
ATAD3A	755.476	0.0246193	0.0737852	0.333662	0.738635	0.888469
ATAD3B	240.31	-0.0935104	0.151746	-0.61623	0.537743	0.777453
ATAD3C	466.595	-0.143426	0.187278	-0.765842	0.44377	0.713859
ATAT1	1516.59	-0.0640768	0.0516794	-1.23989	0.215016	0.508933
ATCAY	7391.38	-0.0583875	0.144057	-0.405307	0.685252	0.862899
ATE1	1622.89	-0.0670559	0.0616116	-1.08837	0.276434	0.572639
ATF1	401.212	0.084147	0.0850731	0.989115	0.322607	0.616951
ATF2	3160.29	0.0485037	0.0718134	0.675413	0.499413	0.750989
ATF3	527.366	-0.0647954	0.243725	-0.265855	0.790351	0.91153
ATF4	7709.06	0.337397	0.110011	3.06696	0.00216251	0.0548742
ATF5	737.723	-0.0585499	0.103352	-0.566512	0.571046	0.796969
ATF6	1787.67	-0.14543	0.0784933	-1.85277	0.0639148	0.286711
ATF6B	2060.7	-0.148911	0.0532173	-2.79816	0.00513948	0.0867832
ATF7	2106.73	-0.0739538	0.120811	-0.612147	0.54044	0.779242
ATF7IP	2372.25	0.0200271	0.0629868	0.317957	0.750517	0.894249
ATF7IP2	144.105	-0.0932405	0.179325	-0.519952	0.603097	0.816501
ATG10	285.028	-0.0376021	0.076602	-0.490875	0.623515	0.827525
ATG101	855.046	0.161205	0.0712019	2.26406	0.0235705	0.180817
ATG12	1775.12	0.0138967	0.0429845	0.323296	0.746471	0.891929
ATG13	5898.66	0.031615	0.0670727	0.471354	0.637388	0.835089
ATG14	901.964	-0.190157	0.0976537	-1.94726	0.0515038	0.25796
ATG16L1	909.475	-0.0605112	0.0856101	-0.706823	0.479677	0.738538
ATG16L2	443.428	-0.0123708	0.0951852	-0.129966	0.896593	0.959423
ATG2A	1371.21	-0.12469	0.0588782	-2.11776	0.0341957	0.215536
ATG2B	2909.86	-0.101109	0.0593048	-1.70491	0.0882108	0.334049
ATG3	1655.91	-0.0782602	0.0660807	-1.18431	0.236289	0.531129
ATG4A	226.449	0.138926	0.128052	1.08492	0.277956	0.574753
ATG4B	1601.85	0.0883833	0.0670714	1.31775	0.187588	0.477155
ATG4C	1429.59	-0.171871	0.118676	-1.44824	0.147551	0.426593
ATG4D	153.873	0.325497	0.155194	2.09735	0.0359622	0.2209
ATG5	1173.39	0.0393348	0.0756263	0.520121	0.602979	0.816501
ATG7	1436.21	0.012493	0.0406197	0.30756	0.758417	0.898128
ATG9A	2466.42	0.0289705	0.0820397	0.353127	0.723993	0.881349
ATHL1	195.513	-0.174349	0.177201	-0.983904	0.325163	0.619168
ATIC	1319.49	-0.00630424	0.0837608	-0.0752648	0.940004	0.975314
ATL1	3959.98	-0.124199	0.152657	-0.813584	0.415883	0.691862
ATL2	1312.73	-0.0181881	0.0750582	-0.242321	0.808532	0.919672
ATL3	2300.45	-0.0113253	0.0995332	-0.113784	0.909409	0.964789
ATM	3202.93	-0.325382	0.121779	-2.67191	0.00754218	0.102009
ATMIN	3604.27	0.0261261	0.0531379	0.491667	0.622955	0.827525
ATN1	12404.3	0.171881	0.0632565	2.71721	0.00658351	0.096045
ATOH7	97.2328	-0.187646	0.22724	-0.825761	0.40894	0.687561
ATOH8	518.22	0.334057	0.199114	1.67772	0.0934018	0.343637
ATOX1	1228.36	-0.0770205	0.0778794	-0.988972	0.322677	0.616951
ATP10A	890.639	-0.0764046	0.205347	-0.372075	0.709837	0.874587
ATP10B	772.203	-0.47073	0.176836	-2.66195	0.00776887	0.103105
ATP10D	310.253	0.116221	0.166327	0.69875	0.484708	0.741236
ATP11A	3045.17	-0.222	0.142599	-1.55681	0.119516	0.384242
ATP11B	1265.41	-0.117537	0.0910931	-1.2903	0.196946	0.487941
ATP11C	440.684	-0.0309159	0.142717	-0.216625	0.828501	0.929216
ATP13A1	866.337	-0.164541	0.069445	-2.36937	0.0178184	0.157306
ATP13A2	3764.19	-0.145516	0.122154	-1.19125	0.233556	0.528201
ATP13A3	2187.74	-0.0706838	0.0526513	-1.34249	0.179438	0.467512
ATP13A4	989.714	-0.208435	0.164542	-1.26676	0.205241	0.498152
ATP1A1	19652.2	-0.107923	0.150625	-0.716503	0.473681	0.734911
ATP1A2	53584.4	0.071893	0.161411	0.445404	0.656028	0.845867
ATP1A3	15409	-0.10359	0.219921	-0.471034	0.637616	0.835229
ATP1B1	27216.2	-0.119005	0.146561	-0.811987	0.416799	0.693049
ATP1B2	18239.4	0.108356	0.142334	0.761281	0.446489	0.715717
ATP1B3	2159.74	0.359239	0.112529	3.19241	0.00141089	0.0455481
ATP2A1	56.1634	-0.364963	0.159096	-2.29398	0.0217916	0.175355
ATP2A2	2083.94	-0.168465	0.158539	-1.06261	0.28796	0.584349
ATP2B1	10750.6	-0.132663	0.170887	-0.776322	0.437559	0.709353
ATP2B2	9236.41	-0.129266	0.170929	-0.756254	0.449497	0.718525
ATP2B3	2180.52	-0.193853	0.207457	-0.934425	0.350085	0.640522
ATP2B4	3584.16	-0.140434	0.191429	-0.733608	0.463188	0.727494
ATP2C1	4325.04	-0.0243457	0.0708315	-0.343712	0.731063	0.885317
ATP5A1	13797.5	-0.0339966	0.0915269	-0.371439	0.710311	0.874701
ATP5B	13365.1	-0.145481	0.128459	-1.13251	0.25742	0.555027
ATP5C1	2924.55	-0.0263466	0.0993282	-0.265248	0.790818	0.911723
ATP5D	2152.87	0.138371	0.105708	1.30899	0.190538	0.48074
ATP5E	6315.23	0.126528	0.0791841	1.59789	0.110067	0.369136
ATP5F1	955.408	-0.185287	0.0844774	-2.19333	0.0282838	0.197244
ATP5G1	1892.1	0.0535514	0.0996687	0.537294	0.591065	0.808422
ATP5G2	5111.62	0.0461397	0.0694467	0.66439	0.50644	0.756437
ATP5G3	3914.91	-0.0230024	0.0906475	-0.253757	0.799684	0.915601
ATP5H	3740.84	0.00976571	0.0917805	0.106403	0.915263	0.966964
ATP5I	3023.26	0.174943	0.108475	1.61275	0.106798	0.363532
ATP5J	3188.16	-0.0225253	0.0635204	-0.354616	0.722878	0.880746
ATP5J2	2615.66	0.0701695	0.07962	0.881305	0.378153	0.663084
ATP5L	2883.26	0.0316244	0.0700578	0.451404	0.651698	0.843121
ATP5O	4442.37	0.0447014	0.0732513	0.610247	0.541698	0.780073
ATP5S	1776.21	-0.0938527	0.0577878	-1.62409	0.104356	0.359498
ATP5SL	939.341	0.0843477	0.0550619	1.53187	0.125555	0.39352
ATP6AP1	6163.74	-0.0765106	0.0984991	-0.776765	0.437298	0.709118
ATP6AP1L	306.714	-0.0678848	0.109021	-0.622677	0.533497	0.774354
ATP6AP2	6717.31	-0.110864	0.0963643	-1.15047	0.249949	0.546177
ATP6V0A1	6561.59	-0.293171	0.155512	-1.88519	0.0594042	0.275702
ATP6V0A2	816.057	-0.0462851	0.0634918	-0.728992	0.466006	0.730066
ATP6V0B	3905.43	0.0234544	0.0843956	0.27791	0.781081	0.907289
ATP6V0C	8600.26	-0.023954	0.110338	-0.217097	0.828133	0.928994
ATP6V0D1	3844.86	-0.0982648	0.106841	-0.919726	0.357716	0.646488
ATP6V0E1	1961.68	0.130432	0.113334	1.15087	0.249787	0.546177
ATP6V0E2	8958.17	0.0104086	0.110292	0.0943734	0.924813	0.969517
ATP6V1A	7976.79	-0.141961	0.185954	-0.763421	0.445212	0.714718
ATP6V1B2	12059.8	-0.083769	0.16256	-0.515311	0.606336	0.817988
ATP6V1C1	6446.92	-0.0922981	0.146422	-0.630355	0.528462	0.77096
ATP6V1C2	184.15	-0.142771	0.101237	-1.41026	0.158462	0.439774
ATP6V1D	4325.25	-0.017012	0.114248	-0.148904	0.881629	0.953368
ATP6V1E1	8589.16	-0.119071	0.114403	-1.04081	0.297965	0.594803
ATP6V1E2	144.087	0.082128	0.0747844	1.0982	0.272119	0.569632
ATP6V1F	3757.02	0.116844	0.0879136	1.32908	0.183821	0.472741
ATP6V1G1	2694.41	0.0875316	0.0609135	1.43698	0.150723	0.43044
ATP6V1G2	7841.03	-0.175674	0.162069	-1.08394	0.278389	0.574973
ATP6V1H	4602.06	-0.0078217	0.162215	-0.0482182	0.961542	0.985299
ATP7A	361.577	-0.120401	0.0910288	-1.32267	0.185944	0.475706
ATP7B	332.996	0.000305705	0.153594	0.00199035	0.998412	0.998946
ATP8A1	4410.7	-0.529058	0.185747	-2.84827	0.00439573	0.0792964
ATP8A2	1919.48	-0.228105	0.214371	-1.06406	0.2873	0.583711
ATP8B1	266.184	0.0717553	0.0721573	0.994429	0.320014	0.614131
ATP8B2	1839.76	0.0461488	0.0709853	0.650118	0.515616	0.762839
ATP9A	14301.5	-0.0977227	0.100587	-0.971523	0.331288	0.625144
ATP9B	1233.66	-0.174903	0.0679354	-2.57455	0.010037	0.118059
ATPAF1	5189.72	-0.0365715	0.0590017	-0.619838	0.535364	0.775998
ATPAF2	237.078	0.0485451	0.0631356	0.768903	0.441951	0.712425
ATPIF1	3584.19	-0.0899683	0.0888419	-1.01268	0.311213	0.606091
ATR	939.396	-0.235992	0.0840146	-2.80894	0.00497056	0.0849341
ATRAID	1252.87	0.0358664	0.0697496	0.514217	0.6071	0.818691
ATRIP	212.914	-0.122101	0.0937754	-1.30205	0.192898	0.48376
ATRN	4014.94	-0.135371	0.0827029	-1.63684	0.101664	0.355396
ATRNL1	4037.06	-0.163799	0.226012	-0.724736	0.468614	0.731859
ATRX	4340.54	-0.0665381	0.0663702	-1.00253	0.316088	0.610865
ATXN1	4365.23	-0.0616022	0.0659304	-0.934352	0.350122	0.640522
ATXN10	3985.27	-0.125073	0.0808066	-1.54781	0.121668	0.388163
ATXN1L	2082.98	0.0698587	0.0784398	0.890603	0.373142	0.659914
ATXN2	1772.24	-0.0708163	0.0423372	-1.67267	0.0943921	0.345735
ATXN2L	3708.05	-0.0676462	0.0621446	-1.08853	0.276362	0.572639
ATXN3	3150.65	-0.162618	0.0812278	-2.002	0.0452844	0.243886
ATXN7	1059.37	-0.080269	0.0520469	-1.54224	0.123014	0.390551
ATXN7L1	362.898	-0.114143	0.0627024	-1.8204	0.0686985	0.295693
ATXN7L3	7583.26	0.111613	0.107799	1.03538	0.300489	0.595972
ATXN7L3B	7553.91	-0.00305182	0.080788	-0.0377757	0.969867	0.988334
AUH	799.362	-0.13464	0.076111	-1.769	0.0768942	0.311895
AUNIP	89.4508	-0.0132763	0.115292	-0.115154	0.908323	0.964233
AUP1	334.251	0.249386	0.405574	0.614896	0.538623	0.778199
AURKAIP1	2269.6	0.12487	0.0780948	1.59896	0.10983	0.368739
AURKC	37.1031	0.261764	0.181668	1.44089	0.149616	0.429243
AUTS2	1858.73	-0.131946	0.0669129	-1.9719	0.048621	0.252364
AVEN	307.404	0.224814	0.0773602	2.90608	0.00365993	0.0719822
AVIL	85.9292	-0.241944	0.158649	-1.52502	0.127254	0.396372
AVL9	2588.32	-0.0352801	0.0895495	-0.393973	0.693601	0.866959
AVPI1	700.558	0.0960919	0.0839234	1.145	0.252211	0.548946
AXIN1	942.164	0.23302	0.102805	2.26663	0.023413	0.180564
AXIN2	740.874	0.0245793	0.0785917	0.312747	0.754473	0.896445
AXL	1713.37	-0.0537796	0.140487	-0.382808	0.701862	0.871839
AZGP1	850.607	0.658631	0.246014	2.67721	0.00742382	0.101577
AZI2	1050.2	-0.0848784	0.0684537	-1.23994	0.214998	0.508933
AZIN1	6667.62	0.0408803	0.0719723	0.568001	0.570034	0.796538
AZIN2	502.037	-0.285639	0.110679	-2.5808	0.00985717	0.116589
B2M	2028.33	-0.247579	0.168915	-1.4657	0.14273	0.419794
B3GALNT1	1578.42	-0.155537	0.120717	-1.28844	0.197591	0.488738
B3GALNT2	160.124	-0.109627	0.114384	-0.958408	0.337857	0.630177
B3GALT1	692.944	-0.00187443	0.0927619	-0.0202069	0.983878	0.992627
B3GALT2	1535.1	-0.0368142	0.15839	-0.232427	0.816206	0.922514
B3GALT4	180.194	-0.015032	0.0678853	-0.221432	0.824756	0.926914
B3GALT6	696.741	0.0157871	0.0907236	0.174013	0.861855	0.943262
B3GAT1	13680	0.0196041	0.0524755	0.373585	0.708713	0.874536
B3GAT2	1970.48	-0.0435567	0.1202	-0.362368	0.717077	0.877365
B3GAT3	2062.75	0.0743731	0.0875328	0.84966	0.395514	0.676925
B3GLCT	908.527	0.14274	0.0719758	1.98317	0.0473488	0.249522
B3GNT2	559.276	0.0643371	0.0665322	0.967007	0.333541	0.626667
B3GNT4	336.219	-0.00328892	0.113342	-0.0290177	0.97685	0.990037
B3GNT5	180.725	-0.421542	0.151901	-2.77512	0.00551819	0.0883941
B3GNT7	400.711	0.0931919	0.142688	0.653115	0.513682	0.761126
B3GNT9	542.29	-0.0549799	0.11905	-0.461821	0.64421	0.839235
B3GNTL1	104.811	-0.180837	0.111734	-1.61846	0.105564	0.361031
B4GALNT1	1396.22	0.0620665	0.173396	0.357946	0.720384	0.878979
B4GALNT2	390.873	-0.188402	0.0855819	-2.20143	0.0277059	0.195652
B4GALNT3	187.588	-0.0292916	0.158479	-0.18483	0.853363	0.939858
B4GALNT4	4068.96	0.0754848	0.106407	0.709396	0.478079	0.737574
B4GALT1	485.997	0.0622637	0.174977	0.355839	0.721961	0.880046
B4GALT2	2434.41	0.278348	0.0921951	3.01912	0.00253512	0.0599145
B4GALT3	729.744	0.134617	0.0614897	2.18926	0.0285782	0.197842
B4GALT4	457.287	0.0195628	0.0838343	0.233351	0.815489	0.921992
B4GALT5	2870.06	0.0415738	0.0854869	0.486318	0.626742	0.829722
B4GALT6	323.581	-0.487294	0.293713	-1.65909	0.0970985	0.350228
B4GALT7	538.067	0.0466223	0.0808779	0.576453	0.564309	0.792373
B4GAT1	8674.63	-0.00401422	0.131975	-0.0304166	0.975735	0.990014
B9D1	455.325	-0.106221	0.109288	-0.97194	0.331081	0.625057
B9D2	114.855	0.154542	0.0819804	1.88511	0.0594144	0.275702
BAALC	14343.7	0.188024	0.0845865	2.22286	0.0262254	0.190635
BABAM1	2093.46	-0.0397357	0.0888904	-0.447019	0.654861	0.845371
BACE1	6008.34	-0.299037	0.108216	-2.76333	0.00572157	0.089605
BACE2	349.549	0.321666	0.187832	1.71252	0.0868004	0.331459
BACH1	855.261	-0.0489144	0.10012	-0.488557	0.625155	0.828711
BACH2	444.715	-0.0760061	0.0799797	-0.950317	0.341951	0.63368
BAD	1943.96	0.311015	0.0939878	3.3091	0.00093596	0.037741
BAG1	2289.67	0.178523	0.0845496	2.11145	0.0347333	0.217018
BAG2	661.805	0.17442	0.0827193	2.10858	0.0349811	0.217098
BAG3	2787.51	0.55935	0.222331	2.51584	0.0118749	0.129913
BAG4	2374.41	0.00167191	0.123727	0.0135128	0.989219	0.994947
BAG5	2151.97	0.0225965	0.0457109	0.494335	0.621069	0.826419
BAG6	4636.02	0.00375986	0.0422612	0.0889671	0.929108	0.970695
BAHCC1	1879.68	-0.162912	0.0949335	-1.71606	0.0861502	0.330447
BAHD1	1358.28	0.0675954	0.0454274	1.48799	0.136754	0.410095
BAIAP2	3319.68	-0.174406	0.0887472	-1.96519	0.0493917	0.253678
BAIAP2L2	350.352	-0.232644	0.115509	-2.01408	0.0440014	0.240377
BAIAP3	4335.87	-0.0423611	0.148355	-0.285538	0.775232	0.90498
BAK1	494.397	0.0301593	0.0733295	0.411285	0.680864	0.86064
BAMBI	490.88	0.0446123	0.142552	0.312955	0.754315	0.896423
BANF1	2302.75	0.140319	0.0638957	2.19606	0.0280875	0.196662
BANP	421.745	0.174821	0.102438	1.7066	0.087896	0.333523
BAP1	6515.09	0.190097	0.0768557	2.47343	0.0133822	0.138827
BARD1	246.54	0.139137	0.101859	1.36598	0.171945	0.457187
BASP1	12982.7	-0.0371976	0.1803	-0.20631	0.836549	0.931563
BATF3	48.133	0.0536878	0.171966	0.312201	0.754888	0.896474
BAX	464.934	0.0286947	0.0729906	0.393129	0.694224	0.867496
BAZ1A	525.268	-0.0391975	0.150785	-0.259957	0.794897	0.913702
BAZ1B	4607.22	0.084815	0.0604338	1.40344	0.160487	0.442373
BAZ2A	3351.68	-0.0919988	0.0700454	-1.31342	0.189043	0.478992
BAZ2B	2549.8	-0.226905	0.115663	-1.96178	0.0497886	0.254941
BBC3	217.934	0.325195	0.104483	3.11243	0.00185556	0.0517511
BBIP1	1019.45	-0.0998713	0.0845052	-1.18184	0.237271	0.532492
BBOF1	270.758	-0.0600195	0.0611102	-0.982152	0.326025	0.619813
BBOX1	958.176	0.317977	0.161522	1.96863	0.0489962	0.252864
BBS1	1478.81	0.0322039	0.0846418	0.380473	0.703594	0.872413
BBS10	1066.17	-0.0816451	0.065219	-1.25186	0.210621	0.505048
BBS12	234.851	0.0690486	0.110479	0.624992	0.531976	0.772968
BBS2	3600.24	0.0843379	0.0881714	0.956522	0.338808	0.631382
BBS4	642.488	-0.0788352	0.0591349	-1.33314	0.182485	0.471248
BBS5	780.091	0.0392254	0.0487629	0.804411	0.421159	0.697092
BBS7	1232.56	-0.156297	0.120289	-1.29934	0.193828	0.484587
BBS9	575.512	0.0806461	0.0738606	1.09187	0.274891	0.571607
BBX	3747.7	-0.0356032	0.123807	-0.287569	0.773676	0.904368
BCAM	1033.51	0.29492	0.154142	1.9133	0.0557098	0.266197
BCAN	8241.05	-0.008405	0.126213	-0.066594	0.946905	0.978701
BCAP29	3663.65	-0.115146	0.0863633	-1.33327	0.182442	0.471248
BCAP31	5356.99	0.0840511	0.063007	1.334	0.182205	0.471248
BCAR1	1874.38	0.0336536	0.0812253	0.414324	0.678637	0.859083
BCAR3	746.661	0.211648	0.127879	1.65507	0.0979109	0.351037
BCAS1	24012.6	0.0699968	0.23989	0.291788	0.770449	0.902682
BCAS2	1347.37	-0.121104	0.0958023	-1.2641	0.206195	0.499822
BCAS3	1227.93	-0.154565	0.0863886	-1.78918	0.0735861	0.305518
BCAS4	1534.86	-0.0160949	0.113934	-0.141265	0.887661	0.955233
BCAT1	1318.91	-0.351817	0.133173	-2.64181	0.00824652	0.106
BCAT2	618.645	0.0303082	0.127893	0.236981	0.812671	0.920263
BCCIP	1508.32	0.0826709	0.0618832	1.33592	0.181576	0.470671
BCDIN3D	247.733	-0.0094179	0.0689324	-0.136625	0.891327	0.956797
BCHE	331.627	-0.274611	0.136393	-2.01338	0.0440748	0.240377
BCKDHA	684.868	-0.0307658	0.0873694	-0.352135	0.724737	0.881707
BCKDHB	1106.7	-0.158584	0.0967186	-1.63965	0.101079	0.354581
BCKDK	873.176	-0.0714341	0.0672249	-1.06261	0.287957	0.584349
BCL10	364.184	0.0377912	0.0583473	0.647694	0.517183	0.763839
BCL11A	1276.53	-0.085032	0.157501	-0.539882	0.589278	0.807266
BCL11B	488.232	0.00250674	0.148879	0.0168375	0.986566	0.994024
BCL2	1659.18	0.142891	0.0942738	1.5157	0.129595	0.399524
BCL2A1	45.6144	0.286941	0.2868	1.00049	0.317073	0.611517
BCL2L1	4246.46	0.17306	0.0611269	2.83115	0.00463803	0.0818391
BCL2L11	411.717	0.0443729	0.104225	0.425742	0.670296	0.853528
BCL2L12	44.7238	-0.237567	0.152352	-1.55932	0.11892	0.383323
BCL2L13	1330.95	0.157311	0.0687556	2.28798	0.0221387	0.176718
BCL2L2	9173.6	0.100305	0.0694609	1.44405	0.148724	0.428083
BCL3	207.631	0.261663	0.180983	1.44578	0.148238	0.427703
BCL6	3532.32	0.484274	0.15216	3.18266	0.00145931	0.0463735
BCL6B	237.789	0.260914	0.247416	1.05456	0.291628	0.588485
BCL7A	1981.95	0.0127771	0.0904593	0.141247	0.887674	0.955233
BCL7B	794.728	0.102149	0.0795821	1.28356	0.199295	0.490485
BCL7C	814.449	0.196156	0.131069	1.49659	0.134501	0.40706
BCL9	1102.19	-0.0216535	0.0491483	-0.440574	0.659522	0.848062
BCL9L	1327.75	0.0298837	0.0960026	0.31128	0.755588	0.896828
BCLAF1	3479.83	-0.0472398	0.0696689	-0.678062	0.497733	0.749547
BCO2	203.525	0.0622759	0.111198	0.560045	0.575449	0.798947
BCOR	848.7	-0.207292	0.0768643	-2.69686	0.00699965	0.0984541
BCORL1	606.221	-0.018204	0.0617262	-0.294916	0.768058	0.901728
BCR	5176.23	0.17219	0.0758695	2.26955	0.0232348	0.180564
BCS1L	479.714	-0.0417502	0.0450435	-0.926886	0.353986	0.643048
BDH1	1401.32	-0.0441067	0.0858459	-0.51379	0.607399	0.818933
BDH2	1484.44	0.319665	0.122846	2.60217	0.00926356	0.112719
BDNF	190.941	-0.18815	0.213177	-0.882603	0.377451	0.662981
BDP1	952.552	-0.308573	0.136196	-2.26566	0.0234723	0.180564
BEAN1	102.616	-0.107822	0.104454	-1.03224	0.301959	0.597027
BECN1	1677.08	-0.0668143	0.0664459	-1.00554	0.314635	0.609384
BEGAIN	1732.86	0.00970858	0.134665	0.0720946	0.942527	0.97691
BEND5	221.862	-0.161399	0.11002	-1.46699	0.142378	0.419345
BEND6	1695.48	-0.0887887	0.11987	-0.740706	0.458871	0.724234
BEND7	335.946	0.316466	0.0984161	3.21559	0.00130175	0.0444538
BEST1	2943.12	-0.0921184	0.144163	-0.638987	0.522832	0.768133
BEST2	54.3463	-0.101585	0.100937	-1.00641	0.314217	0.609089
BEST3	202.392	0.154241	0.147115	1.04844	0.294436	0.590926
BET1	464.528	0.0160019	0.050848	0.314702	0.752988	0.895678
BET1L	1482.21	0.0137292	0.0515132	0.266519	0.78984	0.911295
BEX1	8168.12	-0.0306964	0.178042	-0.172411	0.863115	0.943648
BEX2	3986.07	-0.0469554	0.147967	-0.317337	0.750988	0.894384
BEX4	7561.45	-0.0414953	0.1062	-0.390728	0.695998	0.868583
BEX5	1672.13	-0.299106	0.207293	-1.44292	0.149044	0.428433
BFAR	953.767	0.0239553	0.0372031	0.643904	0.519637	0.76557
BFSP1	115.199	-0.159009	0.160854	-0.988525	0.322896	0.617066
BGLAP	53.5027	-0.274413	0.20537	-1.33619	0.181488	0.470532
BGN	2007.17	0.484247	0.184117	2.63011	0.00853564	0.107392
BHLHB9	1404.35	-0.029825	0.126793	-0.235226	0.814033	0.921426
BHLHE22	363.747	-0.241206	0.196118	-1.2299	0.218733	0.512856
BHLHE40	3954.46	0.102982	0.11738	0.877338	0.380303	0.664816
BHLHE41	3583.21	-0.159334	0.0843145	-1.88975	0.0587908	0.274144
BHMT2	227.314	0.365919	0.158579	2.30749	0.0210273	0.172765
BICC1	244.767	-0.0104071	0.100346	-0.103712	0.917398	0.967582
BICD1	1432.74	-0.0773386	0.0798442	-0.968619	0.332735	0.626153
BICD2	1873.01	-0.0361636	0.0529703	-0.682715	0.494787	0.74716
BID	2131.94	0.332713	0.0772698	4.30587	1.66334e-05	0.00509156
BIN1	11576.6	-0.180141	0.124399	-1.44809	0.147591	0.426593
BIN2	134.364	-0.33287	0.184178	-1.80733	0.0707108	0.300091
BIN3	309.956	0.350902	0.120155	2.92042	0.00349565	0.0701582
BIRC2	1749.91	-0.00239021	0.0662033	-0.0361041	0.971199	0.988334
BIRC3	334.731	0.314705	0.158453	1.98612	0.0470204	0.248445
BIRC6	2211.71	-0.402974	0.164611	-2.44804	0.0143637	0.14328
BIVM	1007	-0.0949812	0.0438359	-2.16675	0.0302543	0.203542
BLCAP	5972.41	0.122376	0.0981595	1.24671	0.212505	0.506198
BLMH	731.048	-0.0120502	0.0461512	-0.261104	0.794013	0.913237
BLNK	126.098	-0.53739	0.183727	-2.92493	0.0034453	0.0697596
BLOC1S1	2126.13	0.131474	0.0918309	1.4317	0.15223	0.432176
BLOC1S2	2422.5	-0.0167516	0.0727311	-0.230322	0.817842	0.923452
BLOC1S3	512.322	0.0123127	0.0510947	0.240978	0.809572	0.919815
BLOC1S4	310.546	0.127057	0.0612042	2.07594	0.037899	0.225601
BLOC1S5	401.556	0.107793	0.0795713	1.35467	0.175522	0.462488
BLOC1S6	4718	-0.0777001	0.0574497	-1.35249	0.176219	0.463347
BLVRA	857.914	0.113994	0.0776679	1.46771	0.142183	0.418949
BLVRB	776.384	0.269837	0.0709992	3.80057	0.000144364	0.0142155
BLZF1	779.67	-0.151582	0.0488053	-3.10586	0.00189728	0.0520916
BMI1	3606.1	0.0698594	0.0869652	0.803303	0.4218	0.697647
BMP1	292.935	0.258777	0.161381	1.60352	0.10882	0.367498
BMP2	162.866	0.0286344	0.116886	0.244978	0.806473	0.918731
BMP2K	1202.3	-0.0865299	0.112668	-0.768007	0.442483	0.712425
BMP4	187.679	0.540475	0.236861	2.28182	0.0224999	0.178114
BMP5	103.48	1.90701	0.455001	4.19122	2.77464e-05	0.00575798
BMP6	291.164	0.237649	0.226213	1.05056	0.293463	0.590184
BMP7	2435.79	0.0435202	0.129013	0.337331	0.735867	0.887612
BMP8A	96.9833	-0.141872	0.103744	-1.36752	0.171462	0.456435
BMP8B	526.151	-0.175307	0.105893	-1.65551	0.0978212	0.351037
BMPER	435.596	-0.11047	0.165963	-0.665632	0.505646	0.755744
BMPR1A	1751.71	0.183411	0.0952683	1.9252	0.0542039	0.263768
BMPR1B	1600.38	0.0111984	0.149442	0.0749343	0.940267	0.975439
BMPR2	5833.7	0.0100222	0.101918	0.0983352	0.921666	0.968215
BMS1	1478.06	-0.0214891	0.0397241	-0.540958	0.588536	0.806969
BNIP1	306.385	-0.0258016	0.0599224	-0.430583	0.666772	0.851536
BNIP2	1513.38	0.0431223	0.103187	0.417903	0.676018	0.857231
BNIP3	6108.53	-0.0860127	0.0739601	-1.16296	0.244845	0.540651
BNIP3L	6453.55	-0.179928	0.0829714	-2.16856	0.0301164	0.203469
BOC	599.534	0.267236	0.142763	1.87188	0.0612233	0.280251
BOD1	1119.47	0.0957584	0.0422266	2.26772	0.023346	0.180564
BOD1L1	2521.06	-0.141896	0.0717053	-1.97888	0.0478295	0.250894
BOK	4908.06	-0.0699135	0.202908	-0.344557	0.730427	0.885023
BOLA1	321.059	0.0759359	0.069438	1.09358	0.27414	0.570906
BOLA2	89.8032	0.501129	0.184188	2.72075	0.00651335	0.0958193
BOLA2B	137.556	0.441503	0.181446	2.43325	0.0149641	0.145076
BOLA3	404.291	0.00570087	0.0838038	0.0680264	0.945765	0.978407
BOP1	1247.77	0.108521	0.0777752	1.39531	0.162922	0.445804
BORA	103.851	-0.069114	0.0739204	-0.93498	0.349799	0.640338
BORCS5	842.56	-0.246333	0.0583865	-4.21901	2.45375e-05	0.00571207
BORCS6	397.586	0.113463	0.065185	1.74064	0.0817473	0.322072
BORCS7	1386.04	-0.0347332	0.0591739	-0.586969	0.557225	0.788174
BORCS8	917.119	0.153408	0.129621	1.18351	0.236607	0.53154
BPGM	819.576	0.0266743	0.0498628	0.534953	0.592682	0.809215
BPHL	359.945	0.000286138	0.0848269	0.0033732	0.997309	0.998545
BPI	21.0852	-0.256269	0.19354	-1.32412	0.185464	0.474717
BPNT1	922.846	-0.0505287	0.0395785	-1.27667	0.201718	0.493915
BPTF	3564.85	-0.0613104	0.0727114	-0.843202	0.399116	0.679448
BRAF	2185.38	-0.127194	0.089695	-1.41807	0.156169	0.437172
BRAP	1000.78	0.0565868	0.0321276	1.76131	0.0781854	0.31415
BRAT1	808.711	0.168551	0.0864014	1.95079	0.0510817	0.257606
BRCA1	358.489	-0.227851	0.137445	-1.65776	0.0973661	0.350641
BRCC3	472.452	-0.0976831	0.0631636	-1.54651	0.121982	0.388801
BRD1	881.491	-0.189667	0.0877566	-2.16129	0.0306728	0.20443
BRD2	4715.33	0.0726209	0.0428398	1.69517	0.0900424	0.337644
BRD3	2271.83	0.0668455	0.0675848	0.989061	0.322633	0.616951
BRD4	3471.45	0.0836249	0.0538656	1.55247	0.120549	0.386203
BRD7	2853.6	0.0577923	0.0691343	0.835942	0.403187	0.682998
BRD8	2006.69	-0.0238358	0.0500096	-0.476625	0.633629	0.833106
BRD9	263.125	-0.132594	0.11814	-1.12234	0.261716	0.559251
BRE	1003.12	-0.111518	0.0925278	-1.20523	0.228113	0.522522
BRF1	1535.53	-0.0275801	0.0526076	-0.52426	0.600098	0.814932
BRF2	557.168	0.0406612	0.0653588	0.622123	0.533861	0.774637
BRI3	609.517	0.269072	0.0842211	3.19482	0.00139917	0.045516
BRI3BP	2278.49	-0.123114	0.0757505	-1.62526	0.104107	0.359219
BRICD5	562.587	-0.192891	0.118486	-1.62796	0.103533	0.35819
BRINP1	2478.69	-0.0121427	0.131674	-0.0922178	0.926525	0.969831
BRINP2	2113.02	-0.0609952	0.109278	-0.558166	0.576731	0.799271
BRINP3	664.306	-0.115604	0.10571	-1.09359	0.274136	0.570906
BRIX1	524.601	-0.0368134	0.0566193	-0.650191	0.515569	0.762839
BRK1	3802.55	0.0355938	0.056732	0.627402	0.530396	0.771976
BRMS1	636.205	0.143953	0.0947427	1.51941	0.12866	0.398163
BRMS1L	962.6	-0.0554804	0.0872964	-0.63554	0.525076	0.769947
BROX	2294.91	-0.0271894	0.0589956	-0.460871	0.644891	0.839441
BRPF1	630.629	-0.00125138	0.0511529	-0.0244636	0.980483	0.991315
BRPF3	1293.08	0.156303	0.105031	1.48817	0.136706	0.410095
BRSK1	9308.34	0.0165733	0.102227	0.162123	0.871209	0.947164
BRSK2	4610.18	0.0608103	0.103873	0.585432	0.558258	0.788877
BRWD1	5585.71	-0.182302	0.0816399	-2.233	0.0255488	0.188038
BRWD3	790.3	-0.0808142	0.0819437	-0.986216	0.324027	0.618241
BSCL2	5137.5	-0.0749052	0.187416	-0.399673	0.689397	0.865327
BSDC1	4438.8	0.127096	0.036542	3.47809	0.000505	0.0274
BSG	16080.6	0.0346213	0.081622	0.424166	0.671445	0.854116
BSN	9957.57	-0.0287796	0.188007	-0.153077	0.878337	0.951766
BSPRY	118.001	0.0673784	0.175434	0.384066	0.700929	0.871372
BST1	79.9847	-0.0643112	0.137343	-0.468253	0.639604	0.836714
BST2	1227.42	0.0415878	0.180462	0.230452	0.817741	0.923452
BTAF1	1679.47	-0.473278	0.118353	-3.99887	6.36461e-05	0.00960147
BTBD1	4589.72	-0.023571	0.0545251	-0.432297	0.665526	0.850909
BTBD10	1896.2	-0.0772062	0.142249	-0.542755	0.587298	0.806295
BTBD11	452.118	-0.204544	0.186619	-1.09605	0.273055	0.570184
BTBD17	87.3288	0.089508	0.174666	0.512452	0.608334	0.81947
BTBD2	5252.68	0.157866	0.0957335	1.64901	0.0991451	0.35272
BTBD3	4957.76	-0.117803	0.0923201	-1.27603	0.201947	0.494087
BTBD6	2542.55	0.138109	0.0812221	1.70038	0.0890593	0.335553
BTBD7	650.168	0.0307684	0.143811	0.213949	0.830587	0.929585
BTBD8	113.899	-0.225863	0.141097	-1.60077	0.109428	0.368131
BTBD9	4081.83	0.109445	0.105045	1.04188	0.297465	0.594065
BTD	470.9	0.0199603	0.101548	0.196559	0.844172	0.935405
BTF3	5233.84	0.0178357	0.0447704	0.398382	0.690349	0.865726
BTF3L4	2285.65	-0.0935557	0.0728335	-1.28452	0.198962	0.489928
BTG1	1898.51	0.302392	0.0846194	3.57356	0.00035216	0.0221798
BTG2	2355.54	-0.0223963	0.153276	-0.146117	0.883829	0.954131
BTG3	517.288	0.0754075	0.0972246	0.775601	0.437985	0.709456
BTK	113.647	-0.528846	0.186493	-2.83574	0.00457202	0.081193
BTN2A1	799.939	-0.0274085	0.0677414	-0.404605	0.685768	0.862899
BTN2A2	205.838	-0.0459583	0.127637	-0.360071	0.718794	0.878057
BTN3A1	506.373	-0.065067	0.113403	-0.573767	0.566126	0.794211
BTN3A2	473.502	-0.0125214	0.154564	-0.0810113	0.935433	0.973071
BTN3A3	353.226	-0.0256782	0.0808974	-0.317417	0.750927	0.894384
BTNL9	768.337	-0.0229245	0.156456	-0.146523	0.883508	0.954131
BTRC	3003.71	-0.00679407	0.0895339	-0.0758826	0.939512	0.975025
BUB3	2364.37	-0.0391321	0.0520306	-0.752099	0.451991	0.720248
BUD13	401.423	-0.10201	0.0621111	-1.64238	0.10051	0.35354
BUD31	1255.88	0.141242	0.0625698	2.25736	0.0239859	0.182568
BVES	610.792	-0.0438754	0.157464	-0.278638	0.780523	0.907053
BYSL	269.993	0.0962952	0.0748847	1.28591	0.198473	0.489305
BZRAP1	7663.12	-0.210719	0.139435	-1.51124	0.130727	0.400674
BZW1	5207.49	-0.041699	0.0526158	-0.792518	0.428059	0.700905
BZW2	601.512	-0.0582347	0.135919	-0.42845	0.668324	0.852513
C10orf10	2823.89	0.607405	0.279348	2.17437	0.0296773	0.201788
C10orf105	641.136	0.137613	0.266261	0.516835	0.605271	0.817196
C10orf107	117.982	-0.0375223	0.182608	-0.20548	0.837197	0.931667
C10orf11	129.314	0.0213181	0.102415	0.208155	0.835108	0.930851
C10orf128	340.181	-0.517077	0.18435	-2.80487	0.00503374	0.0855237
C10orf2	251.552	0.293168	0.0875901	3.34705	0.000816777	0.0364049
C10orf35	707.519	-0.0608255	0.145916	-0.416853	0.676786	0.85757
C10orf54	2920.81	0.124449	0.177839	0.699783	0.484063	0.741091
C10orf76	1046.63	-0.09605	0.071751	-1.33866	0.180683	0.46933
C10orf88	228.983	-0.18321	0.178281	-1.02765	0.304114	0.598966
C10orf90	664.268	-0.33745	0.180686	-1.86761	0.061817	0.281654
C11orf1	464.971	-0.00630822	0.0509712	-0.123761	0.901505	0.961456
C11orf24	527.984	-0.289324	0.0893578	-3.23781	0.00120449	0.0427234
C11orf30	930.061	-0.027569	0.08366	-0.329537	0.74175	0.888949
C11orf31	1284.24	-0.0346633	0.0922049	-0.375938	0.706963	0.873633
C11orf49	1512.11	-0.0288745	0.110174	-0.262079	0.79326	0.912738
C11orf54	1067.7	-0.12363	0.0708502	-1.74495	0.0809932	0.320316
C11orf57	1362.3	0.0280063	0.0384284	0.728791	0.46613	0.730066
C11orf58	3995.3	-0.132248	0.0483207	-2.73687	0.00620262	0.0931318
C11orf63	160.34	0.159716	0.105793	1.50971	0.131117	0.401609
C11orf68	2194.33	0.108383	0.0705624	1.53599	0.12454	0.39249
C11orf73	964.204	-0.0475393	0.0456829	-1.04064	0.298044	0.594876
C11orf74	459.066	0.0515548	0.0742217	0.694606	0.487302	0.742603
C11orf80	392.697	-0.00180563	0.118839	-0.0151939	0.987877	0.994397
C11orf84	956.262	0.139619	0.0936485	1.49088	0.135993	0.409347
C11orf87	1938.71	-0.359211	0.248954	-1.44288	0.149053	0.428433
C11orf95	1575.59	0.143463	0.093295	1.53773	0.124115	0.39177
C11orf96	672.646	0.275806	0.249632	1.10485	0.269224	0.566422
C11orf98	698.43	0.0688294	0.0770843	0.89291	0.371905	0.658965
C12orf10	707.407	0.173623	0.0844664	2.05553	0.0398279	0.230505
C12orf29	602.114	-0.166043	0.127881	-1.29841	0.194146	0.485029
C12orf4	730.063	-0.200648	0.075382	-2.66176	0.00777342	0.103105
C12orf43	882.551	0.038261	0.0930784	0.411062	0.681027	0.86064
C12orf45	198.727	0.0508509	0.070759	0.718649	0.472357	0.734423
C12orf49	2659.18	0.00591279	0.0604366	0.0978345	0.922064	0.968364
C12orf57	1974.86	0.079385	0.0719481	1.10336	0.269869	0.567084
C12orf65	1195.41	0.0570799	0.0510935	1.11716	0.263924	0.560686
C12orf66	499.298	-0.0910103	0.0695697	-1.30819	0.19081	0.481071
C12orf73	387.72	-0.100115	0.0752587	-1.33028	0.183426	0.472209
C12orf75	131.757	-0.225614	0.136051	-1.6583	0.0972576	0.350526
C12orf76	4142.31	-0.187593	0.0685751	-2.73559	0.00622688	0.0932199
C14orf1	1182.51	0.0806417	0.0488472	1.6509	0.0987596	0.35224
C14orf119	929.489	-0.000893236	0.0424867	-0.0210239	0.983227	0.992497
C14orf142	277.529	0.0930327	0.0543861	1.7106	0.0871556	0.33229
C14orf159	2068.92	0.0317823	0.0683706	0.464853	0.642037	0.8383
C14orf166	1784.33	0.0576592	0.0359018	1.60603	0.108268	0.366576
C14orf169	362.427	0.0244452	0.0572894	0.426697	0.6696	0.85311
C14orf178	25.9801	-0.0971745	0.152671	-0.636498	0.524452	0.769607
C14orf2	3726.89	0.00964586	0.0935691	0.103088	0.917893	0.967679
C14orf28	202.315	-0.0241685	0.0665323	-0.363259	0.716411	0.877098
C14orf37	669.096	-0.198051	0.156931	-1.26202	0.20694	0.50053
C14orf79	377.822	-0.207521	0.0881979	-2.3529	0.0186277	0.160962
C14orf80	330.643	-0.0042319	0.10007	-0.0422894	0.966268	0.987539
C14orf93	242.312	0.0826465	0.110264	0.74953	0.453538	0.721242
C15orf38-AP3S2	946.811	0.0544141	0.0379384	1.43428	0.151494	0.431295
C15orf39	283.149	0.0453636	0.115146	0.393967	0.693605	0.866959
C15orf40	1785.4	-0.0854898	0.0642811	-1.32994	0.183539	0.472282
C15orf41	174.759	-0.0222172	0.07939	-0.279849	0.779594	0.906801
C15orf52	559.158	0.0517994	0.14507	0.357064	0.721044	0.879243
C15orf57	600.149	0.0521096	0.0672623	0.774722	0.438504	0.709629
C15orf59	3121.57	0.0760202	0.0933696	0.814185	0.415539	0.691819
C15orf61	459.746	0.0687876	0.0752712	0.913863	0.360789	0.649037
C15orf62	165.56	-0.168633	0.124977	-1.34931	0.177238	0.463913
C15orf65	65.049	0.171965	0.117929	1.45821	0.144782	0.422618
C16orf13	1596.3	0.17902	0.118254	1.51386	0.130061	0.399973
C16orf45	6233.59	0.0351445	0.114546	0.306814	0.758985	0.898128
C16orf46	240.96	0.0622569	0.0651046	0.95626	0.338941	0.631512
C16orf52	1788.29	0.00893699	0.0975316	0.0916317	0.926991	0.970171
C16orf58	1947.7	-0.192755	0.106063	-1.81737	0.069161	0.296516
C16orf62	2180.61	-0.0956304	0.0550419	-1.73741	0.0823148	0.323016
C16orf70	1131.17	-0.0853098	0.0724746	-1.1771	0.239156	0.5348
C16orf71	58.0731	0.0696078	0.100787	0.690645	0.489789	0.744114
C16orf72	5346.99	-0.18871	0.0811332	-2.32593	0.0200225	0.16783
C16orf74	65.0686	0.22447	0.179031	1.2538	0.209914	0.504458
C16orf87	707.985	-0.0500752	0.0757073	-0.661431	0.508336	0.757418
C16orf89	609.513	-0.0195035	0.167271	-0.116598	0.907178	0.963618
C16orf91	294.924	-0.0451903	0.0682905	-0.661736	0.50814	0.757418
C16orf92	13.6778	-0.0708349	0.18472	-0.383472	0.70137	0.871706
C16orf95	65.8694	-0.0689969	0.0924322	-0.74646	0.45539	0.722369
C17orf104	131.952	-0.0345091	0.0787058	-0.438457	0.661055	0.848358
C17orf107	234.963	-0.408496	0.165678	-2.4656	0.0136785	0.14023
C17orf49	747.737	0.0605137	0.0882661	0.685583	0.492976	0.746106
C17orf51	1751.02	0.0537978	0.0846329	0.635661	0.524997	0.769947
C17orf58	423.723	-0.0316857	0.0835938	-0.379044	0.704655	0.872667
C17orf62	812.137	0.0973467	0.124529	0.781717	0.434381	0.706245
C17orf67	106.811	0.324962	0.136559	2.37964	0.0173296	0.15565
C17orf75	1621.38	-0.0496267	0.074234	-0.668518	0.503803	0.754632
C17orf80	949.303	0.00242591	0.0390149	0.062179	0.95042	0.980489
C17orf89	1007.08	0.15932	0.115203	1.38295	0.166681	0.450275
C17orf96	975.799	0.211114	0.161017	1.31112	0.189816	0.479535
C17orf97	236.361	0.0378437	0.130828	0.289263	0.77238	0.903788
C18orf21	336.051	-0.0127383	0.0590008	-0.2159	0.829066	0.929216
C18orf25	1296.16	-0.00932493	0.0459991	-0.20272	0.839354	0.932957
C18orf32	5552.23	-0.0145745	0.0533235	-0.273323	0.784605	0.90876
C18orf42	12.2459	-0.427966	0.325954	-1.31296	0.189195	0.479116
C18orf54	281.213	-0.267196	0.136589	-1.95621	0.0504404	0.256606
C18orf8	444.628	-0.00522147	0.0941983	-0.0554306	0.955795	0.983006
C19orf12	2154.68	0.138592	0.0814991	1.70054	0.0890302	0.335553
C19orf18	51.6328	-0.175485	0.215016	-0.816148	0.414415	0.690947
C19orf24	441.171	0.146239	0.0966162	1.51361	0.130124	0.400059
C19orf25	1182.6	0.216802	0.0893298	2.42699	0.0152248	0.146671
C19orf33	23.3949	0.582385	0.372512	1.5634	0.117958	0.381783
C19orf38	63.5008	-0.487515	0.159204	-3.0622	0.00219714	0.0552741
C19orf43	2672.35	0.214605	0.0759904	2.82411	0.00474121	0.0828082
C19orf44	279.375	0.0460717	0.088665	0.519615	0.603332	0.816545
C19orf45	44.8205	-0.454266	0.165884	-2.73846	0.00617272	0.0931035
C19orf47	794.565	0.0820666	0.110317	0.743918	0.456926	0.723205
C19orf48	310.102	-0.181323	0.125941	-1.43975	0.149938	0.42945
C19orf52	380.045	0.00751781	0.0520907	0.144321	0.885247	0.954799
C19orf53	1739.96	0.129527	0.0776104	1.66894	0.0951299	0.347048
C19orf54	295.121	-0.0357826	0.109992	-0.325318	0.74494	0.890891
C19orf57	181.028	0.0156209	0.0636405	0.245456	0.806103	0.918585
C19orf60	747.243	0.00208578	0.125296	0.0166468	0.986718	0.994105
C19orf66	685.035	0.100798	0.0974949	1.03388	0.301191	0.596816
C19orf68	2104.93	0.176331	0.0979947	1.79939	0.0719574	0.302181
C19orf70	1501.58	0.0318092	0.0944949	0.336623	0.736401	0.887747
C19orf71	171.274	-0.240715	0.111538	-2.15814	0.0309166	0.205134
C19orf73	52.986	0.126088	0.109632	1.1501	0.250102	0.546177
C1D	797.98	-0.182813	0.0711875	-2.56805	0.0102273	0.118784
C1GALT1	1345.69	-0.20508	0.100381	-2.04303	0.0410496	0.234024
C1GALT1C1	449.747	-0.0322474	0.062019	-0.519959	0.603092	0.816501
C1orf109	474.182	0.0265387	0.0567772	0.467419	0.6402	0.837333
C1orf115	4735.88	0.0450268	0.182552	0.246652	0.805177	0.91851
C1orf122	2626.96	-0.0042466	0.0926144	-0.0458525	0.963428	0.986054
C1orf123	1105.72	0.00948826	0.0789526	0.120177	0.904343	0.96235
C1orf131	248.676	-0.141987	0.0582579	-2.43722	0.0148007	0.144909
C1orf159	355.353	0.0852301	0.106777	0.798207	0.424751	0.698741
C1orf162	329.083	-0.0616677	0.185443	-0.332542	0.73948	0.888582
C1orf174	492.643	0.02116	0.0504873	0.419116	0.675132	0.856716
C1orf194	22.4499	0.191847	0.144585	1.32688	0.184549	0.473397
C1orf198	7005.95	0.00561681	0.133985	0.0419213	0.966561	0.987539
C1orf204	447.737	-0.160427	0.0733705	-2.18654	0.0287763	0.198532
C1orf21	4063.17	0.0972711	0.101102	0.962106	0.335997	0.629014
C1orf216	3877.96	-0.0406393	0.148115	-0.274377	0.783795	0.908625
C1orf226	217.197	0.127236	0.107563	1.1829	0.236851	0.531723
C1orf228	35.5605	-0.412021	0.154358	-2.66926	0.00760178	0.102613
C1orf233	707.512	0.0973731	0.157809	0.617032	0.537213	0.777283
C1orf27	1056.58	-0.222497	0.0925896	-2.40304	0.0162593	0.151282
C1orf35	377.054	0.0681567	0.0740351	0.920599	0.35726	0.646174
C1orf43	6465.72	0.0769668	0.0385018	1.99905	0.0456034	0.244632
C1orf50	327.791	0.0126916	0.0649124	0.19552	0.844986	0.935557
C1orf52	725.222	0.00830596	0.0645257	0.128723	0.897577	0.959779
C1orf53	31.8874	0.0515863	0.127035	0.40608	0.684684	0.86272
C1orf54	299.889	0.0218559	0.131634	0.166035	0.868129	0.945663
C1orf56	195.332	-0.00296928	0.0905615	-0.0327874	0.973844	0.989383
C1orf61	3404.02	-0.0117192	0.16149	-0.0725689	0.942149	0.976783
C1orf64	531.195	0.36228	0.178372	2.03104	0.0422509	0.236811
C1orf95	5205.27	-0.0683003	0.170632	-0.400278	0.688952	0.865283
C1QA	1621.73	-0.295757	0.229912	-1.28639	0.198307	0.489305
C1QB	2304.82	-0.416182	0.256489	-1.62261	0.104672	0.360136
C1QBP	2151.57	0.0873222	0.0593846	1.47045	0.141439	0.417564
C1QC	1803.87	-0.363113	0.245074	-1.48165	0.138435	0.412325
C1QL1	730.978	0.40561	0.119745	3.38728	0.00070589	0.0331956
C1QL2	643.01	0.212132	0.14909	1.42284	0.154782	0.434973
C1QL3	695.017	-0.564505	0.349508	-1.61514	0.106281	0.362499
C1QTNF1	402.113	0.356393	0.175235	2.0338	0.0419716	0.236239
C1QTNF3	193.758	0.0600706	0.147675	0.406775	0.684174	0.862574
C1QTNF4	1052.18	-0.0238647	0.167608	-0.142384	0.886777	0.955233
C1QTNF5	431.723	0.429695	0.159414	2.69547	0.00702896	0.0987179
C1QTNF6	177.753	-0.0174056	0.220897	-0.0787953	0.937195	0.973871
C1R	1230.88	0.849265	0.200402	4.2378	2.25721e-05	0.00568757
C1RL	440.402	0.299486	0.14751	2.03028	0.0423281	0.236886
C1S	1028.08	0.591021	0.191686	3.08327	0.0020474	0.0538693
C2	162.316	-0.130546	0.174978	-0.746069	0.455626	0.722512
C20orf194	3941.43	-0.168808	0.0547951	-3.08072	0.002065	0.0539967
C20orf196	149.829	0.0761974	0.0533272	1.42886	0.153043	0.433459
C20orf24	1140.44	0.134121	0.0622062	2.15607	0.0310783	0.205657
C20orf27	872.827	0.0749418	0.081592	0.918494	0.35836	0.646886
C20orf96	342.937	-0.0675114	0.072193	-0.935152	0.34971	0.64028
C21orf140	60.1621	-0.329464	0.123813	-2.66098	0.00779144	0.103145
C21orf2	1179.98	0.0329163	0.0832794	0.395252	0.692657	0.866202
C21orf33	745.145	-0.910458	0.405342	-2.24615	0.0246947	0.185406
C21orf58	191.204	-0.264494	0.0951508	-2.77973	0.00544039	0.0882552
C21orf59	1069.27	-0.0891108	0.0664307	-1.34141	0.179787	0.467976
C21orf62	154.325	0.398926	0.207157	1.92572	0.0541398	0.26365
C21orf91	2080.28	-0.43673	0.20588	-2.12128	0.0338982	0.214252
C22orf23	194.316	-0.351804	0.131202	-2.6814	0.00733156	0.100849
C22orf29	1106.77	-0.153304	0.104272	-1.47023	0.1415	0.417592
C22orf39	2152.22	0.0958321	0.0463409	2.06798	0.0386419	0.228162
C22orf46	1834.74	0.157481	0.149985	1.04998	0.293729	0.590307
C2CD2	1576.76	0.193816	0.0811377	2.38873	0.0169066	0.154061
C2CD2L	1832.15	0.0226151	0.107915	0.209563	0.834008	0.930681
C2CD3	719.04	-0.197302	0.0905944	-2.17786	0.0294167	0.200812
C2CD4C	1314.94	0.138836	0.140865	0.985599	0.32433	0.618706
C2CD5	2549.71	-0.172523	0.0822947	-2.09641	0.0360459	0.221107
C2orf15	98.7563	-0.0705849	0.085344	-0.827064	0.408201	0.687159
C2orf40	109.469	0.31293	0.241707	1.29467	0.195435	0.486566
C2orf42	509.389	0.0304685	0.0631426	0.482535	0.629426	0.830682
C2orf44	324.091	0.0289302	0.0671973	0.430525	0.666814	0.851536
C2orf47	365.05	-0.0343464	0.0595889	-0.57639	0.564352	0.792373
C2orf49	1331.49	0.0410557	0.0621074	0.661044	0.508584	0.757578
C2orf50	152.477	-0.282486	0.106762	-2.64595	0.00814624	0.105249
C2orf68	635.681	-0.237673	0.115697	-2.05427	0.0399492	0.231065
C2orf69	1566.34	-0.00298351	0.073499	-0.0405926	0.967621	0.987539
C2orf72	574.049	0.0623539	0.107919	0.577782	0.563411	0.791898
C2orf74	1153.66	-0.0692151	0.0981884	-0.704921	0.480859	0.738667
C2orf76	281.608	-0.00817795	0.069982	-0.116858	0.906973	0.963618
C2orf80	756.027	-0.143246	0.198482	-0.72171	0.470473	0.733149
C2orf81	276.568	-0.0732807	0.0839223	-0.873197	0.382556	0.665955
C2orf82	125.303	0.248355	0.214723	1.15663	0.247424	0.543288
C2orf88	766.854	-0.150669	0.141419	-1.0654	0.286693	0.583262
C3	3792.41	-0.557499	0.26432	-2.10918	0.0349292	0.217018
C3AR1	278.148	-0.566242	0.24176	-2.34216	0.0191723	0.163817
C3orf14	1482.21	-0.00207887	0.101609	-0.0204594	0.983677	0.992497
C3orf17	1040.85	-0.0935361	0.0499507	-1.87257	0.0611283	0.280003
C3orf18	1128.35	0.0335987	0.0576412	0.582894	0.559965	0.789312
C3orf33	256.577	-0.0408941	0.120881	-0.3383	0.735137	0.887283
C3orf38	593.581	-0.0175383	0.0667807	-0.262626	0.792839	0.912689
C3orf49	38.9361	-0.0494877	0.204129	-0.242433	0.808444	0.919672
C3orf58	1828.43	-0.154674	0.0804135	-1.92348	0.0544192	0.264212
C3orf62	567.255	0.024547	0.0676687	0.362753	0.71679	0.877365
C3orf70	1784.38	0.0805322	0.105611	0.762534	0.445741	0.715136
C3orf80	122.851	-0.365849	0.371357	-0.985169	0.324541	0.618706
C4A	2601.48	0.522507	0.298847	1.74841	0.080393	0.318703
C4B	2419.47	0.607578	0.266056	2.28365	0.022392	0.177809
C4orf19	171.733	0.398893	0.180507	2.20985	0.0271156	0.193072
C4orf27	843.119	-0.0912822	0.0701639	-1.30099	0.193263	0.484119
C4orf3	6186.03	-0.0578623	0.0809842	-0.714489	0.474925	0.735534
C4orf32	2681.47	-0.0880665	0.0833837	-1.05616	0.290895	0.587592
C4orf33	412.401	-0.179447	0.0726432	-2.47025	0.0135019	0.13927
C4orf36	182.682	-0.124838	0.0786619	-1.58702	0.112509	0.373164
C4orf46	237.458	-0.147413	0.0828781	-1.77867	0.0752939	0.308761
C4orf47	67.0218	0.224224	0.144683	1.54977	0.121198	0.387526
C4orf48	863.259	0.186072	0.147749	1.25938	0.207893	0.501661
C4orf50	672.184	0.0873282	0.169288	0.515857	0.605954	0.817788
C5	355.855	-0.107327	0.119794	-0.895927	0.370292	0.657528
C5AR1	207.187	-0.503648	0.247251	-2.03699	0.0416507	0.235204
C5orf15	1170.78	-0.173646	0.0731705	-2.37318	0.0176359	0.156373
C5orf22	469.818	-0.293877	0.14622	-2.00983	0.0444493	0.241472
C5orf24	3248.83	-0.0171493	0.0511939	-0.334987	0.737635	0.888227
C5orf28	366.329	0.0639449	0.0426199	1.50035	0.133523	0.404952
C5orf30	2372.91	-0.064791	0.0707213	-0.916145	0.359591	0.648391
C5orf42	1288.15	-0.18103	0.0687555	-2.63295	0.00846477	0.107203
C5orf45	1002.78	0.0479308	0.0851902	0.562633	0.573685	0.798152
C5orf49	538.897	0.421221	0.100511	4.19081	2.77962e-05	0.00575798
C5orf51	2021.73	0.00959674	0.0490551	0.195632	0.844898	0.935557
C5orf56	369.149	-0.0435845	0.0964437	-0.451917	0.651329	0.842737
C5orf63	110.37	0.0502977	0.128412	0.391691	0.695287	0.868382
C6orf1	2094.25	0.327428	0.106723	3.06801	0.0021549	0.0548742
C6orf106	6286.08	0.130655	0.0804116	1.62483	0.104199	0.359227
C6orf120	1046.54	-0.125422	0.0855376	-1.46628	0.142573	0.419739
C6orf136	975.503	0.087207	0.0896385	0.972874	0.330616	0.624993
C6orf203	529.387	0.136029	0.0635704	2.13982	0.0323697	0.208829
C6orf226	179.722	0.0424055	0.109706	0.386537	0.699099	0.870102
C6orf47	682.229	-0.0221561	0.0533121	-0.415592	0.677709	0.858423
C6orf48	2565.46	0.0117876	0.108125	0.109017	0.913189	0.966408
C6orf52	35.9675	-0.0231246	0.12809	-0.180533	0.856734	0.941427
C6orf62	7333.53	-0.0190811	0.0514065	-0.371182	0.710502	0.874701
C6orf89	6061.74	-0.00582475	0.0397837	-0.146411	0.883597	0.954131
C7	257.099	0.951258	0.275783	3.4493	0.000562048	0.0297907
C7orf25	270.117	0.00913466	0.092223	0.0990497	0.921099	0.968215
C7orf26	770.206	0.0541046	0.0618905	0.8742	0.38201	0.665761
C7orf31	108.513	0.0642057	0.112885	0.568773	0.56951	0.796479
C7orf34	27.7166	-0.968154	0.245454	-3.94435	8.0018e-05	0.0104161
C7orf43	637.181	-0.185627	0.0996148	-1.86344	0.0623999	0.283182
C7orf49	350.25	0.0050823	0.0883829	0.0575031	0.954144	0.982338
C7orf50	2233.21	0.0345524	0.103782	0.332933	0.739185	0.888537
C7orf55	356.97	0.145689	0.102648	1.41931	0.15581	0.436611
C7orf55-LUC7L2	199.391	-0.180636	0.374623	-0.482181	0.629677	0.830812
C7orf60	702.399	0.122364	0.0885366	1.38207	0.166951	0.450275
C7orf61	180.298	0.263262	0.25478	1.03329	0.301466	0.596927
C7orf73	1374.42	0.102663	0.0726831	1.41248	0.157809	0.439105
C8orf33	841.924	0.269374	0.114812	2.34621	0.0189655	0.163029
C8orf34	194.764	-0.152611	0.136226	-1.12028	0.262594	0.559806
C8orf37	350.843	-0.0381666	0.0695895	-0.548454	0.583381	0.803839
C8orf4	304.567	-0.237995	0.147602	-1.61241	0.106872	0.363604
C8orf44	306.597	-0.233866	0.0790499	-2.95846	0.0030918	0.0662157
C8orf46	3205.8	-0.043585	0.113125	-0.385281	0.700029	0.870787
C8orf58	239.884	0.211775	0.101807	2.08017	0.0375099	0.225158
C8orf59	738.155	0.00201258	0.0622981	0.0323057	0.974228	0.989383
C8orf76	365.315	-0.00842789	0.0532837	-0.15817	0.874323	0.949015
C8orf82	543.626	0.0506211	0.105409	0.480234	0.631061	0.831566
C8orf88	312.807	0.568242	0.155095	3.66383	0.000248472	0.0185308
C9orf114	1676.26	0.0260002	0.0866627	0.300016	0.764165	0.900545
C9orf116	141.619	0.0641776	0.0915462	0.70104	0.483278	0.740502
C9orf129	113.669	-0.0986314	0.179737	-0.548755	0.583173	0.803634
C9orf131	50.873	-0.349949	0.165428	-2.11542	0.034394	0.215993
C9orf142	599.726	0.124747	0.106094	1.17582	0.239669	0.535468
C9orf16	2585.48	0.273963	0.117571	2.33018	0.0197966	0.16687
C9orf172	2490.24	0.212229	0.114276	1.85716	0.0632883	0.285259
C9orf24	284.317	-0.0241235	0.105267	-0.229165	0.818741	0.924012
C9orf3	444.815	-0.202968	0.0976008	-2.07957	0.0375652	0.22539
C9orf40	502.205	0.0370937	0.0690917	0.536876	0.591353	0.808702
C9orf64	394.467	-0.0545078	0.0683919	-0.796991	0.425456	0.698978
C9orf69	1640.78	0.189386	0.075694	2.502	0.0123495	0.132759
C9orf72	1131.54	-0.120475	0.0914658	-1.31716	0.187785	0.477279
C9orf78	2769.79	0.151743	0.046682	3.25057	0.00115174	0.0419391
C9orf85	460.974	-0.0472819	0.0852282	-0.554767	0.579054	0.800459
C9orf9	679.896	0.0774606	0.0582355	1.33013	0.183476	0.472209
C9orf91	2350.23	0.0248395	0.133055	0.186686	0.851907	0.93928
CA10	1793.62	-0.0418921	0.154339	-0.271429	0.786061	0.909332
CA11	14366.2	0.216726	0.118441	1.82981	0.0672779	0.29311
CA12	236.02	-0.456908	0.239553	-1.90734	0.056477	0.268183
CA13	194.138	0.0615613	0.0817728	0.752834	0.45155	0.720046
CA14	305.323	-0.743127	0.203338	-3.65464	0.000257545	0.0187068
CA2	3931.17	0.172065	0.163877	1.04996	0.293734	0.590307
CA3	65.7734	0.239058	0.0926249	2.58092	0.00985368	0.116589
CA4	345.753	-0.0513821	0.174419	-0.294591	0.768306	0.901835
CA5B	866.942	-0.0338718	0.094948	-0.356741	0.721286	0.879457
CA7	272.338	0.126195	0.165501	0.762499	0.445762	0.715136
CA8	671.086	0.272958	0.121635	2.24408	0.0248272	0.185641
CAAP1	548.418	0.0623687	0.0444549	1.40297	0.160627	0.442433
CAB39	5163.2	-0.0106491	0.0838176	-0.127051	0.8989	0.96017
CAB39L	2860.4	0.361803	0.108395	3.33781	0.000844421	0.0365312
CABIN1	3003.31	0.0117684	0.0592263	0.198702	0.842496	0.934835
CABLES1	4301.17	0.133141	0.166312	0.800547	0.423394	0.698267
CABLES2	561.339	-0.10497	0.0698114	-1.50363	0.132677	0.404036
CABP1	6579.4	0.0252381	0.173584	0.145394	0.884399	0.954184
CABP7	311.855	0.117987	0.16465	0.716591	0.473627	0.734911
CABYR	316.367	-0.0877172	0.0934026	-0.939131	0.347663	0.63815
CACFD1	722.859	0.13872	0.117931	1.17628	0.239483	0.535357
CACHD1	1292.4	0.182163	0.118249	1.5405	0.123439	0.390932
CACNA1A	3549.3	-0.0685169	0.124007	-0.552526	0.580588	0.801762
CACNA1B	2627.66	-0.209039	0.170947	-1.22283	0.221394	0.515311
CACNA1C	2196.33	-0.0444577	0.140015	-0.317521	0.750848	0.894384
CACNA1D	708.698	-0.247057	0.127617	-1.93593	0.0528766	0.260269
CACNA1E	3536.28	-0.0934475	0.180525	-0.517643	0.604707	0.817196
CACNA1F	92.8896	-0.140395	0.122106	-1.14979	0.250232	0.546244
CACNA1G	1009.42	-0.140837	0.160106	-0.879652	0.379048	0.663782
CACNA1H	587.527	-0.0545887	0.146391	-0.372896	0.709226	0.874572
CACNA1I	1987.85	0.0322209	0.162512	0.198267	0.842836	0.934835
CACNA2D1	3551.04	-0.164133	0.145619	-1.12714	0.259684	0.55793
CACNA2D2	525.71	-0.305665	0.131371	-2.32673	0.0199798	0.167757
CACNA2D3	1037.34	-0.22943	0.21135	-1.08555	0.277679	0.574353
CACNB1	3318.13	-0.025798	0.149264	-0.172834	0.862782	0.943616
CACNB2	1553.25	0.0530809	0.156553	0.339061	0.734564	0.886844
CACNB3	2752.26	0.150364	0.15988	0.940479	0.346972	0.637763
CACNB4	2733.85	-0.149676	0.183927	-0.81378	0.415771	0.691843
CACNG2	321.914	-0.20341	0.184279	-1.10382	0.269672	0.567018
CACNG3	2058.31	-0.0485384	0.204114	-0.237801	0.812036	0.920109
CACNG4	1027.71	0.0913433	0.129242	0.706759	0.479716	0.738538
CACNG7	5195.78	0.156143	0.0770806	2.02571	0.0427941	0.237845
CACNG8	5887.4	-0.171843	0.176595	-0.973088	0.33051	0.624964
CACTIN	1076.3	0.0864263	0.0592812	1.4579	0.144867	0.422775
CACUL1	2317.38	-0.0188783	0.0433887	-0.435097	0.663492	0.850043
CACYBP	4688.78	0.201923	0.0965831	2.09067	0.0365579	0.222854
CAD	949.093	-0.163968	0.0719845	-2.27783	0.0227367	0.179
CADM1	5120.79	0.00507542	0.0794818	0.0638564	0.949085	0.979859
CADM2	9845.78	-0.112915	0.107142	-1.05389	0.291935	0.58883
CADM3	17817.6	0.0713099	0.147346	0.483963	0.628412	0.830542
CADM4	9199.73	-0.0521335	0.0871993	-0.597866	0.549929	0.784351
CADPS	3920.04	-0.160465	0.220525	-0.727651	0.466827	0.730658
CADPS2	2504.19	-0.109938	0.180371	-0.609513	0.542185	0.780528
CALB1	313.283	-0.477126	0.271427	-1.75784	0.0787743	0.315557
CALB2	714.954	-0.0148046	0.229809	-0.0644213	0.948635	0.979678
CALCOCO1	3854.82	-0.0659048	0.0587288	-1.12219	0.261782	0.559251
CALCOCO2	3163.35	0.127168	0.100344	1.26732	0.205042	0.497932
CALCRL	626.575	0.118533	0.122551	0.967211	0.333439	0.626667
CALD1	2639.94	0.449559	0.180193	2.49487	0.0126003	0.134091
CALHM1	123.919	-0.0576247	0.198106	-0.290878	0.771145	0.903035
CALHM2	284.589	0.235906	0.0917267	2.57184	0.0101161	0.118493
CALM1	75759	-0.0100503	0.108979	-0.0922222	0.926522	0.969831
CALM2	44782.3	-0.14006	0.0778311	-1.79954	0.071933	0.302171
CALM3	46290.1	-0.119997	0.172169	-0.696971	0.485821	0.742049
CALML4	147.847	0.153626	0.126694	1.21258	0.225292	0.51945
CALN1	1942.03	-0.0749894	0.16052	-0.467166	0.640381	0.837333
CALR	8512.12	0.0317149	0.0766553	0.413734	0.679069	0.859432
CALU	2065.56	0.0680118	0.0755013	0.900803	0.367693	0.655522
CALY	3667.06	-0.0374566	0.201354	-0.186024	0.852426	0.939452
CAMK1	1940.46	0.13129	0.113649	1.15522	0.248	0.543716
CAMK1D	7009.23	-0.0565637	0.169575	-0.333562	0.73871	0.888469
CAMK1G	1677.42	-0.0220023	0.203424	-0.10816	0.913869	0.966722
CAMK2A	56547.6	0.0370724	0.176553	0.209979	0.833684	0.930681
CAMK2B	13955.7	0.140597	0.13442	1.04595	0.295583	0.591862
CAMK2D	4765.67	-0.0652137	0.153363	-0.425224	0.670673	0.853528
CAMK2G	8755.52	-0.0272766	0.105837	-0.257722	0.796621	0.914765
CAMK2N1	25959.6	-0.0205845	0.107801	-0.190949	0.848566	0.937705
CAMK2N2	1274.64	0.109942	0.142691	0.770493	0.441007	0.711499
CAMK4	2329.01	-0.275777	0.199144	-1.38481	0.166111	0.449777
CAMKK1	4609.43	0.0549003	0.189637	0.289501	0.772198	0.903651
CAMKK2	7397.44	-0.108391	0.155867	-0.69541	0.486798	0.7422
CAMKMT	378.869	-0.0549799	0.0780385	-0.704523	0.481107	0.738816
CAMKV	5168.87	0.0262101	0.199494	0.131383	0.895473	0.958856
CAMLG	2624.27	0.0460498	0.0716486	0.642717	0.520408	0.765972
CAMSAP1	2641.28	-0.0606333	0.0584312	-1.03769	0.299415	0.595415
CAMSAP2	6056.75	0.0944045	0.0746241	1.26507	0.205847	0.499229
CAMSAP3	873.336	0.0639037	0.126209	0.506333	0.612623	0.822232
CAMTA1	4529.77	-0.128635	0.123718	-1.03974	0.298462	0.59493
CAMTA2	4441.83	-0.0458977	0.128318	-0.357687	0.720577	0.879062
CAND1	5107.39	-0.0965323	0.0760814	-1.2688	0.204512	0.497525
CAND2	905.68	-0.0824673	0.0773935	-1.06556	0.286623	0.583262
CANT1	827.963	-0.102553	0.0686536	-1.49377	0.135235	0.408062
CANX	18296.1	0.0249381	0.0525362	0.474684	0.635012	0.833997
CAP1	6050.34	0.0201734	0.0404966	0.498151	0.618377	0.825787
CAP2	5504.13	-0.0515504	0.220928	-0.233336	0.815501	0.921992
CAPG	900.203	0.088933	0.158083	0.562571	0.573727	0.798152
CAPN1	2569.91	0.0786482	0.0776026	1.01347	0.310833	0.605781
CAPN10	874.503	0.138378	0.0844668	1.63825	0.10137	0.35491
CAPN15	855.766	0.0112545	0.107052	0.105132	0.916271	0.967423
CAPN2	4328.26	0.266716	0.141996	1.87833	0.0603364	0.278046
CAPN3	2710.58	-0.32872	0.198832	-1.65325	0.0982791	0.351348
CAPN5	891.167	0.111066	0.0809867	1.37141	0.170247	0.454787
CAPN7	773.119	-0.106661	0.0886044	-1.20379	0.22867	0.522797
CAPN9	136.76	-0.0893588	0.191257	-0.467219	0.640343	0.837333
CAPNS1	6231.5	0.120432	0.0856851	1.40552	0.159866	0.441578
CAPRIN1	4171.9	-0.0761432	0.100791	-0.755454	0.449977	0.719041
CAPRIN2	1090.42	-0.305089	0.099193	-3.07571	0.0021	0.0547036
CAPS	1422.96	0.0821863	0.187222	0.438977	0.660678	0.848358
CAPS2	260.308	-0.303764	0.129429	-2.34696	0.0189271	0.162904
CAPZA1	2864.9	-0.105274	0.040997	-2.56785	0.0102331	0.118784
CAPZA2	2889.6	0.00659024	0.0516903	0.127495	0.898549	0.959889
CAPZB	5323.39	-0.00955947	0.0453029	-0.211012	0.832878	0.930614
CARD10	140.456	-0.00406235	0.19305	-0.0210429	0.983211	0.992497
CARD16	61.3302	0.013912	0.16821	0.0827058	0.934085	0.972613
CARD19	155.813	0.125543	0.120899	1.03841	0.299078	0.59495
CARD6	158.706	0.232676	0.175235	1.32779	0.184247	0.473393
CARD8	418.78	0.265192	0.134117	1.97732	0.0480058	0.250894
CARF	869.802	-0.302527	0.0849094	-3.56294	0.000366727	0.0226935
CARHSP1	2597.77	0.121965	0.136583	0.892976	0.37187	0.658965
CARKD	1113.1	0.0340703	0.0587842	0.579583	0.562196	0.790923
CARM1	1504.64	0.133954	0.0890207	1.50475	0.132388	0.403704
CARNMT1	609.071	-0.032483	0.080963	-0.401207	0.688267	0.864737
CARNS1	5074.49	-0.682453	0.244472	-2.79153	0.00524593	0.0869112
CARS	1189.25	0.0107589	0.0712387	0.151027	0.879955	0.952457
CARS2	441.841	0.156533	0.0964224	1.62341	0.104502	0.35991
CARTPT	445.602	-0.00420534	0.318193	-0.0132163	0.989455	0.995036
CASC1	90.5996	-0.199456	0.141051	-1.41407	0.15734	0.438393
CASC10	572.167	0.314257	0.142496	2.20537	0.0274279	0.194214
CASC3	7181.8	0.368856	0.127522	2.89248	0.00382212	0.0730781
CASC4	7089.27	0.166059	0.0529287	3.1374	0.00170452	0.0495453
CASD1	1904.08	-0.160748	0.127585	-1.25994	0.207692	0.501354
CASK	1599.31	0.0468644	0.0560031	0.836819	0.402694	0.682829
CASKIN1	7268.15	0.132247	0.120667	1.09597	0.273093	0.570184
CASKIN2	1997.15	-0.0211431	0.10372	-0.203849	0.838472	0.932546
CASP1	204.348	-0.220845	0.181381	-1.21758	0.223385	0.517515
CASP10	360.901	-0.252742	0.13201	-1.91457	0.0555477	0.266054
CASP2	509.988	-0.0752424	0.0774951	-0.970932	0.331582	0.625184
CASP3	679.067	-0.0518579	0.0512358	-1.01214	0.31147	0.606418
CASP4	99.7924	0.283161	0.227634	1.24393	0.213525	0.507598
CASP6	146.399	0.251337	0.128015	1.96335	0.0496059	0.254195
CASP7	521.71	0.23515	0.156861	1.49909	0.13385	0.405716
CASP8	225.919	-0.142731	0.100833	-1.41552	0.156915	0.437653
CASP8AP2	299.082	-0.0896911	0.117165	-0.765509	0.443969	0.714095
CASP9	696.771	-0.0870004	0.0585313	-1.48639	0.137175	0.410587
CASQ1	415.895	-0.0157562	0.17005	-0.0926566	0.926176	0.969831
CAST	2925.21	0.0279059	0.0678481	0.411301	0.680852	0.86064
CAT	1776.63	-0.0965421	0.146891	-0.657237	0.511029	0.759325
CATSPER2	163.656	-0.263485	0.129914	-2.02814	0.0425456	0.237425
CAV1	671.966	-0.0162918	0.186885	-0.0871755	0.930532	0.971211
CAV2	627.562	0.0153163	0.118837	0.128885	0.897449	0.959779
CBARP	779.69	0.0178095	0.139414	0.127746	0.89835	0.959889
CBFA2T2	2308.69	-0.154169	0.0550624	-2.79991	0.00511175	0.0864213
CBFA2T3	438.13	0.140849	0.122888	1.14616	0.251727	0.548264
CBFB	1617.23	0.0261288	0.123363	0.211804	0.83226	0.930472
CBL	2190.49	0.113438	0.0581773	1.94986	0.0511924	0.257663
CBLB	394.676	-0.0947591	0.0658612	-1.43877	0.150216	0.429814
CBLL1	1070.46	-0.055738	0.0554191	-1.00576	0.314533	0.609358
CBLN1	186.043	0.0955699	0.192522	0.496411	0.619604	0.826112
CBLN2	1179.28	0.0504862	0.203844	0.247671	0.804389	0.918453
CBLN3	146.371	0.12323	0.1234	0.998626	0.317976	0.612534
CBLN4	731.888	-0.18615	0.287962	-0.64644	0.517994	0.764298
CBR1	4878.71	-0.202255	0.125899	-1.60649	0.108167	0.366424
CBR3	281.308	0.286263	0.100148	2.85839	0.00425793	0.0781455
CBR4	1376.43	-0.0212757	0.0375043	-0.567287	0.570519	0.796538
CBS	1616.46	0.100161	0.264747	0.378326	0.705188	0.872983
CBSL	879.943	0.784647	0.983667	0.797675	0.425059	0.698741
CBWD1	481.302	-0.0385115	0.100274	-0.384062	0.700932	0.871372
CBWD2	389.209	0.0378297	0.135462	0.279264	0.780042	0.906801
CBWD3	315.637	-0.0857336	0.092033	-0.931553	0.351567	0.64137
CBWD5	363.091	0.174387	0.13598	1.28245	0.199686	0.490962
CBX1	4449.84	0.0323005	0.0330555	0.977158	0.328491	0.622829
CBX3	3359.51	-0.032077	0.0430273	-0.745503	0.455967	0.722642
CBX4	1231.1	-0.0762681	0.063596	-1.19926	0.230427	0.524334
CBX5	7712.77	0.0938063	0.0457488	2.05046	0.0403193	0.232369
CBX6	11369.2	0.0195171	0.087592	0.222818	0.823677	0.926159
CBX7	8053.36	-0.00805504	0.07301	-0.110328	0.912149	0.96583
CBX8	211.587	0.00233997	0.0797311	0.0293483	0.976587	0.990037
CBY1	740.751	0.171009	0.083449	2.04926	0.0404363	0.232433
CBY3	33.4298	-0.105365	0.135486	-0.777685	0.436755	0.708552
CC2D1A	1865.92	0.0509731	0.0832453	0.612324	0.540324	0.779238
CC2D1B	1473.86	0.150189	0.0861469	1.7434	0.081263	0.320753
CC2D2A	357.324	-0.0996675	0.103261	-0.965197	0.334446	0.627567
CCAR1	1552.71	-0.0705138	0.0711991	-0.990375	0.321991	0.61631
CCAR2	3157.21	-0.0824792	0.0668946	-1.23297	0.217586	0.511301
CCBE1	234.609	0.0461784	0.113139	0.408157	0.683159	0.862065
CCBL1	712.205	-0.0230698	0.0645574	-0.357352	0.720828	0.879225
CCBL2	576.675	-0.102559	0.143275	-0.715817	0.474104	0.735104
CCDC102A	98.1633	0.633002	0.195448	3.23872	0.00120067	0.0427234
CCDC102B	101.804	-0.254093	0.117549	-2.16159	0.0306498	0.20443
CCDC103	284.392	0.366374	0.163744	2.23748	0.0252553	0.186802
CCDC106	1491.63	0.106943	0.0983971	1.08685	0.277104	0.573594
CCDC107	675.466	0.258878	0.094131	2.75019	0.00595613	0.0913583
CCDC109B	174.155	0.0434605	0.137642	0.315751	0.752191	0.895118
CCDC110	71.4325	0.0366842	0.131259	0.27948	0.779876	0.906801
CCDC112	504.512	-0.234118	0.0788421	-2.96945	0.00298334	0.0654237
CCDC113	794.105	-0.113001	0.104169	-1.08479	0.278015	0.574788
CCDC115	1459.19	-0.0863443	0.0902721	-0.956489	0.338825	0.631382
CCDC117	1190.51	0.215381	0.0808599	2.66364	0.00773013	0.102938
CCDC12	867.93	0.0621641	0.0684397	0.908305	0.363717	0.652523
CCDC120	340.467	0.138757	0.0924191	1.50139	0.133255	0.404717
CCDC121	290.831	0.0388431	0.112487	0.345313	0.729859	0.884611
CCDC122	108.167	-0.345028	0.171754	-2.00885	0.0445527	0.241938
CCDC124	1999.91	0.152541	0.0785402	1.9422	0.052113	0.25877
CCDC125	427.299	-0.103182	0.0787107	-1.3109	0.189891	0.479636
CCDC126	356.328	0.030022	0.0989222	0.30349	0.761516	0.899549
CCDC127	1669.7	0.0818973	0.0394148	2.07783	0.0377249	0.225601
CCDC130	573.732	-0.186926	0.08213	-2.27597	0.0228476	0.179475
CCDC134	71.7169	-0.107882	0.107472	-1.00381	0.315468	0.610222
CCDC136	1639.8	-0.0702172	0.130563	-0.537805	0.590712	0.808048
CCDC137	546.154	0.102493	0.0634975	1.61413	0.1065	0.362943
CCDC138	95.6572	-0.116042	0.0728134	-1.59369	0.111005	0.370321
CCDC14	890.295	-0.341476	0.102312	-3.33758	0.000845104	0.0365312
CCDC142	215.268	-0.123848	0.0986284	-1.2557	0.209225	0.503637
CCDC144A	1266.82	-0.399137	0.172378	-2.31547	0.0205871	0.170178
CCDC146	160.946	-0.391735	0.110003	-3.56112	0.000369274	0.0227327
CCDC149	1341.87	0.115871	0.0583444	1.98598	0.0470359	0.248445
CCDC151	155.2	0.378018	0.156815	2.41059	0.0159267	0.150364
CCDC152	1316.75	-0.0954545	0.173918	-0.548846	0.583111	0.803629
CCDC157	166.104	0.112892	0.0962008	1.1735	0.240595	0.536184
CCDC159	332.133	-0.171492	0.135889	-1.262	0.206948	0.50053
CCDC160	120.11	0.214813	0.151623	1.41675	0.156555	0.437556
CCDC167	321.585	0.210068	0.09786	2.14662	0.0318236	0.207663
CCDC171	286.553	-0.061701	0.0802437	-0.768921	0.44194	0.712425
CCDC174	552.441	0.0446663	0.0545979	0.818096	0.413303	0.690414
CCDC177	193.66	-0.17099	0.192608	-0.887766	0.374667	0.661331
CCDC181	396.433	0.0428816	0.0980974	0.437133	0.662015	0.84897
CCDC184	859.371	-0.294086	0.207061	-1.42028	0.155525	0.436222
CCDC186	1224.53	-0.115433	0.0600125	-1.92349	0.0544185	0.264212
CCDC188	79.2113	-0.499418	0.165886	-3.01061	0.00260727	0.0609754
CCDC189	68.616	0.0998549	0.151979	0.657032	0.51116	0.759438
CCDC191	301.827	-0.311595	0.118554	-2.62829	0.00858161	0.107686
CCDC22	530.701	-0.110196	0.0475144	-2.31921	0.0203835	0.169298
CCDC24	167.914	0.163166	0.135169	1.20713	0.227384	0.521905
CCDC25	1554.9	0.0741817	0.0622172	1.1923	0.233143	0.527627
CCDC28A	1310.92	0.119301	0.0748458	1.59396	0.110944	0.37021
CCDC28B	326.858	0.160946	0.084573	1.90304	0.0570354	0.269344
CCDC3	2219.09	0.240233	0.14045	1.71045	0.087182	0.33229
CCDC30	170.119	-0.0161257	0.0791449	-0.203749	0.83855	0.932546
CCDC34	284.579	0.0961846	0.136326	0.705551	0.480468	0.738611
CCDC39	136.894	-0.286925	0.127327	-2.25345	0.024231	0.183758
CCDC40	101.108	-0.0915717	0.129097	-0.709325	0.478123	0.737574
CCDC43	778.642	-0.0412105	0.0489362	-0.842128	0.399717	0.680048
CCDC47	4121.56	-0.0432848	0.058528	-0.739558	0.459568	0.724735
CCDC50	2466.84	-0.034555	0.0911471	-0.379113	0.704604	0.872667
CCDC51	331.349	0.0984634	0.050588	1.94638	0.0516093	0.25796
CCDC53	591.182	0.0967242	0.0787941	1.22756	0.219613	0.513892
CCDC57	625.211	-0.259959	0.126187	-2.0601	0.0393885	0.2299
CCDC58	205.715	0.170496	0.076964	2.21527	0.0267417	0.191972
CCDC59	125.31	0.100193	0.0734896	1.36336	0.17277	0.458494
CCDC6	3673.53	0.148935	0.0972761	1.53106	0.125756	0.39352
CCDC61	249.723	-0.180045	0.0976321	-1.84412	0.0651663	0.288469
CCDC64	987.917	-0.0234101	0.133274	-0.175654	0.860566	0.942856
CCDC65	245.342	-0.116025	0.136734	-0.848543	0.396136	0.677281
CCDC66	274.4	-0.0925893	0.153598	-0.602802	0.54664	0.782919
CCDC68	234.58	0.00973506	0.144168	0.0675259	0.946163	0.978514
CCDC69	701.918	0.244168	0.15818	1.5436	0.122684	0.389921
CCDC7	123.35	-0.223927	0.086447	-2.59034	0.00958818	0.114627
CCDC71	256.527	-0.153037	0.0675402	-2.26586	0.02346	0.180564
CCDC71L	340.661	0.117822	0.067168	1.75414	0.0794058	0.3167
CCDC74A	281.838	0.123671	0.0935756	1.32162	0.186295	0.476152
CCDC74B	130.641	0.426633	0.107614	3.96448	7.35555e-05	0.010141
CCDC77	236.248	0.0930392	0.101084	0.920413	0.357357	0.64618
CCDC8	271.061	0.0206185	0.136223	0.151358	0.879693	0.952287
CCDC80	494.768	0.208148	0.146118	1.42453	0.154294	0.434547
CCDC82	1700.5	-0.172175	0.0797019	-2.16023	0.0307545	0.204553
CCDC84	245.633	0.077622	0.170161	0.456169	0.648268	0.840748
CCDC85A	731.363	-0.140458	0.193099	-0.727391	0.466987	0.730741
CCDC85B	4137.96	0.205024	0.126771	1.61728	0.105818	0.361721
CCDC85C	2438.51	0.123686	0.0931783	1.32741	0.184373	0.473397
CCDC86	532.834	0.125004	0.0612724	2.04014	0.0413366	0.234847
CCDC88A	8343.29	-0.33914	0.105983	-3.19995	0.00137452	0.0454148
CCDC88B	303.259	-0.119061	0.125865	-0.945945	0.344177	0.635318
CCDC88C	301.837	0.0122506	0.130754	0.0936921	0.925354	0.96964
CCDC9	865.122	0.149014	0.0848615	1.75597	0.0790941	0.316192
CCDC90B	852.203	0.022797	0.0729714	0.312411	0.754728	0.896474
CCDC91	1348.66	-0.0186567	0.0660527	-0.282451	0.777597	0.906114
CCDC92	4891.57	0.10123	0.0805061	1.25742	0.208602	0.502842
CCDC93	1610.7	-0.138918	0.0567112	-2.44957	0.0143028	0.143276
CCDC94	628.931	0.197593	0.082917	2.38302	0.0171712	0.155185
CCDC96	138.843	-0.00409936	0.107049	-0.0382942	0.969453	0.988334
CCDC97	898.924	0.0407749	0.0663391	0.614643	0.53879	0.778199
CCER2	77.9211	-0.0804181	0.167175	-0.481042	0.630486	0.831516
CCHCR1	685.626	0.00700993	0.0828915	0.0845675	0.932605	0.972045
CCK	4796.75	0.0107552	0.200555	0.0536272	0.957232	0.983673
CCKBR	554.755	-0.232852	0.199411	-1.1677	0.242928	0.538672
CCL2	331.405	1.22309	0.384243	3.18311	0.00145701	0.0463735
CCL28	134.323	-0.0801464	0.0706669	-1.13414	0.256734	0.554694
CCL4L2	32.5193	-0.883484	0.29052	-3.04104	0.0023576	0.0573123
CCL5	91.8518	0.107281	0.163107	0.65773	0.510712	0.7591
CCM2	3051.23	0.177188	0.0975347	1.81666	0.0692688	0.296699
CCM2L	227.166	0.104295	0.132563	0.786755	0.431425	0.703899
CCNA1	242.677	-0.0391696	0.19006	-0.206091	0.83672	0.931563
CCNA2	207.889	-0.0183421	0.163247	-0.112358	0.91054	0.96509
CCNB1	199.9	0.0393614	0.126895	0.310188	0.756418	0.897007
CCNB1IP1	952.515	0.107565	0.0704995	1.52576	0.12707	0.396007
CCNC	1184.87	-0.116546	0.0665732	-1.75065	0.0800062	0.318078
CCND1	1322.31	0.0137959	0.153356	0.0899599	0.928319	0.970695
CCND2	4073.46	0.0125028	0.107571	0.116229	0.907471	0.963681
CCND3	3447.33	0.179177	0.0708396	2.52933	0.0114281	0.127033
CCNDBP1	266.764	-0.1028	0.0917745	-1.12014	0.262654	0.559806
CCNE1	91.4169	-0.0819381	0.121701	-0.673273	0.500774	0.751982
CCNE2	336.92	-0.609392	0.174023	-3.5018	0.000462134	0.0255813
CCNF	285.056	0.114432	0.164272	0.696604	0.486051	0.742049
CCNG1	1753.42	0.203496	0.104862	1.94061	0.0523054	0.25885
CCNG2	2529.46	0.0839274	0.0587738	1.42797	0.1533	0.433738
CCNH	806.639	-0.184023	0.0811654	-2.26726	0.0233745	0.180564
CCNI	13992.9	0.0754279	0.0674557	1.11818	0.263489	0.560387
CCNI2	197.936	-0.132918	0.107718	-1.23394	0.217225	0.511065
CCNJ	223.223	-0.0184284	0.0608329	-0.302934	0.76194	0.8997
CCNK	941.283	0.0805715	0.0568684	1.41681	0.15654	0.437556
CCNL1	575.139	-0.073478	0.0888228	-0.827243	0.4081	0.6871
CCNL2	910.881	-0.24706	0.0733722	-3.36721	0.000759317	0.0347936
CCNT1	1095.12	-0.0731858	0.0682367	-1.07253	0.283483	0.580051
CCNT2	1919.37	-0.144293	0.0527266	-2.73662	0.00620743	0.0931318
CCNY	4080.58	0.0428491	0.0394543	1.08604	0.277459	0.574158
CCNYL1	643.509	-0.105929	0.0497324	-2.12997	0.0331739	0.211328
CCP110	5313.93	0.0453145	0.147262	0.307713	0.758301	0.898128
CCPG1	3551.2	-0.117518	0.0521263	-2.25448	0.0241659	0.183591
CCR1	181.856	-0.385159	0.263225	-1.46323	0.143404	0.420741
CCR10	193.304	-0.142317	0.102522	-1.38816	0.165089	0.44878
CCS	383.622	0.00797357	0.0896361	0.088955	0.929118	0.970695
CCSAP	3500.15	-0.128019	0.0835032	-1.5331	0.125251	0.393377
CCSER2	4209.14	-0.0716959	0.0526732	-1.36114	0.173468	0.459458
CCT2	3067.38	0.0302579	0.0802057	0.377254	0.705985	0.873289
CCT3	3950.17	0.0853671	0.0617651	1.38213	0.166933	0.450275
CCT4	4005.04	-0.0043373	0.0826254	-0.0524935	0.958135	0.983864
CCT5	2905.95	0.107471	0.0683928	1.57138	0.116094	0.380003
CCT6A	3708.02	-0.0114645	0.0708122	-0.1619	0.871385	0.947164
CCT6B	73.7562	-0.197587	0.216396	-0.913083	0.361199	0.649279
CCT7	4663.83	0.114678	0.0592697	1.93485	0.0530084	0.260731
CCT8	2602.52	0.092988	0.141818	0.655687	0.512026	0.76023
CCZ1	1309.29	-0.0379082	0.0674661	-0.561884	0.574195	0.798152
CCZ1B	582.544	0.0695616	0.130273	0.533969	0.593363	0.80963
CD109	568.354	0.194104	0.181235	1.071	0.284168	0.581041
CD14	817.824	-0.0945823	0.231042	-0.409373	0.682266	0.861418
CD151	1517.71	0.40481	0.136786	2.95944	0.00308198	0.0661084
CD163	556.31	0.405329	0.392242	1.03337	0.301433	0.596927
CD164	4151	-0.0373654	0.0780551	-0.478706	0.632148	0.832265
CD177	78.7641	0.451308	0.452056	0.998347	0.318111	0.612566
CD200	2482.92	-0.208308	0.184173	-1.13104	0.258038	0.555749
CD22	1824	-0.419305	0.22782	-1.84051	0.0656932	0.289741
CD24	656.253	0.223934	0.207156	1.08099	0.279701	0.575906
CD276	257.61	-0.289252	0.123051	-2.35067	0.0187399	0.161596
CD2AP	671.762	0.0133994	0.0871183	0.153807	0.877762	0.951434
CD2BP2	3138.31	0.105036	0.0399004	2.63245	0.00847717	0.107203
CD300A	221.45	-0.447682	0.230057	-1.94596	0.0516591	0.25796
CD302	637.724	-0.166075	0.176628	-0.940254	0.347087	0.637775
CD320	647.184	0.14891	0.11486	1.29645	0.19482	0.485516
CD34	1629.53	0.205306	0.205635	0.998401	0.318085	0.612566
CD37	157.122	-0.535335	0.216972	-2.4673	0.0136136	0.139868
CD38	321.63	-0.589279	0.198342	-2.97102	0.0029681	0.0652983
CD3EAP	402.427	-0.00214504	0.0529478	-0.0405123	0.967685	0.987539
CD4	700.933	-0.325977	0.167273	-1.94876	0.0513236	0.257801
CD40	161.948	0.112974	0.150391	0.751204	0.45253	0.720438
CD44	1838.27	0.538274	0.319244	1.68609	0.0917781	0.34043
CD46	3030.92	-0.0502808	0.0706785	-0.711401	0.476836	0.736914
CD47	7458.96	-0.0806065	0.0785515	-1.02616	0.304816	0.599789
CD52	78.9131	0.772253	0.179889	4.29294	1.76326e-05	0.00515021
CD53	537.333	-0.435553	0.202946	-2.14616	0.0318604	0.20773
CD55	1181.46	0.0135365	0.151119	0.0895751	0.928625	0.970695
[truncated: 11,729 more rows]

## Sheet: DESeq2 CBE results
	baseMean	log2FoldChange	lfcSE	stat	pvalue	padj
A2M	3474.73	-0.0880069	0.15306	-0.574981	0.565304	0.752402
A2ML1	173.168	0.0263487	0.115569	0.227992	0.819652	0.915943
A4GALT	93.1151	0.325741	0.162126	2.00918	0.0445182	0.16726
AAAS	500.383	0.110788	0.0857304	1.29228	0.196259	0.417027
AACS	654.854	0.232126	0.08942	2.5959	0.00943431	0.0675226
AADAT	95.2105	-0.118051	0.103015	-1.14595	0.251816	0.481827
AAED1	300.632	0.0544346	0.0750165	0.725635	0.468062	0.680545
AAGAB	763.109	-0.215611	0.0829167	-2.60033	0.00931329	0.066946
AAK1	11079.5	-0.0383982	0.0546975	-0.70201	0.482673	0.692323
AAMDC	299.206	0.03169	0.0877192	0.361266	0.7179	0.855139
AAMP	2936.52	0.181515	0.0511793	3.54665	0.000390169	0.0104341
AAR2	838.073	0.0943276	0.0488517	1.9309	0.0534958	0.188046
AARS	8080.4	-0.0319226	0.0540406	-0.590715	0.554711	0.7456
AARS2	1364.59	-0.147428	0.0800569	-1.84155	0.0655416	0.213647
AARSD1	749.727	-0.0129398	0.146239	-0.0884839	0.929492	0.970657
AASDH	795.095	-0.0649058	0.106944	-0.606913	0.543909	0.737887
AASDHPPT	4185.55	-0.00282719	0.0614821	-0.0459839	0.963323	0.985847
AASS	191.126	-0.52396	0.20112	-2.60521	0.00918171	0.0664312
AATF	1654.59	0.146297	0.0610265	2.39727	0.0165177	0.0930958
AATK	5977.55	0.0984531	0.0705152	1.3962	0.162655	0.370088
ABAT	12561.1	-0.181151	0.0660597	-2.74223	0.00610238	0.0529418
ABC7-42404400C24.1	563.939	-0.151416	0.106139	-1.42658	0.1537	0.357026
ABCA1	1061.34	-0.461929	0.14881	-3.10416	0.00190818	0.0263498
ABCA10	239.141	0.198241	0.16069	1.23369	0.21732	0.442374
ABCA2	8605.66	-0.145701	0.106965	-1.36214	0.173153	0.384444
ABCA3	7036.82	0.057129	0.0663612	0.860879	0.389304	0.614799
ABCA5	4993.64	-0.100466	0.099588	-1.00881	0.313064	0.544801
ABCA6	159.816	-0.0219002	0.154747	-0.141523	0.887457	0.951411
ABCA7	1640.83	0.0405376	0.142971	0.283537	0.776766	0.891587
ABCA8	604.027	-0.0628763	0.15783	-0.398379	0.690351	0.838798
ABCA9	625.331	-0.0943578	0.0839033	-1.1246	0.260758	0.491147
ABCB1	662.976	0.0380295	0.182739	0.208108	0.835144	0.924215
ABCB10	1485.28	0.0468805	0.048368	0.969248	0.332422	0.56397
ABCB6	469.127	-0.0102744	0.0850355	-0.120824	0.90383	0.959846
ABCB7	685.812	-0.0122047	0.0696709	-0.175177	0.860941	0.938205
ABCB8	1764.56	-0.266386	0.103909	-2.56364	0.010358	0.0708152
ABCB9	1494.35	-0.0340861	0.0728336	-0.468	0.639785	0.803316
ABCC1	932.94	0.0874563	0.0706418	1.23803	0.215707	0.44064
ABCC10	1268.68	0.0114233	0.0775189	0.147361	0.882847	0.94886
ABCC5	8771.54	-0.0507278	0.0629375	-0.806003	0.420241	0.641005
ABCC8	3411.91	0.0163721	0.0876848	0.186716	0.851883	0.932966
ABCC9	931.358	-0.0715875	0.079599	-0.899352	0.368465	0.596167
ABCD1	145.472	0.220338	0.118927	1.85272	0.063923	0.209846
ABCD2	1491.09	-0.395248	0.133092	-2.96973	0.00298063	0.0347837
ABCD3	2153.93	-0.148634	0.0441197	-3.36888	0.000754731	0.0153564
ABCD4	261.887	0.190278	0.091476	2.08008	0.0375178	0.15153
ABCE1	1749.75	-0.143814	0.064615	-2.22571	0.0260339	0.121615
ABCF1	1663.05	-0.0372897	0.0551457	-0.676203	0.498912	0.703302
ABCF2	2108.48	0.11722	0.0407999	2.87304	0.00406547	0.041514
ABCF3	1212.6	0.114877	0.0858779	1.33768	0.181001	0.396108
ABCG1	1158.46	-0.0236242	0.114997	-0.205433	0.837234	0.925516
ABCG2	1019.77	0.0724824	0.16751	0.432705	0.665229	0.820877
ABCG4	1673.66	0.0684827	0.0714565	0.958383	0.33787	0.56989
ABHD10	2434.22	-0.0465189	0.053552	-0.868669	0.385028	0.61084
ABHD11	323.82	-0.100939	0.120021	-0.841017	0.400339	0.624359
ABHD12	3163.36	0.0606711	0.0718046	0.844948	0.39814	0.622786
ABHD13	1237.84	-0.036813	0.0780825	-0.471463	0.63731	0.801599
ABHD14A	2025.95	0.196256	0.0959582	2.04522	0.0408332	0.159084
ABHD14B	748.912	-0.179527	0.131951	-1.36056	0.173652	0.385227
ABHD16A	1721.01	0.191039	0.0755885	2.52735	0.0114925	0.0747069
ABHD17A	3726.07	0.236762	0.0942228	2.51279	0.011978	0.0766904
ABHD17B	1525.49	-0.00622312	0.0495096	-0.125695	0.899973	0.958263
ABHD17C	698.849	-0.206208	0.0797033	-2.5872	0.00967596	0.0683139
ABHD18	1100.8	0.0363366	0.049518	0.733805	0.463068	0.677525
ABHD2	9200.6	-0.0891002	0.0634536	-1.40418	0.160266	0.366299
ABHD3	1144.56	0.0113079	0.120171	0.0940984	0.925031	0.969114
ABHD4	777.258	0.0121141	0.102396	0.118306	0.905825	0.960545
ABHD5	426.571	-0.0510323	0.0923911	-0.552351	0.580708	0.762844
ABHD6	1790.5	0.0837925	0.0789017	1.06199	0.288242	0.519469
ABHD8	3143.97	0.301266	0.0762106	3.95307	7.71556e-05	0.00401809
ABI1	3666.68	-0.118301	0.0517729	-2.28499	0.0223135	0.111789
ABI2	9619.22	-0.161233	0.0459842	-3.50626	0.000454445	0.0115409
ABL1	2420.8	-0.0587948	0.0754404	-0.779354	0.435771	0.654643
ABL2	3165.19	-0.00669722	0.0546659	-0.122512	0.902494	0.959296
ABLIM1	54724.6	0.110291	0.0705341	1.56366	0.117898	0.305281
ABLIM2	702.522	-0.00866057	0.090167	-0.0960503	0.923481	0.968744
ABLIM3	6589.44	0.201347	0.0598429	3.36459	0.000766586	0.0155279
ABR	5488.48	-0.239941	0.0935633	-2.56447	0.0103332	0.0706814
ABRACL	64.0702	-0.0893295	0.136651	-0.653705	0.513302	0.714002
ABT1	737.681	0.0696084	0.067082	1.03766	0.299427	0.530704
ABTB1	3632.52	0.136592	0.0752431	1.81535	0.0694707	0.221616
ABTB2	1055.7	-0.292863	0.116646	-2.5107	0.012049	0.0769646
AC004076.7	113.211	0.13183	0.114613	1.15022	0.250051	0.479732
AC004076.9	25.983	0.0727289	0.13324	0.545847	0.585171	0.765973
AC004158.1	8.63776	0.0192993	0.250683	0.0769868	0.938634	0.975065
AC004381.6	127.822	-0.109378	0.15351	-0.712515	0.476146	0.68636
AC004754.3	160.594	-0.18207	0.109395	-1.66433	0.0960458	0.270267
AC004813.1	411.955	0.0903557	0.116904	0.772908	0.439577	0.657458
AC004824.2	68.5491	-0.114621	0.112349	-1.02022	0.307624	0.538796
AC004953.1	27.682	0.224127	0.145363	1.54185	0.12311	0.312676
AC006449.2	154.704	0.189136	0.107649	1.75697	0.0789229	0.239211
AC006486.9	23.9997	-0.37003	0.492308	-0.751623	0.452278	0.669247
AC007326.1	180.105	-0.0431814	0.0988851	-0.436683	0.662341	0.818724
AC007906.1	49.2729	-0.126798	0.233885	-0.542138	0.587723	0.767321
AC008074.1	136.274	0.20194	0.104266	1.93678	0.0527716	0.186095
AC008522.1	363.135	0.104555	0.208431	0.501628	0.615929	0.787011
AC008686.1	106.792	0.0362596	0.141282	0.256647	0.797451	0.902596
AC008759.1	8.48021	0.164765	0.222715	0.739805	0.459418	0.674025
AC008810.1	242.086	0.166152	0.138158	1.20262	0.229124	0.455903
AC008914.1	40.0055	-0.0834153	0.138535	-0.602125	0.547091	0.740332
AC009022.1	53.352	-0.209341	0.288292	-0.726144	0.467751	0.680383
AC009060.2	761.932	0.137395	0.116871	1.17561	0.23975	0.467882
AC009060.3	474.123	0.193194	0.0997495	1.9368	0.0527703	0.186095
AC009065.4	79.7689	0.218849	0.0989411	2.21191	0.0269731	0.124247
AC009977.1	13.072	0.134511	0.175691	0.76561	0.443908	0.661537
AC010287.1	58.9106	-0.074419	0.135124	-0.550745	0.581809	0.763387
AC010412.1	26.4924	0.0743664	0.167866	0.443011	0.657758	0.815199
AC013461.1	1003.25	-0.228762	0.113194	-2.02097	0.0432828	0.164802
AC016577.1	39.819	-0.193241	0.111908	-1.72678	0.0842071	0.249017
AC017081.1	174.394	-0.0629423	0.144739	-0.434869	0.663657	0.819631
AC019206.1	7.57308	0.0694904	0.208871	0.332695	0.739364	0.86948
AC021106.1	24.9547	-0.0393809	0.133489	-0.295012	0.767984	0.887632
AC022405.1	26.0832	0.131662	0.173939	0.756944	0.449083	0.666436
AC026248.1	74.9868	0.0499627	0.121613	0.410834	0.681194	0.832578
AC068533.7	69.6292	0.0528186	0.0977613	0.540281	0.589003	0.768108
AC069063.1	3.63354	0.0203387	0.232517	0.087472	0.930296	0.970807
AC073072.1	6.18269	-0.130239	0.251547	-0.517753	0.604631	0.778936
AC073333.1	753.664	0.0190141	0.0972819	0.195453	0.845038	0.929524
AC073657.1	43.9452	-0.0804649	0.13835	-0.581604	0.560834	0.749463
AC087350.1	56.0667	0.429386	0.188681	2.27573	0.0228623	0.113624
AC090154.1	30.8791	-0.345809	0.178942	-1.93252	0.0532955	0.187505
AC090498.1	20.9898	0.252924	0.176578	1.43236	0.152041	0.354928
AC091180.1	3.06386	-0.0606739	0.24838	-0.244279	0.807015	0.908609
AC092835.2	87.7899	-0.226272	0.138104	-1.63841	0.101336	0.279667
AC104534.3	39.0255	1.36872	1.12243	1.21942	0.222684	0.44842
AC105052.2	124.779	0.262791	0.123256	2.13207	0.0330014	0.139701
AC107081.1	7.73955	-0.358502	0.27849	-1.28731	0.197988	0.418805
AC109486.1	470.396	0.0661505	0.099365	0.665732	0.505582	0.708242
AC110602.1	3.65207	-0.0075586	0.251605	-0.0300415	0.976034	0.990183
AC110615.1	256.921	-0.00562283	0.126853	-0.0443256	0.964645	0.986411
AC124312.1	17.3489	-0.241295	0.171316	-1.40848	0.15899	0.364646
AC131263.1	53.5942	-0.0348225	0.0919245	-0.378816	0.704824	0.848357
AC138969.4	5546.18	0.244531	0.162506	1.50476	0.132387	0.327943
AC231657.1	11.849	-0.440289	0.157651	-2.7928	0.00522536	0.0482871
AC234582.1	5.56791	0.0552705	0.279827	0.197517	0.843423	0.928482
AC241585.2	159.05	-0.0463965	0.0979599	-0.473628	0.635765	0.800485
AC243756.1	31.9432	-0.0194335	0.268504	-0.0723769	0.942302	0.976596
AC245100.1	214.92	-0.00690783	0.0889303	-0.077677	0.938085	0.974675
AC253572.1	42.0367	-0.486191	0.246263	-1.97428	0.0483504	0.176399
ACAA1	833.57	-0.0557528	0.0827936	-0.673396	0.500696	0.704489
ACAA2	1226.93	-0.165294	0.119071	-1.3882	0.165076	0.373508
ACACA	3652.98	0.0049417	0.0674953	0.0732155	0.941635	0.976472
ACACB	2184.93	-0.234815	0.117722	-1.99466	0.0460799	0.17077
ACAD10	499.168	-0.120814	0.0939229	-1.28631	0.198333	0.419145
ACAD11	468.559	-0.116198	0.0712429	-1.63101	0.102888	0.282057
ACAD8	301.567	0.0877984	0.182575	0.48089	0.630594	0.796922
ACAD9	693.641	-0.179735	0.111749	-1.60838	0.107752	0.289135
ACADM	1921.78	-0.182648	0.0800199	-2.28253	0.0224578	0.112388
ACADS	430.757	-0.0762322	0.117637	-0.64803	0.516966	0.717256
ACADSB	3534.65	-0.154866	0.0758338	-2.04218	0.0411333	0.159836
ACADVL	1895.57	-0.232305	0.124688	-1.86309	0.0624491	0.206985
ACAP1	144.72	-0.181326	0.130625	-1.38815	0.165092	0.373508
ACAP2	3398.92	-0.00335997	0.0672663	-0.0499502	0.960162	0.984594
ACAP3	7470.5	0.318477	0.119405	2.6672	0.00764851	0.0602149
ACAT1	1275.25	-0.129336	0.0871904	-1.48337	0.137976	0.335541
ACAT2	574.469	0.0555004	0.0907625	0.61149	0.540875	0.735137
ACBD3	1924.65	0.00167187	0.0756448	0.0221016	0.982367	0.993534
ACBD4	797.61	-0.0486097	0.126192	-0.385206	0.700085	0.845346
ACBD5	2805.48	-0.0540114	0.0570633	-0.946517	0.343885	0.575268
ACBD6	716.689	0.112615	0.0640027	1.75954	0.0784857	0.23863
ACBD7	1588.12	-0.501138	0.135793	-3.69045	0.00022386	0.00780681
ACD	459.951	0.2992	0.0977251	3.06165	0.00220121	0.0290338
ACER2	149.995	0.188799	0.142891	1.32127	0.18641	0.404111
ACER3	1571.79	-0.0154719	0.0542175	-0.285367	0.775363	0.891179
ACHE	2258.46	0.197432	0.1062	1.85906	0.0630191	0.208145
ACIN1	5280.9	0.122113	0.0482514	2.53078	0.0113811	0.0744446
ACKR1	4767.4	0.342668	0.143154	2.39371	0.0166789	0.0936606
ACKR3	246.048	-0.253701	0.163673	-1.55005	0.121129	0.309635
ACLY	3127.48	-0.00816279	0.069477	-0.117489	0.906472	0.960692
ACO1	1982.52	-0.0878723	0.0553526	-1.5875	0.112399	0.296565
ACO2	6419.63	-0.0952334	0.0534726	-1.78098	0.0749163	0.231553
ACOT1	236.913	-0.221053	0.126388	-1.749	0.0802907	0.241422
ACOT11	1448.08	-0.284224	0.0899614	-3.1594	0.00158095	0.0238052
ACOT13	1007.19	-0.00337618	0.0428341	-0.0788199	0.937176	0.973953
ACOT2	468.511	-0.193557	0.0829846	-2.33245	0.0196771	0.103176
ACOT4	124.61	-0.213165	0.0872951	-2.44189	0.0146105	0.0861316
ACOT6	52.2118	-0.208849	0.108792	-1.91972	0.0548938	0.191106
ACOT7	2323.6	0.0844962	0.0830911	1.01691	0.309196	0.540483
ACOT8	329.566	-0.0930807	0.0860018	-1.08231	0.279114	0.5097
ACOT9	746.993	0.00654017	0.0447646	0.146101	0.883841	0.949629
ACOX1	3099.5	-0.123317	0.0411782	-2.99471	0.00274704	0.0328634
ACOX2	121.233	-0.33619	0.120128	-2.7986	0.0051324	0.0478468
ACOX3	420.962	-0.129909	0.0635994	-2.04262	0.0410904	0.159715
ACOXL	89.8091	-0.12446	0.14188	-0.877226	0.380364	0.607048
ACP1	1699.09	-0.0777382	0.0659301	-1.1791	0.238358	0.466839
ACP2	760.429	-0.236503	0.127744	-1.85139	0.0641139	0.210344
ACP6	520.545	-0.0391935	0.0886882	-0.441924	0.658544	0.815957
ACRBP	87.8197	-0.142901	0.123494	-1.15715	0.247209	0.476563
ACRC	515.087	0.32242	0.194708	1.65592	0.0977387	0.273411
ACSBG1	1805.36	-0.378019	0.100459	-3.7629	0.000167954	0.00649485
ACSBG2	95.8023	0.105782	0.198664	0.532468	0.594402	0.772351
ACSF2	160.319	-0.225695	0.182997	-1.23333	0.217454	0.442532
ACSF3	608.49	-0.076068	0.0817128	-0.930919	0.351895	0.581805
ACSL1	1761.87	0.0365869	0.0734277	0.49827	0.618293	0.788451
ACSL3	4908.16	-0.227499	0.0735583	-3.09277	0.001983	0.0269387
ACSL4	2651.83	-0.00906595	0.0910217	-0.099602	0.92066	0.967575
ACSL5	492.488	-0.139762	0.136226	-1.02596	0.304911	0.536613
ACSL6	9103.85	-0.265298	0.0902538	-2.93946	0.00328783	0.0368436
ACSM2B	28.2938	0.052842	0.0921475	0.57345	0.56634	0.752699
ACSM5	243.113	-0.598987	0.18224	-3.2868	0.00101333	0.018318
ACSS1	3557.34	0.00296394	0.0753462	0.0393377	0.968621	0.988086
ACSS2	504.016	-0.195723	0.180029	-1.08717	0.276961	0.507346
ACSS3	677.563	-0.07597	0.134515	-0.564772	0.572229	0.756672
ACTA1	73.7821	0.307113	0.129334	2.37458	0.0175691	0.0969004
ACTA2	179.806	0.636606	0.180823	3.52061	0.000430551	0.0112058
ACTB	33809	0.03339	0.0612821	0.544857	0.585852	0.766495
ACTG1	15574.5	-0.102427	0.0760965	-1.34602	0.178297	0.391827
ACTL6A	334.181	0.120201	0.0957871	1.25487	0.209525	0.433879
ACTL6B	1496.57	0.183197	0.0979898	1.86955	0.0615463	0.205335
ACTN1	1020.57	0.157294	0.0870515	1.80691	0.0707765	0.22431
ACTN2	283.682	-0.152536	0.135666	-1.12435	0.260866	0.491213
ACTN4	4197.24	0.132818	0.0743334	1.78679	0.0739717	0.230044
ACTR10	854.283	-0.0207553	0.0880214	-0.235799	0.813589	0.912073
ACTR1A	4611.85	0.0668891	0.0636247	1.05131	0.293118	0.52452
ACTR1B	3701.1	0.0381394	0.121041	0.315094	0.75269	0.87802
ACTR2	8154.77	-0.0689608	0.0891694	-0.773369	0.439304	0.657287
ACTR3	3965.01	0.0944634	0.0690279	1.36848	0.171161	0.382444
ACTR3B	1006.38	0.0838915	0.0646654	1.29732	0.194522	0.414697
ACTR3C	134.08	-0.146071	0.0704479	-2.07346	0.0381299	0.153026
ACTR5	553.48	0.122171	0.0458502	2.66456	0.00770886	0.0604853
ACTR6	506.201	0.00417778	0.0884382	0.0472396	0.962322	0.985455
ACTR8	1053.56	0.0147407	0.0893416	0.164993	0.86895	0.942175
ACTRT3	87.7795	-0.123157	0.157748	-0.780718	0.434969	0.65387
ACVR1	726.308	-0.122015	0.0679554	-1.79551	0.0725725	0.22776
ACVR1B	2733.11	0.0426851	0.0533925	0.799459	0.424024	0.644392
ACVR1C	372.351	-0.35409	0.158638	-2.23207	0.0256106	0.120658
ACVR2A	1612.46	0.0399469	0.058287	0.685349	0.493123	0.698785
ACVR2B	2729.89	0.079538	0.068235	1.16565	0.243757	0.472193
ACVRL1	434.612	0.082508	0.167578	0.492356	0.622467	0.791483
ACY1	195.253	-0.0871655	0.179214	-0.486378	0.626699	0.794158
ACYP1	839.294	0.171443	0.0775505	2.21073	0.0270547	0.124373
ACYP2	1524.37	0.0475663	0.0581937	0.817379	0.413712	0.635686
ADAL	549.927	-0.123301	0.0508321	-2.42565	0.0152808	0.0886044
ADAM10	6452.72	0.192875	0.072154	2.6731	0.00751533	0.0595799
ADAM11	7334.63	-0.11828	0.0966343	-1.224	0.220954	0.446625
ADAM15	416.288	-0.0943925	0.123748	-0.76278	0.445595	0.663251
ADAM17	1474.9	-0.0448631	0.0645212	-0.695324	0.486852	0.695971
ADAM19	1138.91	0.00746954	0.072108	0.103588	0.917496	0.966189
ADAM22	16008.1	-0.119578	0.0921589	-1.29752	0.194453	0.414613
ADAM23	2527.69	-0.14116	0.0726076	-1.94415	0.0518775	0.184135
ADAM28	145.705	-0.422428	0.139538	-3.02733	0.00246722	0.0311185
ADAM32	52.3223	0.118678	0.126244	0.940068	0.347183	0.577944
ADAM33	267.034	-0.202499	0.178541	-1.13419	0.256716	0.486759
ADAM8	180.914	0.0415635	0.144151	0.288333	0.773092	0.889762
ADAM9	2649.48	-0.159131	0.100312	-1.58637	0.112656	0.296725
ADAMTS1	1260.15	-0.0750417	0.19134	-0.39219	0.694918	0.841259
ADAMTS13	674.542	-0.1244	0.120169	-1.03521	0.300571	0.531969
ADAMTS16	1177.41	-0.138789	0.0951747	-1.45826	0.14477	0.34566
ADAMTS18	2545.91	0.0977326	0.0927113	1.05416	0.291809	0.523334
ADAMTS2	163.043	-0.481493	0.144889	-3.32318	0.000889985	0.0169433
ADAMTS4	774.299	0.00422023	0.147262	0.0286579	0.977137	0.990822
ADAMTS5	1130.55	-0.0256072	0.0914327	-0.280066	0.779427	0.89291
ADAMTS9	293.174	-0.295293	0.313034	-0.943325	0.345515	0.576482
ADAMTSL2	986.435	0.118573	0.117303	1.01083	0.312098	0.543884
ADAMTSL5	116.374	-0.00181003	0.100635	-0.0179861	0.98565	0.994505
ADAP1	1548.99	0.179188	0.117198	1.52893	0.126282	0.317794
ADAP2	116.905	-0.35989	0.11982	-3.00358	0.00266823	0.0324866
ADAR	11765.6	0.0211045	0.0423192	0.498697	0.617993	0.788242
ADARB1	9401.8	0.15957	0.0693644	2.30046	0.0214222	0.109071
ADARB2	1649.66	-0.0552628	0.140271	-0.393971	0.693602	0.840308
ADAT1	234.059	-0.128845	0.0817356	-1.57636	0.114942	0.300432
ADAT2	508.18	-0.185712	0.0930613	-1.99559	0.0459789	0.170582
ADAT3	227.148	0.358999	0.139539	2.57275	0.0100895	0.0700704
ADCK1	136.266	0.09307	0.124632	0.746758	0.455209	0.671396
ADCK2	916.04	0.22572	0.0722786	3.12291	0.00179072	0.0254293
ADCK3	4830.54	0.452552	0.113741	3.97878	6.92694e-05	0.00383853
ADCK4	966.712	0.00849967	0.07316	0.116179	0.90751	0.961041
ADCK5	216.992	0.120376	0.139446	0.863245	0.388003	0.613771
ADCY1	15654.3	-0.197054	0.0810172	-2.43224	0.0150056	0.0876313
ADCY10	129.49	0.439719	0.221277	1.98719	0.0469018	0.172595
ADCY2	2955.13	-0.163691	0.13855	-1.18146	0.237422	0.465574
ADCY3	2383.84	0.0989723	0.0453022	2.18471	0.0289101	0.129257
ADCY5	1096.08	-0.102054	0.112418	-0.907805	0.363981	0.592716
ADCY6	2231.09	-0.0356296	0.0693061	-0.51409	0.607189	0.780606
ADCY7	133.491	-0.320791	0.118529	-2.70643	0.00680101	0.0561744
ADCY8	653.651	-0.309681	0.0867175	-3.57114	0.000355425	0.00999662
ADCY9	2216.94	0.0617147	0.0779359	0.791866	0.428439	0.64835
ADCYAP1	144.419	0.0833614	0.190835	0.436824	0.662239	0.818672
ADCYAP1R1	7990.41	-0.0793078	0.0578877	-1.37003	0.170678	0.381615
ADD1	13539.5	0.0673273	0.0434701	1.54882	0.121425	0.31016
ADD2	12137.8	0.135316	0.0805408	1.68009	0.0929392	0.265385
ADD3	8768.17	-0.243366	0.0695496	-3.49918	0.000466699	0.0116325
ADGRA1	417.515	0.144084	0.115879	1.2434	0.21372	0.438588
ADGRA2	900.675	0.00312619	0.0811842	0.0385074	0.969283	0.988232
ADGRA3	1078.68	-0.326941	0.146827	-2.2267	0.0259671	0.121507
ADGRB1	1863.15	-0.582078	0.138943	-4.18932	2.79795e-05	0.0024506
ADGRB2	3005.57	0.0609001	0.0742351	0.820367	0.412007	0.634631
ADGRB3	4415.69	-0.0832437	0.069702	-1.19428	0.232369	0.459324
ADGRE5	141.705	-0.00483786	0.130988	-0.0369336	0.970538	0.988298
ADGRF5	794.281	-0.0235014	0.149443	-0.15726	0.87504	0.945126
ADGRG1	3159.11	-0.5154	0.17109	-3.01244	0.00259153	0.0318951
ADGRL1	16289.6	0.162852	0.101193	1.60932	0.107546	0.288968
ADGRL2	512.726	-0.15205	0.1387	-1.09625	0.272969	0.504033
ADGRL3	3775.66	-0.342837	0.092551	-3.7043	0.000211972	0.00759304
ADGRL4	349.357	0.167065	0.151684	1.10141	0.27072	0.501708
ADGRV1	1514.63	0.257711	0.115354	2.2341	0.0254768	0.120485
ADH5	2206.16	-0.109223	0.0625959	-1.74489	0.0810047	0.242811
ADHFE1	203.968	-0.638354	0.228617	-2.79224	0.00523443	0.0482871
ADI1	2257.47	-0.097127	0.0668675	-1.45253	0.146354	0.347735
ADIPOR1	2772.97	0.0829503	0.0267564	3.10021	0.00193385	0.0264559
ADIPOR2	4005.6	0.142839	0.102988	1.38695	0.165456	0.374057
ADIRF	35.6543	0.118882	0.211846	0.561173	0.57468	0.758292
ADK	582.854	-0.0672043	0.0655952	-1.02453	0.305584	0.537339
ADM	189.532	-0.0653893	0.252089	-0.25939	0.795334	0.901273
ADM5	171.331	0.157426	0.197372	0.797613	0.425095	0.645074
ADNP	5809.39	0.0864953	0.0576216	1.50109	0.133332	0.329247
ADNP2	948.456	-0.149527	0.0797758	-1.87434	0.0608836	0.204075
ADO	1918.44	0.0402777	0.0628161	0.6412	0.521393	0.720308
ADORA1	1907.93	0.233867	0.0789428	2.96248	0.00305167	0.0350543
ADORA2A	398.02	0.398763	0.282978	1.40916	0.158787	0.364523
ADORA2B	181.958	-0.101611	0.169997	-0.59772	0.550027	0.741978
ADORA3	97.774	-0.299626	0.218742	-1.36977	0.17076	0.381734
ADPGK	229.753	-0.103613	0.178245	-0.581297	0.561041	0.749463
ADPRHL1	207.408	-0.0673276	0.110793	-0.607688	0.543394	0.737677
ADPRHL2	964.682	0.276702	0.0762907	3.62694	0.000286798	0.00903781
ADPRM	84.4385	-0.00301949	0.11626	-0.0259718	0.97928	0.991578
ADRA1A	327.673	-0.690318	0.185943	-3.71252	0.000205202	0.00744856
ADRA2A	311.456	-0.384794	0.187747	-2.04953	0.0404102	0.158337
ADRA2C	112.655	0.883591	0.218292	4.04775	5.17124e-05	0.00317076
ADRB1	139.433	-0.231871	0.132775	-1.74635	0.0807504	0.242483
ADRBK1	8285.05	0.256524	0.0736625	3.48243	0.000496887	0.0120779
ADRBK2	2153.68	-0.223463	0.0958749	-2.33078	0.0197649	0.103397
ADRM1	2816.69	0.192814	0.0747942	2.57793	0.0099394	0.0693465
ADSL	1006.69	0.0848339	0.0398654	2.12801	0.0333365	0.140575
ADSS	1425.2	-0.196213	0.0739262	-2.65417	0.00795041	0.0613851
AEBP1	875.428	0.343156	0.198978	1.72459	0.0846011	0.249857
AEBP2	2127.63	0.0495692	0.0578162	0.857358	0.391247	0.616324
AEN	315.333	0.198907	0.0980696	2.02822	0.0425373	0.163229
AES	17684.9	0.240117	0.0688433	3.48788	0.000486862	0.0119338
AF011889.5	106.933	-0.420877	0.20264	-2.07697	0.037804	0.152245
AF111168.2	240.262	0.244911	0.138464	1.76877	0.0769329	0.235871
AFAP1	1641.55	0.0669311	0.0953779	0.701747	0.482837	0.692446
AFAP1L2	2569.61	0.294753	0.113156	2.60483	0.00919204	0.0664312
AFF1	1487.62	-0.100336	0.0828177	-1.21153	0.225693	0.452116
AFF2	2349.42	0.0418828	0.114028	0.367304	0.713392	0.853443
AFF3	4512.25	0.0884718	0.0859681	1.02912	0.303422	0.534962
AFF4	8836.94	-0.0488376	0.0711205	-0.686688	0.492279	0.698375
AFG3L2	2099.92	-0.0264059	0.0969863	-0.272264	0.785419	0.896036
AFMID	1922.65	0.229473	0.0634172	3.61846	0.000296357	0.00912673
AFTPH	3668.24	0.179592	0.0771457	2.32796	0.0199141	0.103978
AGA	210.828	-0.34809	0.129078	-2.69675	0.00700208	0.056988
AGAP1	8163.2	0.116053	0.0628068	1.84778	0.0646343	0.211389
AGAP2	15314.2	-0.0560557	0.116451	-0.481367	0.630255	0.796716
AGAP3	7862.92	0.240697	0.0817744	2.94344	0.00324592	0.0365928
AGAP4	1621.19	0.0374899	0.0917436	0.408638	0.682805	0.83376
AGAP5	459.4	0.0467034	0.0914767	0.51055	0.609666	0.781945
AGAP6	1703.4	0.0475012	0.0932472	0.509412	0.610464	0.782378
AGAP9	1170.82	0.215945	0.154014	1.40211	0.160882	0.367252
AGBL2	22.6697	-0.0376367	0.172223	-0.218535	0.827013	0.919864
AGBL3	107.747	0.0573766	0.095993	0.597717	0.550029	0.741978
AGBL5	397.681	-0.10471	0.0539841	-1.93964	0.0524232	0.18541
AGER	247.267	-0.0260863	0.149373	-0.174639	0.861364	0.938516
AGFG1	3304.98	-0.0590701	0.0458224	-1.28911	0.19736	0.418032
AGFG2	1623.59	0.132099	0.093685	1.41004	0.158529	0.364324
AGGF1	1718.48	-0.107878	0.0617878	-1.74595	0.0808199	0.242584
AGK	2255.17	-0.00647489	0.0548012	-0.118152	0.905947	0.960545
AGL	2491.98	-0.17893	0.0623001	-2.87207	0.00407788	0.041519
AGO1	3838.93	-0.00639699	0.0465477	-0.137429	0.890692	0.953452
AGO2	4341.62	-0.10908	0.0664275	-1.64209	0.100572	0.278588
AGO3	3836.8	0.0484754	0.0723839	0.669699	0.503049	0.706433
AGO4	2338.84	-0.0514762	0.0492657	-1.04487	0.296083	0.527248
AGPAT1	2694.84	-0.14723	0.0727058	-2.02501	0.0428661	0.163857
AGPAT2	173.918	0.241246	0.126421	1.90827	0.0563561	0.194454
AGPAT3	5880.25	-0.200611	0.0664913	-3.01711	0.00255198	0.0317269
AGPAT4	2540.05	0.217784	0.0679583	3.20468	0.00135213	0.0218404
AGPAT5	1607.92	-0.230039	0.0635433	-3.62019	0.000294384	0.00911117
AGPS	1670.84	-0.0975599	0.0537882	-1.81378	0.0697116	0.222042
AGRN	700.987	-0.0951075	0.141613	-0.671601	0.501838	0.705446
AGT	12140.6	0.053273	0.0634861	0.83913	0.401397	0.625078
AGTPBP1	1964.74	-0.152931	0.0946289	-1.61612	0.106069	0.287209
AGTRAP	146.739	0.000978994	0.174528	0.00560938	0.995524	0.997944
AHCTF1	3281.6	-0.080761	0.0968381	-0.83398	0.404292	0.627649
AHCY	1112.7	0.0776869	0.0494477	1.57109	0.116162	0.302505
AHCYL1	20932.6	-0.296425	0.110934	-2.67209	0.00753803	0.0597251
AHCYL2	2083.46	0.0655572	0.0573509	1.14309	0.253001	0.48328
AHDC1	6705.94	0.139748	0.0825129	1.69365	0.0903325	0.260035
AHI1	3389.47	-0.0348302	0.065871	-0.528763	0.59697	0.774133
AHNAK	17992.9	-0.196039	0.150817	-1.29984	0.193655	0.413301
AHNAK2	1311.71	-0.152609	0.209736	-0.727622	0.466845	0.679865
AHR	391.712	-0.0185541	0.0971524	-0.190979	0.848542	0.93133
AHSA1	3511.19	0.383008	0.176399	2.17126	0.0299113	0.131842
AHSA2	4119.13	0.0568056	0.0875236	0.649031	0.516318	0.716863
AIDA	3832.17	0.0693664	0.0515459	1.34572	0.178392	0.391973
AIF1	120.736	-0.545068	0.245045	-2.22436	0.0261245	0.121908
AIF1L	2625.7	-0.102541	0.137978	-0.743167	0.457381	0.672558
AIFM1	789.274	-0.031343	0.0658143	-0.476234	0.633908	0.799082
AIFM2	657.256	0.149525	0.0853885	1.75111	0.0799269	0.24086
AIFM3	1375.96	-0.0578087	0.0924847	-0.625062	0.53193	0.7288
AIG1	1457.08	-0.150934	0.0517552	-2.91631	0.00354195	0.0384781
AIMP1	1516.99	-0.117577	0.0541687	-2.17056	0.0299641	0.131869
AIMP2	283.692	-0.16262	0.0743742	-2.18651	0.0287782	0.128926
AIP	1995.78	0.312767	0.0716032	4.36807	1.2535e-05	0.00162453
AJAP1	909.522	-0.449425	0.144207	-3.11654	0.00182988	0.025765
AJUBA	105.945	-0.188283	0.103848	-1.81306	0.069823	0.222216
AK1	2311.67	0.155405	0.0685614	2.26666	0.0234111	0.115191
AK2	1760.23	-0.00133144	0.0588521	-0.0226236	0.981951	0.993282
AK3	3297.93	-0.0257645	0.0623494	-0.413228	0.67944	0.831146
AK4	4212.51	0.0483591	0.0646645	0.747847	0.454553	0.671154
AK5	424.533	-0.161688	0.12976	-1.24605	0.212746	0.437198
AK6	1007.63	0.0774912	0.0676042	1.14625	0.251693	0.481727
AK7	106.465	-0.154479	0.0809151	-1.90915	0.0562433	0.194273
AK9	599.983	0.165667	0.0696303	2.37923	0.0173487	0.0960463
AKAP1	2132.93	0.0634227	0.0495617	1.27967	0.20066	0.422162
AKAP10	1579.32	-0.023317	0.053566	-0.435295	0.663348	0.819448
AKAP11	10117.8	-0.0635875	0.0928641	-0.684737	0.49351	0.69901
AKAP12	20232.6	0.121843	0.103635	1.1757	0.239716	0.467882
AKAP13	816.054	-0.268509	0.119572	-2.24559	0.0247304	0.118557
AKAP17A	1755.53	0.112616	0.059668	1.88738	0.059109	0.200197
AKAP2	1274.79	-0.255139	0.144631	-1.76407	0.0777204	0.237189
AKAP5	475.989	0.0561777	0.0582254	0.96483	0.33463	0.566329
AKAP6	5143.64	-0.173242	0.0889813	-1.94694	0.0515416	0.183325
AKAP7	1076.04	-0.283677	0.0730307	-3.88435	0.000102602	0.00475042
AKAP8	912.383	0.232638	0.0821936	2.83036	0.00464954	0.0451421
AKAP8L	3996.39	0.465523	0.114093	4.08022	4.49925e-05	0.00295543
AKAP9	4924.73	-0.184208	0.156285	-1.17867	0.238531	0.466909
AKIP1	605.224	0.0295173	0.0563379	0.523932	0.600326	0.776121
AKIRIN1	1993.13	0.0270103	0.0579827	0.465834	0.641334	0.804149
AKIRIN2	1803.34	0.131805	0.0590531	2.23197	0.0256166	0.120658
AKNA	478.923	-0.217645	0.125606	-1.73276	0.0831389	0.246985
AKR1A1	1058.88	-0.00794503	0.0864334	-0.0919208	0.926761	0.969814
AKR1B1	2597.04	0.150142	0.0589472	2.54706	0.0108633	0.0725691
AKR1C1	348.207	0.0530961	0.143528	0.369936	0.71143	0.852089
AKR1C2	250.753	0.258143	0.154197	1.67411	0.0941085	0.267146
AKR1C3	407.68	0.264972	0.183842	1.44131	0.149498	0.351917
AKR1E2	29.7576	-0.0835718	0.196811	-0.424631	0.671106	0.825435
AKR7A2	839.303	-0.0166185	0.060771	-0.273461	0.784499	0.895706
AKR7A3	157.45	0.0198097	0.096822	0.204599	0.837885	0.92583
AKT1	2783.12	0.125861	0.0575347	2.18756	0.0287016	0.128854
AKT1S1	1827.91	0.179972	0.0922788	1.9503	0.0511399	0.182852
AKT2	6717.1	0.0667162	0.0893095	0.747022	0.45505	0.671396
AKT3	7144.1	0.0134521	0.0671503	0.200328	0.841224	0.927636
AKTIP	3033.69	0.111459	0.0495368	2.25003	0.0244469	0.118004
AL023806.1	376.753	0.00377274	0.0688625	0.0547866	0.956309	0.982658
AL023875.1	210.116	0.152906	0.116054	1.31755	0.187655	0.405839
AL135745.1	242.086	0.166152	0.138158	1.20262	0.229124	0.455903
AL136097.1	1031.38	0.0651762	0.0976517	0.667435	0.504494	0.707227
AL138706.2	2.90866	0.0569086	0.287471	0.197963	0.843074	0.928247
AL354828.2	35.447	-0.0510413	0.144162	-0.354055	0.723297	0.858746
AL365181.2	386.479	-0.183062	0.109072	-1.67836	0.0932772	0.265792
AL365202.1	61.4999	-0.0357338	0.125182	-0.285454	0.775296	0.891178
AL513523.2	571.67	0.287586	0.193055	1.48966	0.136314	0.333244
AL590235.1	94.1586	0.102493	0.121133	0.846122	0.397485	0.622333
AL591806.1	71.0394	-0.0860932	0.127203	-0.676819	0.498521	0.703012
AL596220.1	11.2409	0.00829126	0.146814	0.0564745	0.954964	0.982259
AL645728.1	43.2474	-0.138769	0.127318	-1.08994	0.275738	0.506774
ALAD	2019.25	0.0503392	0.0729433	0.690113	0.490123	0.697666
ALAS1	3123.46	0.218864	0.074471	2.93892	0.00329363	0.0368436
ALCAM	1066.06	0.00445538	0.134407	0.0331485	0.973556	0.988737
ALDH16A1	348.463	-0.0518397	0.0933489	-0.555333	0.578667	0.761412
ALDH18A1	1151.23	0.0794706	0.0363493	2.18631	0.0287933	0.128926
ALDH1A1	12162.9	-0.381799	0.126558	-3.0168	0.00255456	0.0317269
ALDH1A3	706.297	-0.251842	0.159351	-1.58043	0.114009	0.298897
ALDH1B1	248.032	-0.0965842	0.0660941	-1.46131	0.14393	0.344379
ALDH1L1	3708.96	-0.428973	0.16032	-2.67573	0.00745663	0.059426
ALDH1L2	464.631	-0.150495	0.113979	-1.32038	0.186709	0.404566
ALDH2	6745.48	-0.0955799	0.0789248	-1.21102	0.225886	0.452273
ALDH3A2	1699.14	0.0914312	0.069008	1.32494	0.185192	0.402368
ALDH4A1	1385.12	-0.351366	0.137067	-2.56347	0.0103633	0.0708157
ALDH5A1	3543.05	-0.240438	0.051114	-4.70395	2.55182e-06	0.000779745
ALDH6A1	6821.27	-0.308976	0.105033	-2.94172	0.003264	0.0366536
ALDH7A1	2412.05	-0.384045	0.104321	-3.68137	0.000231987	0.00787483
ALDH8A1	341.598	0.293858	0.171604	1.71242	0.0868186	0.253927
ALDH9A1	2860.4	-0.377791	0.0851083	-4.43894	9.04027e-06	0.00132319
ALDOA	18499.8	0.0380903	0.063462	0.600207	0.548368	0.740902
ALDOC	44994.6	-0.313797	0.137156	-2.28788	0.0221444	0.111354
ALG1	399.922	-0.158379	0.107807	-1.46909	0.141808	0.341149
ALG10B	1468.02	-0.131412	0.0515804	-2.54772	0.0108429	0.0725691
ALG11	431.963	-0.0768749	0.0694168	-1.10744	0.268104	0.499203
ALG12	833.031	-0.00637335	0.0644415	-0.0989013	0.921217	0.967861
ALG13	716.069	-0.0567852	0.0682794	-0.831659	0.405601	0.628319
ALG14	704.369	-0.0817278	0.055916	-1.46162	0.143846	0.3443
ALG1L	22.2059	-0.427338	0.260075	-1.64313	0.100355	0.278366
ALG2	849.313	0.21054	0.110488	1.90555	0.0567091	0.195177
ALG3	225.604	-0.053766	0.0832163	-0.6461	0.518215	0.717958
ALG5	402.976	-0.0173693	0.0739468	-0.234889	0.814295	0.912249
ALG6	285.581	-0.193442	0.0784155	-2.46688	0.0136296	0.0829593
ALG8	534.72	-0.00762918	0.058949	-0.12942	0.897025	0.956593
ALG9	1160.35	-0.0301846	0.0435612	-0.692925	0.488357	0.696585
ALKBH1	278.543	0.12372	0.0608442	2.03339	0.0420131	0.162006
ALKBH2	309.184	0.166527	0.0644885	2.58228	0.00981496	0.0688336
ALKBH3	371.028	0.0939345	0.0834733	1.12532	0.260452	0.490831
ALKBH4	700.651	0.277851	0.0710344	3.9115	9.17236e-05	0.00435032
ALKBH5	3492.4	0.26102	0.103288	2.52712	0.0115001	0.0747113
ALKBH6	198.129	-0.00696384	0.136261	-0.0511067	0.95924	0.984245
ALKBH7	1458.48	0.154867	0.0808107	1.91642	0.055312	0.19197
ALKBH8	382.266	-0.089018	0.0710537	-1.25283	0.210268	0.434741
ALMS1	1060.15	-0.152311	0.108294	-1.40646	0.159588	0.365227
ALOX12	104.095	-0.140308	0.0957779	-1.46494	0.142938	0.342643
ALOX5	1611.61	0.32633	0.117099	2.7868	0.00532317	0.0486629
ALOX5AP	104.712	-0.308975	0.250372	-1.23407	0.217178	0.44235
ALOXE3	144.541	-0.186867	0.156716	-1.1924	0.233105	0.460259
ALPL	385.672	0.257442	0.164482	1.56517	0.117543	0.305051
ALS2	13594.7	0.0596463	0.0546295	1.09183	0.274907	0.505965
ALS2CL	439.672	0.148196	0.108452	1.36647	0.171792	0.38316
ALS2CR12	52.0432	-0.263224	0.109141	-2.41178	0.015875	0.0907592
ALYREF	623.229	0.119088	0.0804866	1.47959	0.138982	0.337282
AMACR	620.757	-0.324688	0.131045	-2.47769	0.0132237	0.0814143
AMBRA1	2088.22	0.116888	0.0419907	2.78367	0.00537484	0.0490035
AMD1	5176.95	0.219756	0.108895	2.01805	0.0435856	0.165584
AMDHD1	211.361	0.164445	0.126523	1.29972	0.193697	0.413326
AMDHD2	273.513	-0.211012	0.130854	-1.61258	0.106835	0.287969
AMER1	891.833	0.154942	0.064287	2.41016	0.0159455	0.0910829
AMER2	12714.2	-0.0562369	0.0621906	-0.904266	0.365855	0.594413
AMER3	2714.79	-0.0438821	0.105811	-0.414722	0.678345	0.830513
AMFR	3092.62	0.00800798	0.0384302	0.208377	0.834934	0.924078
AMH	132.787	0.133153	0.220838	0.602944	0.546546	0.740036
AMICA1	438.286	0.429405	0.160569	2.67428	0.00748902	0.0594943
AMIGO1	3018.02	-0.135811	0.0778082	-1.74545	0.0809062	0.242683
AMIGO2	134.088	-0.132051	0.192773	-0.685005	0.493341	0.698934
AMIGO3	162.197	-0.171526	0.17833	-0.961844	0.336128	0.567946
AMMECR1L	1236.33	0.071247	0.0552214	1.29021	0.196979	0.417736
AMN1	1015.68	0.0447339	0.055216	0.810162	0.417847	0.639125
AMOT	1290.42	-0.355026	0.128774	-2.75696	0.00583414	0.0513006
AMOTL1	1793.01	-0.16038	0.0864401	-1.85539	0.0635404	0.209067
AMOTL2	1270.55	-0.119089	0.0692621	-1.7194	0.0855414	0.251434
AMPD2	3589.85	0.187861	0.0548563	3.4246	0.000615694	0.0137616
AMPD3	426.581	-0.18457	0.125216	-1.47402	0.140476	0.339657
AMPH	4155.27	0.0342491	0.0964814	0.354981	0.722604	0.858147
AMT	821.138	-0.183195	0.140473	-1.30413	0.19219	0.411788
AMY2B	2260.5	-0.188633	0.133901	-1.40875	0.15891	0.364523
AMZ2	2937.37	0.0947123	0.0498575	1.89966	0.0574779	0.196775
ANAPC1	1486.84	0.00757342	0.0595997	0.127071	0.898884	0.957673
ANAPC10	296.024	-0.134934	0.0737804	-1.82886	0.0674212	0.21701
ANAPC11	1389.06	0.295695	0.0832222	3.55308	0.000380751	0.0103098
ANAPC13	1342.95	-0.112656	0.0622873	-1.80865	0.0705048	0.223813
ANAPC15	650.163	-0.0392603	0.0711899	-0.551487	0.5813	0.763254
ANAPC16	3069.59	0.173575	0.0589855	2.94267	0.00325395	0.0366359
ANAPC2	1789.88	0.188109	0.0763082	2.46513	0.0136965	0.0830123
ANAPC4	1282.25	0.0469768	0.0831613	0.564888	0.57215	0.756672
ANAPC5	2531.89	0.0555516	0.0980595	0.566509	0.571048	0.756139
ANAPC7	1095.32	0.0786973	0.0572563	1.37447	0.169294	0.379581
ANG	52.7093	0.118028	0.208426	0.56628	0.571203	0.756271
ANGEL1	1681.38	-0.152986	0.076366	-2.00332	0.0451425	0.168813
ANGEL2	2204.89	0.043686	0.0578707	0.75489	0.450315	0.667332
ANGPT1	675.577	-0.368134	0.173639	-2.12011	0.0339964	0.142387
ANGPT2	683.147	0.52793	0.227598	2.31957	0.0203643	0.105479
ANGPTL2	1715.27	0.128294	0.0759793	1.68854	0.0913076	0.261709
ANGPTL4	661.514	-0.189119	0.286203	-0.660785	0.50875	0.710559
ANGPTL7	300.322	0.320618	0.135668	2.36326	0.0181151	0.0987119
ANK1	12648.2	0.0664204	0.0705502	0.941464	0.346467	0.577111
ANK2	28190.3	-0.116183	0.0696325	-1.66852	0.0952128	0.269111
ANK3	24260.2	0.027944	0.0954974	0.292615	0.769816	0.888435
ANKDD1A	243.26	-0.0158913	0.125111	-0.127018	0.898926	0.957673
ANKEF1	421.997	-0.00428307	0.0678237	-0.06315	0.949647	0.980402
ANKFY1	3614.15	-0.185314	0.057716	-3.21079	0.00132371	0.0216048
ANKH	9340.35	0.05439	0.0549957	0.988985	0.32267	0.554946
ANKHD1	4491.05	-0.0225917	0.0572551	-0.394579	0.693154	0.840104
ANKHD1-EIF4EBP3	307.156	0.357218	0.198823	1.79667	0.0723886	0.227564
ANKIB1	3122.7	-0.0473445	0.061965	-0.764051	0.444837	0.662505
ANKLE1	566.739	0.264343	0.0999801	2.64396	0.00819434	0.0620928
ANKLE2	2263.52	0.149647	0.0469382	3.18817	0.00143174	0.0225827
ANKMY1	311.231	-0.293296	0.145029	-2.02232	0.0431433	0.164456
ANKMY2	1156.16	-0.163368	0.0662635	-2.46543	0.0136849	0.0830123
ANKRA2	609.649	-0.0703651	0.114744	-0.613236	0.53972	0.734103
ANKRD10	3822.55	0.0725949	0.0513583	1.4135	0.157509	0.363069
ANKRD11	7786.78	0.0430509	0.0740621	0.581281	0.561051	0.749463
ANKRD12	7256.06	0.114119	0.0918619	1.24229	0.214131	0.439206
ANKRD13A	531.54	-0.180986	0.076529	-2.36493	0.0180332	0.0984236
ANKRD13B	2586.98	0.134453	0.084408	1.59289	0.111185	0.294559
ANKRD13C	2023.1	-0.0373735	0.0557279	-0.670643	0.502448	0.705812
ANKRD13D	1158.01	0.200254	0.0772579	2.59202	0.00954139	0.0678211
ANKRD16	588.437	0.00684529	0.0527848	0.129683	0.896817	0.956593
ANKRD17	5480.4	-0.0648738	0.0707715	-0.916666	0.359318	0.588231
ANKRD18B	812.088	-0.25248	0.107289	-2.35326	0.0186094	0.100224
ANKRD2	56.2253	0.299312	0.161389	1.8546	0.0636531	0.209286
ANKRD20A4	165.944	0.105239	0.345968	0.304188	0.760985	0.883532
ANKRD23	113.926	0.19804	0.122275	1.61963	0.105312	0.286016
ANKRD24	341.901	-0.353581	0.135322	-2.61288	0.00897818	0.0654539
ANKRD26	1206.81	-0.172987	0.0727405	-2.37814	0.0174003	0.0962424
ANKRD27	1736.97	0.148643	0.0573606	2.59138	0.00955923	0.067877
ANKRD28	4082.67	-0.168361	0.0898027	-1.87478	0.0608224	0.203994
ANKRD29	263.302	-0.290587	0.148057	-1.96267	0.0496842	0.179841
ANKRD34A	1343.08	0.019917	0.0716865	0.277835	0.781139	0.894052
ANKRD34C	656.984	0.188136	0.117944	1.59513	0.110682	0.293972
ANKRD35	784.224	0.11069	0.0744226	1.48732	0.136931	0.334049
ANKRD36	1618.4	-0.150977	0.0972378	-1.55265	0.120506	0.308777
ANKRD36B	1267.54	-0.124178	0.113064	-1.0983	0.272076	0.503151
ANKRD36C	766.708	-0.16867	0.103739	-1.62591	0.103969	0.283688
ANKRD37	365.574	0.285109	0.200188	1.4242	0.154387	0.358071
ANKRD39	383.697	0.0865501	0.0871077	0.993598	0.320418	0.552303
ANKRD40	5664.96	0.208427	0.0863557	2.41359	0.0157963	0.0905726
ANKRD42	605.065	0.0136903	0.0530705	0.257965	0.796434	0.901847
ANKRD44	856.035	-0.078122	0.0561917	-1.39028	0.164445	0.372513
ANKRD45	59.7924	-0.488603	0.164692	-2.96676	0.00300952	0.0349238
ANKRD46	2921.82	0.0417119	0.0681786	0.611803	0.540668	0.735002
ANKRD49	859.402	0.0522859	0.0716934	0.729298	0.465819	0.67917
ANKRD50	596.092	-0.106806	0.0988057	-1.08097	0.279711	0.510378
ANKRD52	4679.62	-0.0622762	0.0709324	-0.877965	0.379963	0.606693
ANKRD53	90.8944	0.00190138	0.099364	0.0191355	0.984733	0.994179
ANKRD54	1013.96	0.255382	0.0616748	4.14079	3.46112e-05	0.00262303
ANKRD6	2244.4	0.217723	0.108553	2.00568	0.0448904	0.168233
ANKRD65	867.42	0.178438	0.109651	1.62733	0.103667	0.283406
ANKRD9	3676.77	0.130493	0.0763433	1.70929	0.0873968	0.255234
ANKS1A	3767.85	-0.115254	0.0601729	-1.91538	0.055444	0.192306
ANKS1B	2570.46	0.0102588	0.0731182	0.140305	0.888419	0.952042
ANKS3	496.462	0.626295	0.107592	5.82104	5.84819e-09	2.79728e-05
ANKS4B	286.862	-0.0929304	0.0939666	-0.988972	0.322677	0.554946
ANKS6	3671.26	0.236834	0.0968137	2.44628	0.0144337	0.0855822
ANKZF1	838.729	0.189027	0.0682913	2.76795	0.00564103	0.0502943
ANLN	1469.34	0.209368	0.197781	1.05858	0.28979	0.521144
ANO10	808.596	-0.111972	0.0444541	-2.51883	0.0117745	0.0758878
ANO4	311.088	-0.422369	0.156485	-2.6991	0.0069527	0.0568068
ANO6	776.189	-0.1904	0.134263	-1.41811	0.156158	0.361317
ANO8	2373.86	-0.0897669	0.0792587	-1.13258	0.25739	0.487422
ANOS1	426.352	-0.472355	0.192935	-2.44825	0.014355	0.0852904
ANP32A	3666.02	0.0245477	0.0679913	0.361042	0.718068	0.855139
ANP32B	1988.55	0.169159	0.0747829	2.26201	0.0236969	0.116113
ANP32E	7253.57	-0.0623978	0.0557699	-1.11884	0.263207	0.494044
ANTXR1	2336.54	-0.367209	0.120451	-3.04861	0.00229905	0.0297041
ANXA1	280.552	-0.135944	0.19776	-0.687421	0.491817	0.698301
ANXA11	3513.79	0.0591942	0.060687	0.975402	0.329361	0.56088
ANXA2	783.221	0.302244	0.180691	1.67271	0.0943848	0.26766
ANXA3	256.153	0.202532	0.174832	1.15844	0.246686	0.476027
ANXA4	190.46	-0.215842	0.127535	-1.69242	0.0905664	0.260412
ANXA5	2552.98	-0.0316277	0.119276	-0.265165	0.790883	0.898697
ANXA6	4033.67	-0.117062	0.0806328	-1.45179	0.146561	0.348006
ANXA7	3465.63	-0.0225497	0.0670917	-0.336103	0.736793	0.867731
ANXA9	605.409	0.12485	0.0686043	1.81986	0.0687808	0.21993
AOC2	297.086	0.410396	0.158089	2.59599	0.00943202	0.0675226
AOC3	135.571	0.478383	0.198957	2.40445	0.0161967	0.0920157
AP000275.65	149.2	0.0879523	0.124342	0.707344	0.479353	0.689231
AP000687.1	60.2243	-0.109881	0.18609	-0.590474	0.554873	0.7456
AP000769.1	6773.67	-0.149358	0.145322	-1.02778	0.304056	0.535629
AP000866.1	26.1307	-0.0777383	0.144071	-0.539585	0.589484	0.76844
AP002962.1	99.1029	-0.132072	0.109323	-1.2081	0.227009	0.453552
AP006285.2	604.992	-0.0730323	0.136189	-0.536259	0.59178	0.769959
AP1AR	1586.02	0.058686	0.0841294	0.697569	0.485447	0.694719
AP1B1	4264.94	-0.0221161	0.0625462	-0.353597	0.723641	0.858862
AP1G1	5716.06	0.026952	0.0447171	0.602723	0.546693	0.740088
AP1G2	3398.74	-0.105933	0.141813	-0.746987	0.455071	0.671396
AP1M1	3503.23	0.0783151	0.0456153	1.71686	0.0860045	0.252359
AP1S1	921.975	0.140436	0.0900397	1.55972	0.118827	0.30674
AP1S2	2065.24	-0.0471025	0.0754576	-0.624225	0.53248	0.72904
AP1S3	116.276	-0.168002	0.0859495	-1.95466	0.0506237	0.181866
AP2A1	5034.13	0.0926584	0.0467035	1.98397	0.0472592	0.173675
AP2A2	9457.35	0.166296	0.0647675	2.56758	0.0102411	0.0704764
AP2B1	13741.5	0.0014505	0.0408093	0.0355433	0.971647	0.988298
AP2M1	12865.5	0.111762	0.0419668	2.66312	0.00774207	0.0607022
AP2S1	1428.29	0.221569	0.0798211	2.77582	0.00550629	0.049533
AP3B1	932.6	-0.192804	0.0733213	-2.62958	0.00854907	0.0634861
AP3B2	2617.42	0.0418871	0.085993	0.487099	0.626188	0.79385
AP3D1	6008.17	-0.019471	0.0491038	-0.396527	0.691716	0.839312
AP3M1	1698.93	-0.0121311	0.059498	-0.20389	0.838439	0.926141
AP3M2	2604.81	-0.0405158	0.0645286	-0.627873	0.530087	0.727373
AP3S1	764.462	0.227799	0.075586	3.01378	0.00258017	0.0318127
AP3S2	2689.33	0.00326625	0.0314491	0.103858	0.917282	0.966038
AP4B1	1063.04	-0.0311287	0.0698303	-0.445776	0.655759	0.813753
AP4E1	927.082	0.19414	0.0649012	2.99132	0.00277778	0.0331676
AP4M1	141.652	-0.179957	0.16033	-1.12241	0.261687	0.492476
AP4S1	1759.66	-0.000760537	0.0422279	-0.0180103	0.985631	0.994505
AP5B1	2034.16	0.0769475	0.0646222	1.19073	0.233761	0.461
AP5M1	3198.81	-0.0489782	0.0799253	-0.6128	0.540008	0.734398
AP5S1	677.478	0.0816973	0.0635318	1.28593	0.198469	0.419366
AP5Z1	513.604	0.0777477	0.085685	0.907366	0.364213	0.59281
APAF1	1425.26	0.0420423	0.0521026	0.806913	0.419717	0.6406
APBA1	4936.56	-0.105743	0.0680419	-1.55408	0.120165	0.308514
APBA2	7986.73	0.185717	0.0414183	4.48393	7.32805e-06	0.00117352
APBA3	323.616	0.133333	0.0801762	1.663	0.0963117	0.27068
APBB1	12218.4	0.226304	0.0736226	3.07383	0.00211329	0.0281744
APBB2	1531.82	-0.142321	0.0695688	-2.04576	0.0407799	0.158999
APBB3	777.858	0.128745	0.0901246	1.42852	0.153143	0.356436
APC	8552.14	-0.0583771	0.124897	-0.4674	0.640213	0.803375
APC2	13980.5	-0.0149366	0.081991	-0.182174	0.855446	0.935066
APCDD1	1357.66	-0.412012	0.138137	-2.98264	0.00285771	0.0336498
APEH	834.733	-0.202504	0.0841081	-2.40767	0.0160548	0.0913936
APEX1	1464.55	-0.0292422	0.0768229	-0.380645	0.703467	0.847426
APEX2	259.068	0.00272775	0.0664552	0.0410464	0.967259	0.987852
APH1A	2265.81	-0.0736575	0.0826322	-0.89139	0.37272	0.600474
APH1B	1451.65	-0.23104	0.0817437	-2.82639	0.00470755	0.0453819
API5	5576.01	0.0964782	0.0605373	1.5937	0.111004	0.294256
APIP	325.968	-0.0525002	0.119119	-0.440737	0.659404	0.816353
APITD1	73.1088	0.236833	0.0991707	2.38814	0.016934	0.0946247
APITD1-CORT	53.0225	0.25261	0.0903908	2.79465	0.00519566	0.048155
APLN	573.905	0.190101	0.17482	1.08741	0.276857	0.507346
APLNR	1633.94	-0.0310382	0.288898	-0.107437	0.914442	0.96478
APLP1	6372.34	0.128608	0.0806641	1.59437	0.110854	0.294141
APLP2	28400.7	0.0250706	0.0662397	0.378483	0.705072	0.84843
APMAP	10887.4	0.380464	0.0785994	4.84055	1.29482e-06	0.000539229
APOA1BP	1028.27	-0.0320197	0.0719891	-0.444786	0.656475	0.814145
APOBEC3D	87.6984	-0.00711905	0.106398	-0.0669096	0.946654	0.97862
APOC1	150.81	-0.000667909	0.231406	-0.00288631	0.997697	0.998915
APOC2	96.2508	-0.208823	0.144607	-1.44408	0.148717	0.350839
APOC4	19.3081	-0.256599	0.165239	-1.5529	0.120448	0.308777
APOC4-APOC2	77.5562	-0.383219	0.240742	-1.59183	0.111423	0.294985
APOD	3418.31	0.257245	0.117626	2.18698	0.0287441	0.128875
APOE	26480.1	-0.248426	0.135783	-1.82958	0.0673123	0.216803
APOL1	300.755	0.0951911	0.168823	0.563853	0.572854	0.757037
APOL2	2646.82	0.141535	0.0808963	1.74958	0.0801901	0.241173
APOL3	126.85	0.0773923	0.169319	0.457079	0.647614	0.808004
APOL6	977.827	-0.238007	0.0978557	-2.43222	0.0150065	0.0876313
APOLD1	2335.28	0.0971511	0.170486	0.569848	0.568781	0.754458
APOM	96.7909	-0.300702	0.105028	-2.86308	0.00419546	0.0424175
APOO	862.481	-0.0682591	0.0598866	-1.13981	0.254367	0.484673
APOOL	960.921	-0.286549	0.0619942	-4.6222	3.79699e-06	0.000876321
APOPT1	786.345	0.135166	0.0690094	1.95866	0.0501521	0.180744
APP	34182.2	0.0988405	0.087023	1.1358	0.256042	0.486371
APPBP2	4428.21	0.0640066	0.067968	0.941716	0.346338	0.577103
APPL1	3921.69	0.0592224	0.0676887	0.874923	0.381616	0.607905
APPL2	2684.02	-0.144775	0.0656844	-2.2041	0.0275174	0.125525
APRT	454.832	-0.109283	0.13895	-0.786493	0.431579	0.651003
APTX	579.197	0.0767024	0.0695701	1.10252	0.270236	0.501151
AQP1	10267.4	-0.0273429	0.205569	-0.133011	0.894185	0.955389
AQP11	353.705	-0.0111544	0.0602049	-0.185274	0.853014	0.933453
AQP3	209.259	0.41833	0.188655	2.21743	0.0265935	0.123384
AQP4	17358.6	-0.446715	0.192983	-2.31478	0.0206247	0.106364
AQP5	100.602	-0.0155844	0.144388	-0.107934	0.914048	0.964647
AQP6	100.999	0.00109987	0.137471	0.00800073	0.993616	0.99728
AQP7	546.387	-0.301679	0.15137	-1.99299	0.0462622	0.171187
AQR	2528.55	0.0375864	0.0505251	0.743916	0.456927	0.672495
ARAF	1091.49	0.0334894	0.0548167	0.610935	0.541243	0.735416
ARAP1	2536.63	0.0985489	0.0645232	1.52734	0.126676	0.318198
ARAP2	1832.57	-0.446067	0.125925	-3.54231	0.000396642	0.0105865
ARAP3	498.62	-0.274929	0.14551	-1.88941	0.0588363	0.199654
ARCN1	5054.2	0.0908229	0.0578632	1.56961	0.116505	0.303049
AREL1	750.789	-0.319197	0.156594	-2.03837	0.0415126	0.160668
ARF1	8847.93	0.177032	0.0511963	3.45791	0.000544385	0.0126238
ARF3	11916.5	-0.0510566	0.0401486	-1.27169	0.203483	0.426256
ARF4	3021.22	0.038714	0.0533202	0.726067	0.467798	0.680383
ARF5	3500.98	0.0876607	0.115474	0.759141	0.447768	0.66525
ARF6	2429.09	0.00548184	0.0532433	0.102958	0.917996	0.966259
ARFGAP1	3024.81	0.14947	0.0769376	1.94275	0.0520464	0.184596
ARFGAP2	4592.52	0.0137723	0.0725347	0.189872	0.849409	0.931758
ARFGAP3	1839.41	0.087983	0.0423692	2.07658	0.0378405	0.152255
ARFGEF1	1945.78	-0.137759	0.12608	-1.09264	0.274554	0.505645
ARFGEF2	2935.86	-0.0678476	0.0814594	-0.832901	0.404901	0.627754
ARFGEF3	12985.8	0.0530686	0.0910841	0.582633	0.560141	0.749055
ARFIP1	875.715	0.00359615	0.0460435	0.0781033	0.937746	0.974433
ARFIP2	1863.15	0.136828	0.0339496	4.03032	5.57012e-05	0.00332546
ARFRP1	1071.81	0.0666881	0.0761778	0.875426	0.381342	0.607612
ARG2	669.076	0.166604	0.127785	1.30379	0.192305	0.411919
ARGLU1	6997.88	-0.0446	0.0638834	-0.698147	0.485085	0.694506
ARHGAP1	1656.97	0.0103802	0.0823786	0.126006	0.899727	0.958218
ARHGAP10	117.257	0.00301995	0.14234	0.0212165	0.983073	0.994007
ARHGAP12	1908.9	-0.139429	0.0853777	-1.63308	0.102452	0.281222
ARHGAP15	140.811	-0.181251	0.082875	-2.18704	0.0287398	0.128875
ARHGAP17	517.32	0.276584	0.0884212	3.12803	0.00175981	0.0252154
ARHGAP18	211.595	-0.347687	0.131961	-2.63478	0.00841909	0.063002
ARHGAP19	333.843	-0.199385	0.159671	-1.24872	0.211767	0.436366
ARHGAP20	924.132	-0.233598	0.123965	-1.88439	0.0595125	0.201063
ARHGAP21	14943.6	-0.00695204	0.0490532	-0.141724	0.887298	0.951401
ARHGAP22	390.304	-0.0966468	0.110679	-0.873218	0.382544	0.608246
ARHGAP23	7906.93	0.097341	0.0581456	1.67409	0.0941127	0.267146
ARHGAP24	359.417	0.160378	0.116104	1.38134	0.167176	0.376567
ARHGAP26	7079.47	-0.165142	0.100399	-1.64487	0.0999971	0.277675
ARHGAP27	876.778	-0.125072	0.104462	-1.1973	0.23119	0.458073
ARHGAP28	289.327	-0.0478875	0.0658645	-0.727061	0.467189	0.680147
ARHGAP29	4498.19	0.0368256	0.0792613	0.46461	0.642211	0.8051
ARHGAP31	2007.55	-0.417089	0.141649	-2.94452	0.0032346	0.0365389
ARHGAP32	2534.25	-0.30706	0.119526	-2.56898	0.0101998	0.070352
ARHGAP33	2360.43	0.187264	0.108427	1.7271	0.0841505	0.249012
ARHGAP35	8583.33	-0.0350444	0.0492785	-0.711149	0.476992	0.687143
ARHGAP39	1716.3	0.0535661	0.0744539	0.719453	0.471862	0.683374
ARHGAP4	407.361	0.0271601	0.146976	0.184793	0.853392	0.933792
ARHGAP42	207.944	-0.132793	0.154421	-0.859941	0.389821	0.615084
ARHGAP44	3628.96	0.211976	0.062189	3.40858	0.000653013	0.0141542
ARHGAP5	12760.4	-0.116291	0.106643	-1.09047	0.275505	0.506709
ARHGAP9	421.361	-0.300651	0.0886196	-3.3926	0.000692318	0.0146333
ARHGDIA	3041.3	0.14128	0.09557	1.47829	0.13933	0.337756
ARHGDIB	255.705	-0.191787	0.156405	-1.22623	0.220114	0.445628
ARHGDIG	4276.88	0.152315	0.0868926	1.75291	0.0796171	0.240405
ARHGEF1	833.412	0.00543002	0.100451	0.0540565	0.95689	0.982868
ARHGEF10	932.023	0.0137884	0.123531	0.111619	0.911125	0.962982
ARHGEF10L	9303.08	0.226058	0.0733761	3.08081	0.00206439	0.0276488
ARHGEF11	5620.47	-0.0253583	0.0558603	-0.45396	0.649858	0.809838
ARHGEF12	13047.8	0.0254943	0.0753755	0.338231	0.735189	0.867042
ARHGEF17	6265.4	0.0673002	0.048898	1.37634	0.168717	0.378723
ARHGEF18	2316.77	0.0562905	0.0510361	1.10295	0.270047	0.501074
ARHGEF2	6223.9	0.113999	0.0410916	2.77427	0.00553264	0.0497098
ARHGEF25	6203.15	0.203565	0.0599182	3.39738	0.000680336	0.0144926
ARHGEF26	590.597	-0.628193	0.178731	-3.51475	0.00044017	0.0113477
ARHGEF28	272.603	-0.350376	0.133136	-2.63171	0.00849555	0.0632274
ARHGEF3	2718.95	0.118767	0.0877949	1.35277	0.176128	0.388786
ARHGEF33	2136.68	-0.25044	0.177602	-1.41012	0.158504	0.364324
ARHGEF37	1585.09	-0.0209164	0.0943326	-0.221731	0.824524	0.918522
ARHGEF39	281.993	0.055614	0.0938596	0.592524	0.5535	0.744564
ARHGEF4	2128.31	-0.064624	0.0837411	-0.771711	0.440286	0.658373
ARHGEF40	1639.54	-0.15891	0.071617	-2.21889	0.0264945	0.123086
ARHGEF6	1313.63	-0.283742	0.133087	-2.13201	0.033006	0.139701
ARHGEF7	10434	0.171202	0.0646161	2.64953	0.00806047	0.061781
ARHGEF9	5100.87	-0.0617023	0.0650423	-0.948648	0.3428	0.574135
ARID1A	4784.61	-0.175413	0.0633141	-2.77051	0.00559678	0.0501088
ARID1B	5249.64	0.0035338	0.0614692	0.0574889	0.954156	0.982259
ARID2	2030.02	-0.0494009	0.051937	-0.951171	0.341517	0.572998
ARID3A	861.371	0.0531001	0.0844564	0.628729	0.529527	0.727111
ARID3B	609.227	0.131327	0.0782449	1.67841	0.0932665	0.265792
ARID4A	2721.14	-0.0274811	0.0619498	-0.443602	0.65733	0.814898
ARID4B	4111.26	0.00108368	0.0579105	0.0187131	0.98507	0.994201
ARID5A	233.756	0.129756	0.189459	0.684875	0.493423	0.698977
ARID5B	779.311	-0.122248	0.134007	-0.912255	0.361634	0.590322
ARIH1	3258.39	0.0251659	0.0558103	0.450918	0.652049	0.811587
ARIH2	3772.69	0.163418	0.0391123	4.17818	2.93853e-05	0.00249995
ARIH2OS	118.152	-0.0635467	0.0996077	-0.63797	0.523493	0.722038
ARL1	2234.75	-0.128547	0.0795899	-1.61512	0.106286	0.287325
ARL10	2828.49	0.0407749	0.0645638	0.631544	0.527685	0.725433
ARL13B	136.131	-0.408823	0.199094	-2.05341	0.0400324	0.157492
ARL14EP	1599.01	0.0137006	0.0664843	0.206073	0.836734	0.925233
ARL15	690.278	0.205289	0.0612518	3.35156	0.000803564	0.0160148
ARL16	729.462	0.133088	0.0840307	1.5838	0.11324	0.297844
ARL17A	3466.4	0.0720175	0.076722	0.938681	0.347895	0.578493
ARL17B	351.744	-0.0105345	0.0880667	-0.11962	0.904784	0.960081
ARL2	1514.4	0.115778	0.0811756	1.42627	0.153792	0.357177
ARL2BP	2430.77	0.177131	0.0521697	3.39529	0.000685559	0.014581
ARL3	3832.86	0.0400546	0.0432073	0.927032	0.35391	0.584282
ARL4A	371.458	-0.3287	0.11633	-2.82559	0.00471938	0.0454316
ARL4C	3444.02	0.0753627	0.0968814	0.777885	0.436637	0.655522
ARL4D	257.806	0.155922	0.117918	1.32229	0.186071	0.403762
ARL5A	2273.14	0.00107958	0.0989611	0.0109091	0.991296	0.996494
ARL5B	2043.01	-0.00472924	0.0829516	-0.057012	0.954536	0.982259
ARL6	718.508	-0.151333	0.0789128	-1.91772	0.0551464	0.191511
ARL6IP1	21654.2	0.0641464	0.062952	1.01897	0.308216	0.539295
ARL6IP4	2762.61	0.195089	0.0779654	2.50225	0.0123407	0.0782264
ARL6IP5	5644.02	0.0936847	0.0839083	1.11651	0.264203	0.494858
ARL6IP6	301.19	-0.0202586	0.081045	-0.249967	0.802613	0.905675
ARL8A	2970.92	0.120082	0.0512094	2.34493	0.0190306	0.101507
ARL8B	5954.77	0.0149321	0.051544	0.289696	0.772049	0.889247
ARL9	70.4816	0.0232467	0.104119	0.223271	0.823325	0.918002
ARMC1	2403.32	0.019992	0.0579172	0.345183	0.729957	0.863114
ARMC10	1139.22	0.0701122	0.0414381	1.69197	0.090651	0.260545
ARMC12	44.7468	0.00596175	0.161566	0.0368998	0.970565	0.988298
ARMC2	235.659	-0.305585	0.101101	-3.02259	0.00250624	0.0314424
ARMC5	961.008	0.225742	0.080687	2.79775	0.00514602	0.0478468
ARMC6	1065.14	0.0550911	0.0672876	0.818741	0.412934	0.635134
ARMC7	821.361	0.29474	0.0660365	4.46329	8.07097e-06	0.00125473
ARMC8	3506.65	-0.0398087	0.118088	-0.337111	0.736034	0.867586
ARMC9	598.421	0.00377663	0.0568564	0.0664241	0.94704	0.97875
ARMCX1	1279.04	0.030284	0.0440066	0.688171	0.491345	0.698167
ARMCX2	1608.51	0.0266093	0.0469448	0.566822	0.570835	0.755999
ARMCX3	3224.78	-0.0519272	0.0550174	-0.943832	0.345256	0.576282
ARMCX4	1159.38	-0.183409	0.0821642	-2.23222	0.0256003	0.120658
ARMCX5	249.002	-0.133281	0.156105	-0.853792	0.39322	0.617859
ARMCX6	519.213	0.138916	0.0741217	1.87416	0.060909	0.20411
ARMT1	1197.8	-0.057269	0.0734808	-0.779373	0.43576	0.654643
ARNT	2448.67	0.0598999	0.0552797	1.08358	0.278552	0.508978
ARNT2	5742.01	-0.179279	0.0673506	-2.66188	0.00777057	0.0607934
ARNTL	1311.1	0.0843212	0.104275	0.808644	0.41872	0.639862
ARNTL2	590.434	0.0345954	0.0588535	0.587821	0.556652	0.746959
ARPC1A	2319.24	0.134734	0.0598922	2.24961	0.0244739	0.118022
ARPC1B	262.6	-0.0744373	0.136835	-0.543993	0.586446	0.766978
ARPC2	2890.3	0.0208709	0.0496001	0.420784	0.673913	0.827542
ARPC3	2327.58	0.0702139	0.0552778	1.2702	0.204013	0.426896
ARPC4	2262.92	0.0867114	0.0775013	1.11884	0.263209	0.494044
ARPC5	1775.74	0.210517	0.0675831	3.11493	0.00183987	0.0258189
ARPC5L	1827.25	0.167848	0.0744276	2.25518	0.024122	0.117184
ARPIN	2156.5	-0.171078	0.0709219	-2.41221	0.0158563	0.0907592
ARPP19	8960.94	0.0650386	0.0603732	1.07728	0.281356	0.512419
ARPP21	6550.74	0.0446728	0.0709689	0.62947	0.529041	0.726745
ARRB1	4182.28	-0.0786095	0.0808559	-0.972217	0.330943	0.562396
ARRB2	2647.57	0.14834	0.0693285	2.13967	0.0323817	0.138089
ARRDC1	255.898	0.07775	0.143867	0.540432	0.588899	0.768046
ARRDC2	595.951	0.403868	0.142987	2.8245	0.00473541	0.0454893
ARRDC3	3762.82	-0.175215	0.0783517	-2.23626	0.025335	0.120123
ARRDC4	579.079	-0.151404	0.1112	-1.36155	0.173341	0.384787
ARSA	745.64	-0.0972012	0.0844887	-1.15046	0.249953	0.479678
ARSB	524.856	-0.144529	0.0807414	-1.79002	0.0734501	0.22926
ARSD	419.794	-0.474414	0.134653	-3.52324	0.000426307	0.011138
ARSG	778.631	-0.253766	0.0991484	-2.55946	0.0104836	0.0713872
ARSJ	357.926	-0.182975	0.127569	-1.43432	0.15148	0.354348
ARSK	524.311	0.125477	0.0702483	1.78619	0.0740686	0.230135
ART3	593.812	0.338797	0.172897	1.95953	0.0500505	0.180508
ARTN	100.273	-0.00473328	0.163127	-0.0290158	0.976852	0.990681
ARV1	683.311	-0.0874488	0.0729374	-1.19896	0.230545	0.45746
ARVCF	3974.83	0.126549	0.103499	1.22271	0.22144	0.447151
AS3MT	1227.59	-0.0985889	0.0836116	-1.17913	0.238347	0.466839
ASAH1	4319.06	-0.161648	0.0503927	-3.20777	0.0013377	0.0217068
ASAH2B	299.048	-0.199982	0.0855861	-2.33661	0.0194593	0.102567
ASAP1	1442.12	-0.122391	0.0681152	-1.79682	0.072364	0.227539
ASAP2	2194.58	-0.0442182	0.116946	-0.378107	0.705351	0.848466
ASAP3	574.477	-0.13377	0.139763	-0.957124	0.338505	0.570404
ASB1	2447.2	0.0132202	0.0587241	0.225123	0.821883	0.917457
ASB13	872.185	-0.0602973	0.122157	-0.493607	0.621584	0.790896
ASB14	182.884	0.235873	0.104131	2.26516	0.0235032	0.115455
ASB16	443.252	-0.0365823	0.0989119	-0.369847	0.711496	0.852093
ASB3	2026.3	0.00847795	0.0551335	0.153771	0.87779	0.946472
ASB4	162.242	-0.193497	0.0894241	-2.16381	0.030479	0.133102
ASB6	2859.7	0.0760126	0.0732858	1.03721	0.299639	0.530872
ASB7	859.967	0.0852161	0.0516662	1.64936	0.0990742	0.275787
ASB8	2399.92	0.0726458	0.0327225	2.22006	0.0264149	0.122843
ASCC1	1684.36	-0.0835591	0.0495727	-1.68559	0.0918755	0.263009
ASCC2	694.617	0.0363551	0.0626174	0.580591	0.561516	0.749589
ASCC3	1150.21	-0.0675058	0.0706766	-0.955136	0.339509	0.571319
ASCL1	505.215	-0.222618	0.137909	-1.61423	0.106477	0.28744
ASF1A	1435.16	-0.0351288	0.0595811	-0.589596	0.555462	0.746097
ASGR1	602.308	0.0646508	0.0838835	0.770721	0.440873	0.658948
ASH1L	10443.5	0.0358949	0.0866055	0.414464	0.678534	0.830538
ASH2L	1554.65	-0.0511297	0.0962861	-0.531019	0.595406	0.772903
ASIC1	2934.43	0.0169685	0.0662425	0.256157	0.79783	0.902894
ASIC2	790.948	0.0751116	0.0952479	0.78859	0.430351	0.65016
ASIC3	865.044	-0.0138014	0.150506	-0.0916998	0.926937	0.969814
ASIC4	715.919	0.344365	0.132045	2.60793	0.00910928	0.0660605
ASL	329.848	-0.138636	0.113017	-1.22668	0.219942	0.445513
ASMTL	1052.03	-0.0994289	0.0976196	-1.01853	0.308424	0.539555
ASNA1	1972.55	0.211385	0.0637298	3.31689	0.00091026	0.0172575
ASNS	3508.02	0.0520552	0.0494722	1.05221	0.292702	0.524245
ASNSD1	2836.25	0.12738	0.0619211	2.05713	0.0396737	0.156627
ASPA	1034.88	-0.0708626	0.100986	-0.701709	0.48286	0.692446
ASPDH	300.551	-0.0458685	0.118265	-0.387845	0.698131	0.844182
ASPH	8828.33	-0.126447	0.0649116	-1.94799	0.0514162	0.183141
ASPHD1	2478.17	-0.110365	0.110583	-0.998026	0.318267	0.549708
ASPHD2	1988.7	0.130036	0.0635156	2.0473	0.0406282	0.158826
ASPRV1	340.298	0.217211	0.126498	1.71711	0.0859598	0.252337
ASPSCR1	687.328	0.0548029	0.105366	0.520121	0.602979	0.777834
ASRGL1	2311.44	-0.0309469	0.0651352	-0.475118	0.634703	0.799675
ASS1	560.48	0.123407	0.146997	0.839516	0.40118	0.624884
ASTE1	272.404	-0.136558	0.0652123	-2.09405	0.0362554	0.148023
ASTN1	3461.26	-0.203528	0.0831141	-2.44878	0.0143339	0.0852023
ASTN2	2420.08	-0.204796	0.0638071	-3.20962	0.00132911	0.021641
ASUN	479.786	-0.00514108	0.067559	-0.0760976	0.939341	0.975608
ASXL1	3722.98	0.0946759	0.0435839	2.17227	0.0298353	0.131842
ASXL2	1814.94	-0.0865517	0.0852764	-1.01496	0.310127	0.541419
ATAD1	2670.53	-0.121926	0.0736917	-1.65454	0.0980181	0.273911
ATAD2	566.655	0.134364	0.0950537	1.41356	0.157491	0.363069
ATAD2B	1024.82	-0.0947565	0.0654597	-1.44756	0.147741	0.349506
ATAD3A	757.819	0.0212852	0.0846949	0.251317	0.801569	0.905098
ATAD3B	463.96	0.293143	0.130675	2.24331	0.024877	0.118691
ATAD3C	303.943	-0.0371395	0.131118	-0.283253	0.776983	0.891687
ATAD5	690.784	0.10538	0.0730016	1.44353	0.148871	0.351078
ATAT1	1243.77	0.0623526	0.0442943	1.40769	0.159224	0.364874
ATCAY	5430	0.129117	0.0512418	2.51976	0.0117436	0.0757799
ATE1	2175.84	0.0728349	0.065346	1.1146	0.26502	0.49553
ATF1	909.4	0.0700702	0.0833458	0.840717	0.400507	0.624407
ATF2	4509.7	0.131287	0.0708639	1.85266	0.0639311	0.209846
ATF3	203.118	0.0655496	0.259847	0.252263	0.800838	0.90487
ATF4	10334.1	0.21709	0.0938538	2.31306	0.0207191	0.106627
ATF5	514.59	0.207613	0.126665	1.63907	0.101199	0.279505
ATF6	2218.04	-0.0013018	0.0748377	-0.017395	0.986122	0.994597
ATF6B	2737.43	-0.0871266	0.0823562	-1.05792	0.29009	0.521419
ATF7	4392.93	0.0343037	0.0806589	0.425294	0.670622	0.82499
ATF7IP	4847.19	0.0287413	0.055729	0.515733	0.606041	0.77994
ATG10	242.874	-0.184456	0.0870294	-2.11947	0.0340509	0.142458
ATG101	736.824	0.34831	0.101201	3.44176	0.000577936	0.013108
ATG12	2172.35	0.130999	0.049266	2.65902	0.00783688	0.0609923
ATG13	4395.85	0.0622527	0.0496753	1.25319	0.210135	0.434681
ATG14	1414.5	0.0707624	0.118538	0.596958	0.550536	0.742043
ATG16L1	1718.11	0.104171	0.0602426	1.72919	0.0837744	0.248061
ATG16L2	400.593	-0.109738	0.113201	-0.969405	0.332343	0.56397
ATG2A	2145.05	-0.174463	0.10539	-1.6554	0.0978439	0.273537
ATG2B	5786.32	0.0199975	0.0644248	0.3104	0.756257	0.88023
ATG3	1274.25	0.00526993	0.0521673	0.10102	0.919535	0.966765
ATG4A	213.642	0.118069	0.147856	0.798541	0.424557	0.644985
ATG4B	2113.03	0.288237	0.0648097	4.44744	8.69007e-06	0.00129988
ATG4C	1132.89	-0.0149616	0.0613898	-0.243715	0.807452	0.908838
ATG4D	400.125	0.549934	0.0922615	5.9606	2.51315e-09	2.79728e-05
ATG5	1146.62	0.0681741	0.0900754	0.756856	0.449136	0.666436
ATG7	998.735	-0.021311	0.0373783	-0.570142	0.568581	0.75434
ATG9A	3420.46	0.0236018	0.0456924	0.516537	0.60548	0.779587
ATIC	806.236	-0.150763	0.0821216	-1.83585	0.0663793	0.214705
ATL1	2473.37	-0.0059848	0.0677935	-0.0882799	0.929654	0.970657
ATL2	3009.59	-0.125823	0.0887568	-1.41761	0.156304	0.361532
ATL3	1861.11	-0.00585779	0.0575085	-0.10186	0.918868	0.966662
ATM	5680.97	-5.07726e-05	0.0686102	-0.000740015	0.99941	0.999884
ATMIN	3214.51	-0.0093199	0.0654851	-0.142321	0.886826	0.951214
ATN1	21622.6	0.0903832	0.0681017	1.32718	0.18445	0.401331
ATOH7	79.063	0.28776	0.109289	2.63303	0.0084627	0.0631797
ATOH8	257.329	0.28622	0.181829	1.57412	0.115461	0.301143
ATOX1	802.693	0.0716083	0.0696162	1.02862	0.30366	0.53514
ATP10A	424.977	-0.0755865	0.161724	-0.467379	0.640229	0.803375
ATP10B	692.074	-0.564834	0.157206	-3.59295	0.000326958	0.00959719
ATP11A	1484.26	-0.107407	0.0796064	-1.34922	0.177265	0.390316
ATP11B	2477.37	0.0903223	0.110087	0.820463	0.411952	0.634631
ATP11C	571.303	-0.16923	0.11977	-1.41296	0.157668	0.363206
ATP13A1	1182.49	0.112051	0.0672219	1.66688	0.0955383	0.269415
ATP13A2	3486.44	-0.064183	0.0617897	-1.03873	0.298929	0.530235
ATP13A3	3798.59	-0.154211	0.0582561	-2.64713	0.0081179	0.0618625
ATP13A4	424.729	-0.763893	0.174962	-4.36606	1.26506e-05	0.00162453
ATP1A1	37345.4	0.147099	0.0984355	1.49437	0.13508	0.331418
ATP1A2	42723.9	-0.527296	0.161113	-3.27284	0.00106473	0.0188467
ATP1A3	18066.1	-0.109391	0.1151	-0.950397	0.341911	0.573517
ATP1B1	19605.5	-0.207616	0.143372	-1.44809	0.147592	0.349395
ATP1B2	25162.5	-0.181048	0.0644836	-2.80766	0.00499022	0.0470734
ATP1B3	3382.32	0.507895	0.135549	3.74696	0.000178993	0.00680572
ATP2A1	112.089	0.124732	0.189894	0.65685	0.511277	0.712188
ATP2A2	3547.82	-0.386491	0.183097	-2.11086	0.0347847	0.14422
ATP2A3	3315.34	-0.38265	0.199258	-1.92037	0.0548113	0.191011
ATP2B1	9816.58	-0.0236428	0.0823701	-0.287032	0.774088	0.890466
ATP2B2	19957.7	-0.0299769	0.0641414	-0.467357	0.640244	0.803375
ATP2B3	3548.78	-0.187518	0.0869918	-2.15558	0.0311163	0.134719
ATP2B4	2886.38	-0.152474	0.169503	-0.899535	0.368368	0.59608
ATP2C1	3305.64	-0.12458	0.110065	-1.13188	0.257685	0.487575
ATP5A1	18942.1	-0.0191615	0.0657734	-0.291325	0.770803	0.888459
ATP5B	20163.8	0.0585561	0.103308	0.566814	0.570841	0.755999
ATP5C1	2879.25	-0.123932	0.101548	-1.22043	0.222301	0.447996
ATP5D	2040.99	0.152262	0.10782	1.41219	0.157895	0.363481
ATP5E	5206.02	0.0666727	0.0866677	0.769292	0.44172	0.659648
ATP5F1	1110.11	-0.228703	0.094723	-2.41444	0.0157596	0.0905529
ATP5G1	1274.48	0.152498	0.0968477	1.57462	0.115344	0.301076
ATP5G2	4904.84	0.0798044	0.0909229	0.877716	0.380098	0.606794
ATP5G3	4063.92	0.0724966	0.0741719	0.977413	0.328365	0.560042
ATP5H	2928.27	0.0233345	0.0820345	0.284447	0.776068	0.891386
ATP5I	1821.02	0.146292	0.094217	1.55271	0.120492	0.308777
ATP5J	2642.49	-0.0584757	0.0697012	-0.838949	0.401498	0.625094
ATP5J2	2059.34	0.11521	0.0741059	1.55466	0.120026	0.308438
ATP5L	2962.96	0.00142541	0.0762094	0.0187039	0.985077	0.994201
ATP5L2	39.7668	-0.26718	0.151223	-1.76679	0.0772639	0.236391
ATP5O	4534.42	0.056472	0.0706038	0.799844	0.423801	0.644341
ATP5S	1651.79	-0.15475	0.0741254	-2.08768	0.0368267	0.14937
ATP5SL	562.306	0.0865635	0.0655986	1.31959	0.186971	0.405061
ATP6AP1	6718.57	0.170376	0.0722574	2.3579	0.0183784	0.0995096
ATP6AP1L	330.172	-0.174906	0.104977	-1.66613	0.0956867	0.269666
ATP6AP2	5198.46	-0.0743294	0.0660948	-1.12459	0.260764	0.491147
ATP6V0A1	9622.51	0.056919	0.0942572	0.603869	0.545931	0.73948
ATP6V0A2	1418.79	-0.0161559	0.0506644	-0.31888	0.749817	0.876472
ATP6V0B	3564.09	0.115553	0.067378	1.715	0.0863452	0.252923
ATP6V0C	8335.02	0.209001	0.0660028	3.16655	0.00154258	0.0234354
ATP6V0D1	3288.61	0.0809275	0.079034	1.02396	0.305855	0.537339
ATP6V0E1	1115.8	-0.0210364	0.105271	-0.19983	0.841613	0.92784
ATP6V0E2	10020.6	0.0947935	0.0988104	0.959347	0.337384	0.569328
ATP6V1A	8579.78	0.0604356	0.0936616	0.645255	0.518762	0.718497
ATP6V1B1	82.9543	0.106541	0.186261	0.571996	0.567325	0.75331
ATP6V1B2	9507.22	0.066603	0.0722045	0.922422	0.356308	0.58604
ATP6V1C1	5669	0.034484	0.0647745	0.53237	0.594469	0.772351
ATP6V1C2	212.28	0.064763	0.101467	0.638266	0.5233	0.721845
ATP6V1D	3214.76	-0.00254704	0.0758731	-0.0335697	0.97322	0.988691
ATP6V1E1	6384.48	0.0318058	0.0802809	0.396181	0.691972	0.839312
ATP6V1E2	72.9055	0.085156	0.106512	0.799496	0.424003	0.644392
ATP6V1F	2821.07	0.125771	0.064128	1.96126	0.0498491	0.180225
ATP6V1G1	2651.95	0.0557884	0.052598	1.06066	0.288846	0.520145
ATP6V1G2	17470.8	0.0457896	0.0764805	0.598709	0.549367	0.741422
ATP6V1H	3015.18	0.0272566	0.0845547	0.322355	0.747184	0.874896
ATP7B	862.847	-0.0150686	0.0854295	-0.176386	0.859991	0.937696
ATP8A1	2180.17	-0.0700471	0.22737	-0.308075	0.758025	0.881284
ATP8A2	5720.71	0.0507594	0.0916596	0.553782	0.579728	0.761936
ATP8B1	113.242	-0.0347839	0.105252	-0.330481	0.741036	0.87055
ATP8B2	6089.26	0.108485	0.0642744	1.68785	0.0914408	0.261985
ATP9A	15397.8	-0.0743018	0.0756539	-0.982128	0.326037	0.55803
ATP9B	1731.14	-0.0640688	0.0675399	-0.948607	0.34282	0.574135
ATPAF1	4125.46	-0.0767783	0.03746	-2.04961	0.0404026	0.158337
ATPAF2	308.069	-0.015688	0.0493153	-0.318117	0.750396	0.876697
ATPIF1	4196.77	0.138714	0.0631305	2.19726	0.0280018	0.127011
ATR	1150.98	-0.194681	0.084019	-2.3171	0.020498	0.10601
ATRAID	1109.41	-0.0354326	0.0770728	-0.459729	0.645711	0.80727
ATRIP	453.559	-0.19557	0.122683	-1.5941	0.110914	0.294215
ATRN	4394.05	-0.14608	0.0710241	-2.05676	0.0397091	0.156627
ATRNL1	634.888	-0.462271	0.234227	-1.9736	0.0484271	0.176632
ATRX	8175.98	-0.0174874	0.102539	-0.170543	0.864583	0.940063
ATXN1	5131.66	0.00290113	0.0711661	0.0407656	0.967483	0.987876
ATXN10	3769.42	-0.0880259	0.0605434	-1.45393	0.145965	0.347175
ATXN1L	1943.75	-0.0261405	0.0701318	-0.372734	0.709347	0.850775
ATXN2	1843.97	-0.115412	0.0402448	-2.86775	0.00413407	0.041901
ATXN2L	7357.37	0.117775	0.0641196	1.83681	0.066238	0.21447
ATXN3	4931.29	-0.127506	0.0804888	-1.58415	0.11316	0.297717
ATXN7	1593.44	-0.198301	0.05085	-3.89973	9.63012e-05	0.00453582
ATXN7L1	699.629	-0.0539292	0.0588268	-0.916746	0.359276	0.588231
ATXN7L2	143.335	0.258058	0.138472	1.86361	0.0623767	0.206891
ATXN7L3	4726.94	0.222993	0.0568753	3.92074	8.82776e-05	0.00430013
ATXN7L3B	10023.5	0.131374	0.0630091	2.08501	0.0370688	0.150083
AUH	1006.45	-0.0454268	0.060955	-0.745251	0.45612	0.672033
AUNIP	112.464	-0.0463524	0.0645683	-0.717882	0.47283	0.684116
AUP1	55.8182	-0.306275	0.464638	-0.659169	0.509787	0.711159
AURKA	86.1187	-0.0296734	0.072329	-0.410256	0.681618	0.832678
AURKAIP1	1972.93	0.135698	0.0825359	1.64411	0.100154	0.277997
AURKC	69.87	0.494443	0.183354	2.69665	0.00700399	0.056988
AUTS2	2015.19	-0.210508	0.068515	-3.07244	0.00212315	0.0282253
AVEN	297.876	0.0312879	0.0478364	0.65406	0.513073	0.713886
AVIL	541.825	0.0484159	0.127483	0.379784	0.704106	0.847867
AVL9	3106.2	-0.0191228	0.0445386	-0.429353	0.667666	0.822528
AVPI1	622.105	0.174578	0.0678672	2.57235	0.0101011	0.0700901
AVPR2	150.397	-0.134571	0.15699	-0.857196	0.391337	0.616324
AXIN1	1741.23	0.296497	0.0778255	3.80976	0.0001391	0.00573766
AXIN2	1017.85	-0.215647	0.0648338	-3.32615	0.000880551	0.0168344
AXL	1199.87	-0.394971	0.124113	-3.18236	0.00146082	0.0228403
AZGP1	423.94	0.222918	0.238764	0.933634	0.350493	0.580685
AZI2	1182.85	-0.082691	0.0748017	-1.10547	0.268956	0.499903
AZIN1	5888.73	-0.018617	0.0838199	-0.222107	0.82423	0.918409
AZIN2	293.369	-0.0737698	0.134421	-0.548795	0.583146	0.764645
B2M	1303.42	-0.218335	0.138759	-1.57348	0.115608	0.301409
B3GALNT1	2267.6	-0.130363	0.0749212	-1.74	0.0818587	0.244248
B3GALNT2	270.056	-0.163185	0.131364	-1.24223	0.21415	0.439206
B3GALT1	543.409	-0.0756935	0.0694357	-1.09012	0.275658	0.506774
B3GALT2	139.322	-0.361215	0.132775	-2.72051	0.00651815	0.0548362
B3GALT4	169.79	-0.151253	0.0975307	-1.55082	0.120945	0.30928
B3GALT6	381.866	-0.040984	0.116602	-0.351486	0.725224	0.859833
B3GAT1	5377.62	-0.22751	0.10405	-2.18654	0.0287764	0.128926
B3GAT2	1015.66	-0.246849	0.102087	-2.41803	0.0156049	0.0899248
B3GAT3	2164.32	0.19068	0.0932023	2.04588	0.0407687	0.158999
B3GLCT	268.451	-0.256281	0.122164	-2.09784	0.0359193	0.147225
B3GNT2	229.783	-0.144592	0.095197	-1.51887	0.128795	0.322094
B3GNT4	555.794	0.0535114	0.0596906	0.89648	0.369997	0.597579
B3GNT5	224.46	-0.355263	0.11435	-3.10679	0.00189129	0.0262301
B3GNT7	227.207	-0.0739698	0.112062	-0.660082	0.509201	0.710897
B3GNTL1	88.4843	-0.221633	0.103843	-2.13432	0.032817	0.139074
B4GALNT1	2162.91	0.0822641	0.0753459	1.09182	0.274913	0.505965
B4GALNT2	799.12	-0.0876209	0.067383	-1.30034	0.193484	0.413301
B4GALNT4	4879.09	0.161626	0.0972996	1.66112	0.096689	0.271423
B4GALT1	934.957	-0.0312931	0.0663682	-0.471508	0.637278	0.801599
B4GALT2	1024.68	0.148803	0.084767	1.75543	0.0791851	0.239739
B4GALT3	831.226	0.178806	0.0553837	3.2285	0.00124439	0.0206569
B4GALT4	436.262	-0.111469	0.0506332	-2.2015	0.0277005	0.126127
B4GALT5	3973.44	0.0466904	0.0550916	0.847505	0.396714	0.621665
B4GALT6	1038.4	-0.0585286	0.22893	-0.255662	0.798212	0.903105
B4GALT7	441.831	-0.0559161	0.0953079	-0.586689	0.557413	0.747684
B4GAT1	6973.49	0.0357301	0.0736457	0.485162	0.627561	0.794915
B9D1	266.515	-0.26262	0.099841	-2.63038	0.00852884	0.0634338
B9D2	73.943	0.226626	0.116817	1.94	0.0523798	0.18538
BAALC	8071.47	-0.251105	0.106908	-2.34879	0.0188346	0.100854
BABAM1	1546.05	0.150169	0.0686828	2.18642	0.0287852	0.128926
BACE1	3909.27	-0.00935538	0.0570408	-0.164012	0.869722	0.942643
BACH1	714.279	-0.0978505	0.0684185	-1.43018	0.152667	0.355769
BACH2	809.491	-0.0413068	0.0774201	-0.533541	0.593659	0.771666
BAD	1355.76	0.199918	0.0951204	2.10174	0.0355761	0.146303
BAG1	2159.57	0.215243	0.0592236	3.63442	0.000278607	0.00886254
BAG2	869.417	0.211732	0.113115	1.87184	0.0612287	0.204828
BAG3	6113.49	0.409698	0.245482	1.66895	0.0951267	0.268979
BAG4	2867.15	-0.0059643	0.058898	-0.101265	0.91934	0.966753
BAG5	3347.28	0.15579	0.0580141	2.68538	0.00724483	0.0582593
BAG6	5756.56	0.138986	0.0388747	3.57524	0.000349908	0.00990487
BAHCC1	5739.06	-0.00751636	0.0874299	-0.0859701	0.93149	0.971382
BAHD1	1364.6	0.114841	0.0651545	1.7626	0.0779674	0.237682
BAIAP2	2658.47	0.0489834	0.074151	0.660589	0.508876	0.710661
BAIAP2L2	222.33	0.0107187	0.130989	0.0818288	0.934783	0.973095
BAK1	549.83	0.0467687	0.076215	0.613642	0.539452	0.734031
BAMBI	234.966	-0.0111751	0.127042	-0.0879638	0.929905	0.97077
BANF1	2275.85	0.301388	0.106913	2.819	0.00481742	0.0458886
BANK1	196.381	-0.236583	0.124498	-1.9003	0.0573942	0.19659
BANP	854.967	0.279309	0.103329	2.70311	0.00686941	0.0564311
BAP1	5119.23	0.124044	0.0512664	2.41959	0.015538	0.0897342
BARHL1	1338.08	0.357228	0.117174	3.04869	0.0022984	0.0297041
BARHL2	2798.43	0.306843	0.0734178	4.17941	2.92262e-05	0.00249995
BARX2	92.9269	-0.113251	0.162955	-0.694985	0.487065	0.696027
BASP1	5199.05	0.311993	0.0713092	4.37521	1.21314e-05	0.00162453
BAX	366.302	0.100086	0.0797939	1.25431	0.20973	0.434132
BAZ1A	348.958	0.0884884	0.105309	0.840271	0.400757	0.624511
BAZ1B	6750.53	0.146812	0.0543859	2.69945	0.00694551	0.0567829
BAZ2A	6269.93	-0.0531558	0.0557957	-0.952686	0.340749	0.572203
BAZ2B	3987.99	-0.110094	0.0598429	-1.83972	0.0658091	0.214
BBC3	430.853	0.411775	0.104699	3.93294	8.39116e-05	0.0041839
BBIP1	898.764	-0.071286	0.0800001	-0.891074	0.372889	0.60053
BBOF1	231.206	-0.293798	0.0779668	-3.76825	0.000164395	0.00639355
BBOX1	714.168	-0.0888652	0.171628	-0.517777	0.604614	0.778936
BBS1	1491.43	-0.212618	0.100329	-2.11921	0.0340727	0.142458
BBS10	1396.04	-0.124924	0.0719462	-1.73635	0.0825014	0.245631
BBS2	2531.05	-0.0957549	0.0777496	-1.23158	0.218106	0.443416
BBS4	574.133	-0.278173	0.0910641	-3.0547	0.00225289	0.0295276
BBS5	715.533	-0.0463124	0.0501903	-0.922737	0.356144	0.585949
BBS7	1674.45	-0.081888	0.0917237	-0.892767	0.371982	0.599718
BBS9	651.089	0.142198	0.0789387	1.80137	0.0716443	0.226375
BBX	2887.94	0.0324757	0.0954326	0.3403	0.733631	0.865954
BCAM	705.649	-0.0750299	0.141367	-0.530748	0.595594	0.773074
BCAN	4367.88	-0.291475	0.0916135	-3.18158	0.00146475	0.0228649
BCAP29	2813.91	-0.163122	0.0515142	-3.16654	0.00154262	0.0234354
BCAP31	3235.97	0.116324	0.0596033	1.95164	0.0509812	0.182668
BCAR1	3363.85	0.214413	0.0725851	2.95396	0.00313727	0.0357959
BCAR3	820.401	-0.192697	0.135498	-1.42214	0.154986	0.35903
BCAS1	4152.36	0.29981	0.213122	1.40675	0.159501	0.365202
BCAS2	1309.22	-0.0523524	0.0675203	-0.775358	0.438128	0.656461
BCAS3	1079.41	-0.0942957	0.0551354	-1.71026	0.0872186	0.254823
BCAS4	1205.82	0.0194359	0.044359	0.438149	0.661278	0.817781
BCAT1	408.712	-0.368725	0.154856	-2.38109	0.0172617	0.0958264
BCAT2	1520.91	0.0245266	0.11599	0.211455	0.832532	0.922686
BCCIP	2017.58	0.141708	0.0651483	2.17517	0.0296176	0.131363
BCDIN3D	343.684	-0.00849277	0.0555723	-0.152824	0.878537	0.94677
BCHE	321.095	-0.381783	0.149194	-2.55897	0.0104982	0.071451
BCKDHA	788.143	-0.150643	0.102825	-1.46505	0.142907	0.342643
BCKDHB	845.387	-0.423224	0.103517	-4.08847	4.34234e-05	0.00295061
BCKDK	978.248	-0.040876	0.0637292	-0.641402	0.521262	0.720273
BCL10	453.984	-0.0341026	0.062406	-0.546464	0.584747	0.765708
BCL11A	133.714	-0.29039	0.122962	-2.36162	0.0181952	0.098911
BCL2	1090.04	-0.196628	0.128835	-1.52621	0.126958	0.318651
BCL2L1	4504.81	0.254085	0.0611795	4.1531	3.27994e-05	0.00258073
BCL2L10	48.8142	0.46519	0.236369	1.96807	0.0490605	0.178178
BCL2L11	250.937	-0.136866	0.129539	-1.05656	0.290712	0.522261
BCL2L13	1566.39	-0.12505	0.0841649	-1.48578	0.137338	0.334366
BCL2L15	39.3226	0.00504273	0.108553	0.0464543	0.962948	0.985686
BCL2L2	6650.06	-0.0689308	0.0537962	-1.28133	0.200077	0.421391
BCL3	90.0542	-0.0173354	0.154721	-0.112043	0.910789	0.962925
BCL6	10729.3	0.349247	0.0884071	3.95044	7.80078e-05	0.00402213
BCL6B	125.68	-0.110676	0.203567	-0.543681	0.586661	0.767056
BCL7A	2480.17	0.0576535	0.042644	1.35197	0.176385	0.389132
BCL7B	551.192	0.229761	0.0743273	3.09121	0.00199343	0.0269668
BCL7C	1137.1	0.212682	0.0709265	2.99862	0.00271204	0.0327898
BCL9	2100.8	-0.0815698	0.0539945	-1.5107	0.130864	0.325593
BCL9L	4479.6	-0.0263746	0.0901352	-0.292612	0.769819	0.888435
BCLAF1	7013.66	0.0799806	0.0816469	0.979591	0.327288	0.55908
BCO2	214.579	0.00492558	0.0879579	0.0559992	0.955342	0.982259
BCOR	1073.5	-0.0562913	0.0770965	-0.73014	0.465304	0.678851
BCORL1	1273.35	0.0575949	0.0854227	0.674235	0.500162	0.704054
BCR	5252.73	-0.0712246	0.0721914	-0.986608	0.323835	0.555671
BCS1L	478.419	0.0616431	0.054024	1.14103	0.253857	0.483969
BDH1	2508.28	-0.0446196	0.0844671	-0.528248	0.597327	0.774151
BDH2	628.092	-0.225168	0.139085	-1.61893	0.105463	0.286255
BDKRB1	102.618	0.655069	0.247495	2.64679	0.00812591	0.0618625
BDKRB2	651.766	0.500706	0.236687	2.11548	0.0343892	0.143239
BDNF	455.744	-0.120829	0.147316	-0.820204	0.4121	0.634631
BDP1	1770.73	-0.218415	0.18495	-1.18094	0.237628	0.465811
BEAN1	153.685	-0.240441	0.126461	-1.9013	0.0572631	0.19624
BECN1	1367.62	0.0799305	0.078128	1.02307	0.306274	0.537797
BEGAIN	4198.17	0.0441648	0.0952006	0.463913	0.64271	0.805132
BEND3	482.283	0.0296695	0.0811098	0.365794	0.714519	0.853834
BEND5	80.0886	-0.0281898	0.114967	-0.245198	0.806303	0.908033
BEND6	3768.9	0.0192627	0.0894216	0.215414	0.829444	0.920761
BEND7	1197.09	0.13053	0.0593989	2.19752	0.027983	0.126968
BEST1	857.59	0.0276093	0.12349	0.223575	0.823088	0.917989
BEST2	67.0926	0.0565706	0.121878	0.464156	0.642536	0.805132
BEST3	723.705	0.0735466	0.12169	0.604379	0.545592	0.739368
BEST4	131.556	-0.0229995	0.137778	-0.166932	0.867423	0.941604
BET1	397.744	-0.0833525	0.0754522	-1.10471	0.269287	0.500277
BET1L	1649.98	0.0180047	0.0662683	0.271694	0.785857	0.896207
BEX1	5288.39	0.0878265	0.0807306	1.0879	0.276641	0.507346
BEX2	3411.75	0.13368	0.0772468	1.73056	0.0835309	0.247663
BEX4	5899.5	0.0429246	0.0618855	0.693613	0.487925	0.696271
BEX5	829.786	0.0263764	0.0987536	0.267093	0.789397	0.897922
BFAR	1154.62	0.040317	0.0440067	0.916156	0.359585	0.588231
BFSP1	84.3188	-0.234983	0.152018	-1.54576	0.122164	0.311288
BGLAP	83.3596	-0.046717	0.182676	-0.255737	0.798154	0.903105
BGN	485.46	0.573837	0.140829	4.07472	4.60701e-05	0.00296247
BHLHB9	1855.58	0.0790197	0.0809856	0.975725	0.329201	0.56088
BHLHE22	1993.92	-0.594055	0.252951	-2.3485	0.0188491	0.100854
BHLHE40	1784.05	-0.0346078	0.122754	-0.281929	0.777998	0.89244
BHLHE41	4849.93	0.0117425	0.0366517	0.320381	0.748679	0.875894
BHMT2	195.875	0.0600179	0.118994	0.504379	0.613995	0.785404
BICD1	4361.04	-0.026749	0.073937	-0.361782	0.717515	0.855088
BICD2	3274.75	0.088899	0.0551424	1.61217	0.106925	0.288039
BID	1916.01	0.192857	0.0847479	2.27565	0.0228667	0.113624
BIN1	5838.79	0.132349	0.0735903	1.79845	0.0721055	0.227199
BIN3	181.672	0.0240791	0.148508	0.16214	0.871196	0.943564
BIRC2	2340.67	0.0179863	0.0843867	0.213141	0.831217	0.921679
BIRC6	3314.99	-0.241687	0.163757	-1.47589	0.139974	0.338845
BIVM	2270.79	0.0691007	0.0554263	1.24671	0.212502	0.436965
BIVM-ERCC5	191.519	-0.00752585	0.392867	-0.0191562	0.984716	0.994179
BLCAP	4839.96	0.0644374	0.046209	1.39448	0.163173	0.370704
BLM	503.276	-0.284383	0.137255	-2.07193	0.038272	0.153259
BLMH	1192.35	0.0722288	0.0587158	1.23014	0.218644	0.444273
BLOC1S1	1146.39	-0.0270993	0.10268	-0.263921	0.791841	0.89941
BLOC1S2	1847.5	-0.0537466	0.0462826	-1.16127	0.245531	0.474741
BLOC1S3	474.443	0.058329	0.0593735	0.982407	0.325899	0.55803
BLOC1S4	327.954	0.168332	0.0752154	2.23801	0.0252207	0.119785
BLOC1S5	358.839	0.0121998	0.0524351	0.232665	0.816021	0.91322
BLOC1S6	5748.92	0.0118176	0.0478643	0.246899	0.804987	0.907418
BLVRA	760.7	0.0492137	0.0674054	0.730116	0.465319	0.678851
BLVRB	388.743	-3.52859e-05	0.0983932	-0.000358621	0.999714	0.999963
BLZF1	913.063	-0.134997	0.0592358	-2.27897	0.0226688	0.113029
BMF	282.931	0.211932	0.104431	2.02939	0.0424185	0.163144
BMI1	3863.03	0.116953	0.101606	1.15104	0.249716	0.479359
BMP1	671.946	0.0804379	0.0935786	0.859575	0.390023	0.61525
BMP2K	1001.1	-0.36434	0.0867988	-4.19753	2.69847e-05	0.00238535
BMP4	428.25	0.129821	0.182427	0.71163	0.476694	0.686786
BMP6	138.008	0.101752	0.168517	0.603806	0.545973	0.73948
BMP7	1101.77	-0.336315	0.119364	-2.81755	0.00483913	0.0460059
BMP8B	393.296	-0.0221874	0.0789144	-0.281158	0.778589	0.892476
BMPER	764.99	0.07388	0.107276	0.688688	0.49102	0.698077
BMPR1A	1965.11	0.027175	0.0527894	0.514782	0.606706	0.780286
BMPR1B	1917.44	-0.442935	0.152295	-2.90841	0.00363274	0.0389987
BMPR2	5469.07	0.0188648	0.0806162	0.234008	0.814979	0.912594
BMS1	2426.17	0.0767248	0.045776	1.67609	0.0937205	0.266219
BNIP1	272.788	-0.0338088	0.0675393	-0.500579	0.616667	0.787658
BNIP2	2150.28	0.0285056	0.0596882	0.477576	0.632952	0.798419
BNIP3	6124.69	-0.133532	0.0546982	-2.44125	0.0146366	0.0861735
BNIP3L	4852.84	-0.0689646	0.0720428	-0.957273	0.33843	0.570349
BNIPL	285.291	0.434933	0.18443	2.35826	0.0183606	0.0995096
BOC	705.634	-0.188906	0.118473	-1.5945	0.110824	0.29412
BOD1	1276.16	0.127118	0.0527999	2.40754	0.0160604	0.0913936
BOD1L1	5049.63	-0.10659	0.101311	-1.0521	0.292752	0.524265
BOK	2128.54	0.187867	0.0938585	2.00159	0.0453285	0.169188
BOLA1	278.933	-0.00903424	0.0845733	-0.106821	0.914931	0.965006
BOLA2	65.2263	0.40275	0.153011	2.63216	0.00848438	0.0632274
BOLA2B	87.401	0.382449	0.147331	2.59585	0.00943578	0.0675226
BOLA3	310.729	-0.0469604	0.0950327	-0.49415	0.6212	0.790629
BOP1	2440.5	0.00758978	0.0908166	0.0835726	0.933396	0.972178
BORA	236.474	0.0715897	0.0808671	0.885276	0.376008	0.602782
BORCS5	599.429	-0.196242	0.0776439	-2.52746	0.011489	0.0747069
BORCS6	356.927	0.000639498	0.088546	0.00722221	0.994238	0.997357
BORCS7	1345	-0.0419127	0.0724571	-0.578449	0.562961	0.750688
BORCS8	622.056	0.124621	0.0838076	1.48699	0.137018	0.334066
BPGM	949.608	-0.000556039	0.0529048	-0.0105102	0.991614	0.996519
BPHL	326.423	-0.0464921	0.0969785	-0.479406	0.63165	0.797716
BPI	18.8893	-0.405833	0.137789	-2.94533	0.00322611	0.0364732
BPNT1	856.816	0.0370575	0.0480569	0.771118	0.440637	0.658754
BPTF	7905.43	0.0329795	0.0609236	0.541326	0.588283	0.767757
BRAF	4234.38	-0.0182202	0.0732374	-0.248782	0.803529	0.906635
BRAP	1135.37	0.042111	0.0385583	1.09214	0.274772	0.505845
BRAT1	1125.89	0.17115	0.0958871	1.78491	0.0742754	0.230357
BRCA1	224.089	-0.0959236	0.0841371	-1.14009	0.25425	0.484577
BRCC3	883.42	0.00889266	0.0444923	0.19987	0.841583	0.92784
BRD1	3589.3	0.0929374	0.0848973	1.0947	0.273646	0.504794
BRD2	8921.13	0.16686	0.0559414	2.98277	0.00285652	0.0336498
BRD3	2808.87	0.120186	0.0456255	2.63419	0.00843392	0.0630437
BRD4	4773.28	0.117226	0.0748406	1.56634	0.117269	0.304631
BRD7	2813.47	0.042754	0.0338455	1.26321	0.206513	0.429826
BRD8	2881.31	0.136731	0.0689777	1.98225	0.0474513	0.174193
BRD9	236.972	-0.291559	0.127471	-2.28726	0.0221805	0.11136
BRE	618.805	-0.151181	0.079817	-1.8941	0.0582115	0.198342
BRF1	2198.64	0.137871	0.0637832	2.16155	0.0306527	0.133548
BRF2	555.511	0.0642304	0.060088	1.06894	0.285097	0.51633
BRI3	312.774	0.260932	0.0840872	3.10311	0.00191498	0.0263498
BRI3BP	2834.98	0.0890599	0.0747289	1.19177	0.23335	0.460676
BRICD5	2507.28	0.105594	0.0948453	1.11333	0.265568	0.496213
BRINP1	2661.67	0.109957	0.0712143	1.54403	0.122582	0.311885
BRINP2	209.021	-0.337483	0.107618	-3.13592	0.00171313	0.0249402
BRINP3	729.876	-0.0384849	0.0750836	-0.51256	0.608259	0.781017
BRIX1	605.008	0.0545569	0.066089	0.825507	0.409084	0.631415
BRK1	2954.11	0.119108	0.0522981	2.27748	0.0227576	0.113347
BRMS1	635.769	0.283176	0.125244	2.261	0.0237591	0.116231
BRMS1L	1031.26	0.0931961	0.0711055	1.31067	0.189968	0.408541
BROX	2726.04	0.0103142	0.0508874	0.202688	0.839379	0.92644
BRPF1	1375.59	0.115421	0.0591026	1.95289	0.0508328	0.182397
BRPF3	2044.51	0.172861	0.119	1.45262	0.146331	0.347735
BRSK1	7367.63	0.146253	0.0677573	2.15848	0.0308904	0.134082
BRSK2	8122.74	0.100737	0.0877701	1.14774	0.251077	0.481021
BRWD1	6018.57	-0.148727	0.0688993	-2.15862	0.0308795	0.134077
BRWD3	1998.55	-0.0573782	0.0800438	-0.716836	0.473475	0.68454
BSCL2	5230.26	0.0453187	0.0946066	0.479023	0.631922	0.797767
BSDC1	6117.11	0.131648	0.050168	2.62415	0.00868653	0.0639487
BSG	9448.78	0.014024	0.0790513	0.177404	0.859191	0.937345
BSN	18037.8	-0.113343	0.0921819	-1.22956	0.218861	0.444447
BSND	150.411	0.298165	0.132599	2.24862	0.0245365	0.118143
BSPRY	532.21	-0.405978	0.167563	-2.42284	0.0153996	0.0890482
BST1	74.0143	0.187395	0.078997	2.37218	0.0176835	0.0972166
BST2	349.818	0.0884517	0.168346	0.525415	0.599294	0.775437
BTAF1	2403.82	-0.176968	0.108985	-1.62378	0.104424	0.284453
BTBD1	3650.6	-0.111214	0.0770668	-1.44308	0.148997	0.351134
BTBD10	1583.91	-0.027296	0.0777516	-0.351067	0.725538	0.859981
BTBD11	557.887	-0.531301	0.216853	-2.45005	0.0142836	0.0849773
BTBD17	89.1349	-0.590015	0.199368	-2.95942	0.00308217	0.0353449
BTBD2	4229.84	0.230589	0.0637176	3.61893	0.000295827	0.00912673
BTBD3	11228.3	0.0192654	0.102721	0.187552	0.851228	0.932556
BTBD6	2818.54	0.333958	0.0818014	4.08255	4.45442e-05	0.00295543
BTBD7	964.286	-0.240952	0.132596	-1.81718	0.0691892	0.220873
BTBD8	125.624	-0.289729	0.125357	-2.31123	0.0208203	0.106946
BTBD9	2132.47	-0.165961	0.0746159	-2.22421	0.0261345	0.121913
BTD	425.874	-0.0127607	0.0751213	-0.169868	0.865114	0.940198
BTF3	5902.88	0.131604	0.0648569	2.02914	0.0424441	0.163144
BTF3L4	2122.27	-0.0176121	0.0509682	-0.34555	0.729681	0.863013
BTG1	12053.6	0.376356	0.0903922	4.16359	3.13287e-05	0.00255357
BTG2	2119.63	0.0584412	0.0901328	0.64839	0.516733	0.717184
BTG3	219.511	0.0284025	0.141029	0.201394	0.84039	0.927017
BTN2A1	2722.47	0.240642	0.0758575	3.17229	0.00151242	0.0233531
BTN2A2	1535.43	0.0542544	0.0895537	0.605831	0.544627	0.73854
BTN3A1	920.903	-0.0456777	0.108805	-0.419813	0.674622	0.827901
BTN3A2	455.153	-0.116133	0.101226	-1.14726	0.251273	0.481211
BTN3A3	361.005	-0.189747	0.101667	-1.86635	0.0619926	0.206218
BTNL9	398.529	0.0623721	0.133795	0.466178	0.641088	0.803988
BTRC	2617.63	-0.0465342	0.0389414	-1.19498	0.232095	0.45913
BUB3	3569.57	0.0843917	0.0370225	2.27947	0.0226391	0.112922
BUD13	688.556	0.12475	0.0652333	1.91236	0.05583	0.193177
BUD31	1366.51	0.20942	0.0831054	2.51994	0.0117376	0.0757799
BVES	248.559	-0.00347616	0.121904	-0.0285156	0.977251	0.99086
BYSL	221.435	0.106491	0.0859025	1.23968	0.215094	0.440265
BZRAP1	6301.96	-0.147058	0.0769496	-1.9111	0.0559921	0.193541
BZW1	4735.17	-0.0692996	0.0559189	-1.23929	0.215239	0.440445
BZW2	364.852	-0.180573	0.0843865	-2.13984	0.0323681	0.138089
C10orf10	2037.5	0.206465	0.115093	1.7939	0.0728293	0.228051
C10orf11	198.487	-0.208019	0.10665	-1.95048	0.0511185	0.182852
C10orf12	231.098	-0.0586565	0.155449	-0.377335	0.705925	0.848831
C10orf128	84.9534	0.0405588	0.162165	0.250108	0.802504	0.905675
C10orf131	21.7863	-0.212531	0.111486	-1.90634	0.0566059	0.195019
C10orf2	370.69	0.271672	0.0705916	3.8485	0.000118842	0.00510307
C10orf35	1598.54	0.201853	0.0764927	2.63886	0.0083186	0.0626634
C10orf54	1636.58	-0.067945	0.181708	-0.373923	0.708461	0.850268
C10orf76	1508.71	-0.0455509	0.0626451	-0.727126	0.467149	0.680147
C10orf88	307.275	0.000970246	0.129396	0.00749828	0.994017	0.997352
C10orf90	95.6592	0.037691	0.156242	0.241234	0.809373	0.909565
C11orf1	408.44	-0.118215	0.0680303	-1.73768	0.0822664	0.245035
C11orf24	384.087	0.0436675	0.0954865	0.457316	0.647444	0.80794
C11orf30	2010.51	0.104333	0.0560507	1.8614	0.062687	0.207463
C11orf31	698.826	-0.0267154	0.0791521	-0.337519	0.735726	0.86751
C11orf42	151.554	0.0391856	0.154801	0.253135	0.800164	0.904712
C11orf49	1137.15	-0.0366689	0.0597147	-0.614068	0.53917	0.733772
C11orf52	182.421	0.406188	0.113867	3.56723	0.000360771	0.0101046
C11orf54	1091.43	0.0439869	0.0435978	1.00892	0.313011	0.544778
C11orf57	2435.41	0.0725785	0.0485935	1.49359	0.135284	0.331852
C11orf58	4315.07	0.00882466	0.0666117	0.132479	0.894605	0.955554
C11orf63	294.665	-0.0439066	0.0728456	-0.602735	0.546685	0.740088
C11orf68	3376.82	0.258032	0.0706103	3.65431	0.000257872	0.00844968
C11orf70	68.5395	0.0152299	0.0980656	0.155303	0.876582	0.945561
C11orf73	892.452	0.0253251	0.0689601	0.367242	0.713439	0.853443
C11orf74	282.207	0.00888805	0.0706312	0.125837	0.899861	0.958218
C11orf80	906.175	0.0209854	0.0728221	0.288173	0.773214	0.889762
C11orf84	1281.4	0.170689	0.136219	1.25304	0.210189	0.434685
C11orf85	13.8918	-0.0985052	0.273937	-0.35959	0.719154	0.855767
C11orf87	469.502	-0.621989	0.178533	-3.48389	0.000494187	0.0120544
C11orf95	1826.53	0.0834995	0.0530539	1.57386	0.115519	0.301236
C11orf96	339.631	0.456456	0.210089	2.17268	0.0298046	0.131842
C11orf98	488.658	0.0402813	0.0949707	0.424145	0.67146	0.825647
C12orf10	837.614	0.243278	0.0767398	3.17017	0.00152348	0.0233531
C12orf29	409.263	-0.281466	0.1471	-1.91344	0.0556919	0.192895
C12orf4	1055.28	-0.0696249	0.0697286	-0.998512	0.318031	0.54951
C12orf43	587.544	-0.140582	0.111392	-1.26205	0.206932	0.430435
C12orf45	129.466	0.079358	0.0792915	1.00084	0.316905	0.548469
C12orf49	1736.65	-0.0127577	0.0533118	-0.239304	0.81087	0.910765
C12orf57	2485.08	0.209942	0.0787911	2.66453	0.00770952	0.0604853
C12orf65	2115.32	0.140938	0.0645373	2.18382	0.0289754	0.1294
C12orf66	292.815	-0.16242	0.0674292	-2.40875	0.0160075	0.0912904
C12orf73	360.041	-0.0152404	0.058947	-0.258544	0.795987	0.901562
C12orf75	266.286	-0.340814	0.148096	-2.3013	0.0213749	0.108972
C12orf76	2928.53	-0.0939894	0.0445302	-2.11069	0.0347989	0.14422
C14orf1	1109.03	-0.072874	0.0588887	-1.23749	0.215906	0.440882
C14orf105	78.4724	-0.258618	0.147015	-1.75913	0.0785556	0.23879
C14orf119	864.302	0.0745843	0.0639908	1.16555	0.243798	0.472193
C14orf142	310.538	0.108656	0.0618069	1.75799	0.0787489	0.239003
C14orf159	2615.58	-0.0250054	0.0474962	-0.52647	0.598561	0.774827
C14orf166	2169.17	0.00643481	0.0505006	0.12742	0.898608	0.957483
C14orf169	524.579	0.122262	0.0498455	2.45281	0.0141744	0.0845893
C14orf178	40.2326	-0.00239197	0.111889	-0.0213781	0.982944	0.994007
C14orf2	2678.15	0.0868811	0.0690761	1.25776	0.208479	0.432923
C14orf28	176.585	-0.114806	0.0905617	-1.26771	0.204902	0.427452
C14orf37	854.86	-0.592766	0.218313	-2.71521	0.00662337	0.0553113
C14orf79	318.764	-0.178375	0.0983892	-1.81296	0.0698383	0.222216
C14orf80	166.003	0.032081	0.109175	0.293849	0.768874	0.887967
C14orf93	222.178	0.0480598	0.0776018	0.619313	0.53571	0.73133
C15orf38-AP3S2	779.828	0.0291494	0.0515662	0.565281	0.571882	0.756508
C15orf39	165.649	-0.114813	0.134763	-0.851964	0.394234	0.618881
C15orf40	2919.89	-0.012693	0.0732133	-0.17337	0.862361	0.939227
C15orf41	283.87	0.0849382	0.0757082	1.12191	0.261899	0.492739
C15orf52	529.749	0.150158	0.121496	1.23591	0.216491	0.441681
C15orf57	582.368	0.0764572	0.0786245	0.972435	0.330834	0.562282
C15orf59	2876.89	-0.351215	0.101356	-3.46517	0.000529892	0.0125224
C15orf61	970.875	0.0874754	0.0678745	1.28878	0.197474	0.418108
C15orf62	582.689	0.083253	0.0936042	0.889415	0.37378	0.60105
C15orf65	47.1627	0.0314613	0.112683	0.279201	0.78009	0.893445
C16orf13	1168.29	0.0947987	0.105213	0.901014	0.367581	0.59516
C16orf45	5140.46	0.298925	0.0617445	4.84132	1.28978e-06	0.000539229
C16orf46	199.676	0.213196	0.0851836	2.50278	0.0123222	0.0782171
C16orf52	2803.7	0.0707578	0.0745488	0.949148	0.342545	0.574015
C16orf58	1713.77	-0.131748	0.119013	-1.10701	0.268292	0.499314
C16orf62	1627.5	-0.0402125	0.046536	-0.864116	0.387524	0.613299
C16orf70	1262.9	0.158821	0.0485194	3.27334	0.00106284	0.0188378
C16orf71	98.7144	0.103405	0.106913	0.967186	0.333451	0.565036
C16orf72	6735.75	-0.0854632	0.0755815	-1.13074	0.258163	0.488057
C16orf86	122.362	-0.0608616	0.241754	-0.25175	0.801235	0.90487
C16orf87	651.456	-0.00593433	0.0436521	-0.135946	0.891864	0.954107
C16orf89	574.511	-0.474207	0.132709	-3.5733	0.000352512	0.00995518
C16orf91	398.272	0.228227	0.0674277	3.38478	0.000712366	0.0148951
C16orf92	93.0154	-0.037599	0.12322	-0.305138	0.760261	0.883042
C17orf104	294.51	0.112005	0.078619	1.42465	0.154258	0.357954
C17orf107	411.162	-0.139345	0.162132	-0.859457	0.390088	0.615282
C17orf49	660.99	0.196304	0.0961626	2.04137	0.0412136	0.160011
C17orf51	6596.29	0.252904	0.105489	2.39746	0.0165094	0.0930925
C17orf58	457.814	-0.0935643	0.0903275	-1.03583	0.30028	0.531661
C17orf62	383.968	0.0868443	0.150962	0.575274	0.565106	0.752296
C17orf67	167.877	0.356331	0.190257	1.87289	0.0610837	0.204443
C17orf75	2157.01	0.106407	0.0508818	2.09125	0.0365054	0.148509
C17orf80	1603.06	0.0527486	0.0425426	1.2399	0.215012	0.440265
C17orf89	516.246	-0.0334586	0.0930201	-0.359692	0.719078	0.855767
C17orf97	138.391	-0.0679027	0.17398	-0.39029	0.696322	0.842594
C18orf21	436.911	0.0417817	0.0534475	0.781734	0.434371	0.653188
C18orf25	2447.54	0.049443	0.0636198	0.777164	0.437062	0.655708
C18orf32	4667.04	-0.0625536	0.0435785	-1.43542	0.151167	0.353858
C18orf42	788.026	0.14129	0.107936	1.30902	0.190526	0.409145
C18orf54	343.482	0.177763	0.099261	1.79087	0.0733146	0.229047
C18orf8	558.621	-0.0107655	0.100894	-0.106701	0.915026	0.965006
C19orf12	1920.66	0.160404	0.0432922	3.70514	0.000211275	0.00758805
C19orf18	38.7991	0.0627219	0.186161	0.336923	0.736175	0.867625
C19orf24	467.532	0.335081	0.118493	2.82786	0.00468603	0.0452881
C19orf25	1238.1	0.249153	0.0893394	2.78884	0.00528978	0.0484891
C19orf43	2891.35	0.295681	0.0781756	3.78227	0.000155408	0.00609628
C19orf44	394.162	0.0352919	0.0773694	0.456149	0.648283	0.808542
C19orf47	621.815	-0.00731953	0.0634411	-0.115375	0.908148	0.961402
C19orf48	321.896	-0.051205	0.14407	-0.355417	0.722277	0.858042
C19orf52	488.136	0.294968	0.0638165	4.62212	3.79833e-06	0.000876321
C19orf53	984.302	0.140592	0.0830345	1.69317	0.0904223	0.260107
C19orf54	238.721	-0.085666	0.0874194	-0.979943	0.327114	0.55908
C19orf57	397.411	0.211764	0.0746272	2.83763	0.00454498	0.0446443
C19orf60	451.738	-0.0843678	0.164394	-0.513206	0.607807	0.78083
C19orf66	527.429	0.0755887	0.0819247	0.92266	0.356184	0.585949
C19orf68	1332.63	0.193884	0.084022	2.30754	0.0210245	0.107554
C19orf70	858.48	-0.0150266	0.0964212	-0.155844	0.876156	0.945431
C19orf71	521.993	-0.0129728	0.130146	-0.0996793	0.920599	0.967575
C19orf73	99.0637	0.23981	0.102852	2.33161	0.0197214	0.103273
C19orf81	46.2949	0.0129411	0.110386	0.117235	0.906674	0.960738
C1D	692.785	0.00182459	0.0703259	0.0259448	0.979301	0.991578
C1GALT1	918.232	-0.125909	0.0548192	-2.29681	0.0216295	0.109654
C1GALT1C1	366.061	-0.0566561	0.0660707	-0.857508	0.391164	0.616324
C1orf109	580.218	0.138826	0.0493763	2.8116	0.0049296	0.0465661
C1orf111	65.2752	-0.45268	0.2105	-2.1505	0.0315153	0.135798
C1orf112	195.608	0.302158	0.155222	1.94662	0.0515803	0.183394
C1orf115	1072.29	0.375019	0.0732946	5.1166	3.11098e-07	0.00026183
C1orf122	1316.54	0.0589286	0.0845218	0.6972	0.485678	0.694729
C1orf123	778.779	-0.0473224	0.122464	-0.386419	0.699187	0.844858
C1orf127	116.202	-0.279406	0.304466	-0.917694	0.358779	0.588115
C1orf131	368.517	-0.00496178	0.0536241	-0.092529	0.926278	0.969814
C1orf145	73.359	0.124731	0.150474	0.828922	0.407149	0.629785
C1orf146	49.9614	-0.326442	0.13399	-2.43631	0.0148379	0.0869201
C1orf159	291.176	0.0589163	0.0952994	0.618224	0.536428	0.731638
C1orf162	466.039	0.103814	0.134716	0.770611	0.440937	0.658948
C1orf174	544.895	0.230649	0.0627849	3.67364	0.00023912	0.00807669
C1orf198	1953.75	-0.0690134	0.117762	-0.58604	0.557849	0.747877
C1orf204	792.037	0.0472042	0.104068	0.453591	0.650123	0.810095
C1orf21	6929.06	0.0824689	0.08753	0.942179	0.346101	0.576996
C1orf216	2024.11	0.230918	0.0892703	2.58673	0.00968906	0.0683547
C1orf226	724.464	-0.206738	0.126413	-1.63542	0.101961	0.280439
C1orf228	34.6991	-0.45731	0.153095	-2.98709	0.00281642	0.0333657
C1orf233	345.961	-0.134067	0.138269	-0.969605	0.332243	0.56397
C1orf27	1181.17	-0.141254	0.0677161	-2.08597	0.0369813	0.149863
C1orf35	553.029	0.279865	0.100146	2.79457	0.00519683	0.048155
C1orf43	5990.22	0.137536	0.0506236	2.71684	0.00659092	0.0552096
C1orf50	256.623	0.0102605	0.0697029	0.147203	0.882972	0.948919
C1orf52	452.246	0.0451552	0.0683948	0.660213	0.509117	0.710852
C1orf54	293.529	-0.40009	0.135348	-2.95601	0.00311643	0.0356179
C1orf56	262.157	0.00142576	0.0501527	0.0284284	0.97732	0.99086
C1orf61	3234.1	-0.366374	0.152856	-2.39685	0.0165367	0.093131
C1orf64	320.98	0.213129	0.124909	1.70628	0.0879558	0.256207
C1orf74	323.154	-0.358656	0.146584	-2.44676	0.0144149	0.0855822
C1orf95	1470.89	-0.35593	0.163386	-2.17846	0.0293719	0.130572
C1QA	434.62	-0.367776	0.226011	-1.62725	0.103685	0.283406
C1QB	593.153	-0.504537	0.258373	-1.95275	0.0508495	0.182397
C1QBP	1821.18	0.108878	0.059576	1.82755	0.0676173	0.217481
C1QC	449.243	-0.493887	0.244681	-2.0185	0.0435395	0.165501
C1QL1	234.505	0.12924	0.146073	0.884766	0.376283	0.602955
C1QL2	89.2479	-0.0866789	0.146698	-0.590868	0.554609	0.7456
C1QL3	538.571	0.260013	0.200822	1.29475	0.195408	0.415802
C1QTNF1	312.669	0.0767219	0.138351	0.554544	0.579207	0.761724
C1QTNF2	155.785	0.0347208	0.078677	0.441309	0.65899	0.816207
C1QTNF3	761.403	-0.675924	0.177966	-3.79806	0.000145836	0.00586987
C1QTNF4	1057.81	-0.111322	0.107911	-1.03161	0.302255	0.533924
C1QTNF5	281.712	0.167281	0.121278	1.37931	0.167799	0.37747
C1R	545.036	0.284945	0.209858	1.3578	0.174526	0.386536
C1RL	147.67	0.172251	0.191616	0.898938	0.368685	0.596381
C1S	679.48	0.224391	0.15485	1.44909	0.147312	0.348938
C2	143.353	-0.0323576	0.13414	-0.241224	0.809382	0.909565
C20orf194	3395.22	-0.169564	0.0490932	-3.45393	0.000552482	0.0127681
C20orf196	222.853	0.348712	0.0806868	4.3218	1.54762e-05	0.00180053
C20orf24	1055.05	0.161838	0.0871798	1.85638	0.0634	0.208807
C20orf27	636.285	0.0791773	0.0901142	0.878633	0.3796	0.606256
C20orf96	345.939	0.0790444	0.0978954	0.807438	0.419414	0.640458
C21orf140	83.7071	-0.215542	0.115878	-1.86007	0.062876	0.207964
C21orf2	919.25	0.11516	0.0877289	1.31268	0.18929	0.407563
C21orf33	877.998	-0.351069	0.291589	-1.20399	0.228594	0.455381
C21orf58	291.209	-0.106523	0.0901662	-1.18141	0.237439	0.465574
C21orf59	1546	0.0164019	0.0874718	0.187511	0.85126	0.932556
C21orf91	482.709	0.0554268	0.122756	0.45152	0.651615	0.811359
C22orf23	181.516	0.14497	0.0656474	2.20832	0.0272221	0.124825
C22orf29	2010.85	-0.0181212	0.0638114	-0.283981	0.776425	0.891537
C22orf39	2496.42	0.0958033	0.0488707	1.96034	0.0499557	0.18038
C22orf46	987.393	-0.00341708	0.0935633	-0.0365216	0.970866	0.988298
C2CD2	473.366	-0.0214142	0.132703	-0.161369	0.871803	0.943637
C2CD2L	1688.93	0.13812	0.0582238	2.37223	0.017681	0.0972166
C2CD3	1231.33	-0.0872218	0.0819868	-1.06385	0.287396	0.518822
C2CD5	6333.04	-0.0733857	0.0570249	-1.28691	0.198127	0.418904
C2orf15	187.814	0.0121004	0.0709234	0.170613	0.864528	0.940063
C2orf40	186.882	-0.89423	0.192207	-4.65244	3.28026e-06	0.000807018
C2orf42	747.311	0.106242	0.0601638	1.76588	0.0774157	0.236645
C2orf44	661.9	0.115622	0.0657372	1.75885	0.0786035	0.238828
C2orf47	361.119	0.00546712	0.053314	0.102546	0.918324	0.96645
C2orf49	1651.21	0.0375688	0.0654499	0.574008	0.565962	0.752552
C2orf50	104.047	-0.0642363	0.0924552	-0.694784	0.487191	0.696027
C2orf68	1329.46	0.0700324	0.0612925	1.14259	0.253207	0.48347
C2orf69	1260.5	-0.0126633	0.0639123	-0.198136	0.842939	0.928216
C2orf72	202.172	-0.136839	0.131231	-1.04273	0.297073	0.527974
C2orf74	773.982	-0.0130286	0.0984255	-0.13237	0.894692	0.955554
C2orf76	204.157	-0.102012	0.0656966	-1.55278	0.120477	0.308777
C2orf80	35.5337	-0.208031	0.0987684	-2.10625	0.0351828	0.145256
C2orf81	222.17	0.00240109	0.0951975	0.0252222	0.979878	0.991975
C2orf82	55.35	0.381468	0.1627	2.3446	0.0190473	0.101554
C2orf88	459.511	-0.0441357	0.0970666	-0.454695	0.649329	0.809253
C3	847.63	-0.945059	0.258149	-3.66091	0.000251319	0.0083642
C3AR1	81.1685	-0.353267	0.225925	-1.56365	0.117901	0.305281
C3orf14	1708.8	0.0620623	0.0650433	0.954168	0.339998	0.571859
C3orf17	1508.98	-0.0322302	0.0394034	-0.817956	0.413382	0.635527
C3orf18	2385.18	-0.0898447	0.118665	-0.757127	0.448974	0.666436
C3orf33	235.075	-0.0636683	0.113145	-0.562715	0.573629	0.757346
C3orf38	713.961	-0.000740615	0.0895302	-0.00827223	0.9934	0.997209
C3orf49	58.5805	0.0148685	0.120341	0.123553	0.901669	0.959142
C3orf58	2788.32	-0.132213	0.0632674	-2.08975	0.03664	0.14879
C3orf62	752.493	0.0849493	0.0593017	1.43249	0.152003	0.354928
C3orf70	2096.85	-0.243011	0.076469	-3.17791	0.00148343	0.0230588
C3orf80	120.27	0.155977	0.181008	0.861715	0.388845	0.614673
C4A	1333.46	-0.276979	0.237535	-1.16606	0.243591	0.472193
C4B	1023.65	-0.315568	0.253496	-1.24486	0.213182	0.437784
C4orf19	143.629	-0.2306	0.102284	-2.25451	0.0241643	0.117222
C4orf27	820.376	0.0120683	0.0664506	0.181613	0.855887	0.935066
C4orf3	3264.99	-0.0647813	0.0678424	-0.954878	0.339639	0.571467
C4orf32	4579.63	0.0149084	0.0724087	0.205893	0.836875	0.925314
C4orf33	975.668	-0.163254	0.0934732	-1.74654	0.0807174	0.242437
C4orf36	157.809	-0.140011	0.087377	-1.60238	0.109071	0.291056
C4orf46	348.883	0.0141141	0.0651837	0.216528	0.828576	0.920669
C4orf47	100.333	0.0885509	0.127935	0.692155	0.48884	0.696753
C4orf48	313.782	0.270385	0.125249	2.15878	0.030867	0.134077
C5	223.922	-0.451499	0.133889	-3.37218	0.000745752	0.0152513
C5AR1	72.6979	0.174089	0.199258	0.87369	0.382287	0.608246
C5AR2	282.951	-0.112208	0.103041	-1.08896	0.27617	0.50684
C5orf15	1286.07	0.102372	0.0534492	1.91532	0.0554512	0.192306
C5orf22	517.265	-0.0834425	0.135633	-0.615209	0.538416	0.73301
C5orf24	6380.58	0.219142	0.0869728	2.51966	0.0117467	0.0757799
C5orf28	427.371	-0.0710861	0.0475081	-1.49629	0.134577	0.33102
C5orf30	1191.86	-0.0465395	0.0572	-0.813628	0.415858	0.63739
C5orf38	268.019	-0.0214191	0.150727	-0.142105	0.886997	0.951217
C5orf42	2009.4	-0.118581	0.0805783	-1.47162	0.141123	0.340141
C5orf45	2948.85	0.200434	0.0904323	2.2164	0.0266639	0.123572
C5orf46	45.012	0.126215	0.246821	0.511364	0.609096	0.781361
C5orf49	71.7649	0.192282	0.172046	1.11762	0.263729	0.494428
C5orf51	2345.72	-0.0265017	0.0503052	-0.526818	0.59832	0.774827
C5orf56	576.27	-0.146342	0.0708036	-2.06687	0.0387463	0.154531
C5orf63	172.141	-0.270183	0.0806745	-3.34905	0.000810904	0.0161139
C6orf1	1037.82	0.0657484	0.10468	0.628088	0.529946	0.727326
C6orf106	11173.8	0.329041	0.0853562	3.85492	0.000115769	0.00506704
C6orf120	849.638	-0.245151	0.0900009	-2.72387	0.00645213	0.0544828
C6orf136	1014.35	0.0411824	0.0772146	0.53335	0.593792	0.771691
C6orf141	60.8794	-0.579302	0.363931	-1.59179	0.111432	0.294985
C6orf203	464.276	-0.0201669	0.0690788	-0.29194	0.770333	0.888459
C6orf226	146.203	0.104839	0.115483	0.907824	0.363971	0.592716
C6orf25	97.4469	0.0812699	0.115636	0.702809	0.482175	0.692046
C6orf47	758.599	-0.0595089	0.0659864	-0.901836	0.367144	0.595037
C6orf48	1849.57	0.141651	0.109585	1.29262	0.196142	0.41691
C6orf52	26.5769	-0.21299	0.147131	-1.44762	0.147723	0.349506
C6orf62	7308.88	-0.130216	0.0528092	-2.46577	0.0136718	0.0830123
C6orf89	4597.64	0.0215137	0.0431678	0.498373	0.618221	0.788451
C7	138.157	0.753323	0.209535	3.59521	0.000324126	0.00959719
C7orf25	249.673	-0.0367863	0.0983407	-0.37407	0.708352	0.850268
C7orf26	928.365	0.221462	0.0623317	3.55296	0.000380926	0.0103098
C7orf31	251.912	-0.0212304	0.0860048	-0.246852	0.805023	0.907418
C7orf43	991.261	-0.124385	0.11243	-1.10633	0.268583	0.499584
C7orf49	205.58	-0.113542	0.0806231	-1.40831	0.159039	0.364665
C7orf50	1497.48	-0.0886535	0.140669	-0.630229	0.528545	0.726355
C7orf55	332.741	0.0463591	0.0902251	0.513817	0.60738	0.780778
C7orf55-LUC7L2	157.279	0.179053	0.465053	0.385017	0.700225	0.84536
C7orf60	1165.4	0.103976	0.0942923	1.1027	0.270159	0.501091
C7orf61	157.682	0.480853	0.241353	1.99232	0.0463362	0.171359
C7orf73	1149.2	-0.0270783	0.0715845	-0.37827	0.70523	0.848466
C8G	32.3815	0.309506	0.150724	2.05346	0.040028	0.157492
C8orf33	834.463	-0.316026	0.139297	-2.26872	0.0232855	0.114717
C8orf34	347.286	-0.179651	0.116922	-1.5365	0.124416	0.314903
C8orf37	373.905	-0.132143	0.0660016	-2.00211	0.0452728	0.169161
C8orf44	282.138	-0.155655	0.0834772	-1.86464	0.0622325	0.206662
C8orf46	356.588	-0.0178362	0.153799	-0.115971	0.907676	0.961119
C8orf58	729.834	0.171393	0.130257	1.3158	0.18824	0.40633
C8orf59	587.224	-0.0506782	0.0952497	-0.532056	0.594687	0.772413
C8orf76	558.604	0.11744	0.072269	1.62505	0.104153	0.283943
C8orf82	693.614	-0.116825	0.0849012	-1.37601	0.168818	0.378888
C8orf88	60.6697	0.154832	0.131815	1.17461	0.24015	0.468311
C9orf114	2678.02	0.20885	0.0762514	2.73897	0.00616321	0.0532997
C9orf116	62.6211	-0.0215469	0.0986517	-0.218414	0.827106	0.919891
C9orf129	79.4528	0.0406438	0.0980235	0.414634	0.67841	0.830517
C9orf131	101.816	-0.296761	0.140347	-2.11449	0.0344738	0.143377
C9orf142	573.365	0.208807	0.100769	2.07214	0.0382521	0.153243
C9orf16	679.721	0.142664	0.1509	0.945422	0.344444	0.575779
C9orf172	5995.15	-0.0432109	0.10832	-0.39892	0.689952	0.838538
C9orf24	202.439	0.0731002	0.0802726	0.910649	0.36248	0.59112
C9orf3	671.486	0.0512594	0.0737046	0.69547	0.486761	0.695913
C9orf40	479.096	0.0707513	0.0650512	1.08762	0.276761	0.507346
C9orf64	383.723	-0.0124541	0.0431868	-0.288378	0.773058	0.889762
C9orf66	234.672	-0.0356454	0.0973937	-0.365993	0.71437	0.853834
C9orf69	1280.7	0.0900417	0.0781285	1.15248	0.249123	0.478946
C9orf72	2932.57	-0.146837	0.115328	-1.27321	0.202943	0.42576
C9orf78	3105.14	0.270297	0.0535923	5.04358	4.56893e-07	0.000296153
C9orf85	409.651	-0.0592013	0.0469123	-1.26196	0.206964	0.430435
C9orf9	581.376	-0.147838	0.0856135	-1.72681	0.0842021	0.249017
C9orf91	620.669	-0.153206	0.0521677	-2.93679	0.00331633	0.0368815
CA10	8738.01	0.197632	0.0742515	2.66166	0.00777559	0.0607934
CA11	12312	0.0739978	0.0836132	0.885001	0.376156	0.602877
CA12	718.953	-0.700114	0.204822	-3.41815	0.000630479	0.0139473
CA13	250.74	0.0947821	0.0917203	1.03338	0.301425	0.533134
CA14	200.327	-0.0642076	0.109017	-0.588971	0.555881	0.746291
CA2	968.84	0.173289	0.149285	1.1608	0.245724	0.474924
CA3	97.0973	0.0540448	0.111658	0.484019	0.628372	0.795296
CA4	3652.76	0.49995	0.108926	4.5898	4.43671e-06	0.000919515
CA5A	329.196	-0.0397332	0.107231	-0.370538	0.710981	0.851786
CA5B	707.501	-0.136118	0.0853975	-1.59394	0.11095	0.294223
CA6	58.9054	-0.149765	0.111817	-1.33938	0.180449	0.395265
CA7	197.253	-0.168356	0.184462	-0.912682	0.36141	0.590211
CA8	4640.58	-0.529944	0.286369	-1.85056	0.064233	0.210684
CA9	549.023	-0.0734135	0.162743	-0.451102	0.651916	0.811586
CAAP1	656.805	-0.0675887	0.0671075	-1.00717	0.313853	0.545418
CAB39	4614.55	0.0526964	0.0729499	0.722364	0.470071	0.682081
CAB39L	2547.29	-0.0230132	0.0990844	-0.232259	0.816337	0.913364
CABIN1	6082.72	0.0593637	0.0751262	0.790187	0.429418	0.649255
CABLES1	3318.49	-0.499501	0.185114	-2.69834	0.00696863	0.0568687
CABLES2	1128.48	-0.0423903	0.0676803	-0.626331	0.531098	0.728466
CABP1	1695.21	-0.0265882	0.0729118	-0.364663	0.715363	0.854244
CABP7	1049.97	0.103607	0.110303	0.939292	0.347581	0.578183
CABYR	88.3257	-0.0972022	0.103587	-0.938364	0.348057	0.578625
CACFD1	1018.96	0.0224308	0.0883935	0.253761	0.79968	0.904316
CACHD1	994.122	-0.466763	0.164793	-2.83241	0.00461985	0.0449824
CACNA1A	37771.5	-0.0768586	0.0861885	-0.89175	0.372527	0.600383
CACNA1B	6281.86	0.00207211	0.0665306	0.0311452	0.975154	0.989695
CACNA1C	2169.19	0.0616152	0.0890263	0.692102	0.488873	0.696753
CACNA1D	1130.51	-0.287358	0.0779251	-3.68762	0.000226363	0.00781193
CACNA1E	1546.63	-0.0790761	0.113379	-0.697447	0.485523	0.694719
CACNA1F	175.936	0.0715217	0.0902202	0.792746	0.427926	0.647742
CACNA1G	5144.08	-0.426389	0.206799	-2.06186	0.0392213	0.155469
CACNA1I	3612.75	0.0316585	0.120344	0.263068	0.792498	0.899676
CACNA2D1	2561.73	-0.0274013	0.0840897	-0.325857	0.744532	0.873294
CACNA2D2	2904.53	-0.229526	0.100805	-2.27693	0.0227902	0.113426
CACNA2D3	368.005	-0.267322	0.171714	-1.55679	0.119521	0.307503
CACNB1	1505.82	0.125835	0.0898255	1.40088	0.161249	0.367905
CACNB2	2440.82	0.0499103	0.050607	0.986232	0.324019	0.555765
CACNB3	2704.19	0.277876	0.0704871	3.94223	8.07284e-05	0.00411876
CACNB4	8240.44	-0.16141	0.111183	-1.45175	0.14657	0.348006
CACNG2	1209.15	-0.14346	0.0842839	-1.7021	0.0887367	0.257545
CACNG4	634.107	-0.181025	0.138152	-1.31033	0.190083	0.408625
CACNG7	4612.52	0.0969332	0.0716185	1.35347	0.175907	0.388449
CACNG8	665.252	-0.532365	0.137829	-3.8625	0.000112233	0.00497629
CACTIN	1420.58	0.165789	0.075486	2.19628	0.0280717	0.127117
CACUL1	2301.42	-0.0266537	0.0501771	-0.531192	0.595286	0.772895
CACYBP	6156.3	0.316305	0.177195	1.78506	0.074251	0.230357
CAD	1480.76	-0.0944837	0.0764411	-1.23603	0.216446	0.441681
CADM1	10327.3	0.176054	0.0722403	2.43706	0.0148073	0.0868781
CADM2	9081.42	-0.133409	0.0971981	-1.37255	0.169894	0.380298
CADM3	33798.7	0.0715022	0.0586477	1.21918	0.222775	0.44842
CADM4	7653.84	-0.0234983	0.0591521	-0.397252	0.691181	0.839283
CADPS	4238.97	-0.0163158	0.108019	-0.151046	0.879939	0.947556
CADPS2	15917.8	0.0797211	0.0854157	0.93333	0.35065	0.580874
CALB1	8949.99	-0.515874	0.309731	-1.66556	0.0958017	0.269767
CALB2	2771.71	0.268721	0.179465	1.49734	0.134305	0.330768
CALCOCO1	8367.86	0.198403	0.0632077	3.1389	0.00169582	0.0249074
CALCOCO2	2206.53	-0.0367112	0.0848988	-0.432411	0.665443	0.821066
CALCRL	813.842	-0.370419	0.162078	-2.28543	0.0222874	0.1117
CALD1	1598.14	0.0957044	0.12778	0.748977	0.453871	0.670802
CALHM1	143.701	-0.00825405	0.143058	-0.0576974	0.95399	0.982259
CALHM2	183.596	0.108999	0.0932724	1.16861	0.242562	0.470938
CALM1	100294	0.133924	0.0748316	1.78967	0.0735066	0.229279
CALM2	42971.4	0.0230584	0.0748635	0.308006	0.758078	0.881284
CALM3	27522.2	-0.00639844	0.0671572	-0.0952756	0.924096	0.968854
CALML4	357.403	0.0556916	0.125214	0.444773	0.656484	0.814145
CALN1	13698.4	0.0728961	0.099894	0.729734	0.465553	0.678927
CALR	7506.04	-0.0396146	0.0878659	-0.450853	0.652096	0.811587
CALU	1552.21	-0.161009	0.0704082	-2.28679	0.0222082	0.111385
CALY	1447.03	0.132284	0.104088	1.27089	0.203769	0.426593
CAMK1	1126.26	0.221503	0.0671451	3.29887	0.000970755	0.0178965
CAMK1D	7177.67	0.0771661	0.0655168	1.17781	0.238874	0.467185
CAMK1G	88.2571	-0.202199	0.186534	-1.08398	0.278373	0.508756
CAMK2A	1530.7	-0.209854	0.127834	-1.64161	0.100672	0.278695
CAMK2B	26374.1	0.147582	0.0692593	2.13086	0.0331009	0.139972
CAMK2D	9968.29	0.0673473	0.0745263	0.903672	0.366169	0.59443
CAMK2G	6509.35	0.0142458	0.0539476	0.264068	0.791727	0.89941
CAMK2N1	4176.63	-0.0648931	0.137228	-0.472887	0.636294	0.80078
CAMK2N2	2173.6	0.170282	0.0951751	1.78915	0.073591	0.229384
CAMK4	24677.2	-0.00763027	0.105072	-0.0726196	0.942109	0.976545
CAMKK1	3673.98	0.17133	0.074236	2.3079	0.0210045	0.107526
CAMKK2	37707.2	0.061677	0.0839208	0.734942	0.462375	0.677121
CAMKMT	495.822	0.0906851	0.0793189	1.1433	0.252915	0.483182
CAMKV	156.984	0.22475	0.150835	1.49004	0.136214	0.333061
CAMLG	3064.24	0.140623	0.0625862	2.24687	0.024648	0.118345
CAMSAP1	5487.55	0.0831177	0.0549679	1.51211	0.130505	0.324879
CAMSAP2	9070.75	0.0277582	0.0864702	0.321015	0.748199	0.875463
CAMSAP3	1734.09	0.140874	0.0693633	2.03096	0.042259	0.162678
CAMTA1	8830.99	-0.00649146	0.0670558	-0.0968068	0.92288	0.9686
CAMTA2	6934.04	0.0655251	0.0645423	1.01523	0.309997	0.541262
CAND1	9111.86	0.0407765	0.0748961	0.544441	0.586138	0.766649
CAND2	989.937	0.0883696	0.0573789	1.54011	0.123534	0.31337
CANT1	706.408	0.00264121	0.0672207	0.0392917	0.968658	0.988086
CANX	17674.3	-0.0780703	0.067956	-1.14884	0.250624	0.480627
CAP1	3748.06	-0.0241351	0.0433888	-0.556251	0.578039	0.761249
CAP2	2116.75	0.00733071	0.107712	0.0680583	0.945739	0.978564
CAPG	388.79	-0.232309	0.164222	-1.4146	0.157185	0.362655
CAPN1	3222.43	0.0519111	0.0497937	1.04252	0.29717	0.528077
CAPN10	1357.42	0.209871	0.0836792	2.50804	0.0121401	0.0774461
CAPN15	3358.67	0.128229	0.101607	1.26201	0.206946	0.430435
CAPN2	4588.2	0.0305241	0.0836738	0.364798	0.715262	0.854224
CAPN3	666.254	0.111679	0.139248	0.802014	0.422545	0.643365
CAPN5	946.014	-0.0373521	0.0688785	-0.542289	0.587619	0.767277
CAPN7	1826.32	-0.06022	0.111052	-0.542269	0.587633	0.767277
CAPNS1	3296.69	0.059069	0.0947611	0.623346	0.533057	0.729432
CAPRIN1	4929.74	-0.0858171	0.147208	-0.582963	0.559918	0.749052
CAPRIN2	1729.86	-0.141538	0.0767115	-1.84506	0.0650284	0.212321
CAPS	1041.72	0.0738007	0.106716	0.691559	0.489215	0.696787
CAPS2	316.141	-0.228398	0.137056	-1.66646	0.095622	0.269588
CAPZA1	2471.68	-0.0471027	0.0435933	-1.0805	0.279918	0.510552
CAPZA2	3200.5	0.000753797	0.0534887	0.0140926	0.988756	0.995675
CAPZB	4511.52	0.056275	0.0417432	1.34812	0.177619	0.390889
CARD16	73.7412	-0.456012	0.178307	-2.55746	0.010544	0.0716553
CARD19	112.137	-0.107488	0.244005	-0.440516	0.659563	0.816402
CARD6	216.321	0.0496238	0.138147	0.35921	0.719438	0.85603
CARD8	549.015	0.0262048	0.08421	0.311184	0.755661	0.880128
CARF	908.34	-0.241695	0.121236	-1.99359	0.0461969	0.171044
CARHSP1	797.504	0.0970762	0.119444	0.812737	0.416369	0.637599
CARKD	1456.49	0.00813067	0.06544	0.124246	0.90112	0.958735
CARM1	1239.72	0.170682	0.0886196	1.92601	0.054103	0.189465
CARNMT1	1386.73	0.00108556	0.0690034	0.015732	0.987448	0.995111
CARNS1	683.388	0.0662108	0.24047	0.275338	0.783056	0.895034
CARS	782.199	-0.0479199	0.109216	-0.438761	0.660835	0.817456
CARS2	640.476	0.251204	0.0933865	2.68994	0.00714643	0.0577443
CASC3	5689.61	0.144993	0.0651504	2.2255	0.0260474	0.121632
CASC4	6314.29	-0.0341536	0.0408726	-0.835612	0.403373	0.626937
CASD1	2288.35	-0.102981	0.134525	-0.765518	0.443963	0.661547
CASK	2151.48	0.0333259	0.0659047	0.505668	0.61309	0.78434
CASKIN1	7295.63	0.121202	0.0873389	1.38772	0.165222	0.37365
CASKIN2	1928.56	-0.105838	0.088182	-1.20022	0.230053	0.457017
CASP1	108.846	-0.390045	0.153099	-2.54767	0.0108446	0.0725691
CASP10	322.314	-0.0062889	0.0853143	-0.0737145	0.941238	0.976311
CASP2	995.725	0.150544	0.0653329	2.30426	0.0212079	0.108242
CASP3	1792.01	0.0479142	0.0556999	0.86022	0.389668	0.615084
CASP4	80.4576	-0.0787526	0.174247	-0.45196	0.651298	0.811187
CASP6	177.877	0.496364	0.147948	3.35498	0.000793698	0.0158764
CASP7	352.623	-0.0609796	0.148576	-0.410426	0.681493	0.832678
CASP8	229.695	0.0226318	0.079255	0.285557	0.775217	0.891163
CASP8AP2	588.749	0.0365498	0.123291	0.296452	0.766885	0.886902
CASP9	946.413	0.0931763	0.0534883	1.74199	0.0815095	0.243633
CASQ1	233.842	0.147369	0.0746911	1.97305	0.0484902	0.176767
CASQ2	165.927	-0.553168	0.238124	-2.32303	0.0201776	0.104778
CAST	1691.25	-0.0891184	0.0550052	-1.62018	0.105193	0.285884
CAT	744.37	-0.225496	0.157288	-1.43365	0.151672	0.354431
CATSPER2	691.638	-0.263379	0.133932	-1.96652	0.0492388	0.178588
CAV1	240.417	0.17201	0.163187	1.05407	0.29185	0.523339
CAV2	287.925	0.0931621	0.108343	0.859881	0.389855	0.615084
CBARP	441.343	0.0943289	0.127479	0.739955	0.459327	0.673964
CBFA2T2	2849.42	0.0723647	0.046098	1.5698	0.116462	0.302996
CBFA2T3	2333.68	0.235105	0.103675	2.26771	0.023347	0.114978
CBFB	902.335	0.0234124	0.091077	0.257062	0.797131	0.902333
CBL	2860.29	-0.0177201	0.0849153	-0.20868	0.834698	0.923958
CBLB	2757.99	-0.0438361	0.0600509	-0.729983	0.465401	0.678851
CBLL1	1468.6	-0.00265174	0.0486064	-0.0545554	0.956493	0.982738
CBLN1	20783.4	0.05523	0.081198	0.68019	0.496384	0.701639
CBLN3	13027.9	-0.0986349	0.177071	-0.557036	0.577503	0.760941
CBR1	2453.68	-0.0836714	0.0934621	-0.895245	0.370656	0.598077
CBR3	261.773	-0.0526156	0.13127	-0.400821	0.688552	0.837492
CBR4	1717.13	-0.0662096	0.0499393	-1.3258	0.184906	0.40211
CBS	3840.95	-0.241218	0.232368	-1.03808	0.299231	0.530588
CBSL	2302.12	0.02726	0.833912	0.0326894	0.973922	0.988962
CBWD1	648.633	-0.0756914	0.102101	-0.741335	0.45849	0.673436
CBWD2	782.868	0.180135	0.109501	1.64506	0.0999565	0.277675
CBWD3	351.495	-0.0146534	0.113564	-0.129032	0.897332	0.956648
CBWD5	540.633	0.22107	0.174208	1.269	0.204441	0.427014
CBX1	5115.99	0.119401	0.0419401	2.84695	0.0044141	0.0437935
CBX3	3604.61	0.0589687	0.0490601	1.20197	0.229375	0.456203
CBX4	838.273	0.0715298	0.0711732	1.00501	0.314892	0.546235
CBX5	9473.33	-0.0049401	0.0559271	-0.0883311	0.929614	0.970657
CBX6	11356.6	0.0716471	0.0481776	1.48715	0.136976	0.334049
CBX7	13209.2	0.146482	0.0554181	2.64322	0.00821216	0.0621367
CBX8	260.54	0.0757084	0.106819	0.708755	0.478477	0.688408
CBY1	693.569	0.00722526	0.094291	0.0766273	0.93892	0.975245
CBY3	37.0776	-0.00703676	0.0986925	-0.0712999	0.943159	0.976993
CC2D1A	3077.65	0.32612	0.0954659	3.41609	0.000635274	0.0139473
CC2D1B	1603.57	0.0907648	0.0562488	1.61363	0.106607	0.287638
CC2D2A	387.898	-0.241987	0.0790287	-3.06201	0.00219855	0.0290269
CCAR1	2620.18	0.124384	0.0614503	2.02414	0.0429559	0.164062
CCAR2	4199.53	0.0805148	0.0450801	1.78604	0.0740929	0.230158
CCBE1	367.46	0.0851213	0.105623	0.805898	0.420302	0.64102
CCBL1	854.275	0.114792	0.0684247	1.67764	0.0934181	0.265817
CCBL2	417.463	-0.0255784	0.119974	-0.213199	0.831172	0.921679
CCDC106	1361.53	0.0935879	0.100296	0.933116	0.35076	0.580971
CCDC107	934.404	0.237243	0.102326	2.31851	0.0204216	0.105695
CCDC110	167.882	0.0181343	0.125515	0.144479	0.885122	0.950367
CCDC112	586.358	-0.0999008	0.073149	-1.36572	0.172028	0.383436
CCDC113	417.737	-0.365903	0.114534	-3.19471	0.00139971	0.0222815
CCDC115	1210.19	0.0345602	0.0932284	0.370705	0.710857	0.851786
CCDC117	2107.19	0.262701	0.114755	2.28924	0.0220654	0.111113
CCDC12	1032.33	0.232756	0.0780145	2.98349	0.00284982	0.0336151
CCDC120	1023.31	0.153133	0.0997183	1.53566	0.124623	0.315251
CCDC121	225.13	-0.0837165	0.107301	-0.780204	0.435271	0.654252
CCDC122	119.786	0.0151732	0.123172	0.123187	0.901959	0.959142
CCDC124	1414.88	0.246114	0.0851166	2.8915	0.00383414	0.0401773
CCDC125	500.065	-0.0744677	0.0512002	-1.45444	0.145824	0.34702
CCDC126	587.236	0.0796391	0.102182	0.779384	0.435754	0.654643
CCDC127	2441.55	0.145239	0.0536388	2.70772	0.00677477	0.0560926
CCDC129	257.532	-0.440023	0.208947	-2.10591	0.0352121	0.145289
CCDC130	633.914	0.232637	0.0721013	3.22653	0.00125302	0.0207496
CCDC134	297.656	-0.0779699	0.0996174	-0.782693	0.433807	0.652484
CCDC136	4209.9	0.034753	0.066827	0.520044	0.603033	0.777834
CCDC137	522.631	0.0812165	0.0629546	1.29008	0.197022	0.417736
CCDC138	166.196	0.126327	0.0686655	1.83974	0.0658061	0.214
CCDC14	836.468	-0.358648	0.132673	-2.70324	0.00686677	0.0564311
CCDC142	592.537	0.0495518	0.0691767	0.716308	0.473801	0.684777
CCDC144A	2656.03	0.129519	0.226831	0.570994	0.568004	0.753794
CCDC146	160.371	-0.163994	0.0961688	-1.70527	0.0881443	0.256536
CCDC149	1381.67	0.132794	0.0516741	2.56983	0.0101748	0.070352
CCDC151	131.393	0.340902	0.207536	1.64262	0.100462	0.278399
CCDC152	869.296	-0.126315	0.135258	-0.933882	0.350365	0.580574
CCDC153	50.5726	-0.139403	0.116909	-1.19241	0.233102	0.460259
CCDC154	232.962	-0.290596	0.182584	-1.59158	0.11148	0.295022
CCDC155	320.816	0.038993	0.229683	0.169769	0.865192	0.940198
CCDC157	126.407	-0.0159482	0.0676196	-0.235852	0.813548	0.912073
CCDC159	167.897	-0.144419	0.122978	-1.17435	0.240253	0.468311
CCDC160	98.2401	0.0434524	0.139064	0.312463	0.754689	0.879302
CCDC167	217.694	0.0344817	0.10282	0.335361	0.737353	0.868052
CCDC169	357.237	-0.0932795	0.0933247	-0.999516	0.317545	0.549018
CCDC171	355.921	-0.273865	0.108792	-2.51732	0.0118252	0.0761063
CCDC174	863.886	0.103397	0.0423656	2.44058	0.0146636	0.0862955
CCDC175	455.191	-0.153792	0.10567	-1.45541	0.145556	0.346625
CCDC177	658.385	0.0134822	0.120183	0.112181	0.91068	0.962885
CCDC18	179.428	-0.0719261	0.0728514	-0.987299	0.323496	0.555341
CCDC180	457.159	-0.0763755	0.0839059	-0.910251	0.36269	0.591391
CCDC181	436.214	-0.077257	0.0860256	-0.89807	0.369148	0.596906
CCDC184	1247.23	-0.0530777	0.0798409	-0.664793	0.506183	0.708572
CCDC186	2426.07	0.0428837	0.0814627	0.526421	0.598596	0.774827
CCDC188	188.331	-0.255711	0.225834	-1.1323	0.257509	0.487512
CCDC191	197.63	-0.442599	0.141548	-3.12685	0.00176693	0.0252641
CCDC22	855.731	0.0775793	0.0725676	1.06906	0.285042	0.516299
CCDC24	86.9777	-0.179839	0.149711	-1.20124	0.229658	0.456632
CCDC25	1144.63	-0.0776437	0.0708877	-1.09531	0.273383	0.504568
CCDC28A	1141.34	0.113	0.078987	1.43061	0.152541	0.355758
CCDC28B	677.671	0.0916695	0.0727996	1.2592	0.207957	0.43217
CCDC3	283.102	0.40174	0.0993525	4.04358	5.26402e-05	0.00319883
CCDC30	124.971	-0.0333819	0.0767539	-0.434921	0.663619	0.819631
CCDC34	160.044	0.0545674	0.0631708	0.863806	0.387694	0.613496
CCDC36	99.2925	0.444064	0.148635	2.98762	0.00281159	0.0333375
CCDC38	111.885	0.00217888	0.0946087	0.0230304	0.981626	0.993165
CCDC39	148.687	-0.221653	0.109224	-2.02934	0.0424236	0.163144
CCDC40	166.836	-0.0630663	0.119316	-0.528565	0.597107	0.774133
CCDC43	834.659	-0.071955	0.0670972	-1.0724	0.283541	0.514471
CCDC47	5122.14	0.0665008	0.0608003	1.09376	0.274061	0.505279
CCDC50	2532.26	-0.126494	0.0483076	-2.61851	0.00883157	0.064841
CCDC51	324.014	0.0947261	0.0608816	1.55591	0.11973	0.307793
CCDC53	387.934	-0.019861	0.0956298	-0.207686	0.835474	0.924441
CCDC57	1562.99	-0.0372393	0.112743	-0.330303	0.741171	0.870552
CCDC58	190.267	-0.00346603	0.0829034	-0.0418081	0.966652	0.987694
CCDC59	163.115	0.218443	0.0882191	2.47614	0.0132812	0.0816177
CCDC6	2826.96	0.0646984	0.0631584	1.02438	0.305655	0.537339
CCDC61	390.414	-0.167757	0.105407	-1.59152	0.111492	0.295022
CCDC62	174.085	0.379207	0.138613	2.73572	0.00622431	0.0535458
CCDC64	1682.11	0.111306	0.0931966	1.19432	0.232354	0.459324
CCDC65	164.472	-0.0690026	0.0973709	-0.708657	0.478537	0.688422
CCDC66	500.496	0.0363425	0.0958289	0.379244	0.704507	0.848125
CCDC69	758.57	0.00388521	0.0993298	0.0391142	0.968799	0.988109
CCDC7	357.792	-0.0586317	0.0813867	-0.720408	0.471274	0.683056
CCDC71	208.327	-0.25183	0.137934	-1.82573	0.0678915	0.218112
CCDC74A	74.3696	0.113613	0.112365	1.01111	0.311965	0.543721
CCDC77	267.606	0.217749	0.0938515	2.32014	0.0203334	0.105359
CCDC78	71.2758	0.103681	0.133815	0.77481	0.438452	0.656596
CCDC79	29.8999	-0.0650528	0.132356	-0.4915	0.623073	0.791606
CCDC8	206.115	-0.351409	0.136524	-2.57397	0.010054	0.0699311
CCDC80	1662.95	-0.431337	0.121403	-3.55292	0.000380975	0.0103098
CCDC82	2647.38	-0.0535682	0.0659502	-0.812252	0.416647	0.637881
CCDC84	424.721	0.196817	0.167987	1.17162	0.24135	0.469323
CCDC85A	242.588	-0.194486	0.154287	-1.26054	0.207474	0.431364
CCDC85B	1768.39	0.129872	0.108359	1.19854	0.230708	0.457651
CCDC85C	11089.5	0.144322	0.0579738	2.48944	0.0127946	0.0796802
CCDC86	334.361	0.216838	0.0741431	2.92458	0.00344916	0.0378166
CCDC88A	5700.64	-0.317407	0.0778547	-4.07692	4.56365e-05	0.00295811
CCDC88B	1667.05	0.285663	0.156643	1.82366	0.0682041	0.218651
CCDC89	67.2093	-0.265133	0.134003	-1.97856	0.0478659	0.175148
CCDC9	879.604	0.172866	0.0956359	1.80754	0.0706781	0.224108
CCDC90B	535.294	-0.0173345	0.0750624	-0.230935	0.817365	0.914138
CCDC91	1085.96	-0.0974762	0.0717872	-1.35785	0.174511	0.386536
CCDC92	2983.04	0.0343463	0.049447	0.694608	0.487301	0.696027
CCDC93	3061.52	-0.00280939	0.0482083	-0.0582761	0.953529	0.98196
CCDC94	813.293	0.259486	0.0933947	2.77838	0.00546306	0.0493779
CCDC96	106.44	-0.103457	0.120977	-0.855184	0.392449	0.617431
CCDC97	932.195	-0.0489796	0.0766448	-0.639046	0.522793	0.721323
CCER2	98.526	0.0823727	0.198495	0.414985	0.678153	0.830351
CCHCR1	1055.18	0.0508637	0.102631	0.495597	0.620179	0.789897
CCKBR	433.461	-0.105935	0.129418	-0.818547	0.413045	0.635224
CCL2	44.6546	0.109984	0.364623	0.301638	0.762928	0.884883
CCL5	108.077	0.0363223	0.132444	0.274247	0.783895	0.895436
CCM2	2391.06	0.258025	0.0758077	3.40368	0.000664852	0.0143423
CCM2L	354.896	0.0619399	0.0836905	0.740106	0.459236	0.673902
CCNA2	706.647	0.298698	0.193281	1.54541	0.122248	0.311396
CCNB1	358.644	0.114501	0.0712126	1.60787	0.107863	0.289135
CCNB1IP1	1036.26	0.10594	0.0903221	1.17291	0.24083	0.468847
CCNC	2253.65	-0.0943845	0.0615038	-1.53461	0.124879	0.31543
CCND1	635.535	-0.14644	0.102405	-1.43001	0.152715	0.355769
CCND2	1512.13	-0.43053	0.137183	-3.13835	0.00169902	0.0249074
CCND3	2699.81	0.139716	0.0720977	1.93786	0.0526397	0.185954
CCNDBP1	795.067	-0.0134743	0.0679025	-0.198437	0.842704	0.928216
CCNE1	213.299	0.166667	0.0742838	2.24366	0.0248545	0.118626
CCNE2	341.962	0.0215633	0.0592148	0.364153	0.715744	0.854473
CCNF	750.433	0.13595	0.0801187	1.69686	0.0897234	0.259198
CCNG1	1555.86	0.0915272	0.0947126	0.966368	0.33386	0.565383
CCNG2	12520	0.183325	0.0862734	2.12493	0.0335922	0.141478
CCNH	814.076	-0.107695	0.0918595	-1.17239	0.241041	0.468995
CCNI	25108.7	0.220879	0.0789457	2.79786	0.00514427	0.0478468
CCNI2	327.002	-0.0209007	0.0755414	-0.276679	0.782026	0.894383
CCNJ	451.966	-0.0526211	0.0630023	-0.835226	0.403591	0.627132
CCNJL	1607.27	0.18454	0.0594525	3.104	0.00190925	0.0263498
CCNK	1163.01	0.10015	0.0629003	1.59219	0.111341	0.294859
CCNL1	1373.8	0.0155753	0.0973495	0.159993	0.872886	0.943832
CCNL2	1916.12	0.0681155	0.0563622	1.20853	0.226843	0.4533
CCNT1	1853.48	-0.0613533	0.0797053	-0.769752	0.441447	0.659457
CCNT2	4071.76	-0.0638917	0.0513977	-1.24308	0.213837	0.438762
CCNY	2245.19	-0.0171456	0.0317223	-0.540491	0.588858	0.768046
CCNYL1	281.598	-0.0726796	0.0751693	-0.966879	0.333604	0.565085
CCP110	4136.37	0.163396	0.0706714	2.31205	0.020775	0.106834
CCPG1	3508.45	-0.197146	0.0754509	-2.6129	0.00897764	0.0654539
CCR10	454.385	-0.0521691	0.0964994	-0.540616	0.588772	0.768037
CCS	389.863	-0.180314	0.0971922	-1.85523	0.0635633	0.209092
CCSAP	6610.94	0.0829614	0.073861	1.12321	0.261348	0.491975
CCSER1	314.728	-0.0229335	0.115675	-0.198258	0.842843	0.928216
CCSER2	4706.74	0.0640779	0.0699215	0.916427	0.359443	0.588231
CCT2	4629.4	0.120578	0.0795848	1.51509	0.129749	0.323766
CCT3	5264.86	0.121516	0.0807053	1.50568	0.132149	0.327496
CCT4	5865.55	0.195255	0.106686	1.83019	0.0672221	0.216626
CCT5	3159.85	0.211102	0.122507	1.72317	0.0848572	0.25045
CCT6A	5085.46	0.0659127	0.101148	0.651644	0.514631	0.715104
CCT7	6455.48	0.245748	0.0701245	3.50446	0.000457533	0.0115976
CCT8	3911.52	0.0675721	0.113442	0.595654	0.551406	0.742646
CCZ1	1390.38	0.0494772	0.0771489	0.641321	0.521314	0.720273
CCZ1B	623.479	0.101827	0.118259	0.861051	0.38921	0.614787
CD14	487.64	-0.0518682	0.141589	-0.366329	0.714119	0.853685
CD151	1072.57	0.00210617	0.112313	0.0187526	0.985038	0.994201
CD160	292.945	0.297276	0.140037	2.12284	0.0337671	0.141864
CD163	161.692	0.364392	0.420998	0.865544	0.38674	0.61277
CD164	3289.4	-0.00333045	0.0638917	-0.0521266	0.958428	0.98351
CD200	1855.01	0.0921608	0.0961701	0.95831	0.337906	0.56989
CD209	221.647	-0.279478	0.170165	-1.6424	0.100508	0.278467
CD22	187.139	0.11841	0.198723	0.595851	0.551274	0.742639
CD247	75.8297	0.662966	0.17754	3.73419	0.000188322	0.00705807
CD274	163.212	0.175988	0.165586	1.06282	0.287865	0.519168
CD276	209.126	-0.146372	0.0893857	-1.63753	0.10152	0.279886
CD2AP	1700.97	0.055744	0.0537354	1.03738	0.29956	0.5308
CD2BP2	3408.61	0.126939	0.0373093	3.40233	0.000668134	0.0143844
CD300A	118.553	0.0753968	0.128963	0.584639	0.558791	0.748258
CD300E	138.43	0.309251	0.224089	1.38003	0.167577	0.377096
CD300LF	129.061	-0.152705	0.143085	-1.06723	0.285866	0.517172
CD302	485.281	-0.2796	0.137061	-2.03996	0.0413542	0.160283
CD320	543.106	0.167792	0.10727	1.56421	0.117768	0.305242
CD34	857.646	0.10597	0.169396	0.625578	0.531592	0.72863
CD3EAP	574.628	-0.00381316	0.0546	-0.069838	0.944323	0.977648
CD3G	101.359	-0.0501635	0.119659	-0.419221	0.675054	0.828346
CD4	205.251	-0.421898	0.14398	-2.93025	0.00338693	0.0374212
CD40	363.542	0.0508443	0.103509	0.491208	0.623279	0.791646
CD44	2086.73	0.079211	0.239783	0.330345	0.74114	0.870552
CD46	2656.84	-0.0117607	0.0574758	-0.204621	0.837869	0.92583
CD47	10085.3	0.0595489	0.064972	0.916531	0.359388	0.588231
CD53	133.656	-0.416379	0.226656	-1.83705	0.066202	0.214404
CD55	727.513	0.0811874	0.0725741	1.11868	0.263276	0.4941
CD58	76.1556	-0.0881253	0.121607	-0.724673	0.468653	0.680976
CD59	10427.3	-0.0961638	0.0899238	-1.06939	0.284893	0.516182
CD63	3550.83	0.178869	0.0921677	1.94069	0.0522965	0.185235
CD68	300.998	-0.0114722	0.1768	-0.0648877	0.948263	0.979419
CD74	2622.41	-0.499345	0.180339	-2.76892	0.0056242	0.050234
CD81	10498.7	-0.139372	0.102197	-1.36376	0.172642	0.383926
[truncated: 11,613 more rows]
