# Supplementary material for: Revealing the Molecular Mechanisms of Alzheimer’s Disease Based on Network Analysis
Source: Int J Mol Sci. 2021 Oct 26;22(21):11556. doi: 10.3390/ijms222111556 (PMC8584243; doi:10.3390/ijms222111556)
Supplement: Supplementary file 1 [file ijms-22-11556-s001.zip › Dataset S2 - DEGs.xlsx]

## Sheet: DESeq2_DEGs-shared-DLPFC_TCX
	SYMBOL	RO_l2FC	MT_l2FC	same_direction
1	A4GALT	0.202541	0.708161	yes
2	AADAT	-0.0697304	-0.248136	yes
3	ADAMTS2	0.236248	0.677834	yes
4	AEBP1	0.279754	0.807127	yes
5	AGFG2	0.193234	0.368854	yes
6	AKR1C2	0.29031	0.684185	yes
7	ANGPT2	0.356789	1.09481	yes
8	ARHGAP35	0.0788611	0.207539	yes
9	ATP1B3	0.199253	0.359239	yes
10	BEND7	0.138744	0.316466	yes
11	BTG1	0.0903526	0.302392	yes
12	C8orf88	0.176775	0.568242	yes
13	CAB39L	0.187522	0.361803	yes
14	CASC4	0.0725064	0.166059	yes
15	CCL2	0.462658	1.22309	yes
16	CD59	0.137696	0.347652	yes
17	CEP290	-0.0888071	-0.377691	yes
18	CMPK1	0.0733376	0.201161	yes
19	COL16A1	0.253467	-0.499291	no
20	CYSTM1	0.0910134	0.391664	yes
21	DAXX	0.0809493	0.255728	yes
22	DBI	0.232238	0.403375	yes
23	DDIT4L	0.41743	0.725831	yes
24	DTNA	0.137848	0.491707	yes
25	DTX4	-0.123441	-0.370583	yes
26	DUT	-0.053707	-0.157232	yes
27	DYNC2LI1	-0.128237	-0.277411	yes
28	EIF2B1	-0.0532617	-0.133157	yes
29	EMP3	0.314407	0.822757	yes
30	EVI2B	0.178814	-0.608413	no
31	FAM101B	0.197665	0.567433	yes
32	FAM129B	0.15725	0.528895	yes
33	FAM160A2	-0.138765	-0.267991	yes
34	FAM167B	0.369103	0.776464	yes
35	FAM181A	0.222308	0.557861	yes
36	FAM90A1	-0.128683	-0.364429	yes
37	FBXO2	0.288107	0.482325	yes
38	FBXO32	0.0817136	0.322369	yes
39	FKTN	-0.09671	-0.234397	yes
40	GARNL3	-0.230805	-0.615932	yes
41	GAS2L1	0.0970953	0.35094	yes
42	GCHFR	0.118706	0.433992	yes
43	GEM	0.498474	0.881663	yes
44	GFAP	0.318632	0.834808	yes
45	GIT1	0.109855	0.360203	yes
46	GK	-0.0783254	-0.273469	yes
47	GMPR	0.210755	0.772826	yes
48	GON4L	-0.0558484	-0.236372	yes
49	H2AFV	0.0649603	0.188057	yes
50	HEBP2	0.123233	0.417389	yes
51	HSPB2	0.276793	0.565452	yes
52	ICMT	0.090896	0.177652	yes
53	ID3	0.313491	0.692055	yes
54	INTS12	0.117288	0.199048	yes
55	ITGAX	0.212617	-0.707953	no
56	ITPK1	0.0632961	0.277518	yes
57	KANK2	0.300308	0.671379	yes
58	L3MBTL1	-0.139192	-0.372138	yes
59	MAFF	0.384009	0.949447	yes
60	MRAS	0.263383	0.524173	yes
61	MRPS6	0.265057	0.43182	yes
62	MSRB3	0.114449	0.372189	yes
63	MTR	-0.100714	-0.275834	yes
64	MYSM1	-0.0920531	-0.308695	yes
65	NHEJ1	0.121685	0.208095	yes
66	NPNT	0.374966	0.887092	yes
67	NT5DC2	0.110843	0.435073	yes
68	NUDT3	0.0613655	0.249014	yes
69	NUP210	-0.0924325	-0.271798	yes
70	PAFAH1B3	0.129575	0.438554	yes
71	PHYHD1	0.377272	0.672191	yes
72	PINLYP	0.215655	0.547576	yes
73	PLAGL1	-0.168538	-0.523844	yes
74	PLEKHG3	0.15157	-0.525236	no
75	PLEKHH1	0.187891	-0.735397	no
76	POGZ	-0.0469272	-0.260847	yes
77	PPP1CC	0.155127	0.229643	yes
78	PPP1R1A	0.115795	0.509339	yes
79	PPP1R3E	-0.0716169	-0.258771	yes
80	PTK6	-0.191149	-0.631268	yes
81	PTPN21	0.169657	0.308352	yes
82	PTRHD1	0.0878542	0.221222	yes
83	RAF1	0.0651561	0.163178	yes
84	RALBP1	0.0474855	0.242378	yes
85	RBPMS2	0.244633	0.606564	yes
86	RUFY2	-0.0880035	-0.396195	yes
87	S100A4	0.805895	0.944715	yes
88	S100A6	0.149975	0.609634	yes
89	SELPLG	0.235294	-0.711632	no
90	SEPHS1	0.0930042	0.226537	yes
91	SEPT9	0.0596268	0.262106	yes
92	SETD3	0.0459113	0.161096	yes
93	SIDT2	-0.0774304	-0.341749	yes
94	SLC25A13	0.094694	-0.491225	no
95	SLC25A30	0.269012	0.385415	yes
96	SLC7A2	0.283106	0.994582	yes
97	SLCO4A1	0.493861	1.00098	yes
98	SMAD4	0.0851405	0.209707	yes
99	SPIRE1	0.0910184	0.228725	yes
100	SPR	0.147453	0.618152	yes
101	STARD10	0.131265	0.333204	yes
102	STAT5B	0.0645924	0.129853	yes
103	SUPT7L	-0.0700233	-0.1861	yes
104	TAF1D	-0.176166	-0.557104	yes
105	TEAD2	0.289085	0.787558	yes
106	THEMIS2	0.134126	-0.534277	no
107	TMEM63A	0.23267	-0.749604	no
108	TPD52L1	0.230189	0.584763	yes
109	TRIM45	-0.159458	-0.367428	yes
110	TRIM66	-0.119263	-0.385474	yes
111	TRIP10	0.403926	0.77455	yes
112	TTC14	-0.105483	-0.55722	yes
113	TUBGCP6	-0.147692	-0.362634	yes
114	UBAP1	0.0674283	0.167499	yes
115	UBTD1	0.0926113	0.321863	yes
116	UBXN8	-0.138075	-0.263916	yes
117	UNC119B	0.128588	0.262295	yes
118	UNC13D	-0.203468	-0.590575	yes
119	XPO4	-0.0688105	-0.220045	yes
120	YKT6	0.106845	0.251986	yes
121	ZFR	0.081508	0.256871	yes
122	ZNF334	-0.178968	-0.355851	yes
123	ZNF385A	0.136405	0.392947	yes
124	ZNF594	-0.0721744	-0.297498	yes
125	ZNF639	0.0803626	0.111346	yes
126	ZNF736	-0.076437	-0.215079	yes
127	ZNF77	-0.102435	-0.376171	yes
128	ZRANB2	-0.0603168	-0.191356	yes

## Sheet: DESeq2_DEGs-shared-DLPFC_CBE
	SYMBOL	RO_l2FC	MC_l2FC	same_direction
1	ABI2	-0.0758325	-0.161233	yes
2	ACSL3	-0.0730649	-0.227499	yes
3	ADAMTS2	0.236248	-0.481493	no
4	ADGRG1	0.15248	-0.5154	no
5	ADORA1	0.116255	0.233867	yes
6	AIG1	-0.0994087	-0.150934	yes
7	AKAP8	0.0997271	0.232638	yes
8	ALDH1A1	-0.235782	-0.381799	yes
9	ALDH5A1	-0.0864595	-0.240438	yes
10	AMPD2	0.0581463	0.187861	yes
11	ANKFY1	0.0661275	-0.185314	no
12	AP2S1	-0.0948767	0.221569	no
13	ARAP2	0.101356	-0.446067	no
14	ARF1	-0.0887836	0.177032	no
15	ARHGAP17	0.136223	0.276584	yes
16	ARHGAP31	0.198299	-0.417089	no
17	ARHGAP9	0.0879618	-0.300651	no
18	ARHGEF10L	0.136229	0.226058	yes
19	ARRDC2	0.336112	0.403868	yes
20	ATG4D	0.151525	0.549934	yes
21	ATP1B3	0.199253	0.507895	yes
22	ATP6V0C	-0.109439	0.209001	no
23	AXIN1	0.128376	0.296497	yes
24	BAG6	0.0607172	0.138986	yes
25	BASP1	-0.101501	0.311993	no
26	BBOF1	-0.0780175	-0.293798	yes
27	BBS4	-0.0736501	-0.278173	yes
28	BCL2L1	0.0968882	0.254085	yes
29	BGN	0.169753	0.573837	yes
30	BMP2K	0.0980787	-0.36434	no
31	BRINP2	-0.088275	-0.337483	yes
32	BTG1	0.0903526	0.376356	yes
33	C11orf87	-0.229419	-0.621989	yes
34	C16orf45	-0.105061	0.298925	no
35	C16orf70	-0.068576	0.158821	no
36	C19orf43	0.0588811	0.295681	yes
37	C1orf115	-0.145965	0.375019	no
38	C1orf54	-0.152848	-0.40009	yes
39	CACNA1D	-0.0901356	-0.287358	yes
40	CACNG8	-0.100504	-0.532365	yes
41	CASP6	0.192927	0.496364	yes
42	CCDC113	-0.116647	-0.365903	yes
43	CCDC86	0.0693473	0.216838	yes
44	CDH13	-0.132829	-0.223341	yes
45	CDH3	-0.109917	0.43089	no
46	CDKN2AIPNL	-0.103964	0.194774	no
47	CDKN2D	-0.0950403	0.378489	no
48	CEP41	-0.0925729	-0.267	yes
49	CEP83	-0.11861	-0.177873	yes
50	CFAP69	-0.162322	-0.350352	yes
51	CHGB	-0.200856	0.423978	no
52	CHML	-0.187751	-0.522735	yes
53	CHN2	0.195141	0.194439	yes
54	CHRNB2	-0.154289	-0.346862	yes
55	CHST6	0.234343	0.41854	yes
56	CIZ1	0.0645589	0.237734	yes
57	CLIP3	-0.120666	0.142252	no
58	CLPP	-0.0601931	0.206574	no
59	COBL	0.111657	0.241948	yes
60	CORT	-0.215727	0.330273	no
61	COX15	-0.0767584	-0.183916	yes
62	COX17	0.0728761	0.234219	yes
63	CPNE2	0.184774	-0.375204	no
64	CPT1B	0.115534	0.357388	yes
65	CRACR2B	0.187131	-0.460019	no
66	CRCP	0.206943	0.295313	yes
67	CRELD1	-0.11045	0.22925	no
68	CSRNP1	0.23004	0.435228	yes
69	CTB-55O6.8	-0.0896846	0.360096	no
70	CTGF	0.307293	0.779863	yes
71	CXCL16	0.176377	-0.442354	no
72	CXXC1	0.115842	0.44386	yes
73	DAB2IP	0.0939077	0.192669	yes
74	DAXX	0.0809493	0.265105	yes
75	DCN	0.164057	0.486018	yes
76	DDR2	0.144095	-0.456905	no
77	DDX23	0.100061	0.208433	yes
78	DDX39A	0.199098	0.265566	yes
79	DEF8	-0.0518902	0.265098	no
80	DGKB	-0.172518	-0.452688	yes
81	DIRC2	-0.0960619	-0.343791	yes
82	DNM2	0.128997	0.161155	yes
83	DSCAM	-0.0602765	-0.287858	yes
84	DTYMK	0.189624	0.325198	yes
85	DUSP1	0.262013	0.730164	yes
86	DUSP26	-0.109845	0.293428	no
87	DYNC2LI1	-0.128237	-0.296191	yes
88	E2F4	0.060152	0.256557	yes
89	EEF2	-0.068802	0.155893	no
90	EHD1	0.0899431	0.232126	yes
91	EIF2B4	0.0563028	0.18235	yes
92	EIF3B	0.072518	0.245067	yes
93	ENSA	-0.0694814	0.151168	no
94	ERGIC1	0.0574736	0.144774	yes
95	FAM109A	0.0819366	0.244193	yes
96	FAM110B	-0.0870211	0.265702	no
97	FAM129B	0.15725	0.248611	yes
98	FAM167B	0.369103	0.582815	yes
99	FAM193A	0.0467547	0.124148	yes
100	FAM47E	-0.0893229	-0.443471	yes
101	FAM84A	-0.146999	-0.523529	yes
102	FAM90A1	-0.128683	-0.448854	yes
103	FAT3	-0.0945417	-0.630221	yes
104	FBXO18	0.0430168	0.21759	yes
105	FBXO2	0.288107	0.433192	yes
106	FGFR1	0.0963414	0.184441	yes
107	FGFR2	0.119391	-0.470293	no
108	FMNL3	0.0958611	-0.270523	no
109	FOXO4	0.240723	0.36053	yes
110	FRMPD4	-0.121021	-0.601462	yes
111	FURIN	0.1298	0.220387	yes
112	FXYD6	-0.151242	0.28725	no
113	GABRA4	-0.129588	-1.0599	yes
114	GABRB1	-0.0965708	-0.696089	yes
115	GAP43	-0.156526	0.427369	no
116	GARNL3	-0.230805	-0.497309	yes
117	GDF10	-0.224764	-0.620406	yes
118	GDI1	-0.0783307	0.171558	no
119	GIT1	0.109855	0.279261	yes
120	GNE	0.0765938	0.177696	yes
121	GPAT4	0.0408392	0.274899	yes
122	GPBP1L1	0.0920955	0.199449	yes
123	GRIA1	-0.103611	-0.517839	yes
124	GRIA3	-0.121473	-0.540206	yes
125	GRIA4	-0.128659	-0.154932	yes
126	H2AFV	0.0649603	0.190872	yes
127	HDGF	0.114154	0.269292	yes
128	HEBP2	0.123233	0.340511	yes
129	HEXIM1	0.165454	0.266099	yes
130	HIRA	0.0622339	0.126216	yes
131	HN1	-0.125837	0.311205	no
132	HN1L	0.108379	0.206692	yes
133	HNMT	0.101107	-0.387604	no
134	HNRNPAB	0.0948369	0.295231	yes
135	HNRNPF	0.132238	0.178684	yes
136	HPCAL1	-0.187308	0.336959	no
137	HRSP12	-0.1393	-0.32526	yes
138	ID3	0.313491	0.532351	yes
139	IFT88	0.0807849	-0.253081	no
140	IKBKB	0.0968873	0.479452	yes
141	ILK	0.156337	0.198229	yes
142	IMPDH1	0.0705532	0.448631	yes
143	IP6K2	0.0555069	0.355562	yes
144	IRF2BPL	0.0685108	0.245522	yes
145	ITGA10	0.253266	0.698997	yes
146	JADE2	0.0914526	0.279728	yes
147	JUND	0.119265	0.411757	yes
148	KALRN	-0.142558	-0.468865	yes
149	KCNJ16	0.355026	-0.449437	no
150	KCNMA1	-0.0760745	-0.462464	yes
151	KCNN3	0.141288	-0.466745	no
152	KEAP1	0.105422	0.189914	yes
153	KIAA1211L	-0.134351	0.321161	no
154	KRI1	0.0933248	0.257323	yes
155	LAMP5	-0.194673	-0.548271	yes
156	LARP6	0.116526	0.265706	yes
157	LLGL2	0.202374	0.512853	yes
158	LPIN2	0.0911299	-0.217596	no
159	LRRC16A	0.178843	-0.38036	no
160	LRRC8B	-0.15864	-0.396571	yes
161	LRRTM4	-0.124844	-0.457098	yes
162	LSM14A	0.0602149	0.158038	yes
163	LYG1	0.163974	0.39418	yes
164	MAGI2	-0.0586143	-0.250926	yes
165	MAPK7	0.152648	0.238488	yes
166	MAPKAPK2	0.202233	0.225949	yes
167	MARCH8	0.195458	0.36611	yes
168	MAX	0.059955	0.250808	yes
169	MBD3	0.112525	0.304554	yes
170	MDK	-0.339072	-1.04135	yes
171	MEGF10	0.146179	-0.548464	no
172	MEPCE	0.0928604	0.175558	yes
173	MGAT1	0.0785408	0.241779	yes
174	MMD2	0.162147	-0.742784	no
175	MXI1	0.196396	0.270533	yes
176	MYO10	0.125832	-0.294199	no
177	NCAN	0.13554	-0.54326	no
178	NCAPD2	0.11825	0.166549	yes
179	NCBP2-AS2	-0.084176	0.170304	no
180	NCK2	0.0698783	0.240519	yes
181	NDUFB5	-0.0898702	-0.186711	yes
182	NELFA	0.0748087	0.168321	yes
183	NELFCD	0.10876	0.286029	yes
184	NFKBIA	0.325931	0.446635	yes
185	NFKBIB	0.115318	0.274205	yes
186	NHEJ1	0.121685	0.285164	yes
187	NHSL1	0.126018	-0.351311	no
188	NPTXR	-0.198668	0.295371	no
189	NRF1	0.0501494	0.22581	yes
190	NRIP2	0.27965	0.270375	yes
191	NT5DC2	0.110843	0.394242	yes
192	NTMT1	-0.0628226	0.186745	no
193	NUBP1	0.0723948	0.244661	yes
194	NUBP2	0.105473	0.438882	yes
195	NXN	0.182202	0.330529	yes
196	OLFM1	-0.118934	0.191333	no
197	ORAI2	0.155364	0.452821	yes
198	OSBPL6	-0.0667537	-0.153373	yes
199	P2RX7	0.142717	0.371994	yes
200	PA2G4	-0.0654603	0.12026	no
201	PACSIN2	0.0682857	0.189567	yes
202	PAF1	0.0729816	0.164794	yes
203	PAFAH1B3	0.129575	0.378494	yes
204	PAK3	-0.105422	-0.412346	yes
205	PALM3	0.202214	0.627427	yes
206	PAXBP1	0.145434	0.268469	yes
207	PCBP2	0.078796	0.203085	yes
208	PCIF1	0.050942	0.207568	yes
209	PEF1	-0.0853166	0.162834	no
210	PEX5	0.0756491	0.137098	yes
211	PFKP	0.18403	0.668528	yes
212	PGLYRP1	-0.139112	-0.550371	yes
213	PHF1	0.0450545	0.205643	yes
214	PHF2	0.096181	0.159814	yes
215	PIANP	-0.120043	0.227905	no
216	PIDD1	0.21312	0.375562	yes
217	PIM3	0.108185	0.262162	yes
218	PKN1	0.118119	0.251032	yes
219	PLAGL1	-0.168538	-0.607276	yes
220	PLCG1	0.096322	0.322972	yes
221	PLPPR4	-0.218594	-0.712734	yes
222	PLTP	0.161244	-0.354379	no
223	PLXDC2	0.114606	-0.438416	no
224	PLXNB1	0.283951	-0.346119	no
225	PNRC1	0.165834	0.216761	yes
226	POLD1	0.165665	0.371584	yes
227	POLDIP3	0.143328	0.156564	yes
228	POLR2F	0.0537924	0.26082	yes
229	POLR2H	0.0696783	0.218662	yes
230	PPHLN1	-0.0514995	0.187119	no
231	PPM1D	0.0910421	0.188504	yes
232	PPM1G	0.0338224	0.141139	yes
233	PPP2R2B	-0.0983284	-0.299882	yes
234	PREX1	0.257847	-0.459079	no
235	PRKG1	0.125449	-0.472475	no
236	PRPF19	-0.115018	0.15578	no
237	PSD2	0.249475	-0.323063	no
238	PTMA	0.0783862	0.234921	yes
239	PTP4A1	-0.127491	-0.259827	yes
240	PTPN5	-0.166234	-0.487749	yes
241	RAE1	-0.10488	0.204872	no
242	RAF1	0.0651561	0.222987	yes
243	RALBP1	0.0474855	0.228418	yes
244	RBM6	0.149106	0.228795	yes
245	RCBTB1	0.0789209	-0.207176	no
246	RCC1	0.172511	0.535212	yes
247	RHOV	-0.209798	0.343782	no
248	RIIAD1	-0.18441	-0.408382	yes
249	RIMBP2	-0.13671	-0.525188	yes
250	RNF167	-0.059697	0.16958	no
251	RNPS1	-0.0590014	0.24841	no
252	ROM1	0.205598	0.255277	yes
253	RPGRIP1L	-0.100658	-0.226776	yes
254	RPL7A	-0.04987	0.193717	no
255	RUFY1	0.0787474	0.15728	yes
256	S100A4	0.805895	0.947596	yes
257	S100A6	0.149975	0.412878	yes
258	S1PR1	0.149364	-0.379484	no
259	SART1	0.0478503	0.196571	yes
260	SCFD2	-0.106579	-0.189591	yes
261	SCG3	-0.175794	-0.400604	yes
262	SDCCAG3	0.0867823	0.252231	yes
263	SDHAF1	-0.103332	0.250384	no
264	SDSL	-0.261841	-0.718641	yes
265	SEPT9	0.0596268	0.263431	yes
266	SF3B2	0.0400971	0.304312	yes
267	SFRP1	0.154076	0.429618	yes
268	SGF29	0.0882751	0.349606	yes
269	SHANK2	-0.132044	-0.474315	yes
270	SHISA6	-0.182457	-0.508753	yes
271	SIRT4	0.105718	0.278391	yes
272	SLC12A4	0.182775	-0.510246	no
273	SLC16A6	-0.175697	-0.415813	yes
274	SLC38A2	0.385594	0.4519	yes
275	SLC39A4	-0.146939	0.468359	no
276	SLC6A12	0.429633	0.47514	yes
277	SLC9A3R2	0.141284	0.321607	yes
278	SMAD4	0.0851405	0.192152	yes
279	SMIM3	0.28781	0.419169	yes
280	SNRPC	-0.0636741	0.192258	no
281	SNX19	0.0811697	-0.160718	no
282	SORCS3	-0.144578	-0.626943	yes
283	SOX5	0.130585	-0.438221	no
284	SPECC1L-ADORA2A	0.267711	0.817798	yes
285	SPON2	-0.322865	0.41654	no
286	SRRT	0.0948655	0.270089	yes
287	SRSF4	0.0873028	0.256937	yes
288	SSR2	-0.0533368	0.173604	no
289	ST6GAL2	-0.180227	-0.563508	yes
290	STARD10	0.131265	0.440386	yes
291	STAT5B	0.0645924	0.308961	yes
292	STK17A	0.0888961	-0.265316	no
293	STX1A	-0.183562	0.319257	no
294	STX4	0.0549423	0.216309	yes
295	SYNGR1	-0.135076	0.187897	no
296	TACC3	0.0929194	0.337785	yes
297	TENM2	-0.147961	-0.393849	yes
298	TGIF2	0.15631	-0.310638	no
299	THBS4	0.150202	-0.426813	no
300	THOC6	0.0905551	0.366771	yes
301	TJP1	0.0912466	-0.254663	no
302	TLCD1	-0.175435	-0.545054	yes
303	TMCC2	0.177742	0.366334	yes
304	TMEM25	-0.0789356	0.227517	no
305	TOM1L2	-0.0579122	-0.195297	yes
306	TOP3B	0.116432	0.285621	yes
307	TRAPPC9	-0.0972184	-0.217976	yes
308	TRIM45	-0.159458	-0.349381	yes
309	TRIM66	-0.119263	-0.301145	yes
310	TRIP10	0.403926	0.558132	yes
311	TSC22D3	0.0990956	0.391882	yes
312	TSEN54	0.0814896	0.236803	yes
313	TSPAN11	0.194314	-0.503428	no
314	TTC14	-0.105483	-0.454312	yes
315	TUBB4B	-0.0948176	0.238445	no
316	TUFT1	-0.0878931	0.215532	no
317	U2AF2	0.0541959	0.261985	yes
318	UBAC1	0.0619456	0.13891	yes
319	UBAP1	0.0674283	0.179898	yes
320	UBE2M	-0.0739297	0.229238	no
321	UBL5	-0.0637626	0.214315	no
322	UBXN10	-0.129721	-0.416258	yes
323	UBXN8	-0.138075	-0.296674	yes
324	UIMC1	0.089878	0.216383	yes
325	USP40	0.145202	-0.4324	no
326	VAMP2	-0.116976	0.177446	no
327	VCAN	0.201573	-0.442566	no
328	VIM	0.169789	0.569948	yes
329	VPS4A	0.0520986	0.122244	yes
330	YBX1	0.124843	0.236735	yes
331	ZBTB17	0.0498715	0.212866	yes
332	ZC3H18	0.0542986	0.183415	yes
333	ZCCHC12	-0.257279	0.446572	no
334	ZMYND8	0.126349	0.295222	yes
335	ZNF143	0.162654	0.193242	yes
336	ZNF250	0.0757013	0.142327	yes
337	ZNF334	-0.178968	-0.38692	yes
338	ZNF358	0.125163	0.330778	yes
339	ZNF423	0.17643	-0.276773	no
340	ZNF441	-0.193541	-0.435978	yes
341	ZNF511	0.0736399	0.481752	yes
342	ZNF582	0.0725732	0.241791	yes
343	ZNF598	0.0909494	0.22107	yes
344	ZNF639	0.0803626	0.153237	yes
345	ZNF641	0.0778007	-0.310867	no
346	ZNF768	0.119858	0.285559	yes
347	ZNF787	0.082117	0.29382	yes

## Sheet: DESeq2_DEGs-shared-TCX_CBE
	SYMBOL	MT_l2FC	MC_l2FC	same_direction
1	ADAM28	-0.667672	-0.422428	yes
2	ADAMTS2	0.677834	-0.481493	no
3	AGPAT4	-0.47844	0.217784	no
4	ATP1B3	0.359239	0.507895	yes
5	BCL6	0.484274	0.349247	yes
6	BRI3	0.269072	0.260932	yes
7	BTG1	0.302392	0.376356	yes
8	C10orf2	0.293168	0.271672	yes
9	C7	0.951258	0.753323	yes
10	C9orf78	0.151743	0.270297	yes
11	CCDC88A	-0.33914	-0.317407	yes
12	CRLS1	0.163092	0.195948	yes
13	CSF1R	-0.848401	-0.746021	yes
14	CX3CR1	-1.1251	-1.20846	yes
15	DAXX	0.255728	0.265105	yes
16	DLEU1	0.501571	0.613088	yes
17	DYNC2LI1	-0.277411	-0.296191	yes
18	ERI2	-0.373191	-0.466853	yes
19	ERICH1	-0.196893	-0.273953	yes
20	EXOC1	-0.191125	-0.191606	yes
21	FAM129B	0.528895	0.248611	yes
22	FAM156A	-0.35192	-0.212318	yes
23	FAM167B	0.776464	0.582815	yes
24	FAM90A1	-0.364429	-0.448854	yes
25	FBXO17	0.215172	0.193501	yes
26	FBXO2	0.482325	0.433192	yes
27	FBXW5	0.23202	0.222932	yes
28	FLOT1	0.230599	0.271289	yes
29	FRMD4A	-0.232296	-0.438575	yes
30	GARNL3	-0.615932	-0.497309	yes
31	GIT1	0.360203	0.279261	yes
32	GPS2	0.298905	0.343081	yes
33	H2AFV	0.188057	0.190872	yes
34	HEBP2	0.417389	0.340511	yes
35	HLA-DOA	-0.607068	-0.438318	yes
36	HLA-DQA1	-0.936575	-0.85126	yes
37	ID3	0.692055	0.532351	yes
38	IGF2	1.01031	0.90415	yes
39	IRF3	0.246978	0.371753	yes
40	KAT8	0.180702	0.284956	yes
41	LHFP	0.25585	0.178551	yes
42	LONP1	0.162311	0.177711	yes
43	LPCAT2	-0.54989	-0.480591	yes
44	MAF1	0.242395	0.232581	yes
45	MDC1	-0.289975	-0.210163	yes
46	MED14	-0.273759	-0.172414	yes
47	MGAT4C	-0.314607	-0.435162	yes
48	MGP	0.891819	1.10209	yes
49	MRGPRF	1.07776	0.253823	yes
50	NCBP2	0.179016	0.117536	yes
51	NEK1	-0.260612	-0.372607	yes
52	NHEJ1	0.208095	0.285164	yes
53	NONO	0.096631	0.15931	yes
54	NT5DC2	0.435073	0.394242	yes
55	P2RY12	-1.12589	-0.792962	yes
56	PAFAH1B3	0.438554	0.378494	yes
57	PIK3R2	0.249608	0.195386	yes
58	PLAGL1	-0.523844	-0.607276	yes
59	PNN	-0.30077	-0.160936	yes
60	PTMS	0.442724	0.436556	yes
61	RAF1	0.163178	0.222987	yes
62	RALBP1	0.242378	0.228418	yes
63	RECQL5	-0.263022	-0.270658	yes
64	RNF170	-0.21593	-0.177595	yes
65	RPL14	0.159789	0.16974	yes
66	S100A4	0.944715	0.947596	yes
67	S100A6	0.609634	0.412878	yes
68	SEPT9	0.262106	0.263431	yes
69	SH3D21	-0.598635	-0.399456	yes
70	SLC9A3	-0.529101	-0.355312	yes
71	SLPI	1.96385	2.40851	yes
72	SMAD4	0.209707	0.192152	yes
73	SPSB3	0.232729	0.405999	yes
74	SSRP1	0.114527	0.179846	yes
75	STARD10	0.333204	0.440386	yes
76	STAT5B	0.129853	0.308961	yes
77	TAF3	0.249555	0.214059	yes
78	TOR1B	0.152103	0.184637	yes
79	TRIM45	-0.367428	-0.349381	yes
80	TRIM66	-0.385474	-0.301145	yes
81	TRIP10	0.77455	0.558132	yes
82	TTC13	-0.182669	-0.162073	yes
83	TTC14	-0.55722	-0.454312	yes
84	UBAP1	0.167499	0.179898	yes
85	UBE2J2	0.246126	0.269563	yes
86	UBQLN4	0.202278	0.201791	yes
87	UBXN8	-0.263916	-0.296674	yes
88	UCK1	0.270771	0.238039	yes
89	WDR45	0.237036	0.183999	yes
90	WDR76	0.433991	0.333125	yes
91	YY1	0.154155	0.244168	yes
92	ZMAT1	-0.413778	-0.445743	yes
93	ZNF135	-0.367516	-0.41124	yes
94	ZNF334	-0.355851	-0.38692	yes
95	ZNF518A	-0.393825	-0.313622	yes
96	ZNF639	0.111346	0.153237	yes
97	ZNF700	-0.320192	-0.146546	yes
98	ZNF717	-0.229534	-0.16653	yes

## Sheet: DESeq2_DEGs-shared-all
	SYMBOL	log2FoldChange.x	log2FoldChange.y	log2FoldChange
1	ADAMTS2	0.236248	0.677835	-0.481493
2	ATP1B3	0.199253	0.359239	0.507895
3	BTG1	0.0903526	0.302392	0.376356
4	DAXX	0.0809493	0.255728	0.265105
5	DYNC2LI1	-0.128237	-0.277411	-0.296191
6	FAM129B	0.15725	0.528895	0.248611
7	FAM167B	0.369103	0.776464	0.582815
8	FAM90A1	-0.128683	-0.364429	-0.448854
9	FBXO2	0.288107	0.482325	0.433192
10	GARNL3	-0.230805	-0.615931	-0.497309
11	GIT1	0.109855	0.360203	0.279261
12	H2AFV	0.0649603	0.188057	0.190872
13	HEBP2	0.123233	0.417389	0.340511
14	ID3	0.313491	0.692055	0.532351
15	NHEJ1	0.121685	0.208095	0.285164
16	NT5DC2	0.110843	0.435073	0.394242
17	PAFAH1B3	0.129575	0.438554	0.378494
18	PLAGL1	-0.168538	-0.523845	-0.607276
19	RAF1	0.0651561	0.163178	0.222987
20	RALBP1	0.0474855	0.242378	0.228418
21	S100A4	0.805895	0.944715	0.947596
22	S100A6	0.149975	0.609634	0.412878
23	SEPT9'	0.0596268	0.262106	0.263431
24	SMAD4	0.0851405	0.209707	0.192152
25	STARD10	0.131265	0.333204	0.440386
26	STAT5B	0.0645924	0.129853	0.308961
27	TRIM45	-0.159458	-0.367428	-0.349381
28	TRIM66	-0.119263	-0.385474	-0.301145
29	TRIP10	0.403926	0.77455	0.558132
30	TTC14	-0.105483	-0.55722	-0.454312
31	UBAP1	0.0674283	0.167499	0.179898
32	UBXN8	-0.138075	-0.263916	-0.296674
33	ZNF334	-0.178968	-0.355851	-0.38692
34	ZNF639	0.0803626	0.111346	0.153237
