# Supplementary material for: Revealing the Molecular Mechanisms of Alzheimer’s Disease Based on Network Analysis
Source: Int J Mol Sci. 2021 Oct 26;22(21):11556. doi: 10.3390/ijms222111556 (PMC8584243; doi:10.3390/ijms222111556)
Supplement: Supplementary file 1 [file ijms-22-11556-s001.zip › Dataset S3 - GSEA of all genes.xlsx]

## Sheet: DLPFC - GSE of KEGG Pathways
pathway	pval	padj	NES	size
hsa05220_Chronic_myeloid_leukemia	9.60065e-06	0.000328342	2.14625	72
hsa04390_Hippo_signaling_pathway	1.88322e-06	0.000183129	2.02179	116
hsa05200_Pathways_in_cancer	1.76295e-06	0.000183129	1.99905	385
hsa04392_Hippo_signaling_pathway	0.000767857	0.00704754	1.97079	22
hsa04670_Leukocyte_transendothelial_migration	5.35077e-05	0.00112091	1.93828	79
hsa05145_Toxoplasmosis	4.38706e-05	0.00100025	1.93611	85
hsa05222_Small_cell_lung_cancer	8.04636e-05	0.00127328	1.9244	75
hsa04064_NF-kappa_B_signaling_pathway	0.000100085	0.00142621	1.92187	67
hsa04330_Notch_signaling_pathway	0.000236562	0.00311169	1.91817	52
hsa04510_Focal_adhesion	3.72276e-06	0.000245737	1.90816	152
hsa05206_MicroRNAs_in_cancer	1.12462e-05	0.000349655	1.89805	128
hsa05226_Gastric_cancer	3.77825e-05	0.000922974	1.89264	108
hsa05320_Autoimmune_thyroid_disease	0.00255838	0.0150856	1.88088	16
hsa05330_Allograft_rejection	0.00255838	0.0150856	1.88088	16
hsa04512_ECM-receptor_interaction	0.00055817	0.00578467	1.87543	48
hsa05217_Basal_cell_carcinoma	0.000797607	0.00704754	1.87153	41
hsa04974_Protein_digestion_and_absorption	0.00084488	0.00704754	1.83575	50
hsa05225_Hepatocellular_carcinoma	3.36413e-05	0.000885026	1.83434	137
hsa05224_Breast_cancer	9.45237e-05	0.00140553	1.82866	106
hsa05140_Leishmaniasis	0.000823845	0.00704754	1.82574	53
hsa05212_Pancreatic_cancer	0.00063175	0.00604488	1.79525	71
hsa04672_Intestinal_immune_network_for_IgA_production	0.0053071	0.0263048	1.77063	24
hsa05211_Renal_cell_carcinoma	0.00111427	0.00828434	1.76847	65
hsa05215_Prostate_cancer	0.000950934	0.00739135	1.75206	76
hsa05205_Proteoglycans_in_cancer	8.19066e-05	0.00127328	1.75178	151
hsa04810_Regulation_of_actin_cytoskeleton	7.05352e-05	0.00120714	1.75174	159
hsa04350_TGF-beta_signaling_pathway	0.00125041	0.0089092	1.75078	68
hsa00600_Sphingolipid_metabolism	0.00430669	0.0226598	1.71745	41
hsa05162_Measles	0.000833438	0.00704754	1.7098	96
hsa05165_Human_papillomavirus_infection	2.90541e-05	0.000828042	1.70878	241
hsa05202_Transcriptional_misregulation_in_cancer	0.000610585	0.00604488	1.70652	107
hsa05166_Human_T-cell_leukemia_virus_1_infection	0.000136793	0.00187133	1.70226	172
hsa04662_B_cell_receptor_signaling_pathway	0.00391344	0.0212444	1.69548	51
hsa04066_HIF-1_signaling_pathway	0.00164265	0.0105998	1.67426	89
hsa05144_Malaria	0.0127752	0.0485458	1.65808	26
hsa04630_JAK-STAT_signaling_pathway	0.00268755	0.0153787	1.64393	85
hsa05321_Inflammatory_bowel_disease	0.012597	0.0485458	1.64271	30
hsa05221_Acute_myeloid_leukemia	0.00564504	0.0271916	1.64226	57
hsa04550_Signaling_pathways_regulating_pluripotency_of_stem_cells	0.00226475	0.0141342	1.63377	97
hsa04210_Apoptosis	0.00158691	0.010437	1.63003	112
hsa04722_Neurotrophin_signaling_pathway	0.00238802	0.014584	1.61535	103
hsa04514_Cell_adhesion_molecules	0.00387695	0.0212444	1.61451	84
hsa04151_PI3K-Akt_signaling_pathway	0.000247586	0.00313608	1.60092	230
hsa04014_Ras_signaling_pathway	0.00102948	0.00782408	1.58885	169
hsa05164_Influenza_A	0.00295666	0.0165767	1.57779	116
hsa04658_Th1_and_Th2_cell_differentiation	0.00907473	0.0378482	1.57772	63
hsa04015_Rap1_signaling_pathway	0.00136199	0.009316	1.57742	161
hsa05169_Epstein-Barr_virus_infection	0.00152048	0.0101962	1.57528	155
hsa05161_Hepatitis_B	0.00269802	0.0153787	1.5745	124
hsa04931_Insulin_resistance	0.00626744	0.0289657	1.56157	88
hsa05213_Endometrial_cancer	0.0126723	0.0485458	1.56017	55
hsa04110_Cell_cycle	0.00641678	0.0292605	1.55698	90
hsa04668_TNF_signaling_pathway	0.00710971	0.0311733	1.55286	87
hsa05210_Colorectal_cancer	0.0101149	0.0416781	1.53468	79
hsa05152_Tuberculosis	0.00514746	0.026247	1.5261	122
hsa04071_Sphingolipid_signaling_pathway	0.00687144	0.0305199	1.5233	107
hsa04380_Osteoclast_differentiation	0.0104223	0.0424335	1.51491	88
hsa05130_Pathogenic_Escherichia_coli_infection	0.00561719	0.0271916	1.48995	147
hsa04062_Chemokine_signaling_pathway	0.00821771	0.0355754	1.48311	126
hsa04072_Phospholipase_D_signaling_pathway	0.01226	0.0481943	1.4678	109
hsa04621_NOD-like_receptor_signaling_pathway	0.0109185	0.0439307	1.46335	121
hsa05417_Lipid_and_atherosclerosis	0.00864545	0.0369593	1.45443	150
hsa04010_MAPK_signaling_pathway	0.00658867	0.029649	1.41112	233
hsa05010_Alzheimer_disease	0.00883517	0.037304	-1.34649	282
hsa04727_GABAergic_synapse	0.0119191	0.0473993	-1.5058	79
hsa04261_Adrenergic_signaling_in_cardiomyocytes	0.00521869	0.026247	-1.52448	112
hsa05022_Pathways_of_neurodegeneration	6.44228e-05	0.00120714	-1.55835	369
hsa04726_Serotonergic_synapse	0.00622282	0.0289657	-1.58243	72
hsa05012_Parkinson_disease	0.000467735	0.00516017	-1.58624	197
hsa04020_Calcium_signaling_pathway	0.000498485	0.00532756	-1.62667	158
hsa05016_Huntington_disease	5.57179e-05	0.00112091	-1.6597	245
hsa05020_Prion_disease	7.0593e-05	0.00120714	-1.67412	212
hsa04921_Oxytocin_signaling_pathway	0.000636303	0.00604488	-1.67647	119
hsa04724_Glutamatergic_synapse	0.00116332	0.00846502	-1.67768	94
hsa04961_Endocrine_and_other_factor-regulated_calcium_reabsorption	0.00592664	0.0281516	-1.67868	41
hsa04728_Dopaminergic_synapse	0.000430562	0.00490841	-1.70603	115
hsa03010_Ribosome	0.000293683	0.00347466	-1.71194	128
hsa04713_Circadian_entrainment	0.000928913	0.0073881	-1.71488	83
hsa05110_Vibrio_cholerae_infection	0.00403503	0.0215622	-1.71674	41
hsa05031_Amphetamine_addiction	0.00131221	0.0091587	-1.77169	55
hsa04260_Cardiac_muscle_contraction	0.000909114	0.0073881	-1.78239	62
hsa03060_Protein_export	0.00453444	0.0234966	-1.7897	22
hsa04742_Taste_transduction	0.00227305	0.0141342	-1.7994	34
hsa05014_Amyotrophic_lateral_sclerosis	6.77429e-06	0.000289601	-1.80761	292
hsa05032_Morphine_addiction	0.000294635	0.00347466	-1.82663	74
hsa04080_Neuroactive_ligand-receptor_interaction	4.31118e-06	0.000245737	-2.03598	143
hsa00190_Oxidative_phosphorylation	6.33387e-06	0.000289601	-2.10303	94
hsa04721_Synaptic_vesicle_cycle	8.3077e-06	0.000315693	-2.12469	64
hsa04723_Retrograde_endocannabinoid_signaling	2.14186e-06	0.000183129	-2.26141	126
hsa05033_Nicotine_addiction	2.0233e-06	0.000183129	-2.39456	29

## Sheet: TCX - GSE of KEGG Pathways
pathway	pval	padj	NES	size
hsa03010_Ribosome	2.78258e-06	0.000252762	3.04727	130
hsa05171_Coronavirus_disease	2.96961e-06	0.000252762	2.30926	185
hsa04390_Hippo_signaling_pathway	2.76855e-06	0.000252762	2.06754	127
hsa04115_p53_signaling_pathway	2.01838e-05	0.000539152	2.06743	63
hsa05220_Chronic_myeloid_leukemia	2.05542e-05	0.000539152	2.04413	75
hsa00790_Folate_biosynthesis	0.00220664	0.0179158	1.9212	16
hsa05225_Hepatocellular_carcinoma	1.13026e-05	0.000481775	1.88754	143
hsa04657_IL-17_signaling_pathway	0.000253171	0.00454375	1.88078	65
hsa04392_Hippo_signaling_pathway	0.00207718	0.0172761	1.8803	25
hsa04960_Aldosterone-regulated_sodium_reabsorption	0.00288685	0.0218759	1.83315	27
hsa05213_Endometrial_cancer	0.00100095	0.0116039	1.803	56
hsa04218_Cellular_senescence	6.99845e-05	0.00159098	1.7849	135
hsa04350_TGF-beta_signaling_pathway	0.000565107	0.0071371	1.78006	78
hsa05217_Basal_cell_carcinoma	0.00260342	0.0201765	1.75395	46
hsa05211_Renal_cell_carcinoma	0.00140004	0.0139515	1.73642	65
hsa04510_Focal_adhesion	9.8611e-05	0.00210165	1.71352	165
hsa05224_Breast_cancer	0.000507302	0.00691959	1.7116	111
hsa04210_Apoptosis	0.000456284	0.00676491	1.70625	117
hsa04910_Insulin_signaling_pathway	0.000499254	0.00691959	1.69717	120
hsa05212_Pancreatic_cancer	0.00193106	0.0168844	1.69132	72
hsa04550_Signaling_pathways_regulating_pluripotency_of_stem_cells	0.00102087	0.0116039	1.67622	102
hsa04917_Prolactin_signaling_pathway	0.00440985	0.0294855	1.67271	53
hsa04668_TNF_signaling_pathway	0.00125326	0.013355	1.66848	96
hsa05218_Melanoma	0.00405882	0.0282461	1.66829	57
hsa04068_FoxO_signaling_pathway	0.00114531	0.0125985	1.64985	112
hsa05226_Gastric_cancer	0.00143197	0.0139515	1.62896	113
hsa05200_Pathways_in_cancer	3.70619e-06	0.000252762	1.62755	414
hsa05205_Proteoglycans_in_cancer	0.000403674	0.00625695	1.61936	167
hsa05012_Parkinson_disease	0.000280458	0.0047818	1.601	199
hsa05223_Non-small_cell_lung_cancer	0.00593207	0.0367789	1.59543	70
hsa04932_Non-alcoholic_fatty_liver_disease	0.00139855	0.0139515	1.59329	133
hsa04150_mTOR_signaling_pathway	0.00161908	0.0149439	1.58272	133
hsa05161_Hepatitis_B	0.00162148	0.0149439	1.57395	137
hsa04722_Neurotrophin_signaling_pathway	0.00534252	0.0343735	1.52693	109
hsa04310_Wnt_signaling_pathway	0.00716324	0.0428538	1.4765	125
hsa05010_Alzheimer_disease	0.000949964	0.0115692	1.45755	292
hsa04014_Ras_signaling_pathway	0.00456624	0.029944	1.4525	177
hsa04010_MAPK_signaling_pathway	0.00296683	0.0219933	1.42515	246
hsa05163_Human_cytomegalovirus_infection	0.00713439	0.0428538	1.41568	182
hsa05022_Pathways_of_neurodegeneration	0.00385943	0.0280014	1.33888	379
hsa04514_Cell_adhesion_molecules	0.00435484	0.0294855	-1.58179	97
hsa04145_Phagosome	0.00188223	0.0168844	-1.60677	123
hsa00563_Glycosylphosphatidylinositol_(GPI)-anchor_biosynthesis	0.00836341	0.0491711	-1.70559	25
hsa04612_Antigen_processing_and_presentation	0.00257199	0.0201765	-1.70922	57
hsa05321_Inflammatory_bowel_disease	0.00396383	0.0281597	-1.72827	39
hsa05340_Primary_immunodeficiency	0.00582015	0.0367532	-1.76174	20
hsa00511_Other_glycan_degradation	0.00200548	0.0170967	-1.87321	16
hsa05150_Staphylococcus_aureus_infection	0.000555631	0.0071371	-1.87738	45
hsa04142_Lysosome	1.42286e-05	0.000494848	-1.9168	114
hsa04672_Intestinal_immune_network_for_IgA_production	0.000332993	0.00540718	-1.99074	27
hsa03460_Fanconi_anemia_pathway	0.000153327	0.00307556	-1.9925	41
hsa04940_Type_I_diabetes_mellitus	0.000225187	0.00426604	-2.03093	26
hsa04640_Hematopoietic_cell_lineage	8.40781e-06	0.000409581	-2.11538	51
hsa05310_Asthma	2.34349e-05	0.000570807	-2.16221	13
hsa05320_Autoimmune_thyroid_disease	1.59629e-05	0.000494848	-2.2285	19
hsa05330_Allograft_rejection	1.59629e-05	0.000494848	-2.2285	19
hsa05332_Graft-versus-host_disease	5.28106e-06	0.00030014	-2.29611	22
hsa05168_Herpes_simplex_virus_1_infection	1.36542e-06	0.000252762	-2.31227	424

## Sheet: CBE - GSE of KEGG Pathways
pathway	pval	padj	NES	size
hsa03010_Ribosome	1.32129e-06	0.0001133	2.64205	130
hsa03040_Spliceosome	1.31828e-06	0.0001133	2.36471	132
hsa05171_Coronavirus_disease	1.26849e-06	0.0001133	2.15143	176
hsa05012_Parkinson_disease	1.24706e-06	0.0001133	2.03268	200
hsa04662_B_cell_receptor_signaling_pathway	7.53398e-05	0.00143564	1.98111	52
hsa05235_PD-L1_expression_and_PD-1_checkpoint_pathway_in_cancer	0.000170463	0.00222331	1.86332	73
hsa03030_DNA_replication	0.00100328	0.00732178	1.85599	34
hsa05220_Chronic_myeloid_leukemia	0.000245164	0.00274402	1.83921	71
hsa04660_T_cell_receptor_signaling_pathway	0.000644656	0.0053931	1.76021	76
hsa04722_Neurotrophin_signaling_pathway	0.00020964	0.00256809	1.75761	109
hsa04210_Apoptosis	0.000170465	0.00222331	1.75664	115
hsa04620_Toll-like_receptor_signaling_pathway	0.00111582	0.00765453	1.74166	67
hsa04110_Cell_cycle	0.000437271	0.00421572	1.73861	98
hsa04120_Ubiquitin_mediated_proteolysis	0.000169781	0.00222331	1.73808	126
hsa03013_RNA_transport	8.00052e-05	0.0014443	1.73504	155
hsa04664_Fc_epsilon_RI_signaling_pathway	0.00251783	0.0151512	1.72941	48
hsa05020_Prion_disease	3.5831e-05	0.000819337	1.70533	213
hsa04370_VEGF_signaling_pathway	0.00359009	0.0198613	1.70431	46
hsa05211_Renal_cell_carcinoma	0.00218971	0.0139087	1.70006	64
hsa05162_Measles	0.000790681	0.00602674	1.68553	104
hsa05010_Alzheimer_disease	1.42289e-05	0.000443684	1.6719	286
hsa05170_Human_immunodeficiency_virus_1_infection	0.000463621	0.00429041	1.63728	161
hsa05016_Huntington_disease	9.44454e-05	0.00158415	1.63102	246
hsa04932_Non-alcoholic_fatty_liver_disease	0.0012131	0.00815869	1.61898	133
hsa04064_NF-kappa_B_signaling_pathway	0.00606319	0.0305835	1.6137	63
hsa00190_Oxidative_phosphorylation	0.00313757	0.0176424	1.60697	96
hsa05221_Acute_myeloid_leukemia	0.00938113	0.0412529	1.58113	59
hsa03018_RNA_degradation	0.00772968	0.0348853	1.57895	69
hsa05014_Amyotrophic_lateral_sclerosis	0.000142841	0.00213019	1.57881	295
hsa05161_Hepatitis_B	0.0029822	0.0170483	1.56513	129
hsa04657_IL-17_signaling_pathway	0.011629	0.0469266	1.56423	57
hsa03015_mRNA_surveillance_pathway	0.00740293	0.0338561	1.55127	87
hsa04141_Protein_processing_in_endoplasmic_reticulum	0.00238128	0.0147738	1.5464	158
hsa05022_Pathways_of_neurodegeneration	0.000285079	0.00296309	1.51137	372
hsa05167_Kaposi_sarcoma-associated_herpesvirus_infection	0.00523262	0.0271937	1.50596	145
hsa05131_Shigellosis	0.00271749	0.0160707	1.50375	196
hsa04140_Autophagy	0.00737147	0.0338561	1.49544	130
hsa05203_Viral_carcinogenesis	0.00885804	0.0394586	1.46804	143
hsa05169_Epstein-Barr_virus_infection	0.00985386	0.0418691	1.4488	156
hsa04144_Endocytosis	0.0106576	0.0435183	1.39703	221
hsa01100_Metabolic_pathways	3.89378e-05	0.000828963	-1.42617	1122
hsa04713_Circadian_entrainment	0.0105955	0.0435183	-1.49821	80
hsa05410_Hypertrophic_cardiomyopathy	0.0122769	0.0489647	-1.53382	60
hsa05414_Dilated_cardiomyopathy	0.00626581	0.0311474	-1.59322	65
hsa04976_Bile_secretion	0.00998436	0.0418691	-1.61297	43
hsa04020_Calcium_signaling_pathway	0.000442466	0.00421572	-1.61783	157
hsa00330_Arginine_and_proline_metabolism	0.00966758	0.0418691	-1.62657	41
hsa00785_Lipoic_acid_metabolism	0.00728439	0.0338561	-1.62765	3
hsa05032_Morphine_addiction	0.00285747	0.0166121	-1.63807	74
hsa00310_Lysine_degradation	0.00560741	0.0287066	-1.6391	53
hsa00561_Glycerolipid_metabolism	0.00713133	0.0338561	-1.64133	46
hsa04970_Salivary_secretion	0.00430562	0.0234417	-1.66438	54
hsa00290_Valine,_leucine_and_isoleucine_biosynthesis	0.0100095	0.0418691	-1.67688	4
hsa00260_Glycine,_serine_and_threonine_metabolism	0.00696897	0.033667	-1.69943	34
hsa05416_Viral_myocarditis	0.00495186	0.0261306	-1.69948	42
hsa04060_Cytokine-cytokine_receptor_interaction	0.000284622	0.00296309	-1.72695	106
hsa04727_GABAergic_synapse	0.000721464	0.00576428	-1.74426	78
hsa05322_Systemic_lupus_erythematosus	0.00447985	0.0240092	-1.75357	34
hsa04080_Neuroactive_ligand-receptor_interaction	9.69887e-05	0.00158415	-1.75844	138
hsa04512_ECM-receptor_interaction	0.00140486	0.00926667	-1.76787	55
hsa04724_Glutamatergic_synapse	0.000248002	0.00274402	-1.77989	90
hsa04742_Taste_transduction	0.00241206	0.0147738	-1.80252	37
hsa05412_Arrhythmogenic_right_ventricular_cardiomyopathy	0.000846679	0.00631328	-1.81425	55
hsa00072_Synthesis_and_degradation_of_ketone_bodies	0.00672633	0.032959	-1.83071	9
hsa00620_Pyruvate_metabolism	0.00108694	0.00765453	-1.88276	36
hsa04514_Cell_adhesion_molecules	2.96685e-05	0.000782793	-1.91226	99
hsa01040_Biosynthesis_of_unsaturated_fatty_acids	0.00159778	0.0103404	-1.91786	25
hsa05321_Inflammatory_bowel_disease	0.000475323	0.00429041	-1.98537	33
hsa05332_Graft-versus-host_disease	0.00111127	0.00765453	-1.9948	18
hsa05320_Autoimmune_thyroid_disease	0.000739441	0.00576428	-2.04608	17
hsa05330_Allograft_rejection	0.000739441	0.00576428	-2.04608	17
hsa05150_Staphylococcus_aureus_infection	0.000139447	0.00213019	-2.06243	42
hsa00061_Fatty_acid_biosynthesis	0.000501288	0.00440876	-2.07909	16
hsa04940_Type_I_diabetes_mellitus	0.000326382	0.00329262	-2.07971	23
hsa05310_Asthma	0.000551598	0.00472995	-2.08169	13
hsa00410_beta-Alanine_metabolism	0.000241021	0.00274402	-2.09739	25
hsa04672_Intestinal_immune_network_for_IgA_production	0.000175013	0.00222331	-2.1345	24
hsa04640_Hematopoietic_cell_lineage	1.83637e-05	0.000524897	-2.18613	49
hsa04146_Peroxisome	3.41707e-06	0.000130229	-2.22501	76
hsa05033_Nicotine_addiction	4.10856e-05	0.000828963	-2.22595	27
hsa00650_Butanoate_metabolism	3.46018e-05	0.000819337	-2.24721	22
hsa01212_Fatty_acid_metabolism	6.24908e-06	0.000214344	-2.32509	54
hsa03320_PPAR_signaling_pathway	3.13585e-06	0.000130229	-2.40838	55
hsa00071_Fatty_acid_degradation	2.87551e-06	0.000130229	-2.45887	36
hsa00640_Propanoate_metabolism	2.81472e-06	0.000130229	-2.53552	32
hsa00280_Valine,_leucine_and_isoleucine_degradation	2.97863e-06	0.000130229	-2.53664	43
