# Supplementary material for: Revealing the Molecular Mechanisms of Alzheimer’s Disease Based on Network Analysis
Source: Int J Mol Sci. 2021 Oct 26;22(21):11556. doi: 10.3390/ijms222111556 (PMC8584243; doi:10.3390/ijms222111556)
Supplement: Supplementary file 1 [file ijms-22-11556-s001.zip › Dataset S4 - features_modules_union-DEGs.xlsx]

## Sheet: NETWORK FEATURES
Module	node size	edge size	Min Degree	1st Quantile Degree	Median Degree	Mean Degree	3rd Quantile Degree	Max Degree
ROSMAP DLPFC	2034	321443	1	53	235	316.1	529.8	1179
MayoRNAseq TCX	2422	499070	1	61	330.5	412.1	721	1274
MayoRNAseq CBE	574	13804	1	13	31.5	48.1	70	211
Module	node size	edge size	Min Betweenness	1st Quantile Betweenness	Median Betweenness	Mean Betweenness	3rd Quantile Betweenness	Max Betweenness
ROSMAP DLPFC	2034	321443	0	6.902	216.198	1060.73	1264.57	21341.2
MayoRNAseq TCX	2422	499070	0	44.37	623.64	1434.72	2194	21561
MayoRNAseq CBE	574	13804	0	4.376	64.992	540.308	411.876	29413.4
Module	node size	edge size	Min Closeness	1st Quantile Closeness	Median Closeness	Mean Closeness	3rd Quantile Closeness	Max Closeness
ROSMAP DLPFC	2034	321443	0.28	0.449	0.5	0.5011	0.557	0.696
MayoRNAseq TCX	2422	499070	0.155	0.416	0.481	0.4744	0.54	0.647
MayoRNAseq CBE	574	13804	0.159	0.329	0.374	0.3655	0.418	0.513
DLPFC: Dorsolateral prefrontal cortex
TCX: Temporal cortex
CBE: Cerebellum
top 10% in any of degree, betweenness and closeness				compared to module size
ROSMAP DLPFC	288			0.141593
MayoRNAseq TCX	422			0.174236
MayoRNAseq CBE	87			0.151568
top 10% in terms of degree, betweenness and closeness
ROSMAP DLPFC	131			0.0644051
MayoRNAseq TCX	75			0.0309661
MayoRNAseq CBE	31			0.054007
	Ratio of module edges	Total edges in datasets
	0.395749	812240
	0.55939	892168
	0.0156619	881373

## Sheet: features_ROSMAP DLPFC subgraph 
	node	degree	betweenness	closeness	highest degree	highest betweennness	highest closeness
RTN3	RTN3	1179	10052.1	0.696	0.0491642	0.786627	0.0491642
RAB2A	RAB2A	1124	10241.8	0.682	0.0983284	0.688299	0.196657
ATXN7L3B	ATXN7L3B	1122	7643.75	0.683	0.147493	1.72075	0.147493
HK1	HK1	1115	11172	0.684	0.196657	0.393314	0.0983284
PPP2CA	PPP2CA	1112	9210.32	0.682	0.245821	1.17994	0.196657
ARHGEF9	ARHGEF9	1089	10547.1	0.675	0.294985	0.491642	0.344149
UBE2O	UBE2O	1086	14073.5	0.677	0.344149	0.147493	0.294985
GPI	GPI	1086	8649.27	0.675	0.344149	1.27827	0.344149
AP2M1	AP2M1	1086	6949.6	0.675	0.344149	2.50737	0.344149
LSM14B	LSM14B	1077	17803.4	0.675	0.491642	0.0983284	0.344149
PPP1R7	PPP1R7	1068	8669.21	0.672	0.540806	1.22911	0.540806
ARF3	ARF3	1068	10267.5	0.671	0.540806	0.639135	0.589971
RTN4	RTN4	1055	5693.45	0.667	0.639135	3.53982	0.737463
GOT2	GOT2	1054	6171.81	0.669	0.688299	3.09735	0.639135
CALM2	CALM2	1052	6453.2	0.665	0.737463	2.80236	0.786627
VPS26B	VPS26B	1048	21341.2	0.669	0.786627	0.0491642	0.639135
REEP5	REEP5	1045	4597.1	0.663	0.835792	5.85054	0.884956
ATL1	ATL1	1043	5074.34	0.663	0.884956	4.52311	0.884956
TOMM70A	TOMM70A	1040	5641.32	0.663	0.93412	3.68732	0.884956
MDH2	MDH2	1038	8216.44	0.665	0.983284	1.32743	0.786627
SEH1L	SEH1L	1023	4199.19	0.66	1.03245	6.63717	1.08161
UBQLN2	UBQLN2	1019	7937.95	0.66	1.08161	1.47493	1.08161
PPM1H	PPM1H	1018	4808.45	0.659	1.13078	5.16224	1.17994
MAPK9	MAPK9	1018	5689.45	0.655	1.13078	3.58899	1.3766
RRAGA	RRAGA	1016	9969.28	0.661	1.22911	0.884956	1.03245
MORF4L2	MORF4L2	1009	6921.98	0.657	1.27827	2.55654	1.22911
SLC9A6	SLC9A6	1009	4292.69	0.657	1.27827	6.53884	1.22911
EIF4E2	EIF4E2	998	7894.57	0.657	1.3766	1.57325	1.22911
FAM234B	FAM234B	996	4656.33	0.655	1.42576	5.65388	1.3766
MYCBP2	MYCBP2	990	3736.32	0.65	1.47493	8.16126	1.62242
TOR1A	TOR1A	987	5115.32	0.653	1.52409	4.37561	1.47493
B4GAT1	B4GAT1	984	5742.78	0.652	1.57325	3.49066	1.52409
ANKRD46	ANKRD46	982	4338.65	0.651	1.62242	6.44051	1.57325
NDRG3	NDRG3	982	3717.12	0.65	1.62242	8.30875	1.62242
AP3M2	AP3M2	978	3286.26	0.649	1.72075	9.88201	1.81908
VDAC1	VDAC1	977	4591.48	0.648	1.76991	5.89971	1.86824
OPCML	OPCML	972	3965.39	0.646	1.81908	7.32547	2.01573
ARL8B	ARL8B	970	5437.19	0.65	1.86824	3.93314	1.62242
MADD	MADD	969	5131.19	0.65	1.9174	4.32645	1.62242
ATP9A	ATP9A	967	4909.6	0.648	1.96657	4.91642	1.86824
SUMO1	SUMO1	961	5747.09	0.648	2.01573	3.44149	1.86824
PFN2	PFN2	958	4749.69	0.642	2.0649	5.3589	2.55654
PNMAL1	PNMAL1	957	3822.56	0.646	2.11406	7.86627	2.01573
DCTN2	DCTN2	956	7776.64	0.644	2.16323	1.67158	2.31072
CHMP4B	CHMP4B	955	8195.26	0.645	2.21239	1.3766	2.16323
MATR3	MATR3	955	4962.94	0.644	2.21239	4.71976	2.31072
HMCES	HMCES	952	7425.34	0.646	2.31072	1.9174	2.01573
ST3GAL5	ST3GAL5	950	3837.25	0.644	2.35988	7.76794	2.31072
LRP11	LRP11	950	2891.87	0.643	2.35988	11.8486	2.50737
MLLT11	MLLT11	949	3805.05	0.639	2.45821	7.9646	3.04818
RAB6B	RAB6B	948	4964.5	0.645	2.50737	4.6706	2.16323
PCMT1	PCMT1	948	3039.33	0.642	2.50737	10.9145	2.55654
VDAC3	VDAC3	948	6033.55	0.641	2.50737	3.19567	2.80236
CHN1	CHN1	947	6322.07	0.64	2.65487	2.94985	2.90069
SMAP2	SMAP2	946	4895.02	0.639	2.70403	5.01475	3.04818
C1orf216	C1orf216	945	4728.38	0.644	2.7532	5.40806	2.31072
OCIAD1	OCIAD1	938	7888.12	0.636	2.80236	1.62242	3.49066
DRG1	DRG1	937	9970.47	0.642	2.85152	0.835792	2.55654
WDR82	WDR82	936	9410.81	0.645	2.90069	0.983284	2.16323
MYH10	MYH10	936	6134.12	0.642	2.90069	3.14651	2.55654
APLP2	APLP2	934	7060	0.642	2.99902	2.35988	2.55654
DOCK3	DOCK3	934	6380.1	0.641	2.99902	2.85152	2.80236
WDR7	WDR7	934	3722.29	0.639	2.99902	8.25959	3.04818
TSPYL1	TSPYL1	933	5108.13	0.639	3.14651	4.47394	3.04818
ASNA1	ASNA1	925	6285.53	0.64	3.19567	3.04818	2.90069
DLG3	DLG3	924	5115.22	0.637	3.24484	4.42478	3.34317
INPP4A	INPP4A	923	7310.45	0.638	3.294	2.01573	3.294
DDX1	DDX1	923	4625.96	0.636	3.294	5.75221	3.49066
ZMAT2	ZMAT2	921	3650.83	0.64	3.39233	8.40708	2.90069
MRPS35	MRPS35	921	4108.5	0.637	3.39233	6.93215	3.34317
TLN2	TLN2	919	3737.5	0.639	3.49066	8.11209	3.04818
MOAP1	MOAP1	919	3459.08	0.636	3.49066	9.09538	3.49066
SLC25A14	SLC25A14	918	2744.25	0.634	3.58899	12.881	3.83481
GOT1	GOT1	917	3418.5	0.633	3.63815	9.29204	3.9823
CUL1	CUL1	915	11347	0.637	3.68732	0.344149	3.34317
SNU13	SNU13	911	5338.05	0.633	3.73648	4.03147	3.9823
PPP3CB	PPP3CB	911	2796.91	0.633	3.73648	12.7335	3.9823
HABP4	HABP4	911	5951.12	0.632	3.73648	3.24484	4.12979
NDFIP1	NDFIP1	910	5143.03	0.628	3.88397	4.22812	4.57227
RNPS1	RNPS1	908	12016.8	0.636	3.93314	0.245821	3.49066
CFAP36	CFAP36	908	3372.68	0.632	3.93314	9.48869	4.12979
NAPB	NAPB	907	2951.63	0.627	4.03147	11.3078	4.76893
ATP6V1B2	ATP6V1B2	906	4068.18	0.631	4.08063	7.03048	4.22812
REEP1	REEP1	906	4405.55	0.628	4.08063	6.34218	4.57227
ARPC1A	ARPC1A	905	6642.48	0.636	4.17896	2.70403	3.49066
CALM3	CALM3	903	4692.2	0.63	4.22812	5.50639	4.32645
SRGAP3	SRGAP3	900	5072.42	0.636	4.27729	4.57227	3.49066
NMNAT2	NMNAT2	900	3468.88	0.628	4.27729	8.99705	4.57227
HSPA12A	HSPA12A	899	3582.54	0.634	4.37561	8.6529	3.83481
YWHAZ	YWHAZ	898	3514.99	0.627	4.42478	8.89872	4.76893
DSTN	DSTN	896	3601.64	0.629	4.47394	8.55457	4.37561
DCTN1	DCTN1	895	5441.83	0.635	4.52311	3.88397	3.78564
ISCU	ISCU	892	3958.18	0.629	4.57227	7.37463	4.37561
CNTNAP1	CNTNAP1	891	5783.59	0.631	4.62144	3.34317	4.22812
GNB1	GNB1	888	7321.24	0.634	4.6706	1.96657	3.83481
APP	APP	887	2726.44	0.628	4.71976	12.9794	4.57227
NPTN	NPTN	886	2471.76	0.626	4.76893	14.1101	5.11308
YWHAG	YWHAG	885	2473.3	0.625	4.81809	14.061	5.21141
KIFAP3	KIFAP3	884	2945.4	0.627	4.86726	11.4061	4.76893
ATP6V1E1	ATP6V1E1	882	5754.66	0.622	4.91642	3.39233	5.75221
GPRASP2	GPRASP2	881	4317.88	0.623	4.96559	6.48968	5.50639
YTHDF2	YTHDF2	880	8093.71	0.629	5.01475	1.42576	4.37561
EID2	EID2	879	2987.31	0.625	5.06391	11.1111	5.21141
FAM49A	FAM49A	877	3071.65	0.624	5.11308	10.7178	5.30973
ISCA1	ISCA1	876	2319.74	0.629	5.16224	15.1426	4.37561
DNM1L	DNM1L	871	4958.94	0.621	5.21141	4.76893	5.85054
CNRIP1	CNRIP1	868	3344.16	0.627	5.26057	9.58702	4.76893
CISD1	CISD1	866	3265.23	0.622	5.30973	9.98033	5.75221
RLIM	RLIM	859	6313.97	0.627	5.3589	2.99902	4.76893
SLC4A1AP	SLC4A1AP	857	4520.45	0.621	5.40806	6.09636	5.85054
PHACTR1	PHACTR1	856	3308.33	0.626	5.45723	9.83284	5.11308
KIAA0513	KIAA0513	855	4917.25	0.627	5.50639	4.86726	4.76893
BABAM1	BABAM1	854	6706.98	0.624	5.55556	2.65487	5.30973
APMAP	APMAP	854	4816.9	0.624	5.55556	5.11308	5.30973
SV2B	SV2B	853	2802.09	0.619	5.65388	12.6352	6.14553
CFAP20	CFAP20	852	2180.88	0.624	5.70305	16.1259	5.30973
ACTR3B	ACTR3B	852	2782.89	0.623	5.70305	12.8319	5.50639
NDEL1	NDEL1	851	2587.11	0.623	5.80138	13.6676	5.50639
REPS2	REPS2	850	2615.49	0.621	5.85054	13.3727	5.85054
LARP1	LARP1	849	9724.39	0.627	5.89971	0.93412	4.76893
BTBD10	BTBD10	849	2054.02	0.621	5.89971	17.0108	5.85054
ERLEC1	ERLEC1	849	2233.49	0.618	5.89971	15.9292	6.34218
PPP3R1	PPP3R1	846	3066.11	0.615	6.0472	10.8161	6.78466
MAGEE1	MAGEE1	845	1855.92	0.616	6.09636	18.6332	6.53884
SYBU	SYBU	844	3564.39	0.623	6.14553	8.80039	5.50639
NSF	NSF	844	2475.94	0.618	6.14553	14.0118	6.34218
CRMP1	CRMP1	843	7095.59	0.621	6.24385	2.31072	5.85054
ATP6AP1	ATP6AP1	839	2917.34	0.619	6.29302	11.6519	6.14553
PPP1R11	PPP1R11	838	4929.19	0.621	6.34218	4.81809	5.85054
GRIA3	GRIA3	832	2658.31	0.611	6.39135	13.2252	7.76794
EIF4H	EIF4H	831	13096.3	0.618	6.44051	0.196657	6.34218
ATP6V1D	ATP6V1D	831	2984.36	0.613	6.44051	11.1603	7.2763
UBFD1	UBFD1	830	3202.87	0.623	6.53884	10.0787	5.50639
DDX24	DDX24	830	2198.13	0.619	6.53884	16.0275	6.14553
TERF2IP	TERF2IP	830	3570.26	0.616	6.53884	8.70206	6.53884
TIMM23	TIMM23	829	5675.02	0.615	6.68633	3.63815	6.78466
GLS	GLS	827	4438.04	0.615	6.7355	6.29302	6.78466
TRAPPC6B	TRAPPC6B	823	1520.57	0.612	6.78466	21.5831	7.47296
IDH3B	IDH3B	820	4757.94	0.616	6.83382	5.30973	6.53884
MPP1	MPP1	819	3566.73	0.614	6.88299	8.75123	7.03048
ATXN10	ATXN10	819	3128.99	0.614	6.88299	10.472	7.03048
KLC1	KLC1	817	3404.62	0.615	6.98132	9.39036	6.78466
DNAJC5	DNAJC5	816	4041.61	0.617	7.03048	7.17797	6.48968
ATP6V1C1	ATP6V1C1	816	2951.76	0.615	7.03048	11.2586	6.78466
RBFOX2	RBFOX2	816	2804.98	0.612	7.03048	12.4877	7.47296
CDC42SE2	CDC42SE2	814	1750.14	0.613	7.17797	19.2724	7.2763
SYT13	SYT13	814	2406.22	0.609	7.17797	14.5034	8.16126
SRPR	SRPR	811	3315.66	0.614	7.2763	9.68535	7.03048
SEPT6	SEPT6	811	1632.23	0.611	7.2763	20.354	7.76794
CDK5R1	CDK5R1	810	7578.87	0.609	7.37463	1.81908	8.16126
TMEM246	TMEM246	810	4109.44	0.608	7.37463	6.83382	8.60374
BAG5	BAG5	809	4906.5	0.619	7.47296	4.96559	6.14553
GUCY1B3	GUCY1B3	809	1930.37	0.607	7.47296	17.7974	8.80039
PREP	PREP	808	1627.35	0.612	7.57129	20.4031	7.47296
GABARAPL1	GABARAPL1	808	2042.08	0.609	7.57129	17.2566	8.16126
PRKACB	PRKACB	807	2799.33	0.609	7.66962	12.6844	8.16126
CADM3	CADM3	804	5631.47	0.616	7.71878	3.73648	6.53884
PLCL2	PLCL2	804	1787.44	0.612	7.71878	19.0757	7.47296
TPGS2	TPGS2	804	2255.13	0.611	7.71878	15.7817	7.76794
AMIGO1	AMIGO1	803	3075.37	0.614	7.86627	10.6686	7.03048
CAPZB	CAPZB	803	6621.23	0.608	7.86627	2.7532	8.60374
PSMD7	PSMD7	802	2921.58	0.613	7.9646	11.6028	7.2763
TPD52	TPD52	801	1332.19	0.606	8.01377	24.2871	9.04621
MEAF6	MEAF6	800	2408.94	0.606	8.06293	14.4543	9.04621
OCRL	OCRL	799	3465.71	0.612	8.11209	9.04621	7.47296
JAZF1	JAZF1	798	1687	0.607	8.16126	19.7148	8.80039
CHIC1	CHIC1	798	3309.53	0.606	8.16126	9.78368	9.04621
TTC9	TTC9	794	2150.47	0.61	8.25959	16.5192	8.01377
GALNT11	GALNT11	794	3869.61	0.607	8.25959	7.62045	8.80039
UBE2N	UBE2N	794	1643.65	0.607	8.25959	20.1573	8.80039
DCTN3	DCTN3	793	2466.39	0.612	8.40708	14.1593	7.47296
ARCN1	ARCN1	793	7283.05	0.611	8.40708	2.11406	7.76794
VAPA	VAPA	792	2559.27	0.611	8.50541	13.8151	7.76794
SNAP91	SNAP91	792	2113.99	0.605	8.50541	16.7158	9.43953
USP22	USP22	791	10318.5	0.616	8.60374	0.540806	6.53884
HPRT1	HPRT1	791	2044.52	0.6	8.60374	17.1583	10.7178
OTUD5	OTUD5	790	10656.2	0.614	8.70206	0.442478	7.03048
MKKS	MKKS	790	2829.3	0.609	8.70206	12.2419	8.16126
PITPNB	PITPNB	789	1613.61	0.609	8.80039	20.4523	8.16126
GABRB3	GABRB3	789	5887.19	0.605	8.80039	3.294	9.43953
CLSTN3	CLSTN3	788	3088.43	0.609	8.89872	10.5211	8.16126
CACNA2D3	CACNA2D3	788	1571.85	0.609	8.89872	20.944	8.16126
MAPK8	MAPK8	788	1729.71	0.607	8.89872	19.3707	8.80039
CDC42	CDC42	787	4339.08	0.604	9.04621	6.39135	9.68535
SAE1	SAE1	786	5134.4	0.613	9.09538	4.27729	7.2763
MARK1	MARK1	786	1594.29	0.606	9.09538	20.5998	9.04621
PREPL	PREPL	786	1726.56	0.6	9.09538	19.469	10.7178
KLHL42	KLHL42	785	2612.6	0.608	9.24287	13.4218	8.60374
PNMA2	PNMA2	785	2082.9	0.604	9.24287	16.8633	9.68535
DNM3	DNM3	784	1502.04	0.603	9.3412	21.8781	9.83284
MKRN1	MKRN1	782	1356.55	0.61	9.39036	23.9921	8.01377
TSPYL5	TSPYL5	782	1542.52	0.606	9.39036	21.3373	9.04621
CDK14	CDK14	782	2046.14	0.602	9.39036	17.1091	10.3245
PRKCE	PRKCE	781	2890.63	0.603	9.53786	11.8977	9.83284
SLC25A4	SLC25A4	779	3596.18	0.608	9.58702	8.60374	8.60374
ZFYVE9	ZFYVE9	778	2182.97	0.609	9.63618	16.0767	8.16126
GAS7	GAS7	776	3710.34	0.606	9.68535	8.35792	9.04621
NELL2	NELL2	776	1369.92	0.602	9.68535	23.7463	10.3245
BTRC	BTRC	773	2339.94	0.61	9.78368	14.9459	8.01377
L1CAM	L1CAM	773	3225.29	0.603	9.78368	10.0295	9.83284
FOCAD	FOCAD	772	1443.43	0.603	9.88201	22.8614	9.83284
ATP6V1A	ATP6V1A	771	2611.07	0.601	9.93117	13.471	10.5211
ATP2B3	ATP2B3	767	3163.11	0.6	9.98033	10.2753	10.7178
CAMTA2	CAMTA2	766	4686.62	0.605	10.0295	5.55556	9.43953
TNFRSF21	TNFRSF21	766	1328.61	0.605	10.0295	24.3363	9.43953
ATP6V1H	ATP6V1H	766	1301.9	0.605	10.0295	24.5821	9.43953
PITHD1	PITHD1	766	3875.95	0.603	10.0295	7.57129	9.83284
TOMM20	TOMM20	766	1992.96	0.595	10.0295	17.5025	11.7994
LDB2	LDB2	766	2623.84	0.593	10.0295	13.3235	12.4385
ORC5	ORC5	764	1526.89	0.603	10.3245	21.4848	9.83284
PSMD14	PSMD14	763	3980.83	0.602	10.3736	7.22714	10.3245
OLA1	OLA1	763	1510.68	0.597	10.3736	21.7306	11.3078
PGRMC1	PGRMC1	762	1532.61	0.599	10.472	21.4356	11.1111
FBXO34	FBXO34	761	3077.37	0.601	10.5211	10.6195	10.5211
THOC7	THOC7	761	1884.86	0.6	10.5211	18.1908	10.7178
TSPYL4	TSPYL4	760	1940.6	0.602	10.6195	17.6991	10.3245
NAP1L2	NAP1L2	760	1188.27	0.594	10.6195	26.4503	12.1927
FAM220A	FAM220A	759	2260.51	0.606	10.7178	15.6342	9.04621
DYNLL2	DYNLL2	759	1574.55	0.603	10.7178	20.8456	9.83284
TM2D3	TM2D3	759	1359.46	0.6	10.7178	23.8446	10.7178
EHD3	EHD3	758	2283.07	0.603	10.8653	15.4376	9.83284
PPP5C	PPP5C	755	2595.6	0.606	10.9145	13.6185	9.04621
CERS6	CERS6	752	2866.31	0.597	10.9636	11.9961	11.3078
SCAMP1	SCAMP1	751	1204.66	0.595	11.0128	26.1062	11.7994
TIPRL	TIPRL	750	2054.46	0.601	11.0619	16.9617	10.5211
MAGEH1	MAGEH1	746	1275.51	0.6	11.1111	24.9754	10.7178
GBF1	GBF1	745	11674.2	0.604	11.1603	0.294985	9.68535
AASDHPPT	AASDHPPT	744	1279.65	0.595	11.2094	24.9263	11.7994
SLC25A44	SLC25A44	743	1885.88	0.603	11.2586	18.1416	9.83284
AK5	AK5	742	1128.61	0.6	11.3078	27.1878	10.7178
VPS36	VPS36	742	1561.16	0.595	11.3078	21.0914	11.7994
NKIRAS1	NKIRAS1	741	1348.89	0.598	11.4061	24.0905	11.2586
PSMB7	PSMB7	740	5224.18	0.597	11.4553	4.12979	11.3078
INPP5F	INPP5F	740	1220.04	0.593	11.4553	25.7129	12.4385
PTPRN2	PTPRN2	739	2561.6	0.6	11.5536	13.766	10.7178
SHOC2	SHOC2	739	1211.22	0.595	11.5536	26.057	11.7994
SH3GL2	SH3GL2	738	912.95	0.594	11.6519	30.7276	12.1927
RNF41	RNF41	735	1878.26	0.603	11.7011	18.2891	9.83284
EID1	EID1	735	4200.02	0.597	11.7011	6.588	11.3078
FAM103A1	FAM103A1	735	1935.1	0.594	11.7011	17.7483	12.1927
NDUFAB1	NDUFAB1	734	5615.8	0.597	11.8486	3.78564	11.3078
LMTK2	LMTK2	734	4576.1	0.595	11.8486	5.94887	11.7994
FGF13	FGF13	734	845.901	0.592	11.8486	31.6618	12.8319
ARL6IP1	ARL6IP1	733	1323.77	0.597	11.9961	24.4346	11.3078
HIVEP2	HIVEP2	733	1203.05	0.596	11.9961	26.1554	11.7011
RGS7	RGS7	730	2259.04	0.59	12.0944	15.6834	13.176
UBE2Q1	UBE2Q1	729	9379	0.599	12.1436	1.03245	11.1111
ATP1A3	ATP1A3	728	2421.66	0.591	12.1927	14.3559	13.0777
INA	INA	728	3312.25	0.587	12.1927	9.73451	14.1101
SNAP25	SNAP25	727	1371.17	0.585	12.2911	23.6971	14.8476
TPM3	TPM3	726	1419.92	0.597	12.3402	23.2547	11.3078
TMEM132D	TMEM132D	726	1686.26	0.595	12.3402	19.764	11.7994
GNAO1	GNAO1	725	2841.85	0.599	12.4385	12.1436	11.1111
COX7A2L	COX7A2L	725	2805.81	0.593	12.4385	12.4385	12.4385
WASL	WASL	724	1485.82	0.59	12.5369	22.0256	13.176
MAP2	MAP2	722	1008.25	0.589	12.586	28.7119	13.4218
GRIN2A	GRIN2A	721	4770.25	0.587	12.6352	5.21141	14.1101
MTA3	MTA3	720	7228.13	0.601	12.6844	2.16323	10.5211
NBEA	NBEA	720	1338.87	0.59	12.6844	24.1888	13.176
SARS	SARS	717	1477.99	0.596	12.7827	22.2222	11.7011
FIG4	FIG4	717	1504.62	0.593	12.7827	21.7797	12.4385
AGK	AGK	716	1914.46	0.592	12.881	17.8466	12.8319
ATP1B1	ATP1B1	716	1644.58	0.588	12.881	20.1082	13.766
ENTPD4	ENTPD4	715	1583.25	0.593	12.9794	20.6981	12.4385
SYT4	SYT4	715	1184.97	0.586	12.9794	26.5978	14.4543
DGKI	DGKI	714	1056.37	0.587	13.0777	28.0728	14.1101
LONRF2	LONRF2	713	3407.43	0.597	13.1268	9.3412	11.3078
DPP10	DPP10	712	1387.4	0.587	13.176	23.4513	14.1101
SCN8A	SCN8A	711	3968.55	0.587	13.2252	7.2763	14.1101
XRCC6	XRCC6	710	10142.4	0.592	13.2743	0.737463	12.8319
UBE2E3	UBE2E3	709	1352.08	0.591	13.3235	24.0413	13.0777
CADPS	CADPS	709	1081.64	0.585	13.3235	27.7286	14.8476
NRBF2	NRBF2	708	1088.35	0.592	13.4218	27.6303	12.8319
TMEM242	TMEM242	706	838.329	0.593	13.471	31.7601	12.4385
TTC1	TTC1	702	2936.13	0.59	13.5202	11.4553	13.176
UNC80	UNC80	701	1648.91	0.584	13.5693	20.0098	15.2409
FOXJ3	FOXJ3	700	4043.1	0.594	13.6185	7.12881	12.1927
POLR2C	POLR2C	699	2951.15	0.594	13.6676	11.3569	12.1927
GDAP1	GDAP1	699	2422.85	0.582	13.6676	14.3068	15.7817
DLGAP1	DLGAP1	694	1640.39	0.581	13.766	20.2065	16.0767
STRIP1	STRIP1	693	1798.89	0.595	13.8151	18.9774	11.7994
WASF1	WASF1	693	1236.97	0.584	13.8151	25.5162	15.2409
ADAM22	ADAM22	693	1749.86	0.583	13.8151	19.3215	15.5359
PSMD3	PSMD3	692	6751.63	0.593	13.9626	2.6057	12.4385
BLCAP	BLCAP	692	3510.34	0.593	13.9626	8.94789	12.4385
CFL1	CFL1	691	4497.82	0.59	14.061	6.19469	13.176
VSNL1	VSNL1	690	981.921	0.577	14.1101	29.1052	17.2566
PA2G4	PA2G4	689	2464.54	0.589	14.1593	14.2085	13.4218
NLK	NLK	687	1947.99	0.58	14.2085	17.65	16.47
TMEM183A	TMEM183A	684	2155.82	0.592	14.2576	16.47	12.8319
GRIPAP1	GRIPAP1	683	1862.96	0.589	14.3068	18.4366	13.4218
EPT1	EPT1	683	1027.44	0.589	14.3068	28.4661	13.4218
LNX1	LNX1	683	2119.91	0.58	14.3068	16.6175	16.47
TBC1D9	TBC1D9	682	1582.15	0.581	14.4543	20.7965	16.0767
NKRF	NKRF	681	2335.91	0.586	14.5034	14.9951	14.4543
AMPH	AMPH	681	968.901	0.585	14.5034	29.4002	14.8476
FKBP3	FKBP3	680	2904.81	0.582	14.6018	11.7011	15.7817
HINT1	HINT1	679	1570.79	0.583	14.6509	20.9931	15.5359
FARSA	FARSA	678	5593.13	0.589	14.7001	3.83481	13.4218
ALDOA	ALDOA	678	1376.96	0.589	14.7001	23.5988	13.4218
MRPL37	MRPL37	678	2160.96	0.588	14.7001	16.3225	13.766
CD99L2	CD99L2	678	1458.06	0.588	14.7001	22.6155	13.766
GNL3	GNL3	675	1458.47	0.586	14.8968	22.5664	14.4543
MYL12B	MYL12B	675	2608.84	0.582	14.8968	13.5202	15.7817
PHF24	PHF24	674	1811.88	0.583	14.9951	18.8791	15.5359
MOCS2	MOCS2	674	1282.15	0.583	14.9951	24.8771	15.5359
SUDS3	SUDS3	673	2286	0.586	15.0934	15.3884	14.4543
BRK1	BRK1	673	3949.53	0.585	15.0934	7.4238	14.8476
COPS6	COPS6	673	3774.58	0.585	15.0934	8.06293	14.8476
ARHGAP44	ARHGAP44	673	1896.94	0.584	15.0934	18.0924	15.2409
MYO5A	MYO5A	672	1665.64	0.579	15.2901	19.8623	16.765
MAP2K4	MAP2K4	672	1406.25	0.579	15.2901	23.4022	16.765
YPEL5	YPEL5	671	2156.7	0.585	15.3884	16.3717	14.8476
DNM1	DNM1	671	1458.56	0.584	15.3884	22.5172	15.2409
SRP68	SRP68	668	4146.06	0.589	15.4867	6.7355	13.4218
SLC22A17	SLC22A17	666	2370.5	0.588	15.5359	14.7001	13.766
CIAPIN1	CIAPIN1	666	3842	0.586	15.5359	7.66962	14.4543
PIP4K2B	PIP4K2B	665	9217.7	0.588	15.6342	1.13078	13.766
FHOD3	FHOD3	665	671.574	0.586	15.6342	35.1524	14.4543
PGAM1	PGAM1	665	2264.72	0.585	15.6342	15.5359	14.8476
POLE3	POLE3	664	1574.51	0.587	15.7817	20.8948	14.1101
EIF2B3	EIF2B3	664	1459.5	0.581	15.7817	22.468	16.0767
TCEAL7	TCEAL7	664	575.802	0.578	15.7817	37.1681	17.0108
PRPS2	PRPS2	663	768.868	0.577	15.9292	33.2842	17.2566
RAB35	RAB35	662	7146.53	0.588	15.9784	2.21239	13.766
CMAS	CMAS	661	784.617	0.582	16.0275	32.94	15.7817
SPRYD3	SPRYD3	660	3001.5	0.587	16.0767	11.0619	14.1101
PRKAG2	PRKAG2	660	737.911	0.586	16.0767	33.9233	14.4543
TRIM44	TRIM44	659	2692.19	0.584	16.175	13.0285	15.2409
FRMPD4	FRMPD4	659	1025.38	0.572	16.175	28.5152	19.0757
MRPL45	MRPL45	658	3129.1	0.586	16.2734	10.4228	14.4543
SCG5	SCG5	657	872.1	0.574	16.3225	31.2193	18.0924
DLG2	DLG2	656	2935.68	0.582	16.3717	11.5044	15.7817
ELP3	ELP3	655	1844.35	0.588	16.4208	18.6824	13.766
RSL24D1	RSL24D1	655	1200.98	0.583	16.4208	26.2537	15.5359
FGF12	FGF12	655	1454.01	0.569	16.4208	22.8122	20.3048
ATP6V0D1	ATP6V0D1	654	1859.66	0.585	16.5683	18.5349	14.8476
TSPAN13	TSPAN13	653	979.877	0.576	16.6175	29.2035	17.6991
HMP19	HMP19	652	4506.23	0.578	16.6667	6.14553	17.0108
KIAA1549L	KIAA1549L	652	3083.39	0.571	16.6667	10.5703	19.3215
PSMC1	PSMC1	651	1482.01	0.582	16.765	22.1731	15.7817
KCNIP4	KCNIP4	650	809.369	0.571	16.8142	32.5467	19.3215
SNAPC5	SNAPC5	647	867.507	0.578	16.8633	31.3176	17.0108
UBE2V2	UBE2V2	647	599.545	0.576	16.8633	36.3815	17.6991
TCEB1	TCEB1	646	1118.19	0.581	16.9617	27.3353	16.0767
RCAN2	RCAN2	646	1201.81	0.573	16.9617	26.2045	18.4366
AAGAB	AAGAB	645	1319.94	0.58	17.06	24.5329	16.47
IDS	IDS	644	1022.26	0.579	17.1091	28.6136	16.765
PGBD5	PGBD5	643	3727.92	0.578	17.1583	8.21042	17.0108
AAK1	AAK1	642	2324.95	0.581	17.2075	15.0934	16.0767
CLIP3	CLIP3	642	2854.06	0.577	17.2075	12.0452	17.2566
GNL1	GNL1	641	7121.15	0.584	17.3058	2.26155	15.2409
RPRD1A	RPRD1A	641	1113.23	0.581	17.3058	27.3845	16.0767
BHLHB9	BHLHB9	641	1455.69	0.576	17.3058	22.6647	17.6991
C3orf14	C3orf14	640	741.728	0.575	17.4533	33.825	17.9449
EPB41L1	EPB41L1	639	4537.24	0.58	17.5025	6.0472	16.47
BEX4	BEX4	638	2635	0.571	17.5516	13.2743	19.3215
SH3KBP1	SH3KBP1	637	493.395	0.577	17.6008	39.2822	17.2566
PDP1	PDP1	637	1045.67	0.571	17.6008	28.2694	19.3215
NEDD8	NEDD8	636	2075.32	0.573	17.6991	16.9125	18.4366
COX7B	COX7B	635	1881.15	0.579	17.7483	18.2399	16.765
ACSL4	ACSL4	635	708.597	0.572	17.7483	34.6116	19.0757
PKM	PKM	633	2731.29	0.579	17.8466	12.9302	16.765
RAB39B	RAB39B	633	567.451	0.573	17.8466	37.3156	18.4366
RALYL	RALYL	633	1482.69	0.57	17.8466	22.1239	20.0098
MAGED1	MAGED1	632	2251.96	0.577	17.9941	15.8309	17.2566
ENTPD6	ENTPD6	630	1289.95	0.58	18.0433	24.7296	16.47
NIPSNAP1	NIPSNAP1	630	3068.53	0.574	18.0433	10.767	18.0924
STOML2	STOML2	626	10277.2	0.577	18.1416	0.589971	17.2566
EIF1B	EIF1B	626	1901.21	0.573	18.1416	17.9941	18.4366
ADD2	ADD2	626	1381.29	0.571	18.1416	23.5005	19.3215
RNF175	RNF175	626	531.436	0.57	18.1416	38.2498	20.0098
BAG4	BAG4	625	1238.21	0.57	18.3382	25.3687	20.0098
TRIM37	TRIM37	624	766.126	0.571	18.3874	33.4317	19.3215
NECAP1	NECAP1	623	471.375	0.571	18.4366	40.1672	19.3215
IGBP1	IGBP1	621	4542.81	0.578	18.4857	5.99803	17.0108
ABCA3	ABCA3	618	7926.43	0.581	18.5349	1.52409	16.0767
MAD2L1BP	MAD2L1BP	618	962.715	0.58	18.5349	29.5969	16.47
TUSC2	TUSC2	617	2428.2	0.577	18.6332	14.2576	17.2566
APBA1	APBA1	617	2358.56	0.576	18.6332	14.8476	17.6991
FAM3C	FAM3C	617	594.592	0.568	18.6332	36.5782	20.7965
PAK1	PAK1	616	1586.4	0.569	18.7807	20.649	20.3048
ELOVL4	ELOVL4	616	1265.12	0.563	18.7807	25.0246	22.4189
RAB3C	RAB3C	616	800.266	0.563	18.7807	32.6942	22.4189
PPP2R2C	PPP2R2C	615	1212.25	0.577	18.9282	26.0079	17.2566
ENC1	ENC1	615	1220.49	0.568	18.9282	25.6637	20.7965
TBC1D25	TBC1D25	613	2489.95	0.581	19.0265	13.9626	16.0767
PRPS1	PRPS1	613	1860.38	0.575	19.0265	18.4857	17.9449
MFSD6	MFSD6	611	477.747	0.569	19.1249	39.8722	20.3048
KLHL12	KLHL12	610	1083.36	0.574	19.174	27.6794	18.0924
GLT1D1	GLT1D1	610	820.963	0.571	19.174	32.1534	19.3215
AVL9	AVL9	607	2853.32	0.575	19.2724	12.0944	17.9449
ABHD10	ABHD10	607	1413.2	0.573	19.2724	23.3038	18.4366
BEX1	BEX1	607	1298.4	0.568	19.2724	24.6313	20.7965
LMO4	LMO4	607	776.263	0.567	19.2724	33.1367	21.2389
ACTL6B	ACTL6B	606	942.883	0.571	19.469	30.0885	19.3215
FAM98A	FAM98A	604	3423.18	0.573	19.5182	9.24287	18.4366
WDR47	WDR47	604	2048.13	0.57	19.5182	17.06	20.0098
TMEM35	TMEM35	604	485.628	0.566	19.5182	39.5772	21.4356
NDFIP2	NDFIP2	604	587.361	0.563	19.5182	36.8732	22.4189
THYN1	THYN1	603	3161.24	0.568	19.7148	10.3245	20.7965
PSMD8	PSMD8	602	3354.08	0.576	19.764	9.53786	17.6991
ATP6V1G2	ATP6V1G2	602	1130.04	0.564	19.764	27.1386	22.0256
GNAS	GNAS	599	900.436	0.574	19.8623	30.9243	18.0924
OGDHL	OGDHL	599	1544.54	0.571	19.8623	21.2881	19.3215
UBE2E2	UBE2E2	599	391.015	0.569	19.8623	43.2645	20.3048
CYFIP2	CYFIP2	598	674.496	0.573	20.0098	35.1032	18.4366
ZNHIT3	ZNHIT3	598	531.781	0.573	20.0098	38.2006	18.4366
ATP5L	ATP5L	598	1834.29	0.568	20.0098	18.8299	20.7965
GABRA3	GABRA3	597	588.56	0.567	20.1573	36.7748	21.2389
MFN2	MFN2	596	7596.41	0.577	20.2065	1.76991	17.2566
PDCD6	PDCD6	596	3383.98	0.565	20.2065	9.43953	21.7306
PRDX2	PRDX2	595	2929.78	0.569	20.3048	11.5536	20.3048
ARL6IP5	ARL6IP5	595	1612.26	0.565	20.3048	20.5015	21.7306
CACNA1E	CACNA1E	595	2328.43	0.562	20.3048	15.0442	22.6647
HNRNPUL2	HNRNPUL2	594	2255.98	0.574	20.4523	15.7325	18.0924
ACTR1A	ACTR1A	594	2145.86	0.572	20.4523	16.5683	19.0757
NDUFB6	NDUFB6	594	1166.39	0.568	20.4523	26.8437	20.7965
CPEB3	CPEB3	593	2370.48	0.564	20.5998	14.7493	22.0256
STAU2	STAU2	593	517.709	0.564	20.5998	38.6922	22.0256
IQSEC1	IQSEC1	592	7026.52	0.573	20.6981	2.40905	18.4366
GSPT2	GSPT2	592	1237.47	0.573	20.6981	25.4179	18.4366
WSB2	WSB2	592	832.587	0.572	20.6981	31.9076	19.0757
NDRG4	NDRG4	592	3148.52	0.568	20.6981	10.3736	20.7965
SNRPN	SNRPN	591	3456.69	0.572	20.8948	9.14454	19.0757
FAM161B	FAM161B	590	908.123	0.574	20.944	30.826	18.0924
C16orf70	C16orf70	589	3265.68	0.573	20.9931	9.93117	18.4366
IMMT	IMMT	589	1223.95	0.566	20.9931	25.6146	21.4356
CD200	CD200	589	322.6	0.558	20.9931	45.4769	24.238
SLC17A7	SLC17A7	588	2298.61	0.564	21.1406	15.2901	22.0256
NAP1L3	NAP1L3	587	424.046	0.56	21.1898	42.1829	23.353
SYT16	SYT16	587	1047.6	0.557	21.1898	28.1711	24.6804
TMEM127	TMEM127	586	3835.31	0.574	21.2881	7.81711	18.0924
C14orf2	C14orf2	586	2298.74	0.562	21.2881	15.2409	22.6647
SCAMP5	SCAMP5	584	2804.45	0.571	21.3864	12.5369	19.3215
USP11	USP11	581	2178.82	0.565	21.4356	16.175	21.7306
SUGP2	SUGP2	579	7468.62	0.573	21.4848	1.86824	18.4366
HNRNPA0	HNRNPA0	578	4639.84	0.571	21.5339	5.70305	19.3215
TPRG1L	TPRG1L	578	3181.58	0.571	21.5339	10.2262	19.3215
ATCAY	ATCAY	578	2156.12	0.569	21.5339	16.4208	20.3048
ARL2BP	ARL2BP	577	3001.9	0.571	21.6814	11.0128	19.3215
PRICKLE1	PRICKLE1	577	552.058	0.561	21.6814	37.7089	23.058
OAZ2	OAZ2	574	4109.13	0.57	21.7797	6.88299	20.0098
CACNB2	CACNB2	574	1863.34	0.568	21.7797	18.3874	20.7965
ABCF2	ABCF2	573	7287.31	0.573	21.8781	2.0649	18.4366
MICAL2	MICAL2	573	991.613	0.566	21.8781	29.0069	21.4356
TMEM178B	TMEM178B	573	2829.49	0.565	21.8781	12.1927	21.7306
SV2A	SV2A	573	3447.54	0.56	21.8781	9.19371	23.353
CNTNAP2	CNTNAP2	573	645.363	0.555	21.8781	35.5949	25.4671
RP11-382A20.3	RP11-382A20.3	572	953.993	0.569	22.1239	29.7935	20.3048
RIMS3	RIMS3	572	1648.6	0.559	22.1239	20.059	23.8446
GABRG2	GABRG2	572	451.272	0.556	22.1239	40.7571	25.1721
TIMM17A	TIMM17A	567	453.463	0.563	22.2714	40.6096	22.4189
TUSC3	TUSC3	567	461.402	0.56	22.2714	40.2655	23.353
ST8SIA3	ST8SIA3	565	797.08	0.556	22.3697	32.7434	25.1721
BCL2L2	BCL2L2	564	1213.51	0.569	22.4189	25.9587	20.3048
ARPC2	ARPC2	564	1170.9	0.566	22.4189	26.7945	21.4356
BRINP1	BRINP1	563	444.916	0.569	22.5172	41.1013	20.3048
GLRB	GLRB	563	731.133	0.555	22.5172	34.12	25.4671
KCNQ5	KCNQ5	563	1146.59	0.55	22.5172	26.9912	27.5811
SCFD2	SCFD2	562	630.126	0.562	22.6647	35.8407	22.6647
PAM	PAM	561	698.442	0.558	22.7139	34.8083	24.238
MTCH1	MTCH1	560	4057.54	0.57	22.763	7.07965	20.0098
SYN2	SYN2	560	2093.4	0.559	22.763	16.8142	23.8446
AFG3L2	AFG3L2	559	3649.05	0.566	22.8614	8.45624	21.4356
ARL3	ARL3	559	2299.07	0.566	22.8614	15.1917	21.4356
KALRN	KALRN	559	768.145	0.56	22.8614	33.3333	23.353
CMTR1	CMTR1	558	1338.48	0.568	23.0088	24.238	20.7965
NSG1	NSG1	557	944.638	0.559	23.058	29.9902	23.8446
GPR176	GPR176	556	877.913	0.562	23.1072	31.1701	22.6647
NGFRAP1	NGFRAP1	556	2245.93	0.559	23.1072	15.88	23.8446
TMEM14A	TMEM14A	556	1262.92	0.557	23.1072	25.0737	24.6804
BCL7A	BCL7A	555	6378.32	0.562	23.2547	2.90069	22.6647
ATP5A1	ATP5A1	555	1045.15	0.562	23.2547	28.3186	22.6647
MAEA	MAEA	554	2603.75	0.569	23.353	13.5693	20.3048
PRKCZ	PRKCZ	554	621.969	0.564	23.353	36.1357	22.0256
COPS7A	COPS7A	554	2903.96	0.558	23.353	11.7502	24.238
CCSAP	CCSAP	553	1068.03	0.564	23.5005	27.9253	22.0256
FARSB	FARSB	551	2384.71	0.553	23.5497	14.6509	26.4012
AARS	AARS	550	2664.27	0.567	23.5988	13.1268	21.2389
KCNC2	KCNC2	549	548.248	0.551	23.648	37.8073	27.2861
DNAJA2	DNAJA2	548	1524.81	0.561	23.6971	21.5339	23.058
BLOC1S2	BLOC1S2	548	411.262	0.559	23.6971	42.6254	23.8446
COX5A	COX5A	547	738.674	0.56	23.7955	33.8741	23.353
PRKACA	PRKACA	547	1570.44	0.559	23.7955	21.0423	23.8446
HCN1	HCN1	547	2417.99	0.552	23.7955	14.4051	26.6962
BCAS2	BCAS2	543	448.695	0.554	23.943	41.0029	25.8112
UBE2QL1	UBE2QL1	542	1259.57	0.56	23.9921	25.1229	23.353
TCEAL8	TCEAL8	542	1359.85	0.558	23.9921	23.7955	24.238
BASP1	BASP1	542	2785.47	0.555	23.9921	12.7827	25.4671
ATP5G3	ATP5G3	542	917.233	0.555	23.9921	30.5801	25.4671
MTMR9	MTMR9	540	667.908	0.56	24.1888	35.2507	23.353
MRPL15	MRPL15	540	850.677	0.557	24.1888	31.5634	24.6804
RPUSD4	RPUSD4	539	622.226	0.565	24.2871	36.0865	21.7306
EXOC6	EXOC6	539	242.593	0.557	24.2871	49.0659	24.6804
TMX4	TMX4	539	391.909	0.554	24.2871	43.2153	25.8112
PARM1	PARM1	538	357.936	0.554	24.4346	44.297	25.8112
RASAL2	RASAL2	538	510.515	0.552	24.4346	38.8889	26.6962
WIPI2	WIPI2	536	4114.2	0.567	24.5329	6.78466	21.2389
SSX2IP	SSX2IP	536	746.189	0.554	24.5329	33.7266	25.8112
DCAF6	DCAF6	536	373.708	0.552	24.5329	43.8545	26.6962
CALM1	CALM1	534	292.288	0.558	24.6804	47.0501	24.238
EBNA1BP2	EBNA1BP2	534	1346.94	0.557	24.6804	24.1396	24.6804
PAFAH1B2	PAFAH1B2	531	2013.37	0.565	24.7788	17.4041	21.7306
MAP6	MAP6	531	1603.18	0.56	24.7788	20.5506	23.353
MTX2	MTX2	531	427.225	0.553	24.7788	41.9862	26.4012
CHMP1B	CHMP1B	530	4758.43	0.564	24.9263	5.26057	22.0256
LGALSL	LGALSL	530	202.283	0.557	24.9263	50.7375	24.6804
PCSK2	PCSK2	530	246.407	0.551	24.9263	48.6726	27.2861
DNAJC27	DNAJC27	529	294.805	0.558	25.0737	46.8043	24.238
ZC3H15	ZC3H15	529	963.435	0.555	25.0737	29.5477	25.4671
ALS2	ALS2	527	1469.1	0.561	25.1721	22.4189	23.058
SAMD12	SAMD12	527	281.57	0.547	25.1721	47.3943	28.3186
USP14	USP14	521	528.659	0.559	25.2704	38.3481	23.8446
LZTFL1	LZTFL1	520	530.259	0.549	25.3196	38.2989	27.7286
MAL2	MAL2	520	1137.24	0.542	25.3196	27.0403	29.6952
AP2A1	AP2A1	519	2808.58	0.561	25.4179	12.3894	23.058
MCTS1	MCTS1	519	309.407	0.554	25.4179	46.1652	25.8112
CHMP3	CHMP3	518	1991.12	0.562	25.5162	17.5516	22.6647
UBE2V1	UBE2V1	518	733.41	0.552	25.5162	34.0708	26.6962
PRRC2B	PRRC2B	517	4484.1	0.564	25.6146	6.24385	22.0256
PTPRO	PTPRO	517	518.575	0.549	25.6146	38.6431	27.7286
AP2B1	AP2B1	516	675.44	0.563	25.7129	35.0541	22.4189
NDUFS2	NDUFS2	515	770.386	0.555	25.762	33.235	25.4671
NUAK1	NUAK1	515	808.611	0.551	25.762	32.5959	27.2861
RASGEF1A	RASGEF1A	513	1808.03	0.561	25.8604	18.9282	23.058
ACOT7	ACOT7	513	929.925	0.555	25.8604	30.2852	25.4671
MAGEF1	MAGEF1	512	734.024	0.554	25.9587	34.0216	25.8112
TPI1	TPI1	511	942.653	0.557	26.0079	30.1377	24.6804
SEC61A2	SEC61A2	511	280.775	0.554	26.0079	47.5418	25.8112
FAM219A	FAM219A	510	1836.78	0.562	26.1062	18.7807	22.6647
SRSF12	SRSF12	510	264.611	0.554	26.1062	47.8368	25.8112
SLU7	SLU7	510	1000.11	0.552	26.1062	28.8594	26.6962
ELMOD1	ELMOD1	510	444.796	0.548	26.1062	41.1504	28.1711
HTR5A	HTR5A	510	332.653	0.547	26.1062	45.0344	28.3186
C1QBP	C1QBP	509	484.468	0.557	26.352	39.6264	24.6804
SEPT3	SEPT3	509	1059.31	0.553	26.352	28.0236	26.4012
IER3IP1	IER3IP1	509	564.661	0.549	26.352	37.414	27.7286
AHCY	AHCY	508	1426.66	0.559	26.4995	23.1563	23.8446
UCHL1	UCHL1	508	396.808	0.554	26.4995	43.117	25.8112
ASNS	ASNS	508	208.417	0.552	26.4995	50.4425	26.6962
C19orf12	C19orf12	507	1069.13	0.56	26.647	27.8761	23.353
ADAM23	ADAM23	507	231.264	0.546	26.647	49.5575	28.6136
FTO	FTO	505	690.423	0.558	26.7453	34.9066	24.238
APBA2	APBA2	504	1455.41	0.56	26.7945	22.7139	23.353
ATP6V1G1	ATP6V1G1	504	389.391	0.551	26.7945	43.4612	27.2861
TMEM248	TMEM248	503	3625.63	0.558	26.8928	8.50541	24.238
ADGRB3	ADGRB3	503	711.923	0.549	26.8928	34.5133	27.7286
NDUFC2	NDUFC2	502	595.854	0.554	26.9912	36.4798	25.8112
RWDD2A	RWDD2A	501	514.852	0.556	27.0403	38.7906	25.1721
LRRC8B	LRRC8B	500	1215.43	0.54	27.0895	25.8604	30.2852
NDUFAF4	NDUFAF4	498	438.118	0.547	27.1386	41.4946	28.3186
PIK3R1	PIK3R1	497	813.809	0.545	27.1878	32.3992	28.7611
XK	XK	497	284.573	0.538	27.1878	47.2468	31.0226
ENO2	ENO2	496	1378.13	0.545	27.2861	23.5497	28.7611
MBD1	MBD1	495	9304.22	0.561	27.3353	1.08161	23.058
IMP3	IMP3	495	1912.07	0.556	27.3353	17.8958	25.1721
BEX2	BEX2	494	1242.1	0.544	27.4336	25.3196	29.056
SMS	SMS	493	365.93	0.551	27.4828	44.002	27.2861
MAP2K1	MAP2K1	492	185.764	0.551	27.532	51.3766	27.2861
TBC1D22B	TBC1D22B	491	1433.52	0.558	27.5811	23.0088	24.238
SYNGR1	SYNGR1	491	1470.15	0.552	27.5811	22.3697	26.6962
RTN1	RTN1	491	1426.16	0.548	27.5811	23.2055	28.1711
PI4K2A	PI4K2A	490	2290	0.556	27.7286	15.3392	25.1721
UNC79	UNC79	490	1124.61	0.544	27.7286	27.2861	29.056
FGF14	FGF14	490	294.758	0.537	27.7286	46.8535	31.6618
SLC4A10	SLC4A10	490	727.766	0.535	27.7286	34.3166	32.2026
TMEM63B	TMEM63B	489	1547.14	0.557	27.9253	21.2389	24.6804
MED8	MED8	489	943.067	0.553	27.9253	30.0393	26.4012
SLC35B4	SLC35B4	488	1429.23	0.554	28.0236	23.1072	25.8112
RAB3A	RAB3A	488	1359.34	0.543	28.0236	23.8938	29.4494
PLPPR5	PLPPR5	485	270.138	0.542	28.1219	47.6401	29.6952
NOC2L	NOC2L	484	1283.66	0.556	28.1711	24.8279	25.1721
NEU1	NEU1	484	1189.09	0.554	28.1711	26.4012	25.8112
POMGNT2	POMGNT2	482	815.569	0.557	28.2694	32.3009	24.6804
TOLLIP	TOLLIP	482	2661.79	0.553	28.2694	13.176	26.4012
TMEM181	TMEM181	481	1518.23	0.553	28.3677	21.6814	26.4012
RANBP1	RANBP1	480	1636.84	0.545	28.4169	20.2557	28.7611
SMIM10L1	SMIM10L1	478	122.731	0.55	28.4661	55.4081	27.5811
PPIA	PPIA	477	820.76	0.546	28.5152	32.2026	28.6136
SIPA1L1	SIPA1L1	476	5340.1	0.547	28.5644	3.9823	28.3186
KPNB1	KPNB1	475	4169.3	0.552	28.6136	6.68633	26.6962
RGS4	RGS4	475	1023.27	0.533	28.6136	28.5644	33.3825
LRRC7	LRRC7	473	448.962	0.543	28.7119	40.8555	29.4494
NDUFA4	NDUFA4	472	385.361	0.543	28.7611	43.6087	29.4494
KIAA1107	KIAA1107	472	813.276	0.53	28.7611	32.4484	34.3166
ZNF622	ZNF622	471	1112.13	0.552	28.8594	27.4828	26.6962
PEG3	PEG3	471	730.215	0.533	28.8594	34.2183	33.3825
EMC4	EMC4	470	1048.83	0.55	28.9577	28.1219	27.5811
ELMO1	ELMO1	469	730.103	0.545	29.0069	34.2675	28.7611
RFK	RFK	467	205.704	0.54	29.056	50.5408	30.2852
CAP2	CAP2	467	961.808	0.528	29.056	29.646	35.3491
EPHX4	EPHX4	466	478.868	0.536	29.1544	39.7738	31.9076
SDHB	SDHB	465	1287.34	0.543	29.2035	24.7788	29.4494
RGS6	RGS6	465	598.441	0.541	29.2035	36.4307	29.8918
DLG4	DLG4	464	5187.3	0.549	29.3019	4.17896	27.7286
LCMT1	LCMT1	464	845.134	0.544	29.3019	31.7109	29.056
CDC123	CDC123	464	364.847	0.544	29.3019	44.0511	29.056
RAB9B	RAB9B	464	364.292	0.535	29.3019	44.1003	32.2026
MRFAP1L1	MRFAP1L1	463	664.493	0.544	29.4985	35.3491	29.056
PLEKHB2	PLEKHB2	462	758.752	0.549	29.5477	33.6775	27.7286
GRAMD1B	GRAMD1B	461	1247.87	0.545	29.5969	25.2212	28.7611
RGMB	RGMB	461	476.236	0.544	29.5969	39.9213	29.056
MRPS30	MRPS30	461	193.926	0.541	29.5969	51.0324	29.8918
SCN2A	SCN2A	461	1454.38	0.532	29.5969	22.763	33.6775
MYT1L	MYT1L	461	294.071	0.528	29.5969	46.9027	35.3491
DCLK1	DCLK1	460	537.772	0.535	29.8427	38.0531	32.2026
MRPS27	MRPS27	459	2519.81	0.548	29.8918	13.9135	28.1711
POLDIP2	POLDIP2	459	2535.13	0.545	29.8918	13.8643	28.7611
CUEDC2	CUEDC2	459	3564.04	0.544	29.8918	8.84956	29.056
GABRA1	GABRA1	459	561.555	0.526	29.8918	37.5123	36.6273
RBM15B	RBM15B	458	3839.68	0.552	30.0885	7.71878	26.6962
DYNC1I1	DYNC1I1	458	315.315	0.537	30.0885	45.8702	31.6618
APBB1	APBB1	457	4092.19	0.552	30.1868	6.98132	26.6962
MB21D2	MB21D2	457	153.085	0.54	30.1868	53.1465	30.2852
CBX7	CBX7	456	5259.64	0.552	30.2852	4.08063	26.6962
NCEH1	NCEH1	456	635.414	0.53	30.2852	35.7424	34.3166
ARFIP2	ARFIP2	455	3815.55	0.549	30.3835	7.91544	27.7286
PPM1E	PPM1E	455	1433.95	0.532	30.3835	22.9597	33.6775
LDOC1	LDOC1	454	902.695	0.549	30.4818	30.8751	27.7286
BSCL2	BSCL2	454	660.326	0.541	30.4818	35.5457	29.8918
HLF	HLF	453	339.621	0.536	30.5801	44.7886	31.9076
UNC5D	UNC5D	453	216.611	0.526	30.5801	50	36.6273
SOD1	SOD1	452	1520.25	0.54	30.6785	21.6323	30.2852
TCEAL6	TCEAL6	452	488.273	0.538	30.6785	39.4789	31.0226
UNC13A	UNC13A	452	760.117	0.536	30.6785	33.6283	31.9076
SHANK2	SHANK2	452	772.645	0.535	30.6785	33.1858	32.2026
SEZ6L	SEZ6L	451	171.891	0.538	30.8751	52.0157	31.0226
SYP	SYP	451	914.477	0.537	30.8751	30.6293	31.6618
FAM81A	FAM81A	448	896.306	0.531	30.9735	31.0718	33.9725
CNKSR2	CNKSR2	448	981.462	0.528	30.9735	29.1544	35.3491
PSMD2	PSMD2	447	3051.65	0.549	31.0718	10.8653	27.7286
WBSCR17	WBSCR17	447	630.353	0.541	31.0718	35.7915	29.8918
NGEF	NGEF	447	588.445	0.54	31.0718	36.824	30.2852
ADRBK2	ADRBK2	447	295.614	0.529	31.0718	46.706	34.8083
SLC25A12	SLC25A12	446	285.556	0.538	31.2684	47.1485	31.0226
CHGB	CHGB	446	455.654	0.534	31.2684	40.4621	32.5959
CLVS2	CLVS2	446	248.083	0.529	31.2684	48.6234	34.8083
CREG2	CREG2	446	226.064	0.528	31.2684	49.705	35.3491
NCBP2-AS2	NCBP2-AS2	445	724.56	0.54	31.4651	34.3658	30.2852
BRF2	BRF2	442	724.29	0.547	31.5143	34.4149	28.3186
KIF21A	KIF21A	441	244.917	0.542	31.5634	48.7217	29.6952
PDAP1	PDAP1	441	1181.83	0.538	31.5634	26.647	31.0226
KCTD8	KCTD8	441	77.993	0.534	31.5634	59.5379	32.5959
RBFOX1	RBFOX1	440	832.101	0.528	31.7109	31.9567	35.3491
GSKIP	GSKIP	439	99.421	0.534	31.7601	57.4238	32.5959
SATB2	SATB2	436	595.357	0.526	31.8092	36.529	36.6273
TMEM55B	TMEM55B	435	624.559	0.547	31.8584	36.0374	28.3186
MPC2	MPC2	434	225.09	0.54	31.9076	49.7542	30.2852
TMEM203	TMEM203	433	1796.94	0.546	31.9567	19.0265	28.6136
YWHAH	YWHAH	433	95.273	0.539	31.9567	57.9646	30.7768
ATP2B1	ATP2B1	433	1547.43	0.528	31.9567	21.1898	35.3491
PSMC4	PSMC4	432	945.709	0.541	32.1042	29.941	29.8918
ACTN2	ACTN2	432	360.356	0.536	32.1042	44.1495	31.9076
FAM216A	FAM216A	431	258.749	0.536	32.2026	48.3284	31.9076
PABPC1L2A	PABPC1L2A	431	209.344	0.534	32.2026	50.3933	32.5959
RNF219	RNF219	429	2810.1	0.538	32.3009	12.3402	31.0226
TAF9	TAF9	429	355.49	0.534	32.3009	44.3953	32.5959
C2orf80	C2orf80	428	261.969	0.533	32.3992	48.0334	33.3825
TMEM57	TMEM57	425	2803.12	0.542	32.4484	12.586	29.6952
MANBAL	MANBAL	425	1472.08	0.539	32.4484	22.3206	30.7768
GRB2	GRB2	424	4684.54	0.544	32.5467	5.60472	29.056
RIMBP2	RIMBP2	424	625.178	0.531	32.5467	35.939	33.9725
MEA1	MEA1	423	429.01	0.538	32.645	41.8387	31.0226
SLC7A14	SLC7A14	423	269.829	0.538	32.645	47.6893	31.0226
THUMPD1	THUMPD1	422	1504.11	0.537	32.7434	21.8289	31.6618
BSN	BSN	422	2167.68	0.535	32.7434	16.2242	32.2026
PRKAR2B	PRKAR2B	422	564.463	0.528	32.7434	37.4631	35.3491
GRM5	GRM5	422	564.734	0.521	32.7434	37.3648	39.0855
CSRNP3	CSRNP3	421	248.523	0.521	32.94	48.5742	39.0855
FSD1	FSD1	420	458.395	0.543	32.9892	40.413	29.4494
GGNBP2	GGNBP2	420	358.228	0.539	32.9892	44.2478	30.7768
C10orf35	C10orf35	420	454.803	0.535	32.9892	40.5605	32.2026
GRIA1	GRIA1	420	486.519	0.533	32.9892	39.528	33.3825
SNX10	SNX10	420	158.459	0.523	32.9892	52.8024	38.0531
TBR1	TBR1	418	244.254	0.532	33.235	48.8201	33.6775
FAM19A1	FAM19A1	417	84.317	0.53	33.2842	58.8987	34.3166
LRPPRC	LRPPRC	416	127.775	0.535	33.3333	54.9656	32.2026
PLD3	PLD3	415	663.705	0.539	33.3825	35.3982	30.7768
MRFAP1	MRFAP1	415	4717.63	0.538	33.3825	5.45723	31.0226
R3HDM1	R3HDM1	414	452.037	0.525	33.4808	40.708	37.119
ARPC5L	ARPC5L	413	576.038	0.538	33.53	37.0698	31.0226
COMMD9	COMMD9	412	186.088	0.541	33.5792	51.3274	29.8918
WDR46	WDR46	410	626.378	0.536	33.6283	35.8899	31.9076
COPS3	COPS3	410	62.808	0.535	33.6283	61.1603	32.2026
PPP2R5D	PPP2R5D	409	897.106	0.54	33.7266	31.0226	30.2852
EXTL2	EXTL2	408	230.13	0.527	33.7758	49.6067	36.0374
TM2D2	TM2D2	406	825.222	0.538	33.825	32.1042	31.0226
GABARAPL2	GABARAPL2	405	708.363	0.534	33.8741	34.6608	32.5959
CA10	CA10	405	161.121	0.526	33.8741	52.704	36.6273
ATRNL1	ATRNL1	405	300.481	0.515	33.8741	46.411	41.7404
TSSC1	TSSC1	404	994.422	0.534	34.0216	28.9577	32.5959
C4orf27	C4orf27	403	333.837	0.526	34.0708	44.9853	36.6273
DDX10	DDX10	402	49.239	0.534	34.12	63.3727	32.5959
TRAP1	TRAP1	402	955.521	0.53	34.12	29.7443	34.3166
PLK2	PLK2	402	410.397	0.53	34.12	42.6745	34.3166
SSBP1	SSBP1	402	422.969	0.527	34.12	42.2321	36.0374
AKR1B1	AKR1B1	401	854.917	0.54	34.3166	31.5143	30.2852
JAKMIP1	JAKMIP1	401	792.735	0.53	34.3166	32.7925	34.3166
GNG2	GNG2	401	184.39	0.524	34.3166	51.5733	37.6598
CSRP2BP	CSRP2BP	400	1132.98	0.541	34.4641	27.0895	29.8918
LANCL2	LANCL2	400	310.191	0.538	34.4641	46.116	31.0226
FAM174A	FAM174A	400	322.339	0.533	34.4641	45.5752	33.3825
DDX50	DDX50	399	1484.96	0.534	34.6116	22.0747	32.5959
CCNA1	CCNA1	399	90.951	0.53	34.6116	58.2596	34.3166
DNAJC19	DNAJC19	399	422.448	0.529	34.6116	42.2812	34.8083
LRRC4C	LRRC4C	399	155.951	0.527	34.6116	52.9499	36.0374
CHRM3	CHRM3	399	710.861	0.521	34.6116	34.5624	39.0855
OLFM3	OLFM3	399	551.254	0.513	34.6116	37.7581	42.6745
CCNY	CCNY	397	804.75	0.541	34.9066	32.645	29.8918
FH	FH	397	602.688	0.528	34.9066	36.2832	35.3491
FAM102B	FAM102B	397	164.889	0.524	34.9066	52.5074	37.6598
RASGRF1	RASGRF1	397	403.139	0.522	34.9066	42.9695	38.6431
GABRA4	GABRA4	397	384.56	0.514	34.9066	43.707	42.1337
NAP1L5	NAP1L5	396	458.868	0.522	35.1524	40.3638	38.6431
CHL1	CHL1	396	167.971	0.518	35.1524	52.3599	40.1672
TOMM22	TOMM22	395	592.925	0.537	35.2507	36.6765	31.6618
FAM131A	FAM131A	395	662.24	0.529	35.2507	35.4474	34.8083
ANAPC13	ANAPC13	395	233.852	0.525	35.2507	49.41	37.119
CISD2	CISD2	394	494.129	0.533	35.3982	39.233	33.3825
KIF3C	KIF3C	394	743.286	0.527	35.3982	33.7758	36.0374
GNPDA1	GNPDA1	393	946.282	0.54	35.4966	29.8918	30.2852
LPCAT4	LPCAT4	393	638.905	0.531	35.4966	35.6932	33.9725
MDH1	MDH1	392	417.271	0.526	35.5949	42.3795	36.6273
ERCC3	ERCC3	391	213.871	0.534	35.6441	50.1475	32.5959
PFKM	PFKM	390	525.421	0.534	35.6932	38.3972	32.5959
PPFIA4	PPFIA4	390	484.153	0.534	35.6932	39.6755	32.5959
ATP8A2	ATP8A2	390	1903.47	0.525	35.6932	17.9449	37.119
DRP2	DRP2	390	471.427	0.523	35.6932	40.118	38.0531
RABGAP1L	RABGAP1L	387	111.618	0.531	35.8899	56.5388	33.9725
DZIP3	DZIP3	387	557.741	0.529	35.8899	37.6106	34.8083
SUB1	SUB1	387	141.195	0.529	35.8899	54.2281	34.8083
BRWD1	BRWD1	387	1726.29	0.521	35.8899	19.5182	39.0855
ITPR1	ITPR1	387	468.525	0.521	35.8899	40.2163	39.0855
NOP9	NOP9	386	1898.47	0.539	36.1357	18.0433	30.7768
SRD5A1	SRD5A1	386	158.607	0.527	36.1357	52.7532	36.0374
SCOC	SCOC	386	162.459	0.524	36.1357	52.6549	37.6598
VMA21	VMA21	385	4988.14	0.531	36.2832	4.62144	33.9725
SF3A3	SF3A3	384	1753.91	0.532	36.3324	19.2232	33.6775
PTPN3	PTPN3	384	170.6	0.527	36.3324	52.1141	36.0374
GPRASP1	GPRASP1	384	2685.61	0.52	36.3324	13.0777	39.6264
KCNH1	KCNH1	384	319.188	0.518	36.3324	45.6244	40.1672
KDM4A	KDM4A	381	1705.3	0.538	36.529	19.5674	31.0226
MAPRE2	MAPRE2	381	693.104	0.534	36.529	34.8574	32.5959
MED27	MED27	381	612.717	0.534	36.529	36.1849	32.5959
OSTF1	OSTF1	381	107.339	0.528	36.529	56.9322	35.3491
NDUFA6	NDUFA6	381	449.833	0.527	36.529	40.8063	36.0374
CHRNB2	CHRNB2	381	426.66	0.523	36.529	42.0354	38.0531
SLC6A17	SLC6A17	380	858.601	0.526	36.824	31.4651	36.6273
NANS	NANS	378	256.143	0.528	36.8732	48.3776	35.3491
ARHGEF3	ARHGEF3	378	103.21	0.518	36.8732	57.2271	40.1672
CCDC136	CCDC136	377	347.948	0.526	36.9715	44.6903	36.6273
DIRAS2	DIRAS2	377	141.716	0.517	36.9715	54.179	40.8063
STMN1	STMN1	376	322.6	0.522	37.0698	45.4769	38.6431
CSMD1	CSMD1	375	244.373	0.52	37.119	48.7709	39.6264
LRRC4	LRRC4	375	766.095	0.517	37.119	33.4808	40.8063
CCT7	CCT7	374	2161.8	0.531	37.2173	16.2734	33.9725
HARS	HARS	374	892.015	0.529	37.2173	31.1209	34.8083
NHP2	NHP2	371	1128.23	0.529	37.3156	27.237	34.8083
EAPP	EAPP	371	386.86	0.529	37.3156	43.5595	34.8083
TBCC	TBCC	371	497.962	0.528	37.3156	39.1839	35.3491
BMPER	BMPER	371	25.642	0.523	37.3156	67.5516	38.0531
TSFM	TSFM	367	547.879	0.534	37.5123	37.8564	32.5959
SPOCK2	SPOCK2	367	2263.8	0.532	37.5123	15.5851	33.6775
CDR2	CDR2	367	59.293	0.53	37.5123	61.5044	34.3166
IQSEC2	IQSEC2	366	1218.62	0.528	37.6598	25.762	35.3491
CACNB4	CACNB4	365	69.535	0.511	37.7089	60.177	43.8053
KCNQ3	KCNQ3	364	43.297	0.525	37.7581	64.3559	37.119
SNCA	SNCA	364	118.429	0.524	37.7581	55.7522	37.6598
ZPR1	ZPR1	363	849.866	0.534	37.8564	31.6126	32.5959
HMOX2	HMOX2	363	569.825	0.529	37.8564	37.2665	34.8083
ACTB	ACTB	363	544.096	0.527	37.8564	37.9548	36.0374
PFDN1	PFDN1	363	384.544	0.525	37.8564	43.7561	37.119
CACNA2D1	CACNA2D1	362	1373.93	0.509	38.0531	23.648	44.5428
SLC2A13	SLC2A13	362	260.883	0.505	38.0531	48.1318	46.8535
GTF2F1	GTF2F1	359	974.758	0.532	38.1514	29.3019	33.6775
KATNB1	KATNB1	358	1109.14	0.528	38.2006	27.532	35.3491
DTNB	DTNB	356	429.949	0.526	38.2498	41.7404	36.6273
IK	IK	356	1550.68	0.525	38.2498	21.1406	37.119
KCNAB1	KCNAB1	355	95.082	0.513	38.3481	58.0138	42.6745
PARP2	PARP2	354	407.487	0.521	38.3972	42.7729	39.0855
SUPT4H1	SUPT4H1	353	296.597	0.531	38.4464	46.6568	33.9725
C9orf91	C9orf91	352	719.297	0.527	38.4956	34.4641	36.0374
CD2BP2	CD2BP2	352	4860	0.523	38.4956	5.06391	38.0531
STXBP5L	STXBP5L	352	55.589	0.509	38.4956	62.1436	44.5428
ERP29	ERP29	351	917.891	0.527	38.6431	30.4818	36.0374
PPIH	PPIH	349	203.866	0.52	38.6922	50.6391	39.6264
CAMSAP2	CAMSAP2	349	305.781	0.511	38.6922	46.2635	43.8053
TOX4	TOX4	348	1161.86	0.529	38.7906	26.942	34.8083
NOP56	NOP56	348	444.587	0.522	38.7906	41.1996	38.6431
KCNV1	KCNV1	348	143.853	0.503	38.7906	53.8348	48.1318
ARF1	ARF1	347	703.853	0.525	38.9381	34.7591	37.119
ARL6	ARL6	347	72.941	0.507	38.9381	59.882	45.5261
GBA2	GBA2	346	2877.43	0.53	39.0364	11.9469	34.3166
CAMK2D	CAMK2D	346	924.038	0.516	39.0364	30.3343	41.2979
MANEAL	MANEAL	344	317.875	0.525	39.1347	45.7227	37.119
RABIF	RABIF	343	783.718	0.522	39.1839	33.0383	38.6431
PPP1R2	PPP1R2	343	553.583	0.514	39.1839	37.6598	42.1337
PSMB5	PSMB5	342	335.378	0.528	39.2822	44.8869	35.3491
GOSR2	GOSR2	342	506.873	0.524	39.2822	38.9872	37.6598
MRPS25	MRPS25	340	970.462	0.52	39.3805	29.351	39.6264
TBC1D30	TBC1D30	339	51.672	0.513	39.4297	62.9794	42.6745
VPS18	VPS18	337	1174.58	0.527	39.4789	26.7453	36.0374
IFT57	IFT57	337	177.527	0.525	39.4789	51.8191	37.119
MPP2	MPP2	336	1253.05	0.53	39.5772	25.1721	34.3166
EPB41L4B	EPB41L4B	335	425.11	0.514	39.6264	42.1337	42.1337
PSMF1	PSMF1	334	1070.77	0.516	39.6755	27.8269	41.2979
CSNK2B	CSNK2B	334	1533.53	0.515	39.6755	21.3864	41.7404
CYP4X1	CYP4X1	334	331.711	0.508	39.6755	45.1327	45.0836
GRIA4	GRIA4	334	1635	0.5	39.6755	20.3048	49.6067
DMTN	DMTN	333	777.643	0.52	39.8722	33.0875	39.6264
EPDR1	EPDR1	333	73.425	0.513	39.8722	59.8328	42.6745
SGSM1	SGSM1	332	473.399	0.524	39.9705	40.0197	37.6598
CYC1	CYC1	332	909.119	0.523	39.9705	30.7768	38.0531
PSIP1	PSIP1	332	517.438	0.516	39.9705	38.7414	41.2979
NME1	NME1	331	205.786	0.511	40.118	50.4916	43.8053
DGKB	DGKB	331	1876.33	0.503	40.118	18.3382	48.1318
UQCRFS1	UQCRFS1	330	415.553	0.523	40.2163	42.4779	38.0531
HENMT1	HENMT1	330	92.506	0.521	40.2163	58.1613	39.0855
MFSD4	MFSD4	330	478.032	0.513	40.2163	39.823	42.6745
TCEAL1	TCEAL1	329	45.125	0.522	40.3638	64.061	38.6431
GRPEL1	GRPEL1	327	897.327	0.524	40.413	30.9735	37.6598
EEF1A2	EEF1A2	327	488.285	0.52	40.413	39.4297	39.6264
LPGAT1	LPGAT1	327	2397.99	0.518	40.413	14.6018	40.1672
ARPC4	ARPC4	326	300.409	0.522	40.5605	46.4602	38.6431
APEX1	APEX1	326	395.162	0.518	40.5605	43.1662	40.1672
LAMTOR5	LAMTOR5	326	1004.92	0.514	40.5605	28.7611	42.1337
C11orf87	C11orf87	326	942.043	0.495	40.5605	30.1868	52.704
FAM20B	FAM20B	325	1245.98	0.523	40.7571	25.2704	38.0531
GNB5	GNB5	325	389.511	0.518	40.7571	43.412	40.1672
NDUFA5	NDUFA5	324	430.799	0.506	40.8555	41.6912	46.1652
PLPPR4	PLPPR4	324	263.312	0.5	40.8555	47.9843	49.6067
PTPRT	PTPRT	323	369.83	0.508	40.9538	43.9036	45.0836
LRRTM2	LRRTM2	323	210.309	0.505	40.9538	50.295	46.8535
EIF6	EIF6	322	244.24	0.516	41.0521	48.8692	41.2979
PRKCB	PRKCB	322	1328.19	0.511	41.0521	24.3854	43.8053
LRRC47	LRRC47	321	2820.71	0.521	41.1504	12.2911	39.0855
CELF2	CELF2	321	609.742	0.517	41.1504	36.234	40.8063
CLTA	CLTA	320	508.532	0.523	41.2488	38.9381	38.0531
ATP13A2	ATP13A2	320	602.68	0.522	41.2488	36.3324	38.6431
C1orf115	C1orf115	320	443.484	0.516	41.2488	41.2979	41.2979
TUBA8	TUBA8	319	118.281	0.518	41.3963	55.8997	40.1672
ANXA6	ANXA6	319	295.528	0.513	41.3963	46.7552	42.6745
KLHL22	KLHL22	318	2118.88	0.524	41.4946	16.6667	37.6598
SUSD4	SUSD4	318	46.854	0.517	41.4946	63.8151	40.8063
CCNI	CCNI	317	83.321	0.521	41.5929	58.9479	39.0855
AP3B2	AP3B2	317	1675.89	0.517	41.5929	19.8132	40.8063
WNK2	WNK2	316	1217.07	0.523	41.6912	25.8112	38.0531
NUDT10	NUDT10	316	30.498	0.517	41.6912	66.5683	40.8063
SATB1	SATB1	316	520.251	0.505	41.6912	38.5939	46.8535
DNAJC16	DNAJC16	315	298.16	0.525	41.8387	46.5585	37.119
ME3	ME3	314	327.435	0.517	41.8879	45.2311	40.8063
DUT	DUT	314	132.369	0.517	41.8879	54.7198	40.8063
PABPC1L2B	PABPC1L2B	314	134.446	0.512	41.8879	54.5723	43.117
UBE2T	UBE2T	314	29.876	0.512	41.8879	66.765	43.117
TUBG1	TUBG1	313	317.814	0.519	42.0846	45.7719	39.9705
VAPB	VAPB	312	118.417	0.523	42.1337	55.8014	38.0531
SORCS1	SORCS1	312	154.479	0.513	42.1337	53.0973	42.6745
FAM120B	FAM120B	310	231.528	0.521	42.2321	49.5084	39.0855
TMEM163	TMEM163	310	60.608	0.512	42.2321	61.3569	43.117
PACSIN1	PACSIN1	309	532.546	0.514	42.3304	38.1514	42.1337
TNPO2	TNPO2	308	2895.57	0.527	42.3795	11.7994	36.0374
ATP2B2	ATP2B2	308	872.075	0.505	42.3795	31.2684	46.8535
MSL3	MSL3	307	326.214	0.526	42.4779	45.3294	36.6273
FLOT1	FLOT1	307	1112.47	0.523	42.4779	27.4336	38.0531
BLVRA	BLVRA	307	298.574	0.508	42.4779	46.5093	45.0836
TOMM5	TOMM5	305	1078.96	0.512	42.6254	27.7778	43.117
ADCY1	ADCY1	305	314.84	0.512	42.6254	45.9194	43.117
UROD	UROD	301	524.549	0.509	42.7237	38.4956	44.5428
PSMA4	PSMA4	299	147.957	0.515	42.7729	53.5398	41.7404
GPR12	GPR12	299	107.76	0.505	42.7729	56.8338	46.8535
NETO2	NETO2	298	77.546	0.5	42.8712	59.587	49.6067
MAGED2	MAGED2	297	831.267	0.507	42.9204	32.0059	45.5261
KCTD1	KCTD1	296	559.749	0.509	42.9695	37.5615	44.5428
TCEAL4	TCEAL4	296	384.589	0.506	42.9695	43.6578	46.1652
FUNDC1	FUNDC1	296	169.838	0.504	42.9695	52.1632	47.591
RXRB	RXRB	295	1199.11	0.518	43.117	26.3029	40.1672
STAMBPL1	STAMBPL1	295	26.099	0.508	43.117	67.355	45.0836
GABRB2	GABRB2	295	576.012	0.494	43.117	37.119	53.1957
PSMA7	PSMA7	294	923.973	0.512	43.2645	30.4326	43.117
FAIM2	FAIM2	293	397.106	0.515	43.3137	43.0678	41.7404
NECAB1	NECAB1	293	255.256	0.506	43.3137	48.4267	46.1652
CAMKK2	CAMKK2	293	187.142	0.506	43.3137	51.2783	46.1652
MRPL1	MRPL1	293	62.269	0.504	43.3137	61.2586	47.591
JPH1	JPH1	293	237.966	0.496	43.3137	49.2625	52.0649
RUSC1	RUSC1	292	407.408	0.518	43.5595	42.822	40.1672
LARGE	LARGE	292	149.919	0.514	43.5595	53.3923	42.1337
FIBP	FIBP	292	865.35	0.505	43.5595	31.3668	46.8535
SIN3B	SIN3B	291	827.718	0.52	43.707	32.0551	39.6264
FRY	FRY	291	22.585	0.509	43.707	68.5349	44.5428
DEF8	DEF8	290	571.509	0.525	43.8053	37.2173	37.119
EFTUD2	EFTUD2	290	379.605	0.522	43.8053	43.8053	38.6431
MRPS23	MRPS23	290	110.373	0.517	43.8053	56.588	40.8063
TMED3	TMED3	290	133.655	0.515	43.8053	54.6214	41.7404
KCNK1	KCNK1	290	142.945	0.509	43.8053	54.0315	44.5428
ABT1	ABT1	289	238.326	0.517	44.0511	49.1642	40.8063
LRRTM3	LRRTM3	289	212.691	0.487	44.0511	50.1967	56.6863
LRSAM1	LRSAM1	288	249.474	0.518	44.1495	48.4759	40.1672
KCND2	KCND2	288	164.573	0.489	44.1495	52.5565	55.8505
PRPF4	PRPF4	287	398.333	0.518	44.2478	43.0187	40.1672
DHX30	DHX30	287	1442.29	0.512	44.2478	22.9105	43.117
GTDC1	GTDC1	287	27.316	0.511	44.2478	67.1583	43.8053
ST6GALNAC5	ST6GALNAC5	287	43.295	0.496	44.2478	64.4051	52.0649
SHC3	SHC3	286	55.127	0.507	44.4444	62.3402	45.5261
CCDC28A	CCDC28A	285	136.904	0.515	44.4936	54.5231	41.7404
AARSD1	AARSD1	285	578.741	0.501	44.4936	36.9715	49.2625
MSRA	MSRA	284	82.178	0.519	44.5919	59.1937	39.9705
KAZN	KAZN	284	97.507	0.516	44.5919	57.8171	41.2979
PARN	PARN	284	642.967	0.503	44.5919	35.6441	48.1318
SLITRK1	SLITRK1	284	65.091	0.501	44.5919	60.8653	49.2625
TMEM132B	TMEM132B	283	70.338	0.512	44.7886	60.0787	43.117
SSB	SSB	283	762.477	0.506	44.7886	33.53	46.1652
KTI12	KTI12	282	57.219	0.521	44.8869	61.7994	39.0855
TMEM130	TMEM130	282	343.741	0.507	44.8869	44.7394	45.5261
HTATSF1	HTATSF1	281	432.138	0.512	44.9853	41.6421	43.117
ABLIM2	ABLIM2	281	2044.34	0.506	44.9853	17.2075	46.1652
AGBL4	AGBL4	281	90.007	0.501	44.9853	58.3579	49.2625
KHDRBS2	KHDRBS2	281	58.223	0.49	44.9853	61.6519	55.2606
SIRPA	SIRPA	280	7016.18	0.518	45.1819	2.45821	40.1672
TRAPPC3	TRAPPC3	280	1657.98	0.514	45.1819	19.9607	42.1337
TRIM3	TRIM3	279	474.32	0.516	45.2802	39.9705	41.2979
TCAF1	TCAF1	278	155.596	0.513	45.3294	53.0482	42.6745
ARPC3	ARPC3	278	223.502	0.507	45.3294	49.8033	45.5261
PTPN5	PTPN5	278	409.717	0.506	45.3294	42.7237	46.1652
SLC41A3	SLC41A3	277	689.551	0.518	45.4769	34.9558	40.1672
NSFL1C	NSFL1C	277	185.185	0.512	45.4769	51.5241	43.117
KARS	KARS	277	1225.68	0.509	45.4769	25.5654	44.5428
ATP5J	ATP5J	277	204.309	0.502	45.4769	50.59	48.7217
CDH8	CDH8	277	47.756	0.493	45.4769	63.5693	53.884
PSMB6	PSMB6	275	390.552	0.509	45.7227	43.3628	44.5428
TANC2	TANC2	275	33.256	0.509	45.7227	66.0275	44.5428
NDUFV1	NDUFV1	275	730.918	0.505	45.7227	34.1691	46.8535
NEGR1	NEGR1	275	113.589	0.499	45.7227	56.4405	50.295
GRM7	GRM7	275	23.664	0.496	45.7227	68.2891	52.0649
UBN1	UBN1	274	3327.91	0.519	45.9685	9.63618	39.9705
PHB2	PHB2	273	580.338	0.499	46.0177	36.9223	50.295
LSM11	LSM11	272	82.496	0.504	46.0669	59.1445	47.591
POM121	POM121	271	986.266	0.519	46.116	29.056	39.9705
ZFYVE27	ZFYVE27	271	428.668	0.51	46.116	41.8879	44.1986
NDUFS4	NDUFS4	271	131.021	0.5	46.116	54.8181	49.6067
SLBP	SLBP	270	310.665	0.512	46.2635	46.0669	43.117
RNF128	RNF128	269	12.916	0.494	46.3127	71.5831	53.1957
POU6F1	POU6F1	267	1094.78	0.516	46.3618	27.5811	41.2979
GGT7	GGT7	267	819.077	0.51	46.3618	32.2517	44.1986
GSTA4	GSTA4	267	130.267	0.502	46.3618	54.8673	48.7217
RIMKLA	RIMKLA	267	1582.59	0.498	46.3618	20.7473	51.1308
USP5	USP5	266	624.593	0.513	46.5585	35.9882	42.6745
PDE2A	PDE2A	266	938.04	0.505	46.5585	30.236	46.8535
RNMT	RNMT	266	81.006	0.503	46.5585	59.3412	48.1318
TRNP1	TRNP1	265	249.42	0.508	46.706	48.5251	45.0836
GRM1	GRM1	265	119.569	0.493	46.706	55.6539	53.884
AP3D1	AP3D1	264	269.492	0.51	46.8043	47.7384	44.1986
NDUFV2	NDUFV2	264	168.75	0.499	46.8043	52.2616	50.295
AP1S1	AP1S1	262	131.166	0.508	46.9027	54.7689	45.0836
CTPS1	CTPS1	261	53.197	0.507	46.9518	62.6844	45.5261
PARK7	PARK7	261	538.408	0.506	46.9518	38.0039	46.1652
STS	STS	261	18.807	0.497	46.9518	69.469	51.6716
YRDC	YRDC	260	81.274	0.515	47.0993	59.292	41.7404
WRNIP1	WRNIP1	260	2281.87	0.511	47.0993	15.4867	43.8053
DTD1	DTD1	260	327.083	0.502	47.0993	45.2802	48.7217
DAGLB	DAGLB	259	55.805	0.515	47.2468	62.0944	41.7404
CDH18	CDH18	259	388.223	0.49	47.2468	43.5103	55.2606
NMT1	NMT1	258	3893.66	0.512	47.3451	7.47296	43.117
SSBP3	SSBP3	257	54.838	0.514	47.3943	62.3894	42.1337
TACO1	TACO1	257	281.509	0.512	47.3943	47.4435	43.117
LYPD5	LYPD5	257	117.671	0.506	47.3943	55.9489	46.1652
CDS1	CDS1	257	17.656	0.501	47.3943	69.8623	49.2625
TNPO3	TNPO3	256	1772.78	0.511	47.591	19.1249	43.8053
ELOVL6	ELOVL6	256	95.61	0.509	47.591	57.8663	44.5428
NTMT1	NTMT1	256	812.716	0.506	47.591	32.4975	46.1652
JOSD1	JOSD1	255	964.909	0.516	47.7384	29.4985	41.2979
SLC38A1	SLC38A1	255	24.527	0.503	47.7384	67.9449	48.1318
QPCT	QPCT	255	17.197	0.499	47.7384	70.1082	50.295
GATB	GATB	254	69.599	0.51	47.8859	60.1278	44.1986
EPM2AIP1	EPM2AIP1	254	786.209	0.503	47.8859	32.8909	48.1318
TMEM151B	TMEM151B	253	521.835	0.506	47.9843	38.5447	46.1652
TMEM25	TMEM25	253	3005.68	0.503	47.9843	10.9636	48.1318
LRFN5	LRFN5	253	1698.63	0.5	47.9843	19.6165	49.6067
PPP1R13B	PPP1R13B	252	37.46	0.507	48.1318	65.2409	45.5261
TPPP	TPPP	251	1046.26	0.514	48.1809	28.2203	42.1337
SUCLG1	SUCLG1	251	956.73	0.504	48.1809	29.6952	47.591
MRPS9	MRPS9	251	78.873	0.498	48.1809	59.4887	51.1308
PDE4A	PDE4A	250	201.751	0.51	48.3284	50.7866	44.1986
CAMK4	CAMK4	250	284.811	0.485	48.3284	47.1976	58.1613
CDK7	CDK7	249	53.052	0.507	48.4267	62.8319	45.5261
VCP	VCP	249	767.236	0.502	48.4267	33.3825	48.7217
MCF2	MCF2	247	47.029	0.486	48.5251	63.7168	57.3255
NISCH	NISCH	246	678.818	0.514	48.5742	35.0049	42.1337
ZC4H2	ZC4H2	246	36.326	0.512	48.5742	65.5359	43.117
DCBLD1	DCBLD1	246	17.904	0.503	48.5742	69.764	48.1318
POMP	POMP	246	311.722	0.496	48.5742	45.9685	52.0649
LYRM1	LYRM1	245	56.668	0.5	48.7709	61.9469	49.6067
TCEAL2	TCEAL2	245	126.911	0.499	48.7709	55.0639	50.295
ARPP19	ARPP19	245	30.597	0.497	48.7709	66.47	51.6716
DNAJC18	DNAJC18	244	434.434	0.514	48.9184	41.5438	42.1337
NRBP1	NRBP1	244	166.747	0.51	48.9184	52.409	44.1986
RAB3GAP2	RAB3GAP2	243	179.884	0.502	49.0167	51.7207	48.7217
NUDT11	NUDT11	242	67.834	0.504	49.0659	60.472	47.591
LYSMD2	LYSMD2	242	282.613	0.501	49.0659	47.3451	49.2625
SYT7	SYT7	241	404.34	0.5	49.1642	42.8712	49.6067
SLC35F3	SLC35F3	241	534.005	0.497	49.1642	38.1023	51.6716
AP1M1	AP1M1	240	233.731	0.501	49.2625	49.4592	49.2625
SRPK2	SRPK2	240	238.092	0.499	49.2625	49.2134	50.295
TSN	TSN	240	66.273	0.499	49.2625	60.6195	50.295
MZT1	MZT1	240	21.843	0.487	49.2625	68.7316	56.6863
EIF2AK1	EIF2AK1	239	118.411	0.504	49.4592	55.8505	47.591
PLXNA4	PLXNA4	239	292.321	0.487	49.4592	47.001	56.6863
GPR22	GPR22	239	66.773	0.481	49.4592	60.5703	59.6362
IAH1	IAH1	237	38.982	0.508	49.6067	64.8968	45.0836
SNW1	SNW1	237	999.935	0.507	49.6067	28.9086	45.5261
NLGN4X	NLGN4X	237	30.44	0.496	49.6067	66.6667	52.0649
UBQLN4	UBQLN4	236	2346.03	0.51	49.7542	14.8968	44.1986
POLR3C	POLR3C	236	80.954	0.5	49.7542	59.3904	49.6067
ABCG4	ABCG4	236	390.629	0.498	49.7542	43.3137	51.1308
RTN4IP1	RTN4IP1	236	65	0.496	49.7542	60.9145	52.0649
PPP1R37	PPP1R37	235	1359.32	0.508	49.9508	23.943	45.0836
SMARCA2	SMARCA2	235	108.546	0.506	49.9508	56.7355	46.1652
RUFY2	RUFY2	235	199.806	0.494	49.9508	50.8358	53.1957
PPP2R5E	PPP2R5E	233	107.706	0.499	50.0983	56.883	50.295
MRPL9	MRPL9	232	175.437	0.503	50.1475	51.8682	48.1318
MAP3K9	MAP3K9	232	258.94	0.496	50.1475	48.2793	52.0649
STMN2	STMN2	231	98.003	0.495	50.2458	57.7679	52.704
KCNB1	KCNB1	231	505.449	0.493	50.2458	39.0364	53.884
CELF5	CELF5	230	172.617	0.5	50.3441	51.9666	49.6067
CECR6	CECR6	230	99.979	0.498	50.3441	57.3255	51.1308
VPS35	VPS35	229	85.898	0.506	50.4425	58.8004	46.1652
POLR3A	POLR3A	229	446.819	0.504	50.4425	41.0521	47.591
CDO1	CDO1	229	69.525	0.504	50.4425	60.2262	47.591
GLS2	GLS2	229	25.952	0.495	50.4425	67.4533	52.704
ADSL	ADSL	228	59.982	0.505	50.6391	61.4061	46.8535
PPM1G	PPM1G	227	3782.5	0.505	50.6883	8.01377	46.8535
DHPS	DHPS	227	56.648	0.503	50.6883	61.9961	48.1318
PIP4K2C	PIP4K2C	227	148.427	0.499	50.6883	53.4415	50.295
NDUFA8	NDUFA8	226	297.066	0.498	50.8358	46.6077	51.1308
PPARGC1A	PPARGC1A	224	34.549	0.496	50.885	65.8309	52.0649
NCALD	NCALD	224	59.168	0.485	50.885	61.5536	58.1613
ATP5O	ATP5O	223	43.185	0.493	50.9833	64.4543	53.884
TTC9C	TTC9C	222	95.6	0.5	51.0324	57.9154	49.6067
CHCHD1	CHCHD1	222	947.331	0.495	51.0324	29.8427	52.704
FAF1	FAF1	222	99.263	0.495	51.0324	57.5221	52.704
GNG3	GNG3	222	525.214	0.491	51.0324	38.4464	54.7689
ARFGAP1	ARFGAP1	221	412.121	0.505	51.2291	42.527	46.8535
PPP2R5B	PPP2R5B	221	137.599	0.504	51.2291	54.4248	47.591
TUBGCP2	TUBGCP2	221	193.521	0.501	51.2291	51.0816	49.2625
SYT3	SYT3	221	144.013	0.499	51.2291	53.7856	50.295
CHCHD6	CHCHD6	221	237.077	0.495	51.2291	49.3117	52.704
PSMC5	PSMC5	221	493.099	0.493	51.2291	39.3314	53.884
ANKRD52	ANKRD52	220	1187.52	0.507	51.5241	26.4995	45.5261
ATP6V0C	ATP6V0C	220	90.607	0.497	51.5241	58.3088	51.6716
MRPL47	MRPL47	220	177.882	0.493	51.5241	51.7699	53.884
EFR3A	EFR3A	219	48.973	0.48	51.6716	63.471	60.5211
STIM1	STIM1	218	425.374	0.511	51.7207	42.0846	43.8053
MEN1	MEN1	218	735.655	0.502	51.7207	33.9725	48.7217
NDUFA12	NDUFA12	218	227.063	0.496	51.7207	49.6559	52.0649
FBXL17	FBXL17	218	123.313	0.493	51.7207	55.2606	53.884
FAM136A	FAM136A	217	59.367	0.502	51.9174	61.4553	48.7217
DHCR24	DHCR24	217	18.411	0.5	51.9174	69.6165	49.6067
PLXNC1	PLXNC1	217	28.786	0.492	51.9174	66.9617	54.6214
NRSN1	NRSN1	217	143.51	0.487	51.9174	53.9331	56.6863
MRPS33	MRPS33	216	48.389	0.497	52.1141	63.5202	51.6716
CDKL2	CDKL2	215	10.216	0.478	52.1632	73.1072	61.3078
NFYC	NFYC	214	1295.91	0.508	52.2124	24.6804	45.0836
MRPS18A	MRPS18A	214	513.73	0.495	52.2124	38.8397	52.704
DDOST	DDOST	214	455.263	0.494	52.2124	40.5113	53.1957
NDUFS3	NDUFS3	214	323.54	0.488	52.2124	45.3786	56.0964
PUF60	PUF60	214	4598.75	0.483	52.2124	5.80138	58.7021
INPP5A	INPP5A	212	244.202	0.507	52.4582	48.9184	45.5261
SRRM4	SRRM4	212	196.347	0.487	52.4582	50.9833	56.6863
KLHL18	KLHL18	211	914.198	0.499	52.5565	30.6785	50.295
DGKE	DGKE	211	141.15	0.494	52.5565	54.2773	53.1957
CDC40	CDC40	211	54.31	0.494	52.5565	62.4877	53.1957
RNF26	RNF26	210	64.121	0.507	52.704	61.0128	45.5261
COQ10B	COQ10B	210	576.17	0.506	52.704	37.0206	46.1652
ARHGAP32	ARHGAP32	209	214.483	0.481	52.8024	50.0983	59.6362
CORO2B	CORO2B	208	209.564	0.502	52.8515	50.3441	48.7217
HID1	HID1	207	156.989	0.509	52.9007	52.9007	44.5428
SNAP47	SNAP47	207	367.953	0.505	52.9007	43.9528	46.8535
NPTX1	NPTX1	207	63.58	0.498	52.9007	61.0619	51.1308
TRIM36	TRIM36	207	46.572	0.494	52.9007	63.9135	53.1957
CTIF	CTIF	206	967.875	0.499	53.0973	29.4494	50.295
CCDC115	CCDC115	206	277.602	0.487	53.0973	47.591	56.6863
NLGN2	NLGN2	204	1060.39	0.498	53.1957	27.9744	51.1308
TENM2	TENM2	204	125.842	0.487	53.1957	55.1131	56.6863
MICU3	MICU3	204	13.827	0.471	53.1957	70.944	64.9951
PTPRS	PTPRS	203	1004.51	0.507	53.3432	28.8102	45.5261
ELAVL4	ELAVL4	203	317.364	0.484	53.3432	45.821	58.3088
VARS	VARS	202	202.47	0.5	53.4415	50.6883	49.6067
OLFM1	OLFM1	202	197.848	0.494	53.4415	50.9341	53.1957
SH3BP5	SH3BP5	201	46.87	0.503	53.5398	63.766	48.1318
TMEM261	TMEM261	201	317.918	0.491	53.5398	45.6735	54.7689
EEF1E1	EEF1E1	201	12.48	0.486	53.5398	71.8781	57.3255
CNNM2	CNNM2	200	292.779	0.504	53.6873	46.9518	47.591
LYSMD1	LYSMD1	200	163.796	0.502	53.6873	52.6057	48.7217
PELI3	PELI3	200	116.652	0.493	53.6873	56.0472	53.884
MAGI1	MAGI1	200	113.929	0.493	53.6873	56.3422	53.884
EFNB3	EFNB3	200	44.176	0.493	53.6873	64.3068	53.884
FAM110B	FAM110B	199	27.528	0.505	53.9331	67.06	46.8535
PIGT	PIGT	199	261.401	0.495	53.9331	48.0826	52.704
CWC15	CWC15	199	155.785	0.486	53.9331	52.999	57.3255
MEF2D	MEF2D	198	923.983	0.505	54.0806	30.3835	46.8535
ZBTB22	ZBTB22	198	222.813	0.505	54.0806	49.8525	46.8535
BCAS3	BCAS3	198	46.71	0.504	54.0806	63.8643	47.591
BCAT1	BCAT1	198	7.085	0.487	54.0806	74.7296	56.6863
FBXO41	FBXO41	197	1661.55	0.489	54.2773	19.9115	55.8505
UBA1	UBA1	196	439.121	0.499	54.3265	41.4454	50.295
UBB	UBB	196	546.445	0.496	54.3265	37.9056	52.0649
COX7C	COX7C	196	1962.88	0.488	54.3265	17.6008	56.0964
ZNF335	ZNF335	195	671.179	0.503	54.4739	35.2016	48.1318
HTT	HTT	195	244.028	0.502	54.4739	49.0167	48.7217
GSTO1	GSTO1	195	83.061	0.491	54.4739	58.9971	54.7689
SHROOM2	SHROOM2	195	267.017	0.488	54.4739	47.7876	56.0964
HS6ST3	HS6ST3	195	1996.71	0.475	54.4739	17.4533	63.3235
DENR	DENR	194	143.404	0.502	54.7198	53.9823	48.7217
PSMD1	PSMD1	194	145.619	0.496	54.7198	53.6382	52.0649
CITED2	CITED2	194	5.627	0.486	54.7198	76.0079	57.3255
PTRH2	PTRH2	193	151.902	0.491	54.8673	53.2448	54.7689
CBLN2	CBLN2	193	22.089	0.486	54.8673	68.6332	57.3255
EPHA5	EPHA5	193	24.113	0.468	54.8673	68.0433	66.2242
ESYT1	ESYT1	192	448.823	0.499	55.0147	40.9538	50.295
CDK20	CDK20	192	27.396	0.497	55.0147	67.1091	51.6716
PPP2R2B	PPP2R2B	192	25.176	0.49	55.0147	67.65	55.2606
SURF4	SURF4	191	3184.9	0.494	55.1622	10.177	53.1957
ATP1A1	ATP1A1	191	37.926	0.493	55.1622	65.1917	53.884
DYNLL1	DYNLL1	191	429.712	0.491	55.1622	41.7896	54.7689
LSM3	LSM3	191	432.717	0.483	55.1622	41.5929	58.7021
FXR2	FXR2	190	814.969	0.497	55.3589	32.35	51.6716
PSMA6	PSMA6	190	28.021	0.492	55.3589	67.0108	54.6214
CCDC92	CCDC92	189	116.247	0.498	55.4572	56.0964	51.1308
GLOD4	GLOD4	189	28.919	0.488	55.4572	66.9125	56.0964
SSRP1	SSRP1	188	215.785	0.5	55.5556	50.0492	49.6067
FAM32A	FAM32A	187	166.041	0.499	55.6047	52.4582	50.295
MIEF1	MIEF1	187	427.557	0.497	55.6047	41.9371	51.6716
ARMCX4	ARMCX4	187	45.522	0.496	55.6047	64.0118	52.0649
PPP6R2	PPP6R2	187	2037.08	0.488	55.6047	17.3058	56.0964
CDH13	CDH13	187	16.799	0.481	55.6047	70.3048	59.6362
RPL26L1	RPL26L1	186	24.696	0.494	55.8505	67.8958	53.1957
SNRPC	SNRPC	186	173.918	0.488	55.8505	51.9174	56.0964
BEND6	BEND6	186	13.485	0.477	55.8505	71.2389	61.8486
GFPT1	GFPT1	185	2365.15	0.495	55.998	14.7984	52.704
CARS	CARS	184	19.419	0.496	56.0472	69.3215	52.0649
ZNF248	ZNF248	184	34.759	0.481	56.0472	65.7817	59.6362
KIAA1217	KIAA1217	184	7.025	0.477	56.0472	74.8279	61.8486
SYN1	SYN1	183	99.429	0.493	56.1947	57.3746	53.884
CAMKV	CAMKV	183	53.128	0.487	56.1947	62.7827	56.6863
FAM19A2	FAM19A2	182	22.882	0.471	56.293	68.4366	64.9951
SMIM12	SMIM12	181	32.758	0.5	56.3422	66.1259	49.6067
CSNK1D	CSNK1D	181	3889.75	0.487	56.3422	7.52212	56.6863
CRYM	CRYM	181	57.744	0.477	56.3422	61.7011	61.8486
SLITRK3	SLITRK3	181	19.501	0.477	56.3422	69.2724	61.8486
SPCS3	SPCS3	180	836.429	0.498	56.5388	31.8092	51.1308
CMIP	CMIP	179	115.728	0.499	56.588	56.1947	50.295
AACS	AACS	179	38.384	0.494	56.588	65.0442	53.1957
TRPC4AP	TRPC4AP	179	1856.22	0.486	56.588	18.5841	57.3255
CADPS2	CADPS2	179	9.284	0.481	56.588	73.3038	59.6362
BNIP3	BNIP3	177	19.068	0.498	56.7847	69.3707	51.1308
LRRC41	LRRC41	177	707.336	0.494	56.7847	34.7099	53.1957
CDKN2AIPNL	CDKN2AIPNL	175	121.477	0.486	56.883	55.4572	57.3255
TUBA4A	TUBA4A	175	49.061	0.484	56.883	63.4218	58.3088
CHERP	CHERP	174	1727.35	0.495	56.9813	19.4199	52.704
SARNP	SARNP	173	86.65	0.486	57.0305	58.6529	57.3255
PKNOX2	PKNOX2	172	39.629	0.49	57.0796	64.7493	55.2606
RIT2	RIT2	172	6.01	0.478	57.0796	75.6637	61.3078
MTFR1L	MTFR1L	171	354.512	0.499	57.178	44.4936	50.295
RAB15	RAB15	171	116.706	0.483	57.178	55.998	58.7021
TGFBRAP1	TGFBRAP1	169	2398.23	0.493	57.2763	14.5526	53.884
CAMKK1	CAMKK1	169	71.677	0.489	57.2763	60.0295	55.8505
USMG5	USMG5	169	107.042	0.48	57.2763	56.9813	60.5211
KIAA1211L	KIAA1211L	168	93.526	0.49	57.4238	58.0629	55.2606
C16orf58	C16orf58	168	183.066	0.484	57.4238	51.6224	58.3088
ACVR1B	ACVR1B	167	1178.04	0.489	57.5221	26.6962	55.8505
BRE	BRE	167	77.049	0.488	57.5221	59.6853	56.0964
NUDCD3	NUDCD3	167	334.24	0.486	57.5221	44.9361	57.3255
PEX11B	PEX11B	167	152.176	0.483	57.5221	53.1957	58.7021
ATP5H	ATP5H	167	38.801	0.478	57.5221	64.9951	61.3078
NELL1	NELL1	167	118.825	0.476	57.5221	55.703	62.6844
VSTM2A	VSTM2A	167	36.642	0.461	57.5221	65.4867	69.7148
USP19	USP19	166	1490.82	0.487	57.8663	21.9764	56.6863
HSP90AB1	HSP90AB1	165	137.522	0.492	57.9154	54.4739	54.6214
AIG1	AIG1	165	264.225	0.483	57.9154	47.8859	58.7021
ANO5	ANO5	165	11.14	0.477	57.9154	72.5172	61.8486
FAM163B	FAM163B	164	47.078	0.489	58.0629	63.6676	55.8505
B4GALNT1	B4GALNT1	164	190.742	0.481	58.0629	51.1799	59.6362
TCEAL5	TCEAL5	164	102.841	0.477	58.0629	57.2763	61.8486
ERVK3-1	ERVK3-1	163	21.234	0.487	58.2104	68.9774	56.6863
PSMA3	PSMA3	163	56.728	0.477	58.2104	61.8486	61.8486
TENM3	TENM3	162	11.143	0.483	58.3088	72.468	58.7021
ZDHHC13	ZDHHC13	161	2.171	0.493	58.3579	79.5477	53.884
TMEM65	TMEM65	161	57.538	0.476	58.3579	61.7502	62.6844
SMARCB1	SMARCB1	160	1475.71	0.484	58.4562	22.2714	58.3088
PSMB1	PSMB1	160	761.778	0.47	58.4562	33.5792	65.4376
STAT4	STAT4	160	327.692	0.47	58.4562	45.1819	65.4376
TTC7B	TTC7B	159	38.132	0.498	58.6037	65.0934	51.1308
ZNF746	ZNF746	159	416.339	0.491	58.6037	42.4287	54.7689
FBXO9	FBXO9	159	4.608	0.47	58.6037	76.8437	65.4376
VPS25	VPS25	158	150.554	0.481	58.7512	53.3432	59.6362
KIAA1644	KIAA1644	158	35.096	0.476	58.7512	65.6834	62.6844
GNAZ	GNAZ	157	322.728	0.487	58.8496	45.4277	56.6863
MPHOSPH10	MPHOSPH10	157	58.6	0.486	58.8496	61.6028	57.3255
ZCCHC12	ZCCHC12	157	7.641	0.482	58.8496	74.6804	59.3412
AAMP	AAMP	157	1323.33	0.473	58.8496	24.4838	64.1593
ERCC1	ERCC1	156	52.415	0.49	59.0462	62.9302	55.2606
SEMA4F	SEMA4F	156	110.215	0.488	59.0462	56.6372	56.0964
BRIX1	BRIX1	155	25.077	0.481	59.1445	67.6991	59.6362
KCNC1	KCNC1	155	40.398	0.475	59.1445	64.6018	63.3235
JPH4	JPH4	154	1186.11	0.48	59.2429	26.5487	60.5211
CACNG3	CACNG3	154	1214.51	0.478	59.2429	25.9095	61.3078
SDR16C5	SDR16C5	154	1.248	0.477	59.2429	81.5143	61.8486
ZNF385B	ZNF385B	154	5.971	0.466	59.2429	75.762	67.355
SLC24A2	SLC24A2	153	359.397	0.47	59.4395	44.1986	65.4376
FOXK2	FOXK2	152	440.602	0.491	59.4887	41.3471	54.7689
BYSL	BYSL	152	1029.22	0.49	59.4887	28.4169	55.2606
CXorf40A	CXorf40A	152	7.928	0.49	59.4887	74.4346	55.2606
MRPL46	MRPL46	152	82.845	0.488	59.4887	59.0954	56.0964
SERP2	SERP2	151	82.028	0.484	59.6853	59.2429	58.3088
SYNE1	SYNE1	151	11.417	0.483	59.6853	72.2714	58.7021
DNTTIP1	DNTTIP1	151	302.245	0.477	59.6853	46.3618	61.8486
PDZD11	PDZD11	151	65.532	0.473	59.6853	60.7178	64.1593
THRB	THRB	151	787.814	0.467	59.6853	32.8417	66.9125
OAZ1	OAZ1	150	49.47	0.49	59.9312	63.3235	55.2606
DNAJC8	DNAJC8	150	20.855	0.486	59.9312	69.0757	57.3255
CIZ1	CIZ1	150	2098.51	0.485	59.9312	16.765	58.1613
ADCY5	ADCY5	150	1195.76	0.484	59.9312	26.352	58.3088
PRPF6	PRPF6	150	263.815	0.472	59.9312	47.9351	64.6018
DAPK3	DAPK3	149	115.461	0.48	60.177	56.2439	60.5211
L3MBTL2	L3MBTL2	148	30.526	0.494	60.2262	66.5192	53.1957
ENSA	ENSA	148	151.066	0.481	60.2262	53.294	59.6362
NRN1	NRN1	148	123.993	0.475	60.2262	55.2114	63.3235
ABRACL	ABRACL	148	5.368	0.475	60.2262	76.1554	63.3235
EIF5A2	EIF5A2	148	10.381	0.464	60.2262	73.0088	68.3874
SIRT5	SIRT5	147	123.299	0.49	60.472	55.3097	55.2606
PLBD2	PLBD2	147	7.72	0.49	60.472	74.5821	55.2606
PHKG2	PHKG2	147	8.088	0.488	60.472	74.3363	56.0964
MAP1A	MAP1A	146	355.811	0.482	60.6195	44.3461	59.3412
COPRS	COPRS	146	1237.02	0.481	60.6195	25.4671	59.6362
DPCD	DPCD	146	30.618	0.479	60.6195	66.4208	60.8653
WSCD2	WSCD2	146	148.198	0.475	60.6195	53.4907	63.3235
ROCK2	ROCK2	146	85.045	0.475	60.6195	58.8496	63.3235
SMYD5	SMYD5	145	244.084	0.488	60.8653	48.9676	56.0964
HMGA1	HMGA1	144	199.216	0.491	60.9145	50.885	54.7689
HDAC2	HDAC2	144	91.149	0.486	60.9145	58.2104	57.3255
IP6K1	IP6K1	144	917.452	0.479	60.9145	30.531	60.8653
RTN4RL1	RTN4RL1	144	98.565	0.479	60.9145	57.6205	60.8653
ZYG11B	ZYG11B	144	47.432	0.479	60.9145	63.6185	60.8653
MPPED1	MPPED1	144	187.408	0.478	60.9145	51.2291	61.3078
SAMM50	SAMM50	144	16.577	0.478	60.9145	70.4031	61.3078
HOOK1	HOOK1	144	55.193	0.455	60.9145	62.1927	72.4189
TSR1	TSR1	143	281.206	0.483	61.3078	47.4926	58.7021
PDHA1	PDHA1	143	11.718	0.481	61.3078	72.2222	59.6362
TATDN2	TATDN2	142	61.878	0.494	61.4061	61.3078	53.1957
RNF157	RNF157	142	351.77	0.483	61.4061	44.5919	58.7021
PITPNM3	PITPNM3	141	53.026	0.484	61.5044	62.881	58.3088
ANAPC2	ANAPC2	141	979.745	0.475	61.5044	29.2527	63.3235
PLEKHA1	PLEKHA1	141	25.99	0.461	61.5044	67.4041	69.7148
ATAT1	ATAT1	140	170.883	0.486	61.6519	52.0649	57.3255
RRP36	RRP36	140	17.299	0.486	61.6519	70.059	57.3255
TMX2	TMX2	140	180.794	0.483	61.6519	51.6716	58.7021
RP5-1187M17.10	RP5-1187M17.10	140	784.39	0.48	61.6519	32.9892	60.5211
NRXN3	NRXN3	140	308.478	0.47	61.6519	46.2144	65.4376
COQ4	COQ4	139	37.038	0.475	61.8977	65.3392	63.3235
GUCY1A2	GUCY1A2	139	15.241	0.455	61.8977	70.649	72.4189
ASB8	ASB8	138	39.018	0.491	61.9961	64.8476	54.7689
SULT4A1	SULT4A1	138	76.524	0.472	61.9961	59.7345	64.6018
PPFIA2	PPFIA2	138	33.36	0.472	61.9961	65.9784	64.6018
DIRAS1	DIRAS1	138	167.993	0.47	61.9961	52.3107	65.4376
FIS1	FIS1	138	143.684	0.465	61.9961	53.884	67.8958
BMS1	BMS1	137	80	0.493	62.2419	59.4395	53.884
TRMT10C	TRMT10C	137	4.584	0.482	62.2419	76.8928	59.3412
CACNA1D	CACNA1D	137	39.963	0.481	62.2419	64.6509	59.6362
RASGRF2	RASGRF2	137	133.009	0.452	62.2419	54.6706	73.648
PPIE	PPIE	136	4.441	0.483	62.4385	76.9912	58.7021
STX5	STX5	136	411.991	0.478	62.4385	42.5762	61.3078
ATG4B	ATG4B	135	87.582	0.486	62.5369	58.5054	57.3255
SARAF	SARAF	135	3.611	0.486	62.5369	77.6794	57.3255
TUBB	TUBB	135	32.366	0.482	62.5369	66.2242	59.3412
XPNPEP1	XPNPEP1	135	5.548	0.481	62.5369	76.1062	59.6362
INTS5	INTS5	135	834.834	0.478	62.5369	31.8584	61.3078
RET	RET	135	13.683	0.474	62.5369	71.1406	63.9135
FAT3	FAT3	135	3.626	0.465	62.5369	77.6303	67.8958
MRPS10	MRPS10	134	127.316	0.491	62.881	55.0147	54.7689
PRAF2	PRAF2	134	21.522	0.477	62.881	68.8299	61.8486
C16orf52	C16orf52	134	1161.93	0.465	62.881	26.8928	67.8958
FUCA1	FUCA1	133	72.772	0.469	63.0285	59.9312	65.9784
PIP5K1B	PIP5K1B	133	4.867	0.457	63.0285	76.5487	71.6814
TRIAP1	TRIAP1	132	13.685	0.481	63.1268	71.0914	59.6362
PPP1R14C	PPP1R14C	132	9.532	0.475	63.1268	73.2547	63.3235
PPP1R9A	PPP1R9A	132	22.185	0.466	63.1268	68.5841	67.355
FAXC	FAXC	130	7.944	0.48	63.2743	74.3854	60.5211
SLC35F1	SLC35F1	130	22.603	0.478	63.2743	68.4857	61.3078
MLF2	MLF2	130	212.331	0.476	63.2743	50.2458	62.6844
GRINA	GRINA	130	30.861	0.476	63.2743	66.3717	62.6844
FEN1	FEN1	130	56.213	0.474	63.2743	62.0452	63.9135
NREP	NREP	130	8.305	0.466	63.2743	74.0905	67.355
C12orf76	C12orf76	128	185.238	0.49	63.5693	51.4258	55.2606
CCK	CCK	128	36.748	0.476	63.5693	65.4376	62.6844
FAM162A	FAM162A	127	5.739	0.477	63.6676	75.9095	61.8486
USB1	USB1	126	65.478	0.482	63.7168	60.767	59.3412
MPI	MPI	126	105.797	0.481	63.7168	57.1288	59.6362
TGOLN2	TGOLN2	126	337.615	0.478	63.7168	44.8378	61.3078
YPEL4	YPEL4	126	10.502	0.477	63.7168	72.8122	61.8486
COX7A2	COX7A2	126	19.923	0.467	63.7168	69.2232	66.9125
ACBD6	ACBD6	125	39.924	0.471	63.9626	64.7001	64.9951
RNF187	RNF187	124	15.686	0.479	64.0118	70.5506	60.8653
TUBG2	TUBG2	124	115.875	0.47	64.0118	56.1455	65.4376
PDE1A	PDE1A	124	122.961	0.465	64.0118	55.3589	67.8958
DNAJB12	DNAJB12	123	1032.94	0.479	64.1593	28.3677	60.8653
KIAA0319	KIAA0319	123	12.5	0.474	64.1593	71.8289	63.9135
PRMT8	PRMT8	123	38.969	0.464	64.1593	64.9459	68.3874
ARFGEF3	ARFGEF3	122	11.045	0.484	64.3068	72.6155	58.3088
DYNLRB1	DYNLRB1	122	1010.33	0.474	64.3068	28.6627	63.9135
SUSD1	SUSD1	122	1.236	0.463	64.3068	81.7109	68.9774
PITRM1	PITRM1	121	6.61	0.482	64.4543	75.1721	59.3412
CABLES2	CABLES2	120	17.91	0.488	64.5034	69.7148	56.0964
MYBBP1A	MYBBP1A	120	660.935	0.476	64.5034	35.4966	62.6844
MRPS15	MRPS15	119	24.458	0.475	64.6018	67.9941	63.3235
COX14	COX14	119	157.72	0.469	64.6018	52.8515	65.9784
FLRT3	FLRT3	119	11.18	0.451	64.6018	72.4189	74.0413
RAE1	RAE1	118	105.19	0.486	64.7493	57.178	57.3255
FKBP1B	FKBP1B	118	17.616	0.477	64.7493	69.9115	61.8486
ACTN1	ACTN1	118	260.286	0.473	64.7493	48.2301	64.1593
SKAP2	SKAP2	117	21.982	0.473	64.8968	68.6824	64.1593
THY1	THY1	117	98.459	0.468	64.8968	57.6696	66.2242
CHCHD2	CHCHD2	117	115.418	0.465	64.8968	56.293	67.8958
IPCEF1	IPCEF1	116	13.657	0.46	65.0442	71.1898	70.1573
KRT222	KRT222	116	44.821	0.451	65.0442	64.1593	74.0413
PDCD11	PDCD11	115	85.924	0.477	65.1426	58.7512	61.8486
C7orf43	C7orf43	114	140.135	0.473	65.1917	54.3265	64.1593
CKMT1A	CKMT1A	113	4.3	0.467	65.2409	77.0895	66.9125
TUFM	TUFM	113	1688.39	0.459	65.2409	19.6657	70.8456
NETO1	NETO1	113	0.959	0.459	65.2409	82.35	70.8456
ADGRB2	ADGRB2	112	2583.36	0.481	65.3884	13.7168	59.6362
NIT1	NIT1	111	63.283	0.463	65.4376	61.1111	68.9774
NCDN	NCDN	110	53.42	0.473	65.4867	62.6352	64.1593
ASB6	ASB6	110	331.955	0.471	65.4867	45.0836	64.9951
AHNAK2	AHNAK2	110	6.949	0.47	65.4867	74.9263	65.4376
SMKR1	SMKR1	110	3.496	0.468	65.4867	77.8761	66.2242
ATP5J2	ATP5J2	110	85.95	0.464	65.4867	58.7021	68.3874
NUDT4	NUDT4	109	5.63	0.473	65.7325	75.9587	64.1593
TUBB2A	TUBB2A	109	51.063	0.47	65.7325	63.0777	65.4376
FSTL5	FSTL5	109	0.534	0.455	65.7325	84.7591	72.4189
URGCP	URGCP	107	68.843	0.483	65.88	60.3245	58.7021
GPAT4	GPAT4	106	471.9	0.463	65.9292	40.0688	68.9774
SPIN2B	SPIN2B	105	2.955	0.476	65.9784	78.2203	62.6844
SEC24C	SEC24C	105	240.503	0.474	65.9784	49.115	63.9135
YIPF3	YIPF3	105	88.873	0.47	65.9784	58.4071	65.4376
GAP43	GAP43	105	33.926	0.465	65.9784	65.9292	67.8958
RND1	RND1	104	2.389	0.481	66.175	79.056	59.6362
MAST2	MAST2	104	120.312	0.468	66.175	55.5556	66.2242
MRPL14	MRPL14	103	6.889	0.477	66.2734	75.0246	61.8486
IFT46	IFT46	103	490.692	0.476	66.2734	39.3805	62.6844
UQCRC1	UQCRC1	103	65.304	0.466	66.2734	60.8161	67.355
E2F3	E2F3	102	3.887	0.476	66.4208	77.3353	62.6844
PPHLN1	PPHLN1	102	14.215	0.471	66.4208	70.8456	64.9951
PSAP	PSAP	102	1492.66	0.459	66.4208	21.9272	70.8456
DOK6	DOK6	102	0.435	0.453	66.4208	85.2016	73.353
KCNA1	KCNA1	102	7.919	0.451	66.4208	74.4838	74.0413
SERPINF1	SERPINF1	101	6.396	0.472	66.6667	75.3196	64.6018
MRAP2	MRAP2	101	27.061	0.464	66.6667	67.2075	68.3874
NDN	NDN	100	0.385	0.476	66.765	85.5949	62.6844
HIF1AN	HIF1AN	100	2974.17	0.472	66.765	11.2094	64.6018
SVIP	SVIP	100	23.791	0.468	66.765	68.2399	66.2242
UQCRH	UQCRH	100	8.173	0.466	66.765	74.238	67.355
C6orf106	C6orf106	99	113.854	0.473	66.9617	56.3913	64.1593
MSANTD3-TMEFF1	MSANTD3-TMEFF1	99	0.67	0.462	66.9617	83.825	69.3215
EXTL3	EXTL3	98	10.921	0.481	67.06	72.6647	59.6362
C11orf49	C11orf49	98	2.93	0.48	67.06	78.3186	60.5211
TTLL1	TTLL1	97	16.628	0.483	67.1583	70.354	58.7021
PANK4	PANK4	97	93.447	0.479	67.1583	58.1121	60.8653
NCKIPSD	NCKIPSD	97	21.825	0.476	67.1583	68.7807	62.6844
PET117	PET117	97	0.768	0.468	67.1583	83.3825	66.2242
KIF3A	KIF3A	97	21.471	0.465	67.1583	68.9282	67.8958
PCDH19	PCDH19	97	1.822	0.453	67.1583	80.0393	73.353
NQO2	NQO2	96	0.867	0.471	67.4533	82.8909	64.9951
MRPL16	MRPL16	96	10.615	0.457	67.4533	72.763	71.6814
GNAQ	GNAQ	95	14.888	0.475	67.5516	70.7473	63.3235
C11orf73	C11orf73	95	2.53	0.467	67.5516	78.7611	66.9125
BSDC1	BSDC1	94	235.421	0.469	67.65	49.3609	65.9784
UBE2I	UBE2I	94	142.489	0.464	67.65	54.1298	68.3874
ABCB8	ABCB8	93	142.705	0.479	67.7483	54.0806	60.8653
RNF5	RNF5	93	18.892	0.468	67.7483	69.4199	66.2242
ANKRD34A	ANKRD34A	93	13.341	0.46	67.7483	71.2881	70.1573
CTTN	CTTN	93	284.345	0.457	67.7483	47.296	71.6814
KIAA0368	KIAA0368	92	0.513	0.477	67.9449	84.8574	61.8486
SLC25A6	SLC25A6	92	9.265	0.467	67.9449	73.4022	66.9125
AP4B1	AP4B1	92	12.665	0.464	67.9449	71.7306	68.3874
DPY30	DPY30	92	2226.44	0.461	67.9449	15.9784	69.7148
SGTB	SGTB	92	23.246	0.446	67.9449	68.3874	76.0079
SIMC1	SIMC1	91	36.842	0.466	68.1908	65.3884	67.355
MRPL36	MRPL36	91	55.146	0.463	68.1908	62.2911	68.9774
ATP5G1	ATP5G1	91	9.033	0.461	68.1908	73.5988	69.7148
SORCS3	SORCS3	91	10.43	0.457	68.1908	72.9105	71.6814
ATG9A	ATG9A	90	146.36	0.473	68.3874	53.589	64.1593
MED24	MED24	90	67.901	0.47	68.3874	60.4228	65.4376
SERTM1	SERTM1	90	8.871	0.441	68.3874	73.6971	77.7286
TMEM126A	TMEM126A	89	5.845	0.468	68.5349	75.8112	66.2242
MXRA7	MXRA7	88	0.618	0.471	68.5841	84.12	64.9951
AP1B1	AP1B1	88	483.803	0.456	68.5841	39.7247	72.1239
LARP4B	LARP4B	87	12.723	0.475	68.6824	71.6814	63.3235
LMO3	LMO3	87	8.285	0.468	68.6824	74.1396	66.2242
PRDM8	PRDM8	87	12.226	0.467	68.6824	71.9764	66.9125
MGAT5B	MGAT5B	87	87.131	0.464	68.6824	58.5546	68.3874
ACYP2	ACYP2	87	1.792	0.46	68.6824	80.1377	70.1573
SCN1A	SCN1A	87	3.57	0.434	68.6824	77.7778	80.1868
POMGNT1	POMGNT1	86	49.777	0.477	68.9774	63.176	61.8486
PIGH	PIGH	86	4.062	0.476	68.9774	77.2861	62.6844
LRRC20	LRRC20	86	45.073	0.464	68.9774	64.1101	68.3874
KLHL29	KLHL29	86	419.896	0.456	68.9774	42.3304	72.1239
RSRC1	RSRC1	86	3.651	0.456	68.9774	77.4828	72.1239
MEGF8	MEGF8	85	107.801	0.471	69.2232	56.7847	64.9951
SEC31A	SEC31A	85	86.763	0.459	69.2232	58.6037	70.8456
GRIN2B	GRIN2B	85	10.88	0.447	69.2232	72.7139	75.6146
AMPD2	AMPD2	84	110.098	0.469	69.3707	56.6863	65.9784
CACNG7	CACNG7	84	1837.86	0.464	69.3707	18.7316	68.3874
UBL4A	UBL4A	84	82.887	0.464	69.3707	59.0462	68.3874
MAGOH	MAGOH	84	56.706	0.46	69.3707	61.8977	70.1573
PSEN2	PSEN2	84	45.896	0.454	69.3707	63.9626	72.9597
ZMAT4	ZMAT4	84	16.069	0.452	69.3707	70.5015	73.648
FEZ2	FEZ2	83	2.483	0.471	69.6657	78.9086	64.9951
SECISBP2	SECISBP2	83	32.498	0.465	69.6657	66.175	67.8958
WDTC1	WDTC1	83	169.605	0.464	69.6657	52.2124	68.3874
SVOP	SVOP	83	9.156	0.455	69.6657	73.4513	72.4189
AJAP1	AJAP1	83	137.856	0.446	69.6657	54.3756	76.0079
MRPS7	MRPS7	82	98.959	0.462	69.9115	57.5713	69.3215
LRRC49	LRRC49	82	0.784	0.452	69.9115	83.235	73.648
SNX27	SNX27	82	1768.51	0.45	69.9115	19.174	74.6313
CAMK2A	CAMK2A	81	352.972	0.458	70.059	44.5428	71.2389
UBE2R2	UBE2R2	80	448.884	0.467	70.1082	40.9046	66.9125
ACTR1B	ACTR1B	80	25.592	0.459	70.1082	67.6008	70.8456
SOCS7	SOCS7	80	452.303	0.453	70.1082	40.6588	73.353
COG1	COG1	80	24.892	0.449	70.1082	67.7483	74.8771
NTN4	NTN4	80	0.904	0.442	70.1082	82.645	77.3353
PI4KB	PI4KB	79	28.955	0.462	70.354	66.8633	69.3215
PIH1D1	PIH1D1	79	9.153	0.453	70.354	73.5005	73.353
SPTSSB	SPTSSB	79	3.319	0.444	70.354	78.0236	76.7453
GGA2	GGA2	78	23.854	0.472	70.5015	68.1416	64.6018
TMEFF2	TMEFF2	78	23.528	0.468	70.5015	68.3382	66.2242
PDPK1	PDPK1	78	53.651	0.458	70.5015	62.586	71.2389
WDR54	WDR54	78	23.826	0.447	70.5015	68.1908	75.6146
ADARB1	ADARB1	77	1.724	0.469	70.6981	80.236	65.9784
PSPC1	PSPC1	77	37.996	0.46	70.6981	65.1426	70.1573
PDE1B	PDE1B	77	65.694	0.457	70.6981	60.6686	71.6814
TBCA	TBCA	77	30.949	0.448	70.6981	66.3225	75.2212
ARMC8	ARMC8	76	0.691	0.467	70.8948	83.6775	66.9125
LIN7A	LIN7A	76	0.132	0.453	70.8948	88.2989	73.353
EIF3B	EIF3B	76	3185.12	0.429	70.8948	10.1278	82.35
HN1	HN1	75	42.27	0.46	71.0423	64.5526	70.1573
GBA	GBA	75	1410.51	0.459	71.0423	23.353	70.8456
PSMD12	PSMD12	74	24.06	0.472	71.1406	68.0924	64.6018
FAM135B	FAM135B	74	6.257	0.446	71.1406	75.4671	76.0079
SLITRK4	SLITRK4	74	5.181	0.444	71.1406	76.4012	76.7453
ANXA11	ANXA11	73	1.841	0.479	71.2881	79.941	60.8653
TMEM199	TMEM199	73	11.75	0.468	71.2881	72.1731	66.2242
SRP19	SRP19	73	0.582	0.46	71.2881	84.4149	70.1573
RYR2	RYR2	73	32.957	0.454	71.2881	66.0767	72.9597
RAP1GAP2	RAP1GAP2	73	302.591	0.445	71.2881	46.3127	76.4995
CBLN4	CBLN4	73	44.497	0.43	71.2881	64.2085	81.7109
TMEM177	TMEM177	72	1.482	0.461	71.5831	80.8751	69.7148
OSCP1	OSCP1	71	0.726	0.478	71.6323	83.4808	61.3078
TRIM33	TRIM33	71	64.521	0.466	71.6323	60.9636	67.355
HDAC9	HDAC9	71	0.266	0.438	71.6323	86.4307	78.5644
SLC25A25	SLC25A25	70	5.746	0.466	71.7797	75.8604	67.355
UBE2Q2	UBE2Q2	70	0.144	0.466	71.7797	88.1514	67.355
STAR	STAR	70	0.76	0.46	71.7797	83.4317	70.1573
C16orf91	C16orf91	70	2.243	0.458	71.7797	79.351	71.2389
MTUS2	MTUS2	70	355.412	0.443	71.7797	44.4444	77.0895
CMC2	CMC2	69	13.196	0.468	72.0256	71.3864	66.2242
AVPI1	AVPI1	69	6.241	0.466	72.0256	75.5162	67.355
RIC8A	RIC8A	69	13.168	0.461	72.0256	71.4356	69.7148
THAP11	THAP11	69	55.166	0.458	72.0256	62.2419	71.2389
KHDRBS3	KHDRBS3	69	8.679	0.454	72.0256	73.8446	72.9597
OSBPL10	OSBPL10	69	0.082	0.451	72.0256	89.6264	74.0413
GRIK2	GRIK2	69	18.537	0.446	72.0256	69.5674	76.0079
TOMM6	TOMM6	69	17.467	0.442	72.0256	70.0098	77.3353
GLRX5	GLRX5	68	1.916	0.458	72.4189	79.8918	71.2389
ZBTB18	ZBTB18	68	30.227	0.455	72.4189	66.7158	72.4189
KSR2	KSR2	68	145.242	0.441	72.4189	53.6873	77.7286
ARRB2	ARRB2	67	8.725	0.467	72.5664	73.7955	66.9125
C6orf89	C6orf89	67	460.966	0.462	72.5664	40.3147	69.3215
SRPRB	SRPRB	67	35.005	0.462	72.5664	65.7325	69.3215
LRRC14	LRRC14	67	30.466	0.461	72.5664	66.6175	69.7148
TTBK2	TTBK2	67	10.396	0.46	72.5664	72.9597	70.1573
RGS7BP	RGS7BP	67	25.714	0.425	72.5664	67.5025	83.5792
ANKS1B	ANKS1B	66	2.258	0.461	72.8614	79.2527	69.7148
ASIC2	ASIC2	66	1.689	0.446	72.8614	80.2852	76.0079
SYNGAP1	SYNGAP1	65	99.362	0.456	72.9597	57.473	72.1239
DAGLA	DAGLA	65	26.661	0.451	72.9597	67.3058	74.0413
TUBB4A	TUBB4A	65	6.625	0.45	72.9597	75.1229	74.6313
DKC1	DKC1	64	50.204	0.457	73.1072	63.1268	71.6814
MECR	MECR	64	17.546	0.443	73.1072	69.9607	77.0895
SEC13	SEC13	64	68.462	0.44	73.1072	60.3736	78.0236
ANO3	ANO3	64	106.393	0.437	73.1072	57.0796	79.056
KCTD16	KCTD16	64	77.332	0.432	73.1072	59.6362	81.0226
MGRN1	MGRN1	63	8.114	0.463	73.353	74.2871	68.9774
SLIT1	SLIT1	63	1.572	0.457	73.353	80.6293	71.6814
FAM155A	FAM155A	63	286.741	0.456	73.353	47.0993	72.1239
MCTP1	MCTP1	63	0.042	0.438	73.353	90.708	78.5644
CRTAC1	CRTAC1	62	0.91	0.466	73.5497	82.4975	67.355
WDR61	WDR61	62	0.223	0.462	73.5497	86.9223	69.3215
ARHGEF25	ARHGEF25	61	17.014	0.458	73.648	70.2065	71.2389
ARPP21	ARPP21	61	0.155	0.447	73.648	88.0039	75.6146
FAM84A	FAM84A	61	499.446	0.439	73.648	39.1347	78.2694
ANKRD33B	ANKRD33B	61	11.121	0.438	73.648	72.5664	78.5644
GABRA5	GABRA5	61	3.633	0.438	73.648	77.5811	78.5644
PRRT1	PRRT1	60	1.828	0.46	73.8938	79.9902	70.1573
HMGXB3	HMGXB3	60	4.771	0.459	73.8938	76.647	70.8456
IQSEC3	IQSEC3	60	20.258	0.455	73.8938	69.174	72.4189
MAP1LC3A	MAP1LC3A	60	6.518	0.445	73.8938	75.2212	76.4995
IFT22	IFT22	59	49.677	0.46	74.0905	63.2252	70.1573
HPCAL4	HPCAL4	59	7.831	0.455	74.0905	74.5329	72.4189
C17orf51	C17orf51	59	7.718	0.451	74.0905	74.6313	74.0413
ERO1A	ERO1A	58	6.845	0.468	74.238	75.0737	66.2242
PLEKHA5	PLEKHA5	58	11.898	0.451	74.238	72.1239	74.0413
RNF34	RNF34	57	0.91	0.472	74.3363	82.4975	64.6018
ADPRHL1	ADPRHL1	57	5.002	0.465	74.3363	76.4503	67.8958
SRSF8	SRSF8	57	1.378	0.464	74.3363	81.1209	68.3874
C11orf57	C11orf57	57	0.283	0.46	74.3363	86.2832	70.1573
ELAVL2	ELAVL2	57	3.393	0.433	74.3363	77.9744	80.6785
EP400	EP400	55	106.693	0.462	74.5821	57.0305	69.3215
DOPEY2	DOPEY2	55	16.2	0.454	74.5821	70.4523	72.9597
SLC45A1	SLC45A1	55	2.365	0.451	74.5821	79.1544	74.0413
SLC4A8	SLC4A8	55	6.353	0.45	74.5821	75.3687	74.6313
RPH3A	RPH3A	55	1.259	0.441	74.5821	81.4651	77.7286
CNST	CNST	55	439.267	0.431	74.5821	41.3963	81.4651
KCNJ9	KCNJ9	54	120.474	0.444	74.8771	55.5064	76.7453
PCDHGC5	PCDHGC5	54	76.213	0.436	74.8771	59.7837	79.4985
EIF3M	EIF3M	53	0.865	0.455	74.9754	82.94	72.4189
DHX36	DHX36	53	36.149	0.446	74.9754	65.5851	76.0079
PRR13	PRR13	53	39.512	0.445	74.9754	64.7984	76.4995
DCTN5	DCTN5	52	14.639	0.458	75.1229	70.7965	71.2389
C14orf169	C14orf169	51	12.419	0.468	75.1721	71.9272	66.2242
CELF1	CELF1	51	145.101	0.458	75.1721	53.7365	71.2389
CACNA1B	CACNA1B	51	17.139	0.455	75.1721	70.1573	72.4189
TLK1	TLK1	51	0.131	0.455	75.1721	88.3481	72.4189
CACNA2D2	CACNA2D2	51	15.11	0.439	75.1721	70.6981	78.2694
YWHAB	YWHAB	50	3.489	0.449	75.4179	77.9253	74.8771
VLDLR	VLDLR	50	0.197	0.449	75.4179	87.4631	74.8771
ARNT2	ARNT2	49	13.912	0.465	75.5162	70.8948	67.8958
LSM12	LSM12	49	5.303	0.46	75.5162	76.2537	70.1573
MCM4	MCM4	49	3.858	0.457	75.5162	77.3845	71.6814
HINT3	HINT3	49	220.846	0.451	75.5162	49.9017	74.0413
TCTEX1D2	TCTEX1D2	49	0.187	0.444	75.5162	87.8073	76.7453
NDUFAF2	NDUFAF2	49	6.939	0.443	75.5162	74.9754	77.0895
HIRA	HIRA	49	1433.25	0.435	75.5162	23.058	79.7443
DCTPP1	DCTPP1	48	0.298	0.462	75.8604	86.0374	69.3215
G6PD	G6PD	48	4.097	0.454	75.8604	77.237	72.9597
PGM2L1	PGM2L1	48	18.572	0.447	75.8604	69.5182	75.6146
SSSCA1	SSSCA1	48	11.364	0.442	75.8604	72.3206	77.3353
RAD50	RAD50	47	4.128	0.463	76.057	77.1386	68.9774
VOPP1	VOPP1	47	17.977	0.461	76.057	69.6657	69.7148
POLR3K	POLR3K	47	20.331	0.456	76.057	69.1249	72.1239
KCTD10	KCTD10	47	6.974	0.454	76.057	74.8771	72.9597
SLC25A38	SLC25A38	47	3.637	0.454	76.057	77.532	72.9597
VIPAS39	VIPAS39	47	12.012	0.452	76.057	72.0747	73.648
TCF20	TCF20	47	9.947	0.452	76.057	73.2055	73.648
TAF11	TAF11	47	2.886	0.452	76.057	78.4661	73.648
DNAJC12	DNAJC12	47	12.595	0.451	76.057	71.7797	74.0413
URB1	URB1	47	43.037	0.448	76.057	64.5034	75.2212
VWA7	VWA7	47	0.61	0.448	76.057	84.1691	75.2212
SAP18	SAP18	47	1.268	0.447	76.057	81.4159	75.6146
SLC16A14	SLC16A14	47	0.13	0.436	76.057	88.3972	79.4985
GRHPR	GRHPR	47	9.099	0.435	76.057	73.5497	79.7443
AKR1A1	AKR1A1	47	2.909	0.433	76.057	78.3677	80.6785
DENND4B	DENND4B	47	311.599	0.432	76.057	46.0177	81.0226
COASY	COASY	47	72.338	0.426	76.057	59.9803	83.1367
VPS4A	VPS4A	47	49.586	0.426	76.057	63.2743	83.1367
SLC35B1	SLC35B1	46	0.223	0.452	76.942	86.9223	73.648
SLC7A4	SLC7A4	46	2.945	0.443	76.942	78.2694	77.0895
SLC29A1	SLC29A1	45	1.407	0.463	77.0403	81.0718	68.9774
ZC3H12B	ZC3H12B	45	69.518	0.442	77.0403	60.2753	77.3353
NEFL	NEFL	45	3.827	0.439	77.0403	77.4336	78.2694
LNP1	LNP1	44	0.205	0.453	77.1878	87.2665	73.353
NDUFB5	NDUFB5	44	0.436	0.446	77.1878	85.1524	76.0079
HARS2	HARS2	44	8.424	0.444	77.1878	73.9921	76.7453
NDUFB2	NDUFB2	44	260.748	0.428	77.1878	48.1809	82.645
MED7	MED7	43	0.212	0.448	77.3845	87.0698	75.2212
ASS1	ASS1	43	0.285	0.446	77.3845	86.1849	76.0079
NOB1	NOB1	43	53.868	0.444	77.3845	62.5369	76.7453
PRDM2	PRDM2	43	7.046	0.437	77.3845	74.7788	79.056
C5orf30	C5orf30	43	87.993	0.433	77.3845	58.4562	80.6785
ADGRL2	ADGRL2	43	2.488	0.426	77.3845	78.8594	83.1367
VSTM5	VSTM5	42	0.161	0.443	77.6794	87.8564	77.0895
FBXO10	FBXO10	42	192.098	0.439	77.6794	51.1308	78.2694
RER1	RER1	42	120.151	0.431	77.6794	55.6047	81.4651
PCDH1	PCDH1	41	2.383	0.454	77.8269	79.1052	72.9597
UBR4	UBR4	41	67.219	0.451	77.8269	60.5211	74.0413
TUBA1B	TUBA1B	41	4.486	0.446	77.8269	76.942	76.0079
GLMN	GLMN	41	0.028	0.435	77.8269	91.2488	79.7443
NEURL4	NEURL4	41	17.831	0.434	77.8269	69.8132	80.1868
RNMTL1	RNMTL1	40	0.568	0.449	78.0728	84.4641	74.8771
SEC62	SEC62	40	0.792	0.432	78.0728	83.1367	81.0226
SNRPD3	SNRPD3	39	1.061	0.458	78.1711	82.0551	71.2389
ST8SIA5	ST8SIA5	39	2.806	0.432	78.1711	78.5644	81.0226
GLB1L3	GLB1L3	38	0.536	0.451	78.2694	84.6608	74.0413
PPP1R3F	PPP1R3F	38	1.651	0.447	78.2694	80.531	75.6146
SDHA	SDHA	38	0.067	0.444	78.2694	89.823	76.7453
ASPHD2	ASPHD2	38	51.245	0.438	78.2694	63.0285	78.5644
ACO2	ACO2	37	8.964	0.442	78.4661	73.648	77.3353
FN3KRP	FN3KRP	37	0.266	0.437	78.4661	86.4307	79.056
PORCN	PORCN	36	0.242	0.448	78.5644	86.7257	75.2212
MED10	MED10	36	0.854	0.44	78.5644	82.9892	78.0236
FBXW9	FBXW9	36	0.127	0.437	78.5644	88.5447	79.056
MRPL18	MRPL18	36	8.618	0.434	78.5644	73.8938	80.1868
ARHGEF2	ARHGEF2	35	62.713	0.459	78.7611	61.2094	70.8456
PCGF3	PCGF3	35	1.238	0.449	78.7611	81.6126	74.8771
MTMR12	MTMR12	35	37.303	0.438	78.7611	65.2901	78.5644
FGD1	FGD1	35	26.832	0.434	78.7611	67.2566	80.1868
CAMK1D	CAMK1D	34	124.112	0.434	78.9577	55.1622	80.1868
CTSA	CTSA	34	5.239	0.432	78.9577	76.3029	81.0226
SMARCD1	SMARCD1	34	4.103	0.43	78.9577	77.1878	81.7109
PSMA5	PSMA5	34	3.553	0.42	78.9577	77.8269	85.1524
BCL2L1	BCL2L1	34	664.749	0.417	78.9577	35.2999	86.1849
PHB	PHB	34	185.231	0.411	78.9577	51.4749	87.7089
PIM2	PIM2	33	0.005	0.446	79.2527	92.2812	76.0079
TMEM184C	TMEM184C	33	859.612	0.428	79.2527	31.4159	82.645
CMSS1	CMSS1	33	0.597	0.427	79.2527	84.3166	82.9892
DENND5B	DENND5B	33	216.68	0.425	79.2527	49.9508	83.5792
DDX28	DDX28	33	350.983	0.421	79.2527	44.6411	84.8574
NLN	NLN	32	1.688	0.452	79.4985	80.3343	73.648
LDHA	LDHA	32	0.045	0.45	79.4985	90.5605	74.6313
ZNF280B	ZNF280B	32	2.638	0.437	79.4985	78.6627	79.056
CAMK1G	CAMK1G	32	0.147	0.437	79.4985	88.0531	79.056
CHST1	CHST1	32	44.368	0.434	79.4985	64.2576	80.1868
C11orf74	C11orf74	32	1.465	0.426	79.4985	80.9735	83.1367
FKBP1A	FKBP1A	31	5.328	0.442	79.7935	76.2045	77.3353
RPA2	RPA2	31	0.021	0.44	79.7935	91.4946	78.0236
TSPYL2	TSPYL2	31	0.778	0.438	79.7935	83.3333	78.5644
GLRX2	GLRX2	31	0.881	0.435	79.7935	82.7434	79.7443
CNIH3	CNIH3	31	0.535	0.435	79.7935	84.7099	79.7443
ZNF629	ZNF629	31	403.929	0.433	79.7935	42.9204	80.6785
CUL7	CUL7	31	504.645	0.43	79.7935	39.0855	81.7109
NRIP3	NRIP3	31	1.646	0.43	79.7935	80.5801	81.7109
RASGRP1	RASGRP1	31	1.493	0.429	79.7935	80.826	82.35
RBSN	RBSN	31	594.032	0.409	79.7935	36.6273	88.1023
C3orf18	C3orf18	30	8.359	0.434	80.2852	74.0413	80.1868
PCP4L1	PCP4L1	30	0.998	0.426	80.2852	82.2517	83.1367
ARMCX5	ARMCX5	30	0.145	0.423	80.2852	88.1023	84.2675
RRP12	RRP12	29	0	0.46	80.4326	92.7237	70.1573
GATAD2B	GATAD2B	29	8.55	0.45	80.4326	73.943	74.6313
MRPL49	MRPL49	29	1.094	0.441	80.4326	82.0059	77.7286
AGAP1	AGAP1	29	113.585	0.424	80.4326	56.4897	83.9725
FAM207A	FAM207A	29	0.383	0.422	80.4326	85.6441	84.4641
GOLGA2	GOLGA2	28	0.584	0.442	80.6785	84.3658	77.3353
CACNA1C	CACNA1C	28	2.423	0.44	80.6785	78.9577	78.0236
EMC3	EMC3	28	4.804	0.438	80.6785	76.5978	78.5644
MAPK13	MAPK13	28	1.522	0.435	80.6785	80.6785	79.7443
RBFA	RBFA	28	0.035	0.435	80.6785	91.0029	79.7443
PSMG1	PSMG1	28	0.13	0.43	80.6785	88.3972	81.7109
ATG13	ATG13	28	2.901	0.419	80.6785	78.4169	85.5457
NOL7	NOL7	28	590.324	0.418	80.6785	36.7257	85.8899
NEIL2	NEIL2	28	2.578	0.418	80.6785	78.7119	85.8899
EPB41L3	EPB41L3	28	29.524	0.412	80.6785	66.8142	87.2173
SLC8A1	SLC8A1	28	0.567	0.41	80.6785	84.5133	88.0039
MORN4	MORN4	27	0.057	0.455	81.2193	90.1672	72.4189
BZW2	BZW2	27	0	0.445	81.2193	92.7237	76.4995
KPNA6	KPNA6	27	12.922	0.435	81.2193	71.5339	79.7443
SPA17	SPA17	27	0.024	0.434	81.2193	91.4454	80.1868
SNRPB	SNRPB	27	2.417	0.428	81.2193	79.0069	82.645
PACS1	PACS1	27	2.259	0.426	81.2193	79.2035	83.1367
UBE2W	UBE2W	27	0	0.426	81.2193	92.7237	83.1367
SRF	SRF	27	20.889	0.425	81.2193	69.0265	83.5792
MAP7D2	MAP7D2	27	1.146	0.42	81.2193	81.8584	85.1524
TERF1	TERF1	26	0.12	0.447	81.6618	88.8397	75.6146
MEST	MEST	26	0.214	0.439	81.6618	87.0206	78.2694
C19orf66	C19orf66	26	0.495	0.432	81.6618	85.0049	81.0226
PHF23	PHF23	26	12.756	0.425	81.6618	71.6323	83.5792
CDH10	CDH10	26	0.015	0.42	81.6618	91.7404	85.1524
CLSTN2	CLSTN2	26	1.362	0.413	81.6618	81.1701	86.9715
ALG1	ALG1	26	1.673	0.412	81.6618	80.3835	87.2173
TUBB3	TUBB3	26	1.247	0.412	81.6618	81.5634	87.2173
TMEM63C	TMEM63C	25	0.677	0.442	82.0551	83.7758	77.3353
SLC8A3	SLC8A3	25	0.698	0.432	82.0551	83.6283	81.0226
GAPVD1	GAPVD1	25	54.565	0.424	82.0551	62.4385	83.9725
OPN3	OPN3	25	1.229	0.423	82.0551	81.7601	84.2675
PCDH7	PCDH7	25	1.124	0.421	82.0551	81.9567	84.8574
MORN2	MORN2	25	0.112	0.419	82.0551	88.9872	85.5457
CHMP1A	CHMP1A	25	1.668	0.412	82.0551	80.4326	87.2173
EBP	EBP	24	0	0.457	82.3992	92.7237	71.6814
OSBPL6	OSBPL6	24	10.021	0.448	82.3992	73.1563	75.2212
ZMIZ2	ZMIZ2	24	5.214	0.431	82.3992	76.352	81.4651
TMEM155	TMEM155	24	0.91	0.43	82.3992	82.4975	81.7109
CHST15	CHST15	24	0.786	0.43	82.3992	83.1858	81.7109
RUVBL1	RUVBL1	24	8.192	0.429	82.3992	74.1888	82.35
UBC	UBC	24	0.714	0.428	82.3992	83.5792	82.645
MRPL24	MRPL24	24	0.348	0.424	82.3992	85.8899	83.9725
EEF1B2	EEF1B2	24	1.023	0.421	82.3992	82.1534	84.8574
RSPO2	RSPO2	24	2.008	0.407	82.3992	79.7935	88.5447
RNF113A	RNF113A	23	0.192	0.433	82.8909	87.7089	80.6785
SHISA7	SHISA7	23	10.246	0.428	82.8909	73.058	82.645
PPP3CA	PPP3CA	23	4.367	0.422	82.8909	77.0403	84.4641
CNTN3	CNTN3	23	0.018	0.422	82.8909	91.6421	84.4641
PRKAA2	PRKAA2	23	4.676	0.417	82.8909	76.6962	86.1849
EIF1AD	EIF1AD	22	0.348	0.449	83.1367	85.8899	74.8771
MCHR1	MCHR1	22	0.263	0.43	83.1367	86.529	81.7109
TIMM10B	TIMM10B	22	444.005	0.415	83.1367	41.2488	86.4307
AMBRA1	AMBRA1	22	1.668	0.406	83.1367	80.4326	89.0364
PIAS2	PIAS2	21	0.061	0.441	83.3333	90.0688	77.7286
DEDD	DEDD	21	3.253	0.428	83.3333	78.0728	82.645
RNF44	RNF44	21	13.707	0.425	83.3333	71.0423	83.5792
PTH2R	PTH2R	21	0.012	0.419	83.3333	91.9371	85.5457
SRSF9	SRSF9	21	2.12	0.407	83.3333	79.5969	88.5447
BCKDK	BCKDK	21	16.867	0.404	83.3333	70.2557	89.528
SCG2	SCG2	21	1.008	0.401	83.3333	82.2026	90.118
RITA1	RITA1	20	0.118	0.441	83.6775	88.8889	77.7286
PAK1IP1	PAK1IP1	20	0.013	0.437	83.6775	91.8387	79.056
CXorf40B	CXorf40B	20	1.186	0.42	83.6775	81.8092	85.1524
EXOC3	EXOC3	20	0.226	0.418	83.6775	86.8732	85.8899
ELMO2	ELMO2	20	2.091	0.414	83.6775	79.646	86.6765
KDM2B	KDM2B	19	0.063	0.448	83.9233	89.9213	75.2212
CELF6	CELF6	19	0.88	0.44	83.9233	82.7925	78.0236
FAM134B	FAM134B	19	0.956	0.437	83.9233	82.3992	79.056
GMPR2	GMPR2	19	0	0.434	83.9233	92.7237	80.1868
RDH11	RDH11	19	0.04	0.427	83.9233	90.8063	82.9892
NFU1	NFU1	19	0.005	0.421	83.9233	92.2812	84.8574
COPZ1	COPZ1	19	1.431	0.416	83.9233	81.0226	86.3815
MTCL1	MTCL1	19	0.052	0.414	83.9233	90.3638	86.6765
RPAIN	RPAIN	19	0.009	0.414	83.9233	92.0354	86.6765
FBXW7	FBXW7	19	1.466	0.39	83.9233	80.9243	92.0846
B9D1	B9D1	19	0.6	0.389	83.9233	84.2183	92.2812
AQP11	AQP11	18	0	0.449	84.4641	92.7237	74.8771
ZNRF1	ZNRF1	18	0.045	0.445	84.4641	90.5605	76.4995
C22orf29	C22orf29	18	0.036	0.439	84.4641	90.9538	78.2694
CHCHD4	CHCHD4	18	6.118	0.43	84.4641	75.5654	81.7109
TTLL12	TTLL12	18	1.796	0.43	84.4641	80.0885	81.7109
EXOSC1	EXOSC1	18	0.02	0.424	84.4641	91.5438	83.9725
MALSU1	MALSU1	18	0.428	0.422	84.4641	85.2507	84.4641
CRY2	CRY2	18	0.507	0.42	84.4641	84.9066	85.1524
NOL4	NOL4	18	0.599	0.411	84.4641	84.2675	87.7089
ROBO2	ROBO2	18	0	0.402	84.4641	92.7237	89.9705
EIF2B4	EIF2B4	18	8.752	0.391	84.4641	73.7463	91.8879
TRIM27	TRIM27	17	0.549	0.436	85.0049	84.6116	79.4985
CCNB1	CCNB1	17	0	0.436	85.0049	92.7237	79.4985
JADE1	JADE1	17	0.628	0.433	85.0049	83.9233	80.6785
C18orf21	C18orf21	17	0	0.432	85.0049	92.7237	81.0226
PHF5A	PHF5A	17	1.313	0.426	85.0049	81.3176	83.1367
BOLA3	BOLA3	17	0.034	0.415	85.0049	91.0521	86.4307
PUM1	PUM1	17	13.273	0.414	85.0049	71.3373	86.6765
STK25	STK25	17	0.284	0.408	85.0049	86.234	88.2006
TADA2B	TADA2B	17	35.218	0.383	85.0049	65.6342	93.5595
C8orf46	C8orf46	16	0	0.437	85.4474	92.7237	79.056
PPL	PPL	16	2.046	0.429	85.4474	79.6952	82.35
RABGEF1	RABGEF1	16	0.006	0.429	85.4474	92.1337	82.35
SNRPD1	SNRPD1	16	0.121	0.421	85.4474	88.7906	84.8574
TIAM2	TIAM2	16	2.528	0.418	85.4474	78.8102	85.8899
TMOD1	TMOD1	16	2.838	0.415	85.4474	78.5152	86.4307
ZSCAN18	ZSCAN18	16	1.144	0.411	85.4474	81.9076	87.7089
LINC00493	LINC00493	16	0.055	0.398	85.4474	90.2163	90.708
LSM1	LSM1	16	2.182	0.39	85.4474	79.4494	92.0846
GMDS	GMDS	15	0	0.438	85.8899	92.7237	78.5644
PTPRF	PTPRF	15	0.726	0.432	85.8899	83.4808	81.0226
C22orf39	C22orf39	15	2.179	0.43	85.8899	79.4985	81.7109
GGCT	GGCT	15	0	0.426	85.8899	92.7237	83.1367
MUL1	MUL1	15	0.383	0.421	85.8899	85.6441	84.8574
ZCCHC3	ZCCHC3	15	0.784	0.419	85.8899	83.235	85.5457
RAC1	RAC1	15	0	0.419	85.8899	92.7237	85.5457
EIF3F	EIF3F	15	0.196	0.417	85.8899	87.5615	86.1849
FGF9	FGF9	15	0.107	0.412	85.8899	89.1839	87.2173
SETD5	SETD5	15	1.918	0.409	85.8899	79.8427	88.1023
FAM217B	FAM217B	15	6.305	0.406	85.8899	75.4179	89.0364
SPAST	SPAST	15	128.972	0.398	85.8899	54.9164	90.708
AKAP5	AKAP5	15	12.957	0.397	85.8899	71.4848	91.0521
PCSK1	PCSK1	15	0.279	0.393	85.8899	86.3815	91.5929
TTI1	TTI1	14	0	0.447	86.5782	92.7237	75.6146
CD83	CD83	14	0	0.434	86.5782	92.7237	80.1868
SH3PXD2A	SH3PXD2A	14	0.005	0.431	86.5782	92.2812	81.4651
ARV1	ARV1	14	0	0.431	86.5782	92.7237	81.4651
CCDC64	CCDC64	14	0.396	0.43	86.5782	85.5457	81.7109
TRAPPC2P1	TRAPPC2P1	14	0	0.425	86.5782	92.7237	83.5792
FOXRED1	FOXRED1	14	0	0.424	86.5782	92.7237	83.9725
PLEKHG5	PLEKHG5	14	9.281	0.42	86.5782	73.353	85.1524
ZNF184	ZNF184	14	0.412	0.415	86.5782	85.3982	86.4307
CCDC51	CCDC51	14	0.562	0.413	86.5782	84.5624	86.9715
NDUFB3	NDUFB3	14	0.397	0.411	86.5782	85.4966	87.7089
OGDH	OGDH	14	0.797	0.408	86.5782	83.0875	88.2006
SSTR1	SSTR1	14	0.005	0.408	86.5782	92.2812	88.2006
PLEKHA6	PLEKHA6	14	0.288	0.404	86.5782	86.1357	89.528
ZC3H7B	ZC3H7B	14	15.439	0.403	86.5782	70.5998	89.7247
EIF3I	EIF3I	14	0.468	0.399	86.5782	85.0541	90.413
RBM8A	RBM8A	14	21.495	0.398	86.5782	68.8791	90.708
GAK	GAK	14	0.189	0.393	86.5782	87.7581	91.5929
DDRGK1	DDRGK1	14	1.302	0.387	86.5782	81.3668	92.6254
CCDC85A	CCDC85A	14	4.649	0.384	86.5782	76.7945	93.3137
FAM171A1	FAM171A1	14	98.156	0.365	86.5782	57.7188	96.5093
UTP14A	UTP14A	13	0	0.438	87.6106	92.7237	78.5644
PTER	PTER	13	0.037	0.42	87.6106	90.9046	85.1524
FOXO3	FOXO3	13	24.827	0.41	87.6106	67.8466	88.0039
SENP3	SENP3	13	0.31	0.408	87.6106	85.9882	88.2006
EXOSC9	EXOSC9	13	0	0.405	87.6106	92.7237	89.2822
CAPN5	CAPN5	12	0	0.448	87.8564	92.7237	75.2212
CAND2	CAND2	12	2.016	0.436	87.8564	79.7443	79.4985
ANKRD42	ANKRD42	12	0	0.424	87.8564	92.7237	83.9725
ARID4B	ARID4B	12	0.027	0.422	87.8564	91.2979	84.4641
ICT1	ICT1	12	0	0.422	87.8564	92.7237	84.4641
GREM2	GREM2	12	0	0.417	87.8564	92.7237	86.1849
P2RX5	P2RX5	12	0	0.406	87.8564	92.7237	89.0364
SH2D5	SH2D5	12	0.688	0.403	87.8564	83.7266	89.7247
RRP1	RRP1	12	0	0.403	87.8564	92.7237	89.7247
MNT	MNT	12	0.888	0.399	87.8564	82.6942	90.413
SYT11	SYT11	12	53.136	0.385	87.8564	62.7335	93.117
HPS6	HPS6	12	0.197	0.384	87.8564	87.4631	93.3137
TOMM34	TOMM34	11	0.025	0.428	88.4464	91.3471	82.645
PGBD1	PGBD1	11	0.005	0.422	88.4464	92.2812	84.4641
TACC2	TACC2	11	0	0.422	88.4464	92.7237	84.4641
CPLX2	CPLX2	11	0.111	0.419	88.4464	89.0855	85.5457
ZFAND2A	ZFAND2A	11	0.005	0.418	88.4464	92.2812	85.8899
CETN2	CETN2	11	0.873	0.412	88.4464	82.8417	87.2173
APOO	APOO	11	0.006	0.411	88.4464	92.1337	87.7089
ACYP1	ACYP1	11	0.077	0.408	88.4464	89.6755	88.2006
RPUSD3	RPUSD3	11	0.063	0.407	88.4464	89.9213	88.5447
NLE1	NLE1	11	0.122	0.4	88.4464	88.6922	90.2655
CNR1	CNR1	11	0.005	0.399	88.4464	92.2812	90.413
PPP1R3E	PPP1R3E	11	0.927	0.397	88.4464	82.4484	91.0521
RALGPS1	RALGPS1	11	2.254	0.396	88.4464	79.3019	91.2488
LRTM2	LRTM2	11	1.497	0.396	88.4464	80.7768	91.2488
PRUNE	PRUNE	11	0.113	0.39	88.4464	88.9381	92.0846
CALCOCO1	CALCOCO1	11	13.743	0.365	88.4464	70.9931	96.5093
TMEM8B	TMEM8B	11	2.229	0.365	88.4464	79.4002	96.5093
FAM53C	FAM53C	11	1.039	0.364	88.4464	82.1042	96.706
NRD1	NRD1	10	0	0.43	89.3314	92.7237	81.7109
MPPED2	MPPED2	10	0	0.425	89.3314	92.7237	83.5792
NIM1K	NIM1K	10	0.139	0.419	89.3314	88.2006	85.5457
EXOSC7	EXOSC7	10	0	0.412	89.3314	92.7237	87.2173
MED9	MED9	10	0.211	0.411	89.3314	87.119	87.7089
ODF2	ODF2	10	0.211	0.407	89.3314	87.119	88.5447
MRPL32	MRPL32	10	0	0.406	89.3314	92.7237	89.0364
HAPLN4	HAPLN4	10	3.574	0.394	89.3314	77.7286	91.4454
EZH1	EZH1	10	0.624	0.393	89.3314	84.0708	91.5929
AIMP2	AIMP2	10	0.998	0.387	89.3314	82.2517	92.6254
SPG7	SPG7	10	2.778	0.385	89.3314	78.6136	93.117
CREB3	CREB3	10	0.099	0.382	89.3314	89.2822	93.7561
CTNNBL1	CTNNBL1	10	0.066	0.381	89.3314	89.8722	93.9528
KCNJ12	KCNJ12	10	0.256	0.38	89.3314	86.6765	94.1495
KLF13	KLF13	10	10.492	0.357	89.3314	72.8614	97.3943
FARS2	FARS2	9	0	0.433	90.0688	92.7237	80.6785
PPM1J	PPM1J	9	0.011	0.415	90.0688	91.9862	86.4307
MAN1C1	MAN1C1	9	0.257	0.414	90.0688	86.6273	86.6765
CLOCK	CLOCK	9	0.004	0.413	90.0688	92.6254	86.9715
AP3S1	AP3S1	9	0.096	0.412	90.0688	89.3314	87.2173
HSPB11	HSPB11	9	0.033	0.412	90.0688	91.1504	87.2173
KHK	KHK	9	12.015	0.407	90.0688	72.0256	88.5447
C14orf166	C14orf166	9	0	0.407	90.0688	92.7237	88.5447
SMIM8	SMIM8	9	0	0.407	90.0688	92.7237	88.5447
NME5	NME5	9	0	0.405	90.0688	92.7237	89.2822
C8orf59	C8orf59	9	0	0.392	90.0688	92.7237	91.7896
STX4	STX4	9	0.625	0.391	90.0688	83.9725	91.8879
SSR1	SSR1	9	2032.32	0.389	90.0688	17.355	92.2812
RMND1	RMND1	9	0.161	0.389	90.0688	87.8564	92.2812
DDT	DDT	9	0	0.388	90.0688	92.7237	92.5762
CDH12	CDH12	9	0	0.386	90.0688	92.7237	92.8712
PCLO	PCLO	9	0.204	0.384	90.0688	87.3648	93.3137
ZNF576	ZNF576	9	0.085	0.384	90.0688	89.4789	93.3137
HTR2A	HTR2A	9	0.047	0.384	90.0688	90.4621	93.3137
ALYREF	ALYREF	9	0.625	0.381	90.0688	83.9725	93.9528
PDK3	PDK3	8	0	0.435	91.0521	92.7237	79.7443
TMEM70	TMEM70	8	0	0.429	91.0521	92.7237	82.35
NPM3	NPM3	8	0	0.425	91.0521	92.7237	83.5792
USP2	USP2	8	0.063	0.418	91.0521	89.9213	85.8899
CNPY2	CNPY2	8	0.122	0.414	91.0521	88.6922	86.6765
DUSP22	DUSP22	8	0.208	0.407	91.0521	87.2173	88.5447
KHDC1	KHDC1	8	0	0.407	91.0521	92.7237	88.5447
DRG2	DRG2	8	0	0.403	91.0521	92.7237	89.7247
MRPL40	MRPL40	8	0	0.401	91.0521	92.7237	90.118
TBC1D22A	TBC1D22A	8	0	0.4	91.0521	92.7237	90.2655
CORO6	CORO6	8	1.345	0.399	91.0521	81.2193	90.413
TMEM14B	TMEM14B	8	0	0.398	91.0521	92.7237	90.708
C12orf57	C12orf57	8	0.229	0.389	91.0521	86.824	92.2812
DBNL	DBNL	8	0.466	0.387	91.0521	85.1032	92.6254
STX8	STX8	8	0	0.386	91.0521	92.7237	92.8712
APBB3	APBB3	8	0.008	0.385	91.0521	92.0846	93.117
PSMG2	PSMG2	8	0.054	0.383	91.0521	90.2655	93.5595
SS18L2	SS18L2	8	0.095	0.38	91.0521	89.3805	94.1495
SYT5	SYT5	8	0	0.375	91.0521	92.7237	94.9853
SPATA2	SPATA2	8	3.195	0.365	91.0521	78.1219	96.5093
SIKE1	SIKE1	8	31.89	0.357	91.0521	66.2734	97.3943
AGPS	AGPS	8	5.577	0.31	91.0521	76.057	99.8525
DYM	DYM	7	0	0.423	92.1337	92.7237	84.2675
ATXN2	ATXN2	7	0.354	0.412	92.1337	85.7915	87.2173
SEC61G	SEC61G	7	0	0.398	92.1337	92.7237	90.708
ABTB1	ABTB1	7	0	0.396	92.1337	92.7237	91.2488
CKAP4	CKAP4	7	0.047	0.394	92.1337	90.4621	91.4454
TMEM186	TMEM186	7	0.019	0.394	92.1337	91.5929	91.4454
KIAA0408	KIAA0408	7	0	0.39	92.1337	92.7237	92.0846
ZDHHC22	ZDHHC22	7	0.125	0.386	92.1337	88.6431	92.8712
N4BP1	N4BP1	7	0.238	0.38	92.1337	86.7748	94.1495
SH3BP5L	SH3BP5L	7	0.128	0.372	92.1337	88.4956	95.4277
PITPNM2	PITPNM2	7	0.85	0.371	92.1337	83.0383	95.5752
ZNF365	ZNF365	7	0.156	0.368	92.1337	87.9548	95.9685
C4orf3	C4orf3	7	1.238	0.351	92.1337	81.6126	97.8368
CIRH1A	CIRH1A	6	0	0.427	92.7729	92.7237	82.9892
LRRFIP1	LRRFIP1	6	0	0.42	92.7729	92.7237	85.1524
PDCL3	PDCL3	6	0.205	0.407	92.7729	87.2665	88.5447
CELSR3	CELSR3	6	0.094	0.405	92.7729	89.4297	89.2822
DCBLD2	DCBLD2	6	0	0.399	92.7729	92.7237	90.413
SORBS2	SORBS2	6	0	0.399	92.7729	92.7237	90.413
FLOT2	FLOT2	6	0.025	0.398	92.7729	91.3471	90.708
FABP3	FABP3	6	0.014	0.395	92.7729	91.7896	91.3963
FUS	FUS	6	0.013	0.389	92.7729	91.8387	92.2812
SYVN1	SYVN1	6	0	0.386	92.7729	92.7237	92.8712
BOD1L1	BOD1L1	6	0.127	0.385	92.7729	88.5447	93.117
PAK7	PAK7	6	0	0.383	92.7729	92.7237	93.5595
MPV17	MPV17	6	0.35	0.382	92.7729	85.8407	93.7561
C11orf98	C11orf98	6	0.193	0.382	92.7729	87.6598	93.7561
CPNE4	CPNE4	6	0.506	0.38	92.7729	84.9558	94.1495
FNDC4	FNDC4	6	0.085	0.379	92.7729	89.4789	94.4936
AARS2	AARS2	6	4.974	0.378	92.7729	76.4995	94.6411
MYADM	MYADM	6	0.043	0.378	92.7729	90.6588	94.6411
STK35	STK35	6	1.765	0.377	92.7729	80.1868	94.7886
TMEM229B	TMEM229B	6	0.034	0.374	92.7729	91.0521	95.0836
CLCN7	CLCN7	6	0.282	0.373	92.7729	86.3324	95.2802
KCNS1	KCNS1	6	0.262	0.373	92.7729	86.5782	95.2802
VPS37A	VPS37A	6	34.482	0.364	92.7729	65.88	96.706
PCDH8	PCDH8	6	0.083	0.364	92.7729	89.5772	96.706
KLC4	KLC4	6	4.655	0.362	92.7729	76.7453	96.9518
MCHR2	MCHR2	6	0.383	0.359	92.7729	85.6441	97.1976
INPP5K	INPP5K	6	0.073	0.359	92.7729	89.7247	97.1976
KDELR1	KDELR1	6	0.017	0.351	92.7729	91.6912	97.8368
KCND3	KCND3	6	6.065	0.35	92.7729	75.6146	97.9351
PPP1R16B	PPP1R16B	6	1.514	0.338	92.7729	80.7276	98.6726
EIF4E	EIF4E	6	6.424	0.333	92.7729	75.2704	99.0167
POLB	POLB	5	0	0.413	94.297	92.7237	86.9715
ZNF706	ZNF706	5	0	0.413	94.297	92.7237	86.9715
RIPPLY2	RIPPLY2	5	0.006	0.408	94.297	92.1337	88.2006
BRINP2	BRINP2	5	0.196	0.406	94.297	87.5615	89.0364
DPH1	DPH1	5	0	0.404	94.297	92.7237	89.528
ASAH2B	ASAH2B	5	0	0.402	94.297	92.7237	89.9705
C9orf129	C9orf129	5	0	0.4	94.297	92.7237	90.2655
KBTBD7	KBTBD7	5	0.004	0.397	94.297	92.6254	91.0521
SYNPO2	SYNPO2	5	0	0.397	94.297	92.7237	91.0521
STX18	STX18	5	0.133	0.392	94.297	88.2498	91.7896
MAPK3	MAPK3	5	0.059	0.391	94.297	90.118	91.8879
NFIX	NFIX	5	0.069	0.389	94.297	89.7738	92.2812
SGIP1	SGIP1	5	0	0.387	94.297	92.7237	92.6254
EWSR1	EWSR1	5	0	0.383	94.297	92.7237	93.5595
MAP4K2	MAP4K2	5	0.103	0.378	94.297	89.233	94.6411
FLAD1	FLAD1	5	0	0.376	94.297	92.7237	94.9361
AKIRIN1	AKIRIN1	5	0.529	0.37	94.297	84.8083	95.7227
TIMM9	TIMM9	5	0	0.37	94.297	92.7237	95.7227
PITPNM1	PITPNM1	5	24.872	0.366	94.297	67.7974	96.2635
SYF2	SYF2	5	0	0.366	94.297	92.7237	96.2635
C1QL3	C1QL3	5	0.053	0.359	94.297	90.3147	97.1976
MBTPS2	MBTPS2	5	3.097	0.355	94.297	78.1711	97.5418
HS6ST1	HS6ST1	5	0	0.353	94.297	92.7237	97.7384
SSH1	SSH1	5	0.402	0.336	94.297	85.4474	98.8692
TUBGCP4	TUBGCP4	5	5.989	0.326	94.297	75.7129	99.4592
ACTN4	ACTN4	4	0	0.423	95.5261	92.7237	84.2675
SYNPR	SYNPR	4	0	0.403	95.5261	92.7237	89.7247
PPRC1	PPRC1	4	0	0.386	95.5261	92.7237	92.8712
NTNG1	NTNG1	4	0	0.381	95.5261	92.7237	93.9528
DRD1	DRD1	4	0	0.38	95.5261	92.7237	94.1495
TPBG	TPBG	4	0	0.373	95.5261	92.7237	95.2802
FASN	FASN	4	0.032	0.372	95.5261	91.1996	95.4277
SRRD	SRRD	4	0	0.372	95.5261	92.7237	95.4277
SEC14L5	SEC14L5	4	0.108	0.371	95.5261	89.1347	95.5752
SEZ6	SEZ6	4	0	0.368	95.5261	92.7237	95.9685
FAM73B	FAM73B	4	0	0.366	95.5261	92.7237	96.2635
RARB	RARB	4	0	0.366	95.5261	92.7237	96.2635
RNF40	RNF40	4	0	0.363	95.5261	92.7237	96.9027
UPF2	UPF2	4	11.213	0.348	95.5261	72.3697	98.1318
BAZ1B	BAZ1B	4	0.112	0.345	95.5261	88.9872	98.2793
CTDP1	CTDP1	4	0	0.337	95.5261	92.7237	98.7709
DCLK2	DCLK2	3	0	0.405	96.3127	92.7237	89.2822
EPHB2	EPHB2	3	0	0.402	96.3127	92.7237	89.9705
SLC7A8	SLC7A8	3	0	0.398	96.3127	92.7237	90.708
ZNF540	ZNF540	3	0	0.38	96.3127	92.7237	94.1495
COMMD1	COMMD1	3	0	0.379	96.3127	92.7237	94.4936
USP27X	USP27X	3	0	0.379	96.3127	92.7237	94.4936
MTMR14	MTMR14	3	0	0.375	96.3127	92.7237	94.9853
MLIP	MLIP	3	0	0.374	96.3127	92.7237	95.0836
EFR3B	EFR3B	3	0.42	0.369	96.3127	85.2999	95.9194
GPR27	GPR27	3	0.05	0.362	96.3127	90.413	96.9518
ZNF689	ZNF689	3	0	0.362	96.3127	92.7237	96.9518
TBKBP1	TBKBP1	3	0	0.359	96.3127	92.7237	97.1976
TRANK1	TRANK1	3	0	0.354	96.3127	92.7237	97.6401
COX15	COX15	3	1.341	0.352	96.3127	81.2684	97.7876
RAI1	RAI1	3	0	0.348	96.3127	92.7237	98.1318
RERE	RERE	3	0.291	0.344	96.3127	86.0865	98.3284
GLRA3	GLRA3	3	0	0.342	96.3127	92.7237	98.4759
NDST3	NDST3	3	0	0.342	96.3127	92.7237	98.4759
EFNA5	EFNA5	3	0.042	0.338	96.3127	90.708	98.6726
CAMK2N1	CAMK2N1	3	0.039	0.335	96.3127	90.8555	98.9676
SEPW1	SEPW1	3	0.419	0.331	96.3127	85.3491	99.2134
SUPT6H	SUPT6H	3	0	0.331	96.3127	92.7237	99.2134
DOLK	DOLK	3	0.204	0.318	96.3127	87.3648	99.6559
ZNF740	ZNF740	3	0	0.306	96.3127	92.7237	99.9017
SETD6	SETD6	2	0	0.408	97.4926	92.7237	88.2006
COQ7	COQ7	2	0	0.405	97.4926	92.7237	89.2822
DDX27	DDX27	2	0	0.404	97.4926	92.7237	89.528
C15orf61	C15orf61	2	0	0.401	97.4926	92.7237	90.118
CPNE5	CPNE5	2	0	0.393	97.4926	92.7237	91.5929
STPG1	STPG1	2	0	0.391	97.4926	92.7237	91.8879
MAP4	MAP4	2	0	0.387	97.4926	92.7237	92.6254
KIF9	KIF9	2	0	0.382	97.4926	92.7237	93.7561
SPPL3	SPPL3	2	0	0.381	97.4926	92.7237	93.9528
SNN	SNN	2	0	0.38	97.4926	92.7237	94.1495
FRRS1L	FRRS1L	2	0	0.377	97.4926	92.7237	94.7886
NCK2	NCK2	2	0	0.377	97.4926	92.7237	94.7886
ITGA3	ITGA3	2	0	0.374	97.4926	92.7237	95.0836
SUPT5H	SUPT5H	2	0	0.374	97.4926	92.7237	95.0836
KCNA2	KCNA2	2	0	0.371	97.4926	92.7237	95.5752
OXA1L	OXA1L	2	0	0.37	97.4926	92.7237	95.7227
UBE2Z	UBE2Z	2	0	0.37	97.4926	92.7237	95.7227
[truncated: 35 more rows]

## Sheet: features_Mayo TCX subgraph
	node	degree	betweenness	closeness	highest degree	highest betweennness	highest closeness
SLC9A6	SLC9A6	1274	7451.94		0.0412882	2.06441	#N/A
NPTN	NPTN	1236	5068.81	0.636	0.0825764	5.45004	0.0826105
ARHGEF9	ARHGEF9	1227	5021.31	0.628	0.123865	5.61519	0.495663
BAG4	BAG4	1221	5686.13	0.634	0.165153	3.92238	0.165221
PNMAL1	PNMAL1	1211	3820.2	0.632	0.206441	10.4459	0.330442
DNAJC5	DNAJC5	1208	5673.36	0.636	0.247729	4.04624	0.0826105
YWHAG	YWHAG	1208	3915.67	0.63	0.247729	9.99174	0.289137
TCEAL6	TCEAL6	1207	5962.37	0.632	0.330306	3.42692	0.330442
GPI	GPI	1204	9631.56	0.641	0.371594	0.743187	0.0413052
RAB6B	RAB6B	1204	6400.71	0.627	0.371594	2.89017	0.413052
ATP6V1B2	ATP6V1B2	1204	5145.5	0.633	0.371594	5.20231	0.454358
MOAP1	MOAP1	1204	4836	0.627	0.371594	6.15194	0.495663
MLLT11	MLLT11	1202	4052.37	0.628	0.536746	9.33113	0.536968
SYNJ1	SYNJ1	1199	4083.88	0.621	0.578035	9.24855	0.578273
SNAP91	SNAP91	1196	3911.74	0.62	0.619323	10.033	0.619579
VDAC3	VDAC3	1195	7432.06	0.633	0.660611	2.1057	0.660884
ARF3	ARF3	1193	7840.11	0.634	0.701899	1.7341	0.702189
MAPK9	MAPK9	1193	4524.16	0.631	0.701899	7.47316	0.743494
NELL2	NELL2	1193	3143.93	0.623	0.701899	15.0289	0.7848
CALM1	CALM1	1190	4127.08	0.626	0.825764	8.95954	0.826105
MARK1	MARK1	1184	4620.68	0.623	0.867052	7.14286	0.86741
GABARAPL1	GABARAPL1	1182	4671.1	0.625	0.90834	6.9777	0.908715
PNMA2	PNMA2	1182	3209.52	0.621	0.90834	14.2444	0.950021
GUCY1B3	GUCY1B3	1179	3013.34	0.619	0.990917	15.8547	0.991326
PPP3CB	PPP3CB	1176	3584.1	0.62	1.0322	11.6846	1.03263
ACTR3B	ACTR3B	1171	6030.44	0.627	1.07349	3.26177	1.07394
DLG3	DLG3	1167	4786.4	0.625	1.11478	6.48225	1.11524
SLC25A14	SLC25A14	1166	3174.61	0.621	1.15607	14.6573	1.15655
MAGEE1	MAGEE1	1166	2629.23	0.62	1.15607	19.488	1.19785
GOT1	GOT1	1165	4481.6	0.622	1.23865	7.59703	1.23916
FBXO34	FBXO34	1162	4802.07	0.615	1.27993	6.44096	1.28046
OPCML	OPCML	1161	2928.6	0.61	1.32122	16.6804	1.32177
TSPYL4	TSPYL4	1158	2812.63	0.615	1.36251	17.6301	1.36307
EHD3	EHD3	1156	4803.49	0.618	1.4038	6.39967	1.40438
C1orf216	C1orf216	1156	4293.62	0.622	1.4038	8.0512	1.44568
REEP1	REEP1	1155	4784.3	0.621	1.48637	6.52353	1.48699
CNKSR2	CNKSR2	1152	3607.13	0.61	1.52766	11.5607	1.52829
XK	XK	1145	2462.42	0.612	1.56895	21.3873	1.5696
TSPYL1	TSPYL1	1143	4406.98	0.62	1.61024	7.88604	1.6109
ELMOD1	ELMOD1	1140	2899.49	0.609	1.65153	17.1759	1.65221
GABRB3	GABRB3	1139	3641.86	0.612	1.69282	11.2717	1.69352
GLS	GLS	1138	3660.41	0.609	1.7341	11.1478	1.73482
TMEM246	TMEM246	1138	3426.54	0.614	1.7341	12.6342	1.77613
UCHL1	UCHL1	1137	3012.08	0.616	1.81668	15.896	1.81743
AMPH	AMPH	1135	3249.13	0.613	1.85797	13.9554	1.85874
NBEA	NBEA	1135	2918.11	0.604	1.85797	16.8869	1.90004
MYCBP2	MYCBP2	1132	5006.18	0.617	1.94055	5.73906	1.94135
HK1	HK1	1130	10282.3	0.618	1.98183	0.495458	1.98265
MAP7D2	MAP7D2	1127	2760.13	0.604	2.02312	18.0842	2.02396
CLSTN3	CLSTN3	1126	4967.56	0.615	2.06441	5.86292	2.06526
GPRASP2	GPRASP2	1126	4154.56	0.604	2.06441	8.87696	2.10657
RUNDC1	RUNDC1	1125	9031.12	0.621	2.14699	1.11478	2.14787
KALRN	KALRN	1125	4260.15	0.609	2.14699	8.29893	2.18918
SEH1L	SEH1L	1123	5759.24	0.619	2.22956	3.75723	2.23048
YWHAH	YWHAH	1120	2690.87	0.613	2.27085	18.91	2.27179
SPRYD3	SPRYD3	1119	6832.78	0.624	2.31214	2.51858	2.31309
SPIN1	SPIN1	1119	4024.94	0.612	2.31214	9.49628	2.3544
SYT1	SYT1	1119	2716.24	0.606	2.31214	18.4971	2.3957
PRICKLE1	PRICKLE1	1119	2485.26	0.604	2.31214	21.0983	2.43701
B4GAT1	B4GAT1	1118	7796.33	0.625	2.47729	1.81668	2.47831
TMEM35	TMEM35	1117	2800.04	0.611	2.51858	17.7126	2.51962
LSM11	LSM11	1115	2999.62	0.604	2.55987	15.9372	2.56093
CFAP36	CFAP36	1114	4439.19	0.613	2.60116	7.84476	2.60223
FAM155A	FAM155A	1114	2628.28	0.604	2.60116	19.5293	2.64354
NMNAT2	NMNAT2	1113	2613.84	0.603	2.68373	19.5706	2.68484
PCSK2	PCSK2	1113	2299.14	0.607	2.68373	23.6581	2.72615
GLRB	GLRB	1111	2596.58	0.6	2.76631	19.8183	2.76745
DTNB	DTNB	1109	4450.2	0.617	2.8076	7.80347	2.80876
CALM3	CALM3	1109	4119.59	0.614	2.8076	9.0834	2.85006
WDR47	WDR47	1109	3293.39	0.602	2.8076	13.5838	2.89137
SV2A	SV2A	1108	5954.36	0.615	2.93146	3.46821	2.93267
DNM1	DNM1	1108	4608.31	0.615	2.93146	7.18415	2.97398
FAM131A	FAM131A	1106	7147.18	0.62	3.01404	2.27085	3.01528
TRIM37	TRIM37	1106	2996.95	0.603	3.01404	16.0198	3.05659
RWDD2A	RWDD2A	1105	4498.17	0.607	3.09661	7.51445	3.09789
PPP3R1	PPP3R1	1105	3592.43	0.611	3.09661	11.6433	3.1392
JAZF1	JAZF1	1104	3728.89	0.606	3.17919	10.7349	3.1805
KIFAP3	KIFAP3	1104	3337.66	0.605	3.17919	13.2948	3.22181
SYT13	SYT13	1103	3509.55	0.606	3.26177	12.1387	3.26311
GLT1D1	GLT1D1	1103	3337.88	0.613	3.26177	13.2535	3.30442
CDK14	CDK14	1103	2112.59	0.598	3.26177	26.0116	3.34572
AP2M1	AP2M1	1102	4598.81	0.616	3.38563	7.30801	3.38703
OLA1	OLA1	1102	3879.69	0.609	3.38563	10.1982	3.42834
AMIGO1	AMIGO1	1102	3838.27	0.606	3.38563	10.3633	3.46964
YWHAB	YWHAB	1100	4096.24	0.606	3.5095	9.16598	3.51095
ATP6V1A	ATP6V1A	1100	2735.12	0.597	3.5095	18.2081	3.55225
NAPB	NAPB	1100	2006.21	0.608	3.5095	26.8373	3.59356
ELOVL4	ELOVL4	1096	2415.88	0.605	3.63336	22.1718	3.63486
WASF1	WASF1	1094	3727.99	0.613	3.67465	10.7762	3.67617
LRFN5	LRFN5	1093	3387.52	0.608	3.71594	12.9232	3.71747
RAB9B	RAB9B	1093	2490.91	0.596	3.71594	20.8918	3.75878
WDR7	WDR7	1092	4059.99	0.607	3.79851	9.28984	3.80008
SEPT6	SEPT6	1092	3058.41	0.606	3.79851	15.5244	3.84139
MAP2K4	MAP2K4	1091	3389.61	0.604	3.88109	12.8819	3.88269
C9orf91	C9orf91	1088	4473.87	0.611	3.92238	7.6796	3.924
ATP2B1	ATP2B1	1088	2204.26	0.593	3.92238	24.9381	3.9653
SYT4	SYT4	1088	1749.89	0.6	3.92238	29.8514	4.00661
MFSD4	MFSD4	1087	2683.39	0.598	4.04624	18.9926	4.04791
HSPA12A	HSPA12A	1085	3471.68	0.598	4.08753	12.3039	4.08922
SH3GL2	SH3GL2	1085	2439.87	0.607	4.08753	21.7176	4.13052
NDRG4	NDRG4	1084	3194.05	0.598	4.17011	14.327	4.17183
TMEM132D	TMEM132D	1084	2397.28	0.598	4.17011	22.4608	4.21314
ATL1	ATL1	1083	4208.66	0.608	4.25268	8.58794	4.25444
FAM234B	FAM234B	1081	2081.78	0.594	4.29397	26.218	4.29575
SCAMP5	SCAMP5	1080	6811.37	0.611	4.33526	2.55987	4.33705
RFK	RFK	1079	2996.93	0.604	4.37655	16.0611	4.37836
MYT1L	MYT1L	1079	2438.66	0.597	4.37655	21.7589	4.41966
GNB5	GNB5	1079	2263.45	0.604	4.37655	24.071	4.46097
FAM49A	FAM49A	1078	2880.6	0.593	4.50041	17.2998	4.50227
PDP1	PDP1	1078	2305.66	0.591	4.50041	23.5756	4.54358
EID2	EID2	1076	5847.02	0.612	4.58299	3.59207	4.58488
PRKCB	PRKCB	1076	2662.36	0.6	4.58299	19.1164	4.62619
PREPL	PREPL	1076	2656.69	0.596	4.58299	19.199	4.66749
NDFIP1	NDFIP1	1074	5284.74	0.602	4.70685	4.99587	4.7088
LNX1	LNX1	1072	1983.56	0.592	4.74814	27.1676	4.7501
CPEB3	CPEB3	1070	2918.39	0.594	4.78943	16.8456	4.79141
ATCAY	ATCAY	1069	5705.35	0.606	4.83072	3.79851	4.83271
PHF24	PHF24	1069	3536.89	0.606	4.83072	11.9736	4.87402
GABRG2	GABRG2	1068	2130.81	0.593	4.91329	25.7225	4.91532
CSRNP3	CSRNP3	1068	1982.32	0.588	4.91329	27.2502	4.95663
USP27X	USP27X	1066	2488.62	0.598	4.99587	20.9744	4.99793
NSF	NSF	1066	2146.92	0.59	4.99587	25.5987	5.03924
NGEF	NGEF	1065	3123.62	0.598	5.07845	15.1528	5.08055
NAP1L2	NAP1L2	1065	2072.79	0.6	5.07845	26.4244	5.12185
MICAL2	MICAL2	1062	3746.68	0.594	5.16102	10.6524	5.16316
TMEM130	TMEM130	1061	3880.3	0.606	5.20231	10.1569	5.20446
VDAC1	VDAC1	1061	3191.82	0.601	5.20231	14.3683	5.24577
NKIRAS1	NKIRAS1	1061	2709.37	0.6	5.20231	18.6623	5.28707
ATP6V1H	ATP6V1H	1061	2435.83	0.597	5.20231	21.8002	5.32838
KCNIP4	KCNIP4	1061	1591.62	0.59	5.20231	32.6177	5.36968
DYNC1I1	DYNC1I1	1057	3061.2	0.594	5.40875	15.4831	5.41099
CADPS	CADPS	1057	2129.95	0.599	5.40875	25.7638	5.45229
LZTFL1	LZTFL1	1056	2302.18	0.589	5.49133	23.6168	5.4936
PAK1	PAK1	1056	2253.19	0.595	5.49133	24.1949	5.5349
PRKCE	PRKCE	1055	2223.24	0.591	5.57391	24.8142	5.57621
INPP5F	INPP5F	1053	1811.64	0.588	5.61519	29.232	5.61751
UBE2QL1	UBE2QL1	1052	5655.6	0.604	5.65648	4.12882	5.65882
AP4S1	AP4S1	1052	1858.41	0.594	5.65648	28.6953	5.70012
PFN2	PFN2	1051	4807.57	0.605	5.73906	6.35838	5.74143
SCN2A	SCN2A	1051	2190.89	0.587	5.73906	25.1032	5.78273
ENTPD6	ENTPD6	1050	9107.92	0.614	5.82164	1.07349	5.82404
SNRPN	SNRPN	1048	8730.81	0.612	5.86292	1.23865	5.86534
PCMT1	PCMT1	1047	5681.12	0.605	5.90421	4.00495	5.90665
EPDR1	EPDR1	1045	2763.08	0.598	5.9455	18.0017	5.94796
PLD3	PLD3	1044	6467.86	0.612	5.98679	2.76631	5.98926
INPP4A	INPP4A	1044	4727.72	0.582	5.98679	6.72998	6.03057
NKRF	NKRF	1044	3046.41	0.594	5.98679	15.7308	6.07187
CHRM3	CHRM3	1044	1731.01	0.586	5.98679	30.0578	6.11318
MDH1	MDH1	1042	3559.59	0.603	6.15194	11.8497	6.15448
CISD1	CISD1	1042	2792.3	0.589	6.15194	17.7539	6.19579
DLGAP1	DLGAP1	1042	1868.16	0.583	6.15194	28.6127	6.23709
RTN3	RTN3	1041	5328.71	0.607	6.27581	4.87201	6.2784
NDRG3	NDRG3	1040	3346.68	0.601	6.31709	13.2122	6.3197
ADD2	ADD2	1039	3165.43	0.585	6.35838	14.8225	6.36101
STAU2	STAU2	1039	1976.71	0.585	6.35838	27.3328	6.40231
TPRG1L	TPRG1L	1038	9687.75	0.61	6.44096	0.619323	6.44362
SV2B	SV2B	1038	1660.59	0.587	6.44096	31.1726	6.48492
DGKI	DGKI	1037	2506.12	0.581	6.52353	20.7267	6.52623
FAM102B	FAM102B	1036	2228.02	0.584	6.56482	24.6491	6.56753
ST8SIA3	ST8SIA3	1032	1779.05	0.58	6.60611	29.5211	6.60884
NCEH1	NCEH1	1031	2646.98	0.59	6.6474	19.3642	6.65014
L1CAM	L1CAM	1028	4705.55	0.597	6.68869	6.89513	6.69145
UBE2O	UBE2O	1027	8410.51	0.598	6.72998	1.36251	6.73276
LONRF2	LONRF2	1027	3114.48	0.579	6.72998	15.2353	6.77406
YPEL5	YPEL5	1024	5418.41	0.6	6.81255	4.70685	6.81537
PABPC1L2B	PABPC1L2B	1024	2150.08	0.595	6.81255	25.5574	6.85667
C12orf43	C12orf43	1023	3106.37	0.597	6.89513	15.2766	6.89798
ATP8A2	ATP8A2	1022	1912.86	0.579	6.93642	28.1585	6.93928
KLC1	KLC1	1021	9514.1	0.606	6.9777	0.825764	6.98059
RBFOX2	RBFOX2	1021	4478.24	0.581	6.9777	7.63832	7.02189
NDEL1	NDEL1	1019	5471.26	0.596	7.06028	4.50041	7.0632
CD200	CD200	1018	2539.06	0.593	7.10157	20.3551	7.1045
PTPN3	PTPN3	1018	2476.05	0.586	7.10157	21.2634	7.14581
MAP2K1	MAP2K1	1017	3048.84	0.603	7.18415	15.6895	7.18711
ELAVL2	ELAVL2	1017	1655.11	0.583	7.18415	31.4203	7.22842
LRRTM4	LRRTM4	1014	1357.35	0.578	7.26672	36.4162	7.26972
AGBL4	AGBL4	1013	3390.79	0.582	7.30801	12.8406	7.31103
ACOT7	ACOT7	1012	8627.16	0.605	7.3493	1.32122	7.35233
RBFOX1	RBFOX1	1012	1678.93	0.58	7.3493	30.9249	7.39364
FAM81A	FAM81A	1012	1658.13	0.584	7.3493	31.2552	7.43494
YWHAZ	YWHAZ	1010	3636.13	0.592	7.47316	11.3543	7.47625
GABBR2	GABBR2	1010	3348.82	0.593	7.47316	13.1296	7.51755
CNTNAP1	CNTNAP1	1009	3394.13	0.589	7.55574	12.7581	7.55886
TUSC3	TUSC3	1009	2173.55	0.583	7.55574	25.3097	7.60017
FAM3C	FAM3C	1008	1966.59	0.577	7.63832	27.4979	7.64147
PRKAA2	PRKAA2	1007	4202.01	0.578	7.6796	8.62923	7.68278
REEP5	REEP5	1007	2896.29	0.591	7.6796	17.2172	7.72408
PAK3	PAK3	1002	2386.96	0.578	7.76218	22.6672	7.76539
SCG5	SCG5	1002	2323.2	0.595	7.76218	23.1214	7.80669
ATP1A3	ATP1A3	1001	3348.56	0.596	7.84476	13.1709	7.848
SMAP2	SMAP2	1001	3305.58	0.598	7.84476	13.4187	7.8893
SYNGR1	SYNGR1	1000	5920.73	0.591	7.92733	3.5095	7.93061
PREP	PREP	1000	3276.99	0.587	7.92733	13.7903	7.97191
CMAS	CMAS	1000	3268.16	0.596	7.92733	13.8728	8.01322
OSCP1	OSCP1	999	3949.12	0.597	8.0512	9.82659	8.05452
SYT16	SYT16	999	1542.46	0.575	8.0512	33.4434	8.09583
MZT1	MZT1	999	1465.48	0.578	8.0512	34.2279	8.13713
FRRS1L	FRRS1L	998	2869.77	0.575	8.17506	17.4236	8.17844
AP3M2	AP3M2	997	2567.57	0.579	8.21635	20.0248	8.21974
CDK5R1	CDK5R1	995	5986.5	0.595	8.25764	3.38563	8.26105
PNMA1	PNMA1	995	3786.8	0.59	8.25764	10.4872	8.30235
PCDH7	PCDH7	995	1725.78	0.574	8.25764	30.1817	8.34366
SNCA	SNCA	994	2187.27	0.595	8.3815	25.1858	8.38496
UBE2K	UBE2K	994	1656.82	0.576	8.3815	31.3377	8.42627
PPP1R7	PPP1R7	993	3443.22	0.595	8.46408	12.469	8.46758
UBFD1	UBFD1	991	8070.61	0.594	8.50537	1.52766	8.50888
CREG2	CREG2	991	1605.75	0.576	8.50537	32.4525	8.55019
STMN2	STMN2	990	2232.18	0.584	8.58794	24.5665	8.59149
ADAM23	ADAM23	990	1972	0.586	8.58794	27.4154	8.6328
TIPRL	TIPRL	989	3190.11	0.586	8.67052	14.4509	8.6741
FRMPD4	FRMPD4	988	1774	0.569	8.71181	29.5623	8.71541
BASP1	BASP1	987	5791.57	0.595	8.7531	3.71594	8.75671
PPP3CA	PPP3CA	985	2264.66	0.588	8.79438	24.0297	8.79802
NAP1L3	NAP1L3	984	1534.43	0.587	8.83567	33.5673	8.83932
PARK2	PARK2	983	2179.51	0.585	8.87696	25.2684	8.88063
LGALSL	LGALSL	983	1351.29	0.581	8.87696	36.4988	8.92193
LARGE	LARGE	979	3616.25	0.581	8.95954	11.4368	8.96324
GHITM	GHITM	979	2901	0.586	8.95954	17.1346	9.00454
ENC1	ENC1	979	2690.75	0.582	8.95954	18.9513	9.04585
INA	INA	979	2484.02	0.584	8.95954	21.1396	9.08715
SLC25A4	SLC25A4	979	1517.85	0.583	8.95954	33.7737	9.12846
RNF11	RNF11	978	3749.44	0.59	9.16598	10.6111	9.16976
TBC1D9	TBC1D9	977	2659.78	0.57	9.20727	19.1577	9.21107
KIAA2022	KIAA2022	976	2189.94	0.568	9.24855	25.1445	9.25238
RTN1	RTN1	975	1569.03	0.575	9.28984	32.8654	9.29368
NUDT11	NUDT11	973	3085.09	0.59	9.33113	15.3592	9.33499
SLC4A10	SLC4A10	973	1560.12	0.566	9.33113	33.0306	9.37629
BTRC	BTRC	971	3968.69	0.577	9.41371	9.66144	9.4176
KCNJ3	KCNJ3	970	1182.02	0.576	9.455	39.0586	9.4589
PPM1E	PPM1E	969	1627.78	0.567	9.49628	31.9571	9.50021
USP11	USP11	968	5481.66	0.596	9.53757	4.45912	9.54151
SRSF12	SRSF12	966	1265.86	0.58	9.57886	37.9438	9.58282
HCN1	HCN1	965	1944.51	0.567	9.62015	27.7457	9.62412
LDB2	LDB2	964	2227.78	0.582	9.66144	24.7316	9.66543
CHN1	CHN1	963	3759.59	0.587	9.70273	10.5698	9.70673
LRRC4C	LRRC4C	963	1164.31	0.579	9.70273	39.3889	9.74804
PRRT1	PRRT1	962	3290.12	0.594	9.7853	13.6251	9.78934
SLC2A13	SLC2A13	962	1308.21	0.568	9.7853	37.2419	9.83065
KCNQ5	KCNQ5	961	1452.06	0.571	9.86788	34.5995	9.87195
PHACTR1	PHACTR1	959	3153.13	0.57	9.90917	14.905	9.91326
SH3BGRL2	SH3BGRL2	958	2131.9	0.578	9.95045	25.6813	9.95456
PRKACA	PRKACA	956	5681.22	0.595	9.99174	3.96367	9.99587
CKMT1A	CKMT1A	956	2699.76	0.589	9.99174	18.7448	10.0372
TRAPPC6B	TRAPPC6B	956	1946.35	0.576	9.99174	27.7044	10.0785
ENO2	ENO2	954	3719.35	0.59	10.1156	10.8588	10.1198
STXBP1	STXBP1	954	2282.06	0.566	10.1156	23.9059	10.1611
FOCAD	FOCAD	954	1923.1	0.576	10.1156	27.9521	10.2024
HTR5A	HTR5A	954	929.784	0.578	10.1156	43.8068	10.2437
ATP6V1D	ATP6V1D	953	3189.7	0.587	10.2808	14.4922	10.285
PABPC1L2A	PABPC1L2A	953	1790.89	0.584	10.2808	29.4798	10.3263
NDUFAB1	NDUFAB1	952	6356.82	0.592	10.3633	2.97275	10.3676
OXCT1	OXCT1	952	1953.07	0.565	10.3633	27.5805	10.4089
SNX10	SNX10	952	1401.06	0.574	10.3633	35.5078	10.4502
AASDHPPT	AASDHPPT	951	1947.86	0.578	10.4872	27.6631	10.4915
PTPRN2	PTPRN2	951	1814.83	0.578	10.4872	29.1908	10.5328
LMO4	LMO4	947	2712.11	0.589	10.5698	18.621	10.5741
SLC9A7	SLC9A7	947	2416.32	0.564	10.5698	22.1305	10.6154
CLIP3	CLIP3	946	6644.52	0.596	10.6524	2.64244	10.6568
SYP	SYP	946	4247.59	0.585	10.6524	8.3815	10.6981
VSTM5	VSTM5	945	1567.58	0.584	10.7349	32.9067	10.7394
GSPT2	GSPT2	944	3437.55	0.578	10.7762	12.5103	10.7807
RNFT2	RNFT2	944	2728.03	0.579	10.7762	18.332	10.822
DSTN	DSTN	943	3287.5	0.586	10.8588	13.7077	10.8633
CAMK1D	CAMK1D	942	3611.55	0.569	10.9001	11.4781	10.9046
NETO1	NETO1	942	1351.36	0.56	10.9001	36.4575	10.9459
THRB	THRB	941	1749.67	0.565	10.9827	29.8927	10.9872
BSCL2	BSCL2	940	4977.28	0.59	11.0239	5.82164	11.0285
VSNL1	VSNL1	940	1888.08	0.577	11.0239	28.365	11.0698
PI4KA	PI4KA	939	5079.01	0.588	11.1065	5.40875	11.1111
ARL6IP1	ARL6IP1	939	3068.05	0.586	11.1065	15.4418	11.1524
NPTX1	NPTX1	939	1819.69	0.58	11.1065	29.1082	11.1937
SCN2B	SCN2B	939	1323.71	0.565	11.1065	36.9529	11.235
UBE2V2	UBE2V2	938	2389.7	0.574	11.2717	22.5846	11.2763
FAXC	FAXC	936	2734.02	0.588	11.313	18.2494	11.3176
RIMKLA	RIMKLA	936	2168.33	0.562	11.313	25.3509	11.3589
MORF4L2	MORF4L2	935	5998.73	0.589	11.3955	3.30306	11.4002
SATB2	SATB2	933	1539.66	0.568	11.4368	33.526	11.4416
CHGB	CHGB	932	1648.45	0.569	11.4781	31.5442	11.4829
ISCU	ISCU	931	5548.92	0.592	11.5194	4.33526	11.5242
GRIA3	GRIA3	931	2057.14	0.568	11.5194	26.6309	11.5655
SGTB	SGTB	931	1294.1	0.56	11.5194	37.4897	11.6068
MDH2	MDH2	930	5131.68	0.591	11.6433	5.28489	11.6481
ATP6AP2	ATP6AP2	930	3580.1	0.577	11.6433	11.7671	11.6894
SLC6A17	SLC6A17	929	2081.86	0.576	11.7258	26.1767	11.7307
HLF	HLF	929	1075.73	0.566	11.7258	40.9992	11.772
PRRT2	PRRT2	927	5701.26	0.586	11.8084	3.8398	11.8133
NEFL	NEFL	926	1256.53	0.563	11.8497	38.109	11.8546
KIAA1549L	KIAA1549L	924	1561.55	0.559	11.891	32.9893	11.8959
WASL	WASL	923	2193.41	0.571	11.9323	25.0619	11.9372
STX1B	STX1B	922	3540.24	0.58	11.9736	11.9323	11.9785
CELF4	CELF4	922	3354.41	0.576	11.9736	13.0884	12.0198
GALNT11	GALNT11	921	4157.69	0.585	12.0562	8.83567	12.0611
PKM	PKM	921	2601.02	0.581	12.0562	19.7358	12.1024
RAB6A	RAB6A	921	2400.47	0.568	12.0562	22.3369	12.1437
MYO5A	MYO5A	919	1709.8	0.557	12.18	30.4294	12.185
ME3	ME3	919	1456.1	0.578	12.18	34.4344	12.2264
SEZ6L	SEZ6L	918	1047.79	0.564	12.2626	41.2882	12.2677
GABRA3	GABRA3	917	1919.88	0.577	12.3039	28.076	12.309
GRIA4	GRIA4	917	1681.9	0.567	12.3039	30.8836	12.3503
RGS7	RGS7	915	2271.41	0.574	12.3865	23.9884	12.3916
MADD	MADD	914	2949.01	0.574	12.4277	16.5153	12.4329
MYH10	MYH10	914	2947.17	0.556	12.4277	16.5566	12.4742
NEGR1	NEGR1	914	1827.08	0.555	12.4277	28.943	12.5155
CLVS2	CLVS2	914	1374.3	0.555	12.4277	35.9207	12.5568
JAKMIP1	JAKMIP1	913	2011.38	0.581	12.5929	26.7547	12.5981
MAGEL2	MAGEL2	913	1981.51	0.579	12.5929	27.2915	12.6394
SHOC2	SHOC2	911	2788.11	0.57	12.6755	17.8365	12.6807
PARM1	PARM1	910	2403.99	0.563	12.7168	22.2956	12.722
PLPPR5	PLPPR5	910	2284.8	0.565	12.7168	23.8233	12.7633
DPP6	DPP6	910	1989.89	0.567	12.7168	27.0025	12.8046
DYNLT3	DYNLT3	910	1256.48	0.569	12.7168	38.1503	12.8459
KCTD1	KCTD1	909	3444.18	0.576	12.8819	12.4277	12.8872
GABRA4	GABRA4	909	1602.92	0.552	12.8819	32.4938	12.9285
HTR2A	HTR2A	909	1182.03	0.563	12.8819	39.0173	12.9698
CNTNAP2	CNTNAP2	909	908.386	0.562	12.8819	44.2609	13.0112
ATP2B3	ATP2B3	905	2160.24	0.562	13.0471	25.4335	13.0525
SMAP1	SMAP1	905	2081.66	0.571	13.0471	26.2593	13.0938
MAP2	MAP2	905	1482.62	0.557	13.0471	34.104	13.1351
KHDRBS2	KHDRBS2	905	1135.62	0.564	13.0471	39.8018	13.1764
MEF2C	MEF2C	904	909.462	0.556	13.2122	44.2197	13.2177
KIAA0513	KIAA0513	903	3176.2	0.567	13.2535	14.616	13.259
GSK3B	GSK3B	903	2405.76	0.556	13.2535	22.2543	13.3003
ATP6V1G2	ATP6V1G2	901	3505.22	0.577	13.3361	12.2213	13.3416
PPP2CA	PPP2CA	901	2363.5	0.575	13.3361	22.7911	13.3829
CDCA5	CDCA5	901	1555.08	0.58	13.3361	33.1544	13.4242
ARHGAP44	ARHGAP44	895	2318.5	0.568	13.46	23.2453	13.4655
RNF128	RNF128	895	1527.31	0.565	13.46	33.6912	13.5068
AACS	AACS	894	2182.89	0.577	13.5425	25.2271	13.5481
FGF14	FGF14	894	1505.18	0.549	13.5425	33.8976	13.5894
TUBA4A	TUBA4A	893	3145.9	0.581	13.6251	14.9876	13.6307
TCEAL2	TCEAL2	892	2761.41	0.576	13.6664	18.0429	13.672
SNAP25	SNAP25	892	1498.31	0.57	13.6664	33.9802	13.7133
QPCT	QPCT	892	778.283	0.567	13.6664	46.5318	13.7546
C1orf115	C1orf115	890	3549.16	0.581	13.7903	11.891	13.796
CHL1	CHL1	890	1841.84	0.553	13.7903	28.8192	13.8373
ELAVL4	ELAVL4	889	1213	0.563	13.8728	38.5632	13.8786
PDE1B	PDE1B	889	1075.15	0.555	13.8728	41.0818	13.9199
CNRIP1	CNRIP1	888	3947.89	0.584	13.9554	9.86788	13.9612
FGF12	FGF12	888	1667.89	0.552	13.9554	31.09	14.0025
C3orf14	C3orf14	888	1547.82	0.568	13.9554	33.2783	14.0438
TSPAN13	TSPAN13	887	2829.36	0.576	14.0793	17.5062	14.0851
ZNF280B	ZNF280B	887	1988.75	0.567	14.0793	27.0438	14.1264
FAM216A	FAM216A	886	2519.52	0.566	14.1618	20.6028	14.1677
SCAI	SCAI	885	1543.29	0.55	14.2031	33.4021	14.209
NUDT10	NUDT10	884	2561.65	0.574	14.2444	20.1073	14.2503
SYN2	SYN2	884	2490.74	0.576	14.2444	20.9331	14.2916
SATB1	SATB1	884	1971.11	0.554	14.2444	27.4566	14.3329
CACNB2	CACNB2	884	1861.13	0.572	14.2444	28.654	14.3742
BHLHB9	BHLHB9	884	1464.04	0.555	14.2444	34.3105	14.4155
ISCA1	ISCA1	883	2228.58	0.564	14.4509	24.6078	14.4568
RAB3A	RAB3A	882	3902.66	0.577	14.4922	10.0743	14.4981
FLRT3	FLRT3	882	1045.56	0.552	14.4922	41.3295	14.5394
HPRT1	HPRT1	881	3033.77	0.571	14.5747	15.7721	14.5808
ATP13A2	ATP13A2	881	2601.38	0.58	14.5747	19.6945	14.6221
TMEM242	TMEM242	881	1726.55	0.564	14.5747	30.1404	14.6634
SPRYD7	SPRYD7	879	2876.01	0.577	14.6986	17.341	14.7047
GDAP1	GDAP1	879	2512.67	0.562	14.6986	20.6854	14.746
ATP1A1	ATP1A1	879	2255.52	0.574	14.6986	24.1536	14.7873
RAB2A	RAB2A	878	4606.8	0.575	14.8225	7.26672	14.8286
GRM7	GRM7	877	2321.35	0.566	14.8637	23.204	14.8699
PGM2L1	PGM2L1	876	1556.78	0.556	14.905	33.1131	14.9112
DGKE	DGKE	876	1116.55	0.556	14.905	40.0083	14.9525
FBXL2	FBXL2	876	566.456	0.553	14.905	51.6928	14.9938
CDK5	CDK5	875	7549.57	0.582	15.0289	1.98183	15.0351
HN1	HN1	875	4690.25	0.577	15.0289	6.93642	15.0764
SUSD4	SUSD4	875	1874.72	0.573	15.0289	28.5301	15.1177
FRY	FRY	875	1292.89	0.566	15.0289	37.5723	15.159
LMTK2	LMTK2	874	2991.8	0.555	15.1941	16.185	15.2003
TMEM14A	TMEM14A	874	2063.43	0.57	15.1941	26.5896	15.2416
SCN8A	SCN8A	873	3299.36	0.548	15.2766	13.46	15.2829
CORO2A	CORO2A	873	999.631	0.561	15.2766	42.3204	15.3242
HOOK1	HOOK1	872	1915.7	0.553	15.3592	28.1173	15.3656
ARPP21	ARPP21	871	1228.68	0.555	15.4005	38.398	15.4069
NELL1	NELL1	871	910.944	0.552	15.4005	44.1784	15.4482
BTBD10	BTBD10	870	1633.14	0.554	15.4831	31.8332	15.4895
ADGRB3	ADGRB3	870	1625.79	0.557	15.4831	32.0396	15.5308
C9orf129	C9orf129	869	724.122	0.562	15.5656	47.564	15.5721
PLK2	PLK2	868	2129.07	0.572	15.6069	25.8051	15.6134
OCIAD1	OCIAD1	867	4847.57	0.572	15.6482	6.06936	15.6547
RGMB	RGMB	866	6260.01	0.57	15.6895	3.05533	15.696
LPCAT4	LPCAT4	866	4827.43	0.578	15.6895	6.31709	15.7373
CACNA2D1	CACNA2D1	865	927.687	0.552	15.7721	43.8481	15.7786
UBQLN2	UBQLN2	864	4232.99	0.575	15.8134	8.42279	15.8199
COX7A2L	COX7A2L	861	6788.79	0.579	15.8547	2.60116	15.8612
SPATS2	SPATS2	861	4087.81	0.568	15.8547	9.20727	15.9025
OSBPL10	OSBPL10	859	1170.33	0.546	15.9372	39.2651	15.9438
GRIN2A	GRIN2A	859	963.609	0.545	15.9372	42.981	15.9851
RUSC1	RUSC1	858	6904.74	0.577	16.0198	2.436	16.0264
GPR22	GPR22	858	870.575	0.548	16.0198	45.0867	16.0677
DMTN	DMTN	857	5467.12	0.575	16.1024	4.58299	16.109
WBSCR17	WBSCR17	856	3058.23	0.57	16.1437	15.5656	16.1504
CDK20	CDK20	856	2238.53	0.575	16.1437	24.36	16.1917
FHL2	FHL2	856	1305.31	0.57	16.1437	37.3658	16.233
SLITRK5	SLITRK5	855	1618.37	0.552	16.2675	32.1635	16.2743
AK5	AK5	855	1459.08	0.573	16.2675	34.3931	16.3156
KCNC2	KCNC2	855	1329.5	0.556	16.2675	36.8704	16.3569
ATP6V0D1	ATP6V0D1	852	6267.17	0.58	16.3914	3.01404	16.3982
FAM19A2	FAM19A2	852	1308.71	0.554	16.3914	37.2007	16.4395
MORN4	MORN4	851	1509.09	0.575	16.474	33.8563	16.4808
IPCEF1	IPCEF1	850	578.299	0.553	16.5153	51.3625	16.5221
APBA2	APBA2	849	7833.01	0.581	16.5566	1.77539	16.5634
CAMKV	CAMKV	849	2998.24	0.574	16.5566	15.9785	16.6047
NAP1L5	NAP1L5	849	2277.4	0.561	16.5566	23.9472	16.646
NAPA	NAPA	848	5254.11	0.574	16.6804	5.03716	16.6873
POLR3A	POLR3A	848	4138.67	0.565	16.6804	8.91825	16.7286
MTPN	MTPN	848	3254.43	0.56	16.6804	13.9141	16.7699
DISP2	DISP2	848	2072.1	0.556	16.6804	26.4657	16.8112
MKKS	MKKS	846	3976.09	0.564	16.8456	9.62015	16.8525
CACNA2D3	CACNA2D3	845	2215.49	0.549	16.8869	24.8968	16.8938
NECAP1	NECAP1	845	900.792	0.548	16.8869	44.4261	16.9352
ZNF25	ZNF25	844	1532.86	0.557	16.9694	33.6499	16.9765
GABRB2	GABRB2	842	872.46	0.541	17.0107	45.0041	17.0178
AVL9	AVL9	841	2993.84	0.562	17.052	16.1437	17.0591
TRUB1	TRUB1	840	1280.49	0.549	17.0933	37.7787	17.1004
ATXN7L3B	ATXN7L3B	839	2538.87	0.564	17.1346	20.3964	17.1417
IQSEC1	IQSEC1	838	4314.59	0.566	17.1759	8.00991	17.183
GAP43	GAP43	837	2312.48	0.562	17.2172	23.3691	17.2243
ANKRD46	ANKRD46	837	1683.34	0.559	17.2172	30.7597	17.2656
PRPS2	PRPS2	836	836.819	0.558	17.2998	45.4996	17.3069
ARPC5L	ARPC5L	835	6459.29	0.574	17.341	2.8076	17.3482
ACTL6B	ACTL6B	835	3223.12	0.571	17.341	14.0793	17.3895
KIAA1211L	KIAA1211L	833	3194.7	0.559	17.4236	14.2857	17.4308
OCRL	OCRL	832	3705.43	0.56	17.4649	10.9001	17.4721
EPHX4	EPHX4	832	1319.92	0.554	17.4649	37.0355	17.5134
MACROD2	MACROD2	832	688.648	0.547	17.4649	48.5136	17.5547
ATP6V0C	ATP6V0C	831	6581.52	0.579	17.5888	2.68373	17.596
ANXA6	ANXA6	830	2749.32	0.569	17.6301	18.1255	17.6373
FARSA	FARSA	829	14414.6	0.577	17.6713	0.123865	17.6786
EFNB3	EFNB3	829	1849.25	0.565	17.6713	28.7366	17.72
MAL2	MAL2	829	1245.8	0.551	17.6713	38.2742	17.7613
KATNB1	KATNB1	828	5576.9	0.578	17.7952	4.25268	17.8026
SRGAP3	SRGAP3	828	2232.42	0.55	17.7952	24.5252	17.8439
C11orf87	C11orf87	828	1008.78	0.545	17.7952	42.1965	17.8852
KCNB1	KCNB1	827	2820.98	0.554	17.9191	17.5475	17.9265
GRM1	GRM1	827	2647.28	0.553	17.9191	19.3229	17.9678
LRP11	LRP11	827	2587.72	0.57	17.9191	19.8596	18.0091
TUBA8	TUBA8	827	1423.34	0.57	17.9191	35.0124	18.0504
ARHGEF3	ARHGEF3	826	850.765	0.552	18.0842	45.3757	18.0917
BABAM1	BABAM1	825	7110.36	0.577	18.1255	2.31214	18.133
ZNF385B	ZNF385B	823	1611.42	0.551	18.1668	32.2874	18.1743
CRMP1	CRMP1	822	4835.99	0.572	18.2081	6.19323	18.2156
CDR2	CDR2	822	1724.45	0.561	18.2081	30.2642	18.2569
HECW1	HECW1	822	1200.49	0.539	18.2081	38.687	18.2982
SERPINI1	SERPINI1	822	1085.42	0.561	18.2081	40.7102	18.3395
ATRNL1	ATRNL1	822	708.166	0.536	18.2081	48.0595	18.3808
NOL4	NOL4	821	1549.02	0.555	18.4145	33.237	18.4221
NSG1	NSG1	821	1026.61	0.558	18.4145	41.8249	18.4634
FXYD6	FXYD6	820	3155.05	0.575	18.4971	14.8637	18.5048
GABRA1	GABRA1	820	1336.07	0.546	18.4971	36.7465	18.5461
KCNV1	KCNV1	820	924.316	0.544	18.4971	43.9306	18.5874
ENSA	ENSA	819	1449.62	0.569	18.621	34.6821	18.6287
CCDC177	CCDC177	818	1752.12	0.543	18.6623	29.8101	18.67
ZC3H12B	ZC3H12B	818	930.799	0.554	18.6623	43.6829	18.7113
KCND2	KCND2	818	621.433	0.538	18.6623	50.1239	18.7526
DCTN3	DCTN3	817	5372.09	0.574	18.7861	4.78943	18.7939
APBA1	APBA1	817	2555.74	0.557	18.7861	20.1486	18.8352
CCDC34	CCDC34	817	662.979	0.558	18.7861	48.8439	18.8765
SORCS1	SORCS1	816	700.241	0.557	18.91	48.1833	18.9178
GPR12	GPR12	815	482.869	0.542	18.9513	53.9637	18.9591
HENMT1	HENMT1	814	1636.33	0.563	18.9926	31.7506	19.0004
DENR	DENR	813	1974.37	0.552	19.0339	27.3741	19.0417
RALYL	RALYL	812	1990.19	0.564	19.0751	26.9612	19.083
ATP6V1C1	ATP6V1C1	812	1389.74	0.54	19.0751	35.673	19.1243
TIMM23	TIMM23	810	4993.42	0.566	19.1577	5.78035	19.1656
VIPR1	VIPR1	810	4123.56	0.569	19.1577	9.00083	19.2069
PGAM1	PGAM1	809	2075.33	0.556	19.2403	26.3419	19.2482
COX7B	COX7B	808	3581.14	0.564	19.2816	11.7258	19.2895
MAP3K9	MAP3K9	806	1368.12	0.538	19.3229	36.0859	19.3309
PTPRO	PTPRO	805	1799.9	0.542	19.3642	29.3972	19.3722
MB21D2	MB21D2	805	755.753	0.553	19.3642	46.8621	19.4135
CNNM1	CNNM1	804	1654.34	0.553	19.4467	31.4616	19.4548
PCLO	PCLO	804	1315.1	0.533	19.4467	37.1594	19.4961
HS6ST3	HS6ST3	803	1943.85	0.543	19.5293	27.787	19.5374
PTPRT	PTPRT	802	926.554	0.542	19.5706	43.8893	19.5787
LRRC4	LRRC4	801	3075.39	0.544	19.6119	15.4005	19.62
TCEAL5	TCEAL5	800	4956.48	0.562	19.6532	5.90421	19.6613
SULT4A1	SULT4A1	800	547.897	0.544	19.6532	52.2709	19.7026
DYNC1LI1	DYNC1LI1	799	1694.28	0.548	19.7358	30.6771	19.7439
TTC9	TTC9	799	1357.95	0.555	19.7358	36.3749	19.7852
RAB3C	RAB3C	799	1283.88	0.535	19.7358	37.6548	19.8265
OXR1	OXR1	799	934.657	0.536	19.7358	43.6003	19.8678
DDX24	DDX24	798	2389.93	0.561	19.9009	22.5434	19.9091
SVOP	SVOP	798	1421.9	0.55	19.9009	35.0537	19.9504
SMYD3	SMYD3	798	1328.88	0.555	19.9009	36.9116	19.9917
TBR1	TBR1	798	1059.18	0.557	19.9009	41.2056	20.033
NLK	NLK	797	903.179	0.549	20.0661	44.3435	20.0743
MPP1	MPP1	796	2046.82	0.553	20.1073	26.6722	20.1157
AKAP5	AKAP5	796	1302.04	0.541	20.1073	37.4071	20.157
UNC13A	UNC13A	795	3049.88	0.538	20.1899	15.6482	20.1983
CHRNB2	CHRNB2	794	1097.31	0.544	20.2312	40.3799	20.2396
ADRBK2	ADRBK2	794	1055.68	0.53	20.2312	41.2469	20.2809
UNC5D	UNC5D	794	976.3	0.533	20.2312	42.7333	20.3222
TSPYL5	TSPYL5	792	1889.13	0.556	20.3551	28.3237	20.3635
HARS	HARS	790	5006.78	0.569	20.3964	5.69777	20.4048
SGSM1	SGSM1	790	2913.92	0.564	20.3964	16.9282	20.4461
KRAS	KRAS	790	1194.94	0.541	20.3964	38.8522	20.4874
CTXN2	CTXN2	789	1264.47	0.545	20.5202	37.9851	20.5287
BCL7A	BCL7A	789	1172.79	0.556	20.5202	39.1825	20.57
STYK1	STYK1	789	570.01	0.544	20.5202	51.6515	20.6113
TMEM25	TMEM25	786	7880.86	0.569	20.6441	1.65153	20.6526
ANKRD42	ANKRD42	785	657.392	0.552	20.6854	48.9265	20.6939
TRIM36	TRIM36	784	999.43	0.553	20.7267	42.3617	20.7352
PAK7	PAK7	784	810.234	0.545	20.7267	46.0776	20.7765
TRHDE	TRHDE	784	543.885	0.532	20.7267	52.3534	20.8178
DIRAS2	DIRAS2	784	520.913	0.539	20.7267	52.9727	20.8591
MICU3	MICU3	783	552.773	0.531	20.8918	52.1057	20.9005
SLITRK3	SLITRK3	782	827.19	0.532	20.9331	45.706	20.9418
DCLK1	DCLK1	781	752.658	0.532	20.9744	47.0273	20.9831
FGF13	FGF13	780	885.386	0.545	21.0157	44.7564	21.0244
CCNA1	CCNA1	780	759.565	0.555	21.0157	46.8208	21.0657
KCNQ3	KCNQ3	779	616.544	0.535	21.0983	50.289	21.107
CACNB4	CACNB4	779	598.079	0.531	21.0983	50.6606	21.1483
ATP6V1E1	ATP6V1E1	777	5034.27	0.56	21.1808	5.57391	21.1896
STAMBPL1	STAMBPL1	777	1081.57	0.541	21.1808	40.834	21.2309
DCBLD1	DCBLD1	777	509.561	0.553	21.1808	53.4269	21.2722
SNAPC5	SNAPC5	776	5498.87	0.563	21.3047	4.41784	21.3135
SLC22A17	SLC22A17	776	2984.61	0.566	21.3047	16.2263	21.3548
PDE4A	PDE4A	776	2905.39	0.546	21.3047	17.052	21.3961
CDH12	CDH12	775	385.918	0.536	21.4286	57.1429	21.4374
IDS	IDS	772	2578.31	0.54	21.4699	19.9422	21.4787
PJA2	PJA2	772	1204.69	0.54	21.4699	38.6457	21.52
CECR6	CECR6	772	1160.88	0.55	21.4699	39.4715	21.5613
KCNS2	KCNS2	772	956.214	0.529	21.4699	43.1462	21.6026
MCF2	MCF2	772	594.202	0.542	21.4699	50.7845	21.6439
CLVS1	CLVS1	772	334.645	0.539	21.4699	59.0421	21.6853
GNB1	GNB1	771	2978.86	0.558	21.7176	16.3088	21.7266
PPP1R14C	PPP1R14C	771	971.366	0.556	21.7176	42.8984	21.7679
HABP4	HABP4	770	2292.24	0.565	21.8002	23.7407	21.8092
DNM1L	DNM1L	770	2285.04	0.546	21.8002	23.782	21.8505
CCNB1	CCNB1	770	517.413	0.552	21.8002	53.3031	21.8918
TCEAL1	TCEAL1	769	2553.59	0.56	21.924	20.2312	21.9331
CAMK4	CAMK4	769	1371.4	0.531	21.924	36.0033	21.9744
PLCXD3	PLCXD3	769	254.463	0.541	21.924	61.1478	22.0157
YPEL4	YPEL4	766	1110.48	0.559	22.0479	40.1321	22.057
OLFM3	OLFM3	766	716.075	0.534	22.0479	47.853	22.0983
KLHDC3	KLHDC3	764	9670.36	0.566	22.1305	0.660611	22.1396
FAM20B	FAM20B	764	2555.58	0.54	22.1305	20.1899	22.1809
KIF3A	KIF3A	764	851.744	0.531	22.1305	45.3344	22.2222
SUMO1	SUMO1	763	4231.9	0.559	22.2543	8.46408	22.2635
MEAF6	MEAF6	763	3835.72	0.556	22.2543	10.4046	22.3048
TCAF1	TCAF1	763	882.138	0.543	22.2543	44.7977	22.3461
MAP1B	MAP1B	763	600.138	0.539	22.2543	50.6193	22.3874
GRIA2	GRIA2	762	1952.92	0.524	22.4195	27.6218	22.4287
GPR176	GPR176	761	2903.35	0.555	22.4608	17.0933	22.4701
TMEM155	TMEM155	761	646.653	0.551	22.4608	49.3394	22.5114
TTC7B	TTC7B	760	2240.28	0.558	22.5434	24.3187	22.5527
DLEU7	DLEU7	759	1088.23	0.552	22.5846	40.5863	22.594
LSM14B	LSM14B	758	8136.52	0.563	22.6259	1.48637	22.6353
PNMAL2	PNMAL2	758	2813.1	0.558	22.6259	17.5888	22.6766
TBC1D30	TBC1D30	757	593.159	0.53	22.7085	50.8258	22.7179
NPY5R	NPY5R	756	518.44	0.536	22.7498	53.2205	22.7592
AP2A1	AP2A1	755	8254.47	0.566	22.7911	1.44509	22.8005
SRRM4	SRRM4	755	1607.57	0.538	22.7911	32.4112	22.8418
LRRC20	LRRC20	755	1552.22	0.557	22.7911	33.1957	22.8831
TOMM20	TOMM20	754	2636.74	0.547	22.9149	19.4055	22.9244
FIG4	FIG4	754	879.834	0.543	22.9149	44.839	22.9657
RASAL2	RASAL2	752	3865.2	0.522	22.9975	10.322	23.007
REPS2	REPS2	752	693.931	0.54	22.9975	48.3898	23.0483
TIMM17A	TIMM17A	751	871.813	0.542	23.0801	45.0454	23.0896
BBS7	BBS7	751	765.597	0.54	23.0801	46.6969	23.1309
CAP2	CAP2	751	702.341	0.542	23.0801	48.142	23.1722
NIPSNAP1	NIPSNAP1	750	5517.67	0.558	23.204	4.37655	23.2135
GOT2	GOT2	750	3296.17	0.556	23.204	13.5425	23.2549
GREM2	GREM2	750	453.061	0.542	23.204	54.7894	23.2962
GRIP1	GRIP1	749	623.606	0.522	23.3278	50.0413	23.3375
SYBU	SYBU	747	3296.94	0.56	23.3691	13.5012	23.3788
TERF2IP	TERF2IP	747	2768.84	0.557	23.3691	17.9604	23.4201
PI4K2A	PI4K2A	746	4608.24	0.562	23.4517	7.22543	23.4614
RNF175	RNF175	745	1409.26	0.553	23.493	35.2601	23.5027
STXBP5L	STXBP5L	743	1096.95	0.52	23.5343	40.4624	23.544
ARL6	ARL6	742	582.673	0.526	23.5756	51.2386	23.5853
TUBA1B	TUBA1B	742	435.147	0.554	23.5756	55.5739	23.6266
ARHGEF25	ARHGEF25	740	3506.99	0.558	23.6581	12.18	23.6679
CA10	CA10	740	699.705	0.547	23.6581	48.2659	23.7092
RGS4	RGS4	739	852.434	0.536	23.7407	45.2931	23.7505
KCTD16	KCTD16	739	651.39	0.527	23.7407	49.1329	23.7918
SSX2IP	SSX2IP	739	530.399	0.529	23.7407	52.6837	23.8331
RIT2	RIT2	739	492.083	0.548	23.7407	53.8398	23.8744
CYFIP2	CYFIP2	737	2975.3	0.529	23.9059	16.3501	23.9157
ABLIM2	ABLIM2	737	1230.43	0.528	23.9059	38.3567	23.957
NDUFAF4	NDUFAF4	737	436.871	0.53	23.9059	55.45	23.9983
JPH1	JPH1	736	1043.69	0.542	24.0297	41.3708	24.0397
WSCD2	WSCD2	735	2315.34	0.546	24.071	23.2865	24.081
DGKB	DGKB	735	679.167	0.526	24.071	48.6788	24.1223
STAR	STAR	735	595.279	0.541	24.071	50.7432	24.1636
PRKAR2B	PRKAR2B	735	592.76	0.545	24.071	50.8671	24.2049
CAMKK2	CAMKK2	734	1366.7	0.538	24.2362	36.1685	24.2462
GLS2	GLS2	734	640.945	0.538	24.2362	49.4633	24.2875
LIN7A	LIN7A	733	798.903	0.529	24.3187	46.1602	24.3288
MCTP1	MCTP1	731	930.51	0.526	24.36	43.7655	24.3701
DZIP3	DZIP3	731	850.273	0.53	24.36	45.417	24.4114
MAPK8	MAPK8	731	810.311	0.527	24.36	46.0363	24.4527
TOLLIP	TOLLIP	728	9333.83	0.557	24.4839	0.990917	24.494
NDUFA5	NDUFA5	728	1921	0.537	24.4839	27.9934	24.5353
SEZ6L2	SEZ6L2	728	1481.53	0.551	24.4839	34.1453	24.5766
MCTS1	MCTS1	726	1769.34	0.548	24.6078	29.6449	24.6179
GDPD1	GDPD1	726	646.545	0.533	24.6078	49.3807	24.6592
UBE2E2	UBE2E2	726	627.85	0.546	24.6078	49.8348	24.7005
ATP5G3	ATP5G3	725	3486.16	0.553	24.7316	12.2626	24.7418
CNIH3	CNIH3	725	1626.86	0.547	24.7316	31.9983	24.7831
PLCB1	PLCB1	725	660.479	0.52	24.7316	48.8852	24.8245
SNU13	SNU13	723	4215.53	0.558	24.8555	8.54666	24.8658
SLC8A1	SLC8A1	723	755.684	0.517	24.8555	46.9034	24.9071
RSPO2	RSPO2	722	755.211	0.531	24.9381	46.9447	24.9484
SOWAHB	SOWAHB	722	572.197	0.532	24.9381	51.5277	24.9897
UNC80	UNC80	721	3331.26	0.515	25.0206	13.3361	25.031
MPPED1	MPPED1	721	1330.14	0.546	25.0206	36.8291	25.0723
VWC2L	VWC2L	721	378.178	0.534	25.0206	57.4732	25.1136
SAE1	SAE1	720	6442.1	0.556	25.1445	2.84889	25.1549
KCNAB2	KCNAB2	716	4719.03	0.546	25.1858	6.81255	25.1962
OTUB1	OTUB1	715	9640.84	0.559	25.2271	0.701899	25.2375
RANBP9	RANBP9	715	4833.13	0.545	25.2271	6.23452	25.2788
MAEA	MAEA	714	5040.03	0.556	25.3097	5.53262	25.3201
GPRASP1	GPRASP1	714	1219.74	0.525	25.3097	38.4806	25.3614
PEG3	PEG3	714	1084.88	0.522	25.3097	40.7927	25.4027
FAM217B	FAM217B	714	692.436	0.525	25.3097	48.431	25.444
PTPN5	PTPN5	713	3621.93	0.546	25.4748	11.3955	25.4853
RIMS3	RIMS3	713	1534.04	0.527	25.4748	33.6086	25.5266
ACVR1B	ACVR1B	712	2496.15	0.555	25.5574	20.8092	25.5679
HOMER1	HOMER1	711	523.539	0.522	25.5987	52.8489	25.6093
UBP1	UBP1	710	2924.2	0.53	25.64	16.763	25.6506
C10orf35	C10orf35	710	2652.84	0.555	25.64	19.2403	25.6919
GDAP1L1	GDAP1L1	709	3425.18	0.553	25.7225	12.6755	25.7332
TMEM38A	TMEM38A	709	700.013	0.547	25.7225	48.2246	25.7745
RNPS1	RNPS1	707	21561	0.561	25.8051	0.0412882	25.8158
SLC17A7	SLC17A7	707	2633	0.549	25.8051	19.4467	25.8571
SRD5A1	SRD5A1	707	585.661	0.533	25.8051	51.1561	25.8984
NICN1	NICN1	706	3274.4	0.552	25.929	13.8315	25.9397
SUDS3	SUDS3	706	2728.86	0.543	25.929	18.2907	25.981
VPS26B	VPS26B	705	12819.7	0.557	26.0116	0.247729	26.0223
ADAM22	ADAM22	703	811.644	0.521	26.0528	45.9538	26.0636
PPIA	PPIA	702	2497.79	0.552	26.0941	20.768	26.1049
ST6GALNAC5	ST6GALNAC5	702	1209.3	0.532	26.0941	38.6045	26.1462
SCN3B	SCN3B	702	1028.63	0.533	26.0941	41.7424	26.1875
SYT7	SYT7	701	5452.9	0.529	26.218	4.62428	26.2288
HINT1	HINT1	701	2668.44	0.548	26.218	19.0339	26.2701
PCDHAC2	PCDHAC2	701	432.435	0.52	26.218	55.6978	26.3114
NUAK1	NUAK1	701	411.005	0.53	26.218	56.2758	26.3527
BEX2	BEX2	700	5204.67	0.549	26.3832	5.11974	26.3941
NRIP3	NRIP3	700	1622.46	0.526	26.3832	32.0809	26.4354
LMO7	LMO7	700	395.621	0.519	26.3832	56.6474	26.4767
CD99L2	CD99L2	699	2003.72	0.551	26.507	26.9199	26.518
CMIP	CMIP	699	1105.32	0.544	26.507	40.1734	26.5593
EEF1A2	EEF1A2	697	4043.63	0.55	26.5896	9.41371	26.6006
KIF3C	KIF3C	697	3210.07	0.535	26.5896	14.2031	26.6419
PKNOX2	PKNOX2	697	1576.45	0.539	26.5896	32.7828	26.6832
BLCAP	BLCAP	695	9601.23	0.556	26.7135	0.784476	26.7245
UBE2V1	UBE2V1	694	1127.07	0.544	26.7547	39.8844	26.7658
AAK1	AAK1	692	4919.34	0.518	26.796	5.98679	26.8071
MAGEF1	MAGEF1	691	1708.04	0.55	26.8373	30.4707	26.8484
CERS6	CERS6	691	1373.87	0.517	26.8373	35.962	26.8897
NCALD	NCALD	691	980.317	0.525	26.8373	42.6094	26.931
SLC41A3	SLC41A3	690	3092.41	0.555	26.9612	15.3179	26.9723
COX5A	COX5A	690	2155.12	0.549	26.9612	25.5161	27.0136
LHFPL4	LHFPL4	688	3173.97	0.544	27.0438	14.6986	27.0549
WSB2	WSB2	686	1755.99	0.54	27.0851	29.7688	27.0962
CDH18	CDH18	686	428.025	0.514	27.0851	55.8216	27.1375
CIAPIN1	CIAPIN1	685	2307.89	0.547	27.1676	23.493	27.1789
NETO2	NETO2	685	775.492	0.519	27.1676	46.6144	27.2202
BRWD1	BRWD1	684	4290.02	0.536	27.2502	8.09249	27.2615
CACNG3	CACNG3	683	3129.72	0.541	27.2915	15.1115	27.3028
SAMD12	SAMD12	682	472.288	0.522	27.3328	54.3765	27.3441
GDI1	GDI1	680	10570.1	0.553	27.3741	0.371594	27.3854
CELF2	CELF2	680	2912.45	0.516	27.3741	16.9694	27.4267
OGDHL	OGDHL	680	971.542	0.536	27.3741	42.8571	27.468
MED19	MED19	679	6083.56	0.552	27.4979	3.17919	27.5093
SLBP	SLBP	677	1318.42	0.547	27.5392	37.0768	27.5506
C2orf80	C2orf80	676	1424.55	0.534	27.5805	34.9711	27.5919
AGK	AGK	676	1386.76	0.539	27.5805	35.7143	27.6332
ARMCX1	ARMCX1	674	3184.15	0.541	27.6631	14.5747	27.6745
FAM126B	FAM126B	674	1305.54	0.516	27.6631	37.3245	27.7158
NDST3	NDST3	674	1027.79	0.518	27.6631	41.7836	27.7571
MRPS17	MRPS17	673	4185.88	0.552	27.787	8.7531	27.7984
AMER3	AMER3	673	2109.56	0.541	27.787	26.0528	27.8397
MAP1A	MAP1A	673	829.086	0.523	27.787	45.6647	27.881
NPM2	NPM2	671	1582.33	0.541	27.9108	32.7002	27.9223
PGBD5	PGBD5	670	1873.4	0.528	27.9521	28.5714	27.9637
RCAN2	RCAN2	670	649.304	0.52	27.9521	49.2155	28.005
MAGED1	MAGED1	669	2398.49	0.537	28.0347	22.3782	28.0463
SYT3	SYT3	668	2329.24	0.532	28.076	23.0801	28.0876
CAMKK1	CAMKK1	668	1257.81	0.543	28.076	38.0677	28.1289
TENM2	TENM2	668	937.141	0.513	28.076	43.5178	28.1702
VAT1L	VAT1L	668	369.222	0.529	28.076	57.7209	28.2115
RP11-382A20.3	RP11-382A20.3	667	1118.42	0.536	28.2411	39.967	28.2528
DDX1	DDX1	667	937.858	0.529	28.2411	43.4352	28.2941
ATP2B2	ATP2B2	665	810.538	0.523	28.3237	45.995	28.3354
RPL7L1	RPL7L1	664	4286.82	0.542	28.365	8.13377	28.3767
SMIM17	SMIM17	664	426.424	0.51	28.365	55.8629	28.418
GNG3	GNG3	663	3688.01	0.541	28.4476	10.9414	28.4593
ATP5A1	ATP5A1	663	2871.67	0.533	28.4476	17.3823	28.5006
UBE2T	UBE2T	663	694.402	0.542	28.4476	48.3485	28.5419
TPM3	TPM3	662	3281.82	0.547	28.5714	13.749	28.5832
DCAF6	DCAF6	661	1465.03	0.515	28.6127	34.2692	28.6245
NDFIP2	NDFIP2	661	575.353	0.527	28.6127	51.4038	28.6658
ATXN7L3	ATXN7L3	660	4709.05	0.542	28.6953	6.85384	28.7071
PACSIN1	PACSIN1	660	4574.67	0.537	28.6953	7.3493	28.7485
KCNB2	KCNB2	660	414.692	0.525	28.6953	56.1932	28.7898
KCTD8	KCTD8	658	391.16	0.537	28.8192	56.7713	28.8311
MCHR2	MCHR2	658	220.618	0.512	28.8192	62.7993	28.8724
RABGAP1L	RABGAP1L	657	561.836	0.527	28.9017	51.8993	28.9137
LCMT1	LCMT1	656	6386.18	0.547	28.943	2.93146	28.955
GNG2	GNG2	656	1682.81	0.525	28.943	30.8423	28.9963
ATP6AP1	ATP6AP1	655	5909.77	0.549	29.0256	3.55078	29.0376
EPB41L4B	EPB41L4B	655	2010.26	0.529	29.0256	26.796	29.0789
PSD3	PSD3	655	632.772	0.516	29.0256	49.6697	29.1202
LMO3	LMO3	653	493.893	0.527	29.1495	53.7572	29.1615
CYP4X1	CYP4X1	652	501.937	0.533	29.1908	53.5508	29.2028
NRXN3	NRXN3	651	709.62	0.523	29.232	47.9769	29.2441
EPHA5	EPHA5	650	741.964	0.512	29.2733	47.3576	29.2854
SMARCA2	SMARCA2	650	521.192	0.528	29.2733	52.9315	29.3267
PDE1A	PDE1A	649	276.406	0.525	29.3559	60.6524	29.368
SEPT3	SEPT3	648	2912.22	0.54	29.3972	17.0107	29.4093
NEFM	NEFM	647	514.503	0.521	29.4385	53.3856	29.4506
B3GALNT1	B3GALNT1	646	583.711	0.515	29.4798	51.1974	29.4919
NEDD4L	NEDD4L	644	647.584	0.53	29.5211	49.2981	29.5333
COA7	COA7	643	468.951	0.524	29.5623	54.4178	29.5746
NWD2	NWD2	643	223.625	0.517	29.5623	62.5929	29.6159
CHRM4	CHRM4	643	173.168	0.52	29.5623	65.6482	29.6572
DNAJA2	DNAJA2	642	1283.74	0.537	29.6862	37.6961	29.6985
ITPR1	ITPR1	642	623.675	0.523	29.6862	50	29.7398
SLC27A2	SLC27A2	642	350.627	0.528	29.6862	58.2989	29.7811
CAMK2B	CAMK2B	641	2158.93	0.534	29.8101	25.4748	29.8224
SYN1	SYN1	640	3563.21	0.544	29.8514	11.8084	29.8637
ENTPD3	ENTPD3	640	550.916	0.516	29.8514	52.147	29.905
SLC25A12	SLC25A12	640	344.256	0.521	29.8514	58.5879	29.9463
CAMTA2	CAMTA2	639	3870.41	0.524	29.9752	10.2808	29.9876
TMX4	TMX4	639	1074.14	0.524	29.9752	41.123	30.0289
KRT222	KRT222	639	290.077	0.506	29.9752	60.1569	30.0702
ARPP19	ARPP19	637	562.067	0.529	30.0991	51.858	30.1115
SLC7A14	SLC7A14	637	429.138	0.526	30.0991	55.7803	30.1528
KHDRBS3	KHDRBS3	636	338.288	0.523	30.1817	58.7531	30.1941
RTN4RL1	RTN4RL1	635	2331.39	0.538	30.223	23.0388	30.2354
CBLN2	CBLN2	635	216.938	0.521	30.223	62.9232	30.2767
PTER	PTER	634	1221.35	0.531	30.3055	38.4393	30.3181
RIMBP2	RIMBP2	633	1820.03	0.516	30.3468	29.0669	30.3594
TMEM183A	TMEM183A	633	1459.53	0.531	30.3468	34.3518	30.4007
CADPS2	CADPS2	633	571.846	0.518	30.3468	51.569	30.442
STS	STS	633	280.025	0.516	30.3468	60.4459	30.4833
NRG3	NRG3	632	831.956	0.52	30.512	45.5822	30.5246
C2CD2L	C2CD2L	631	7930.03	0.546	30.5533	1.61024	30.5659
CAMK2D	CAMK2D	631	501.915	0.518	30.5533	53.5921	30.6072
FBXW7	FBXW7	631	439.467	0.517	30.5533	55.4088	30.6485
C16orf45	C16orf45	630	5468.36	0.545	30.6771	4.5417	30.6898
PPP2R2C	PPP2R2C	629	207.357	0.516	30.7184	63.7077	30.7311
RYR2	RYR2	628	1142.55	0.507	30.7597	39.6367	30.7724
DPP10	DPP10	628	455.741	0.513	30.7597	54.6243	30.8137
MAPK13	MAPK13	627	3172.76	0.525	30.8423	14.7399	30.855
FAM133A	FAM133A	622	228.047	0.518	30.8836	62.2626	30.8963
HMGCLL1	HMGCLL1	621	294.283	0.514	30.9249	60.1156	30.9376
TRNP1	TRNP1	620	2017.96	0.534	30.9661	26.7135	30.9789
PRKAR1B	PRKAR1B	619	4016.44	0.536	31.0074	9.53757	31.0202
FBXL17	FBXL17	619	720.366	0.512	31.0074	47.7291	31.0615
SHROOM2	SHROOM2	618	596.917	0.511	31.09	50.7019	31.1029
TWF2	TWF2	617	8884.84	0.546	31.1313	1.19736	31.1442
NOS1AP	NOS1AP	617	420.856	0.516	31.1313	56.1107	31.1855
KIF21A	KIF21A	615	531.102	0.519	31.2139	52.6424	31.2268
CD83	CD83	615	252.101	0.535	31.2139	61.2717	31.2681
SLC35F3	SLC35F3	614	1793.41	0.531	31.2964	29.4385	31.3094
CMSS1	CMSS1	613	1656.12	0.529	31.3377	31.379	31.3507
BCAS4	BCAS4	611	911.341	0.535	31.379	44.1371	31.392
SDR16C5	SDR16C5	611	139.884	0.516	31.379	67.2998	31.4333
R3HDM1	R3HDM1	610	1803.07	0.51	31.4616	29.3559	31.4746
ARHGAP32	ARHGAP32	610	1358.22	0.501	31.4616	36.3336	31.5159
THY1	THY1	610	765.914	0.524	31.4616	46.6557	31.5572
TUSC2	TUSC2	609	10289.2	0.544	31.5855	0.45417	31.5985
CADM3	CADM3	609	2350.55	0.539	31.5855	22.9562	31.6398
FAR2	FAR2	608	191.694	0.521	31.668	64.5334	31.6811
TUBG1	TUBG1	607	1920.57	0.54	31.7093	28.0347	31.7224
RMND1	RMND1	607	985.326	0.532	31.7093	42.5268	31.7637
C19orf12	C19orf12	606	3122.04	0.534	31.7919	15.1941	31.805
ARHGAP26	ARHGAP26	606	941.185	0.504	31.7919	43.3113	31.8463
RAB15	RAB15	604	1815.79	0.516	31.8745	29.1495	31.8876
ORC5	ORC5	604	1741.56	0.52	31.8745	29.9752	31.929
GRIA1	GRIA1	604	1627.95	0.525	31.8745	31.9158	31.9703
VSTM2A	VSTM2A	604	1007.04	0.507	31.8745	42.2378	32.0116
CCND2	CCND2	604	485.574	0.518	31.8745	53.8811	32.0529
PLCL2	PLCL2	603	3947.57	0.499	32.0809	9.90917	32.0942
RGS17	RGS17	603	564.043	0.501	32.0809	51.8167	32.1355
SERPINF1	SERPINF1	603	139.328	0.524	32.0809	67.4236	32.1768
MRPS30	MRPS30	602	440.286	0.52	32.2048	55.3675	32.2181
DOC2A	DOC2A	601	2412.28	0.531	32.2461	22.213	32.2594
HPCAL4	HPCAL4	601	1540.82	0.521	32.2461	33.4847	32.3007
CHRM1	CHRM1	600	3223.2	0.529	32.3287	14.038	32.342
SHC3	SHC3	600	840.983	0.51	32.3287	45.4583	32.3833
TRMT10C	TRMT10C	600	493.61	0.517	32.3287	53.7985	32.4246
ATP5G1	ATP5G1	599	3134.33	0.536	32.4525	15.0702	32.4659
DRP2	DRP2	599	2194.19	0.506	32.4525	25.0206	32.5072
PCNXL2	PCNXL2	599	1454.72	0.506	32.4525	34.4756	32.5485
VPS36	VPS36	599	1021.51	0.506	32.4525	41.9075	32.5898
NRSN1	NRSN1	598	385.423	0.51	32.6177	57.1841	32.6311
HNRNPUL2	HNRNPUL2	597	1077.12	0.535	32.659	40.9579	32.6724
MRPL15	MRPL15	596	2391.78	0.523	32.7002	22.5021	32.7138
ARMC9	ARMC9	596	888.731	0.509	32.7002	44.6738	32.7551
CACNB1	CACNB1	592	2455.27	0.53	32.7828	21.5111	32.7964
PIP4K2B	PIP4K2B	591	2853.29	0.53	32.8241	17.4649	32.8377
STRBP	STRBP	591	618.647	0.504	32.8241	50.2064	32.879
ZNRF1	ZNRF1	591	534.431	0.526	32.8241	52.4773	32.9203
BEX1	BEX1	590	3677.93	0.529	32.948	11.0239	32.9616
APMAP	APMAP	590	2125.2	0.534	32.948	25.8877	33.0029
ASAH2B	ASAH2B	590	343.339	0.506	32.948	58.6292	33.0442
CLSTN1	CLSTN1	588	640.378	0.507	33.0718	49.5045	33.0855
VAMP2	VAMP2	587	1424.68	0.538	33.1131	34.9298	33.1268
DACH2	DACH2	587	1370.29	0.523	33.1131	36.0446	33.1681
FARSB	FARSB	586	4169.81	0.521	33.1957	8.79438	33.2094
NGFRAP1	NGFRAP1	586	3942.99	0.532	33.1957	9.95045	33.2507
KIAA1107	KIAA1107	586	214.413	0.5	33.1957	63.1709	33.292
NIPSNAP3B	NIPSNAP3B	585	324.245	0.517	33.3196	59.455	33.3333
BEX4	BEX4	584	2530.32	0.53	33.3609	20.5202	33.3746
KIAA0408	KIAA0408	584	140.731	0.507	33.3609	67.2172	33.4159
MCAT	MCAT	583	2720.23	0.54	33.4434	18.4558	33.4572
LRFN2	LRFN2	583	2455.8	0.529	33.4434	21.4699	33.4986
AARSD1	AARSD1	582	4760.89	0.533	33.526	6.6474	33.5399
CBX7	CBX7	582	1691.79	0.532	33.526	30.7184	33.5812
PPM1L	PPM1L	582	622.671	0.496	33.526	50.0826	33.6225
CRYM	CRYM	581	1215.95	0.524	33.6499	38.5219	33.6638
TMEM178B	TMEM178B	581	626.336	0.498	33.6499	49.8761	33.7051
NCDN	NCDN	578	1964.32	0.533	33.7325	27.5392	33.7464
PTK2B	PTK2B	578	524.597	0.523	33.7325	52.7663	33.7877
ZC2HC1A	ZC2HC1A	578	474.826	0.502	33.7325	54.3353	33.829
FZD3	FZD3	576	1846.46	0.499	33.8563	28.7779	33.8703
NTNG1	NTNG1	576	149.537	0.509	33.8563	66.8869	33.9116
COPS7A	COPS7A	574	3726.16	0.53	33.9389	10.8175	33.9529
NEDD8	NEDD8	573	5600.19	0.534	33.9802	4.2114	33.9942
BEX5	BEX5	573	2221.57	0.517	33.9802	24.8555	34.0355
FAM163B	FAM163B	573	1669.79	0.528	33.9802	31.0487	34.0768
TNFAIP8L3	TNFAIP8L3	573	1041.75	0.528	33.9802	41.4533	34.1181
POLR3K	POLR3K	572	2969.81	0.534	34.1453	16.4327	34.1594
SHISA9	SHISA9	572	1614.63	0.521	34.1453	32.2048	34.2007
TM2D3	TM2D3	572	1348.35	0.534	34.1453	36.54	34.242
EFR3A	EFR3A	572	301.967	0.503	34.1453	59.8679	34.2834
CDH13	CDH13	572	160.095	0.513	34.1453	66.3914	34.3247
PCDHA5	PCDHA5	572	54.201	0.514	34.1453	73.493	34.366
ZNF804A	ZNF804A	571	71.546	0.501	34.3931	72.0892	34.4073
ARNTL2	ARNTL2	570	519.977	0.506	34.4344	53.0966	34.4486
TUBB2A	TUBB2A	570	504.169	0.528	34.4344	53.4682	34.4899
NLGN4X	NLGN4X	570	455.088	0.504	34.4344	54.6656	34.5312
MANEAL	MANEAL	569	1926.85	0.531	34.5582	27.9108	34.5725
PLPPR4	PLPPR4	569	823.204	0.508	34.5582	45.7886	34.6138
RAB12	RAB12	569	712.555	0.519	34.5582	47.8943	34.6551
SORCS3	SORCS3	569	270.763	0.508	34.5582	60.8175	34.6964
NDUFS3	NDUFS3	568	3410.76	0.532	34.7234	12.7168	34.7377
TSHZ3	TSHZ3	568	1279.14	0.521	34.7234	37.82	34.779
BRINP1	BRINP1	568	524.034	0.514	34.7234	52.8076	34.8203
KCNAB1	KCNAB1	568	205.572	0.516	34.7234	63.9967	34.8616
CNST	CNST	567	1610.51	0.511	34.8885	32.3287	34.9029
CHMP4B	CHMP4B	566	7483.29	0.533	34.9298	2.02312	34.9442
MTX2	MTX2	565	2721.44	0.53	34.9711	18.3732	34.9855
SSBP3	SSBP3	564	533.546	0.521	35.0124	52.5599	35.0268
SUSD1	SUSD1	563	275.576	0.502	35.0537	60.6936	35.0682
CHAF1B	CHAF1B	562	3521.53	0.533	35.095	12.0562	35.1095
FAM19A1	FAM19A1	562	373.786	0.509	35.095	57.6796	35.1508
HCCS	HCCS	561	479.507	0.509	35.1775	54.0875	35.1921
RNF187	RNF187	560	2312.5	0.536	35.2188	23.3278	35.2334
ZDBF2	ZDBF2	560	1011.08	0.494	35.2188	42.114	35.2747
SIRT5	SIRT5	560	173.175	0.513	35.2188	65.6069	35.316
DIRAS1	DIRAS1	559	958.73	0.513	35.3427	43.1049	35.3573
TBPL1	TBPL1	559	399.886	0.503	35.3427	56.5648	35.3986
CGREF1	CGREF1	558	2994.31	0.523	35.4253	16.1024	35.4399
PPP5C	PPP5C	558	2513.18	0.535	35.4253	20.6441	35.4812
DGAT2	DGAT2	558	198.673	0.523	35.4253	64.1618	35.5225
TLN2	TLN2	556	222.593	0.506	35.5491	62.6755	35.5638
EBNA1BP2	EBNA1BP2	555	972.832	0.518	35.5904	42.8159	35.6051
FAM103A1	FAM103A1	555	902.053	0.522	35.5904	44.3848	35.6464
CAMK1G	CAMK1G	555	350.188	0.525	35.5904	58.3402	35.6877
TMEM151B	TMEM151B	554	2103.52	0.511	35.7143	26.0941	35.729
GNAS	GNAS	554	1385.8	0.514	35.7143	35.7556	35.7703
SNTG1	SNTG1	554	113.126	0.495	35.7143	69.1164	35.8116
SUB1	SUB1	553	497.273	0.51	35.8382	53.6746	35.853
TPI1	TPI1	553	356.198	0.525	35.8382	58.0099	35.8943
PEX11B	PEX11B	552	2071.22	0.53	35.9207	26.507	35.9356
LRRTM3	LRRTM3	551	318.305	0.49	35.962	59.5376	35.9769
ZFPM2	ZFPM2	551	193.704	0.505	35.962	64.4096	36.0182
BZW2	BZW2	550	333.605	0.521	36.0446	59.1247	36.0595
BMPER	BMPER	550	71.658	0.51	36.0446	72.0479	36.1008
CX3CL1	CX3CL1	549	1196.46	0.528	36.1272	38.8109	36.1421
ABCG4	ABCG4	547	1592.8	0.521	36.1685	32.5764	36.1834
UNC79	UNC79	546	4541.48	0.492	36.2097	7.39059	36.2247
MTA3	MTA3	546	2257.32	0.519	36.2097	24.1123	36.266
RNF157	RNF157	546	1398.36	0.512	36.2097	35.5904	36.3073
KLHL12	KLHL12	545	2811.72	0.522	36.3336	17.6713	36.3486
WDR37	WDR37	545	1014.17	0.502	36.3336	42.0727	36.3899
LRTM2	LRTM2	545	959.419	0.502	36.3336	43.0223	36.4312
RTF1	RTF1	544	1413.74	0.513	36.4575	35.1775	36.4725
TUBB4B	TUBB4B	544	1346.4	0.534	36.4575	36.6226	36.5138
ANKRD34A	ANKRD34A	544	743.884	0.513	36.4575	47.275	36.5551
RAE1	RAE1	542	2946.62	0.529	36.5813	16.6391	36.5964
TENM3	TENM3	542	543.31	0.496	36.5813	52.3947	36.6378
MRPL37	MRPL37	541	3524.11	0.53	36.6639	12.0149	36.6791
MMP24	MMP24	541	1500.29	0.514	36.6639	33.9389	36.7204
RTN4	RTN4	541	1401.74	0.514	36.6639	35.4666	36.7617
SMS	SMS	539	443.328	0.517	36.7878	55.161	36.803
BLOC1S2	BLOC1S2	538	1653.45	0.521	36.8291	31.5029	36.8443
INPP4B	INPP4B	537	206.511	0.505	36.8704	63.8315	36.8856
DAGLB	DAGLB	536	2705.88	0.521	36.9116	18.7036	36.9269
SLIT3	SLIT3	536	1453.56	0.515	36.9116	34.5582	36.9682
TAF9	TAF9	536	754.055	0.515	36.9116	46.986	37.0095
EFNA5	EFNA5	536	718.197	0.512	36.9116	47.7704	37.0508
ATP5L	ATP5L	534	1438.79	0.523	37.0768	34.8059	37.0921
SYNE1	SYNE1	534	172.485	0.508	37.0768	65.6895	37.1334
SERP2	SERP2	533	4323.42	0.527	37.1594	7.96862	37.1747
PSMD12	PSMD12	533	1364.05	0.52	37.1594	36.251	37.216
GLOD4	GLOD4	532	2081.44	0.519	37.2419	26.3006	37.2573
ZNHIT3	ZNHIT3	532	1982.71	0.521	37.2419	27.2089	37.2986
CLGN	CLGN	532	107.974	0.5	37.2419	69.4055	37.3399
EIF5A2	EIF5A2	531	234.275	0.496	37.3658	62.0149	37.3812
EIF1B	EIF1B	529	1099.12	0.522	37.4071	40.2973	37.4226
TIAM2	TIAM2	529	452.002	0.501	37.4071	54.8307	37.4639
PRKCZ	PRKCZ	529	210.085	0.508	37.4071	63.3774	37.5052
MOCS3	MOCS3	527	1875.31	0.522	37.531	28.4889	37.5465
KLC2	KLC2	526	2352.53	0.52	37.5723	22.9149	37.5878
AMN1	AMN1	526	280.457	0.499	37.5723	60.4046	37.6291
RGS6	RGS6	525	1080.87	0.495	37.6548	40.8753	37.6704
CACNG2	CACNG2	523	446.361	0.483	37.6961	54.9959	37.7117
HIVEP2	HIVEP2	523	240.082	0.491	37.6961	61.602	37.753
TPGS2	TPGS2	522	581.909	0.518	37.7787	51.2799	37.7943
ATXN10	ATXN10	521	1677.59	0.521	37.82	30.9661	37.8356
MYO16	MYO16	521	360.642	0.502	37.82	57.8448	37.8769
EXTL2	EXTL2	521	239.744	0.498	37.82	61.6846	37.9182
RASL11B	RASL11B	521	35.187	0.505	37.82	76.2593	37.9595
TOM1L1	TOM1L1	520	783.788	0.498	37.9851	46.4492	38.0008
TOX	TOX	520	330.607	0.508	37.9851	59.2898	38.0421
ANO3	ANO3	518	357.378	0.506	38.0677	57.9686	38.0834
ASNS	ASNS	518	282.264	0.516	38.0677	60.3633	38.1247
TSSC1	TSSC1	517	9511.46	0.528	38.1503	0.867052	38.166
RRAGA	RRAGA	514	5667.45	0.524	38.1916	4.08753	38.2074
NME1	NME1	514	2453.41	0.522	38.1916	21.5524	38.2487
PRRT3	PRRT3	513	2137.7	0.517	38.2742	25.64	38.29
EPB41L1	EPB41L1	513	993.683	0.514	38.2742	42.403	38.3313
DOK6	DOK6	513	409.457	0.493	38.2742	56.3997	38.3726
CACNA1E	CACNA1E	512	1711.2	0.493	38.398	30.3881	38.4139
THOC7	THOC7	512	1484.55	0.514	38.398	34.0628	38.4552
CSMD3	CSMD3	511	269.982	0.49	38.4806	60.8588	38.4965
PCDH20	PCDH20	510	90.866	0.502	38.5219	70.4377	38.5378
GPRIN1	GPRIN1	508	1635.87	0.522	38.5632	31.7919	38.5791
RITA1	RITA1	507	4198.83	0.528	38.6045	8.67052	38.6204
AP3B2	AP3B2	507	631.411	0.483	38.6045	49.7523	38.6617
AUNIP	AUNIP	507	147.266	0.519	38.6045	67.0107	38.703
PTH2R	PTH2R	506	238.104	0.502	38.7283	61.8084	38.7443
TMEM59L	TMEM59L	505	6568.79	0.517	38.7696	2.72502	38.7856
KCNC1	KCNC1	505	1479.6	0.498	38.7696	34.1866	38.8269
PSMB7	PSMB7	504	12524	0.519	38.8522	0.289017	38.8682
KCNA4	KCNA4	503	388.211	0.498	38.8935	56.9777	38.9095
PITHD1	PITHD1	502	3370.02	0.524	38.9348	13.0058	38.9508
MRPL1	MRPL1	502	219.397	0.5	38.9348	62.8819	38.9922
FAM220A	FAM220A	501	2311.84	0.521	39.0173	23.4104	39.0335
MCHR1	MCHR1	500	425.633	0.503	39.0586	55.9042	39.0748
STOML1	STOML1	499	3957.36	0.523	39.0999	9.74401	39.1161
MATR3	MATR3	498	362.667	0.502	39.1412	57.8035	39.1574
FAIM2	FAIM2	497	1088.66	0.518	39.1825	40.545	39.1987
ARL4C	ARL4C	496	520.301	0.494	39.2238	53.0553	39.24
DCC	DCC	496	49.717	0.495	39.2238	74.071	39.2813
RP5-1187M17.10	RP5-1187M17.10	495	5054.27	0.51	39.3064	5.49133	39.3226
KCNH5	KCNH5	495	91.628	0.495	39.3064	70.3138	39.3639
MKRN1	MKRN1	494	1773.57	0.518	39.3889	29.6036	39.4052
PARP2	PARP2	493	1075.64	0.514	39.4302	41.0405	39.4465
CACNG8	CACNG8	493	722.051	0.494	39.4302	47.6053	39.4878
VPS53	VPS53	492	350.006	0.49	39.5128	58.3815	39.5291
PPL	PPL	492	284.448	0.494	39.5128	60.2808	39.5704
NDUFV2	NDUFV2	491	1561.97	0.518	39.5954	32.948	39.6117
ROBO2	ROBO2	488	425.291	0.483	39.6367	55.9455	39.653
E2F3	E2F3	487	571.765	0.507	39.678	51.6102	39.6943
GULP1	GULP1	487	116.762	0.484	39.678	68.8274	39.7356
SLC35F1	SLC35F1	486	215.851	0.5	39.7605	63.0471	39.777
FSD1	FSD1	485	609.48	0.518	39.8018	50.4129	39.8183
ZNF184	ZNF184	485	95.846	0.494	39.8018	69.9422	39.8596
EXOC6	EXOC6	485	70.953	0.502	39.8018	72.1305	39.9009
ZMAT4	ZMAT4	484	453.323	0.491	39.9257	54.7481	39.9422
HS6ST2	HS6ST2	484	252.649	0.487	39.9257	61.2304	39.9835
BEND6	BEND6	484	134.982	0.49	39.9257	67.6301	40.0248
IDH3B	IDH3B	483	3665.19	0.518	40.0495	11.0652	40.0661
CDS1	CDS1	483	3330.2	0.485	40.0495	13.3774	40.1074
ADARB1	ADARB1	483	888.664	0.502	40.0495	44.7151	40.1487
NDUFA8	NDUFA8	481	5433.57	0.521	40.1734	4.66557	40.19
FAM174A	FAM174A	481	2530.88	0.513	40.1734	20.4789	40.2313
TMEM196	TMEM196	481	164.236	0.481	40.1734	66.1024	40.2726
CDC37	CDC37	479	5998.25	0.525	40.2973	3.34434	40.3139
CPNE5	CPNE5	479	464.262	0.516	40.2973	54.5004	40.3552
OPN3	OPN3	479	238.786	0.502	40.2973	61.7671	40.3965
RUNDC3A	RUNDC3A	478	5143.19	0.509	40.4211	5.2436	40.4378
GSK3A	GSK3A	477	13495.4	0.526	40.4624	0.165153	40.4791
CLSTN2	CLSTN2	477	151.362	0.488	40.4624	66.8043	40.5204
YTHDF2	YTHDF2	476	2235.37	0.512	40.545	24.4426	40.5618
CDKN2AIPNL	CDKN2AIPNL	475	1097.43	0.514	40.5863	40.3386	40.6031
ARHGEF11	ARHGEF11	474	890.343	0.494	40.6276	44.6325	40.6444
CASQ1	CASQ1	473	90.821	0.512	40.6689	70.4789	40.6857
GFOD1	GFOD1	472	3148.31	0.498	40.7102	14.9463	40.727
TUBB	TUBB	472	1186.98	0.521	40.7102	38.9348	40.7683
CBLN4	CBLN4	472	267.622	0.49	40.7102	60.9414	40.8096
STAT4	STAT4	471	777.473	0.494	40.834	46.5731	40.8509
GUCY1A2	GUCY1A2	470	207.581	0.483	40.8753	63.6664	40.8922
C2CD5	C2CD5	469	1544.36	0.479	40.9166	33.3196	40.9335
PFDN1	PFDN1	469	531.285	0.513	40.9166	52.6012	40.9748
C15orf61	C15orf61	469	77.982	0.481	40.9166	71.5937	41.0161
ARF1	ARF1	468	9922.98	0.518	41.0405	0.578035	41.0574
TCEB1	TCEB1	467	1715.58	0.513	41.0818	30.3055	41.0987
ZMAT2	ZMAT2	467	601.813	0.518	41.0818	50.5367	41.14
CHP1	CHP1	467	565.678	0.504	41.0818	51.7754	41.1813
TBC1D25	TBC1D25	466	9019.39	0.524	41.2056	1.15607	41.2226
TBCC	TBCC	466	3188.81	0.518	41.2056	14.5334	41.2639
FHOD3	FHOD3	466	69.55	0.51	41.2056	72.213	41.3052
PIN1	PIN1	465	4772.05	0.516	41.3295	6.60611	41.3466
SNAP47	SNAP47	465	3734.7	0.526	41.3295	10.6936	41.3879
STX1A	STX1A	465	2430.89	0.509	41.3295	21.8827	41.4292
GABRG3	GABRG3	464	108.838	0.481	41.4533	69.3229	41.4705
GSTA4	GSTA4	463	3428.25	0.503	41.4946	12.5929	41.5118
MAD2L1BP	MAD2L1BP	463	1299.16	0.514	41.4946	37.4484	41.5531
NEUROD2	NEUROD2	463	746.375	0.507	41.4946	47.1924	41.5944
GTF2F1	GTF2F1	462	4249.44	0.525	41.6185	8.34021	41.6357
C14orf2	C14orf2	462	4103.61	0.514	41.6185	9.12469	41.677
TAGLN3	TAGLN3	462	3642.5	0.507	41.6185	11.2304	41.7183
KCNA1	KCNA1	462	1559.44	0.481	41.6185	33.0718	41.7596
BRE	BRE	462	1407.73	0.514	41.6185	35.3014	41.8009
GLRA3	GLRA3	460	164.59	0.485	41.8249	66.0611	41.8422
GRM8	GRM8	460	46.803	0.487	41.8249	74.5665	41.8835
MAP6	MAP6	459	1042.86	0.52	41.9075	41.4121	41.9248
GPR155	GPR155	459	210	0.48	41.9075	63.4187	41.9661
CFL1	CFL1	457	12839.4	0.514	41.9901	0.206441	42.0074
BCAS2	BCAS2	456	2529.63	0.498	42.0314	20.5615	42.0487
NUDT4	NUDT4	455	1569.98	0.504	42.0727	32.8241	42.09
PIP5K1B	PIP5K1B	455	160.125	0.483	42.0727	66.3501	42.1314
SLC7A4	SLC7A4	454	590.918	0.509	42.1552	50.9909	42.1727
ACVR2A	ACVR2A	454	375.572	0.487	42.1552	57.5557	42.214
HMP19	HMP19	452	2087.36	0.503	42.2378	26.1354	42.2553
MAPK10	MAPK10	452	273.546	0.497	42.2378	60.7349	42.2966
GFOD2	GFOD2	451	6170.82	0.512	42.3204	3.09661	42.3379
ATP5O	ATP5O	451	1367.59	0.512	42.3204	36.1272	42.3792
JPH4	JPH4	450	2580.95	0.499	42.403	19.9009	42.4205
MAGI3	MAGI3	450	381.197	0.481	42.403	57.3493	42.4618
GSKIP	GSKIP	450	205.713	0.499	42.403	63.9141	42.5031
TIMM50	TIMM50	449	2004.97	0.517	42.5268	26.8786	42.5444
WNK2	WNK2	449	1512.42	0.498	42.5268	33.815	42.5857
THYN1	THYN1	448	2486.57	0.512	42.6094	21.057	42.627
MLIP	MLIP	448	117.485	0.484	42.6094	68.7448	42.6683
FAM135B	FAM135B	447	451.209	0.484	42.692	54.9133	42.7096
USP22	USP22	446	1380.51	0.514	42.7333	35.8382	42.7509
PNMA6A	PNMA6A	446	1347.09	0.513	42.7333	36.5813	42.7922
FADS6	FADS6	446	300.125	0.49	42.7333	59.9505	42.8335
PCDHGC5	PCDHGC5	444	173.938	0.476	42.8571	65.5656	42.8748
CHCHD6	CHCHD6	440	1663.95	0.513	42.8984	31.1313	42.9162
LRRC73	LRRC73	440	813.408	0.503	42.8984	45.9125	42.9575
SLC26A4	SLC26A4	439	94.202	0.493	42.981	70.0248	42.9988
SLC17A6	SLC17A6	438	92.9	0.484	43.0223	70.1899	43.0401
LNP1	LNP1	437	84.634	0.496	43.0636	70.8918	43.0814
PHLPP2	PHLPP2	436	2125.55	0.481	43.1049	25.8464	43.1227
DRD1	DRD1	436	383.869	0.501	43.1049	57.2254	43.164
B4GALNT1	B4GALNT1	435	2569.71	0.505	43.1874	19.9835	43.2053
CFAP20	CFAP20	435	939.85	0.508	43.1874	43.3526	43.2466
TECPR1	TECPR1	433	1240.01	0.5	43.27	38.3154	43.2879
PIP4K2C	PIP4K2C	433	475.704	0.499	43.27	54.2527	43.3292
C1QL3	C1QL3	433	91.966	0.475	43.27	70.2312	43.3705
CPNE4	CPNE4	433	78.239	0.474	43.27	71.5111	43.4118
IMMT	IMMT	431	3018.65	0.495	43.4352	15.8134	43.4531
OLFM1	OLFM1	431	1621	0.499	43.4352	32.1222	43.4944
RNF150	RNF150	431	300.553	0.471	43.4352	59.9092	43.5357
C7orf43	C7orf43	430	976.226	0.514	43.559	42.7746	43.577
ABRACL	ABRACL	430	566.194	0.499	43.559	51.7341	43.6183
TUBB3	TUBB3	430	251.677	0.509	43.559	61.313	43.6596
HMCES	HMCES	429	3609.69	0.517	43.6829	11.5194	43.701
NDUFA4	NDUFA4	429	241.569	0.5	43.6829	61.5194	43.7423
ANKMY2	ANKMY2	428	931.592	0.492	43.7655	43.6416	43.7836
URGCP	URGCP	427	8688.16	0.515	43.8068	1.27993	43.8249
SYT5	SYT5	427	727.433	0.5	43.8068	47.4814	43.8662
RAB27B	RAB27B	427	190.079	0.476	43.8068	64.6573	43.9075
PIM2	PIM2	426	411.168	0.509	43.9306	56.2345	43.9488
CCDC136	CCDC136	426	309.986	0.497	43.9306	59.6201	43.9901
UQCRFS1	UQCRFS1	425	591.561	0.501	44.0132	50.9496	44.0314
ARMCX2	ARMCX2	422	1884.32	0.504	44.0545	28.4063	44.0727
ANO5	ANO5	422	239.523	0.473	44.0545	61.7258	44.114
SLC8A2	SLC8A2	420	912.388	0.495	44.1371	44.0958	44.1553
MSL3	MSL3	418	2343.11	0.506	44.1784	22.9975	44.1966
GRIN1	GRIN1	418	1985.03	0.5	44.1784	27.1263	44.2379
PHYHIP	PHYHIP	417	981.988	0.501	44.2609	42.5681	44.2792
POLR2K	POLR2K	417	945.19	0.495	44.2609	43.1874	44.3205
GPR137C	GPR137C	417	81.008	0.483	44.2609	71.2634	44.3618
CDKN2D	CDKN2D	415	4838.22	0.504	44.3848	6.11065	44.4031
SEMA4F	SEMA4F	415	2234.55	0.498	44.3848	24.4839	44.4444
CCKBR	CCKBR	415	976.393	0.497	44.3848	42.692	44.4857
EMC4	EMC4	414	6964.44	0.497	44.5087	2.35343	44.5271
TTC39B	TTC39B	414	148.88	0.479	44.5087	66.9694	44.5684
TNFAIP8L1	TNFAIP8L1	413	2441.1	0.504	44.5912	21.635	44.6097
UPRT	UPRT	412	990.518	0.498	44.6325	42.4443	44.651
MCM4	MCM4	412	824.021	0.498	44.6325	45.7473	44.6923
B3GALT1	B3GALT1	412	117.484	0.493	44.6325	68.7861	44.7336
LYSMD2	LYSMD2	411	1987.6	0.506	44.7564	27.0851	44.7749
PCDH11X	PCDH11X	410	83.66	0.472	44.7977	71.0157	44.8162
GRIPAP1	GRIPAP1	408	1253.46	0.503	44.839	38.2329	44.8575
ALDOA	ALDOA	408	331.715	0.5	44.839	59.2073	44.8988
FABP3	FABP3	406	550.103	0.503	44.9216	52.1883	44.9401
PTPRR	PTPRR	406	232.26	0.469	44.9216	62.0974	44.9814
HMOX2	HMOX2	402	4460.8	0.506	45.0041	7.72089	45.0227
EVL	EVL	402	4027.84	0.499	45.0041	9.455	45.064
PELI3	PELI3	402	1375.76	0.509	45.0041	35.8794	45.1053
PCP4L1	PCP4L1	402	189.218	0.483	45.0041	64.7812	45.1466
COPG1	COPG1	401	4828.85	0.505	45.1693	6.27581	45.1879
NRN1	NRN1	401	967.389	0.489	45.1693	42.9397	45.2292
CALY	CALY	401	720.477	0.499	45.1693	47.6879	45.2705
ZNF711	ZNF711	401	207.24	0.469	45.1693	63.749	45.3119
POP7	POP7	400	5838.24	0.509	45.3344	3.63336	45.3532
ADCY1	ADCY1	398	387.286	0.469	45.3757	57.0603	45.3945
GPR21	GPR21	396	44.485	0.473	45.417	74.9794	45.4358
ARHGAP20	ARHGAP20	395	1638.03	0.462	45.4583	31.7093	45.4771
APOO	APOO	395	1085.35	0.5	45.4583	40.7514	45.5184
PAM	PAM	395	93.544	0.495	45.4583	70.1486	45.5597
PRDX2	PRDX2	394	5172.6	0.51	45.5822	5.16102	45.601
LRPAP1	LRPAP1	394	3874.61	0.513	45.5822	10.2395	45.6423
LINGO1	LINGO1	393	904.508	0.502	45.6647	44.3022	45.6836
SLC25A11	SLC25A11	392	2920.79	0.507	45.706	16.8043	45.7249
FKBP1B	FKBP1B	392	1519.58	0.498	45.706	33.7325	45.7662
PEX26	PEX26	392	1041.62	0.508	45.706	41.4946	45.8075
GLMN	GLMN	392	329.798	0.481	45.706	59.3724	45.8488
RUNX1T1	RUNX1T1	392	182.74	0.483	45.706	65.1528	45.8901
MLF2	MLF2	390	7692.48	0.512	45.9125	1.85797	45.9314
EFTUD2	EFTUD2	390	3965.86	0.51	45.9125	9.70273	45.9727
ADGRA1	ADGRA1	390	1170.53	0.496	45.9125	39.2238	46.014
ATP6V1F	ATP6V1F	389	11357.9	0.501	46.0363	0.330306	46.0553
PDPK1	PDPK1	389	1087.56	0.484	46.0363	40.6276	46.0967
GRB2	GRB2	388	1600.06	0.505	46.1189	32.5351	46.138
GLB1L3	GLB1L3	388	232.767	0.478	46.1189	62.0562	46.1793
RASGRP1	RASGRP1	388	114.981	0.469	46.1189	68.9926	46.2206
DLG4	DLG4	387	9449.02	0.491	46.2428	0.949628	46.2619
MAGI1	MAGI1	387	176.323	0.473	46.2428	65.4831	46.3032
CYCS	CYCS	387	55.798	0.475	46.2428	73.4104	46.3445
ARPC4	ARPC4	386	1415.52	0.506	46.3666	35.1363	46.3858
KCND3	KCND3	386	923.041	0.481	46.3666	43.9719	46.4271
LINGO2	LINGO2	386	343.252	0.479	46.3666	58.6705	46.4684
TPD52	TPD52	386	297.368	0.492	46.3666	60.0743	46.5097
NTN4	NTN4	386	49.987	0.477	46.3666	74.0297	46.551
TCTEX1D2	TCTEX1D2	385	894.988	0.504	46.5731	44.55	46.5923
LYPD5	LYPD5	385	150.519	0.485	46.5731	66.8456	46.6336
FH	FH	384	2069.83	0.488	46.6557	26.5483	46.6749
ADAM11	ADAM11	384	1100.91	0.49	46.6557	40.256	46.7162
MTUS2	MTUS2	384	1039.18	0.475	46.6557	41.5359	46.7575
SMKR1	SMKR1	383	250.624	0.494	46.7795	61.3543	46.7988
RPS6KA6	RPS6KA6	383	227.108	0.47	46.7795	62.3865	46.8401
SLC45A1	SLC45A1	383	187.358	0.485	46.7795	64.8637	46.8815
SYNGR3	SYNGR3	381	5558.39	0.493	46.9034	4.29397	46.9228
ASPHD2	ASPHD2	380	635.684	0.501	46.9447	49.5871	46.9641
CCDC85A	CCDC85A	380	74.122	0.469	46.9447	71.924	47.0054
NRG1	NRG1	380	62.054	0.493	46.9447	72.8737	47.0467
SHANK2	SHANK2	379	865.401	0.47	47.0685	45.128	47.088
ERICH3	ERICH3	378	100.389	0.455	47.1098	69.6945	47.1293
CCDC6	CCDC6	377	1726.82	0.497	47.1511	30.0991	47.1706
RUSC2	RUSC2	376	4664.24	0.506	47.1924	7.01899	47.2119
PCDH19	PCDH19	375	750.724	0.476	47.2337	47.0685	47.2532
SLC4A8	SLC4A8	374	937.629	0.481	47.275	43.4765	47.2945
SH2D5	SH2D5	374	480.623	0.472	47.275	54.0462	47.3358
NT5DC3	NT5DC3	372	222.934	0.491	47.3576	62.6342	47.3771
KCNJ6	KCNJ6	372	211.299	0.471	47.3576	63.2948	47.4184
RPGRIP1L	RPGRIP1L	371	643.034	0.469	47.4401	49.422	47.4597
EMX1	EMX1	371	465.782	0.491	47.4401	54.4591	47.501
PRDM2	PRDM2	370	709.428	0.497	47.5227	48.0182	47.5423
KCNH1	KCNH1	370	182.225	0.458	47.5227	65.1941	47.5836
B4GALT5	B4GALT5	369	2244.34	0.49	47.6053	24.2775	47.6249
SCN1A	SCN1A	369	1879.84	0.464	47.6053	28.4476	47.6663
C16orf87	C16orf87	368	122.972	0.478	47.6879	68.3732	47.7076
SLC1A6	SLC1A6	367	352.833	0.487	47.7291	58.2164	47.7489
LRRN3	LRRN3	367	139.553	0.473	47.7291	67.341	47.7902
ASNA1	ASNA1	366	3637.52	0.502	47.8117	11.313	47.8315
OPRL1	OPRL1	366	183.318	0.498	47.8117	65.0702	47.8728
FAT3	FAT3	365	156.81	0.465	47.8943	66.5979	47.9141
SLC8A3	SLC8A3	365	77.555	0.483	47.8943	71.635	47.9554
PITPNM3	PITPNM3	364	789.83	0.481	47.9769	46.3254	47.9967
MSRA	MSRA	364	474.943	0.505	47.9769	54.294	48.038
VPS29	VPS29	363	1614.3	0.493	48.0595	32.2461	48.0793
AP2S1	AP2S1	362	6877.63	0.495	48.1007	2.47729	48.1206
NDUFS2	NDUFS2	362	1110.95	0.491	48.1007	40.0908	48.1619
LRPPRC	LRPPRC	361	694.795	0.49	48.1833	48.3072	48.2032
DCX	DCX	360	196.153	0.462	48.2246	64.2444	48.2445
PDXP	PDXP	359	4002.82	0.494	48.2659	9.57886	48.2858
AKIRIN2	AKIRIN2	359	526.052	0.494	48.2659	52.725	48.3271
SEPT5	SEPT5	356	1446.92	0.485	48.3485	34.7234	48.3684
B3GNT4	B3GNT4	354	809.796	0.494	48.3898	46.1189	48.4097
C16orf91	C16orf91	353	1009.69	0.501	48.431	42.1552	48.4511
RAP1GAP	RAP1GAP	352	331.193	0.494	48.4723	59.2486	48.4924
UBE2W	UBE2W	352	76.161	0.464	48.4723	71.8002	48.5337
CDK16	CDK16	351	1283.6	0.499	48.5549	37.7374	48.575
GRAMD1B	GRAMD1B	351	614.298	0.464	48.5549	50.3716	48.6163
RNF2	RNF2	351	126.432	0.475	48.5549	68.1255	48.6576
ATP5H	ATP5H	350	4922.19	0.497	48.6788	5.9455	48.6989
GFRA2	GFRA2	350	46.044	0.463	48.6788	74.7316	48.7402
LETMD1	LETMD1	349	703.289	0.491	48.7614	48.1007	48.7815
SGIP1	SGIP1	349	671.925	0.46	48.7614	48.7614	48.8228
CCK	CCK	349	221.549	0.493	48.7614	62.7168	48.8641
TTC1	TTC1	347	899.46	0.492	48.8852	44.4674	48.9054
RTN4IP1	RTN4IP1	347	876.027	0.484	48.8852	44.9628	48.9467
IL12RB2	IL12RB2	347	37.94	0.468	48.8852	75.8051	48.988
AP1M1	AP1M1	344	2227.55	0.497	49.0091	24.7729	49.0293
RGS7BP	RGS7BP	344	78.701	0.45	49.0091	71.4699	49.0706
P4HTM	P4HTM	343	692.359	0.496	49.0917	48.4723	49.1119
MRPS36	MRPS36	343	579.886	0.481	49.0917	51.3212	49.1532
FBXL15	FBXL15	342	1808.46	0.5	49.1742	29.3146	49.1945
UBE2E3	UBE2E3	342	1738.81	0.488	49.1742	30.0165	49.2359
FAM84A	FAM84A	341	624.271	0.48	49.2568	49.9587	49.2772
APBB3	APBB3	340	219.51	0.486	49.2981	62.8406	49.3185
MKX	MKX	340	189.735	0.476	49.2981	64.6986	49.3598
ATP6V1G1	ATP6V1G1	339	943.505	0.491	49.3807	43.27	49.4011
CSMD1	CSMD1	337	1420.8	0.456	49.422	35.095	49.4424
FAM92A1	FAM92A1	337	100.456	0.48	49.422	69.6532	49.4837
DOCK3	DOCK3	336	334.799	0.471	49.5045	59.0008	49.525
ATP1B1	ATP1B1	336	118.289	0.483	49.5045	68.7036	49.5663
IGSF3	IGSF3	336	38.127	0.467	49.5045	75.7225	49.6076
NDUFC2	NDUFC2	335	4228.57	0.485	49.6284	8.50537	49.6489
MAPT	MAPT	335	1336.29	0.497	49.6284	36.7052	49.6902
PEX14	PEX14	334	3661.24	0.499	49.711	11.1065	49.7315
MRPS21	MRPS21	334	1638.79	0.493	49.711	31.668	49.7728
NCR3LG1	NCR3LG1	332	166.585	0.448	49.7936	65.9785	49.8141
SLITRK4	SLITRK4	332	28.51	0.47	49.7936	77.4979	49.8554
PSMD3	PSMD3	331	6152.93	0.493	49.8761	3.1379	49.8967
ICA1	ICA1	331	2432.37	0.485	49.8761	21.8415	49.938
ANKRD33B	ANKRD33B	331	712.086	0.467	49.8761	47.9356	49.9793
CDH8	CDH8	331	282.389	0.466	49.8761	60.322	50.0207
TMEM55B	TMEM55B	330	5406.38	0.499	50.0413	4.74814	50.062
NRGN	NRGN	330	4737.1	0.484	50.0413	6.68869	50.1033
EFNA3	EFNA3	329	520.638	0.489	50.1239	53.014	50.1446
ERC2	ERC2	329	148.969	0.448	50.1239	66.9282	50.1859
PDHA1	PDHA1	329	134.244	0.494	50.1239	67.7126	50.2272
IQSEC2	IQSEC2	327	4525.83	0.484	50.2477	7.43187	50.2685
DYNLRB1	DYNLRB1	326	4630.92	0.493	50.289	7.10157	50.3098
MRAP2	MRAP2	326	45.006	0.475	50.289	74.8142	50.3511
EIF4A2	EIF4A2	325	49.147	0.46	50.3716	74.1536	50.3924
KCNK1	KCNK1	322	213.741	0.492	50.4129	63.2122	50.4337
MAGEE2	MAGEE2	321	41.582	0.47	50.4542	75.2684	50.475
SMIM10L2B	SMIM10L2B	319	989.939	0.484	50.4955	42.4855	50.5163
GRM5	GRM5	319	130.69	0.447	50.4955	67.9191	50.5576
MPPED2	MPPED2	319	63.559	0.478	50.4955	72.7085	50.5989
SPAG7	SPAG7	318	8281.68	0.48	50.6193	1.4038	50.6402
PPP1R11	PPP1R11	318	2440.48	0.49	50.6193	21.6763	50.6815
CAMK2A	CAMK2A	317	899.017	0.471	50.7019	44.5087	50.7228
H2AFY	H2AFY	316	1765.55	0.493	50.7432	29.7275	50.7641
LIMK1	LIMK1	316	573.896	0.493	50.7432	51.4864	50.8055
KTI12	KTI12	316	445.916	0.493	50.7432	55.0372	50.8468
KIAA0319	KIAA0319	316	242.791	0.477	50.7432	61.4368	50.8881
LRRC49	LRRC49	316	114.313	0.464	50.7432	69.0339	50.9294
STRIP1	STRIP1	314	795.257	0.487	50.9496	46.2428	50.9707
FBXO16	FBXO16	314	38.467	0.475	50.9496	75.5574	51.012
ZNF48	ZNF48	313	856.159	0.499	51.0322	45.1693	51.0533
CEP170B	CEP170B	312	1339.87	0.482	51.0735	36.6639	51.0946
ATPIF1	ATPIF1	311	1768.79	0.487	51.1148	29.6862	51.1359
NECAB1	NECAB1	311	50.872	0.466	51.1148	73.9884	51.1772
DGKZ	DGKZ	310	2782.55	0.48	51.1974	17.8778	51.2185
CLASP1	CLASP1	310	590.371	0.464	51.1974	51.0322	51.2598
SLIT1	SLIT1	309	1697.48	0.482	51.2799	30.5945	51.3011
SSTR3	SSTR3	309	1676.66	0.473	51.2799	31.0074	51.3424
MOCS2	MOCS2	309	483.686	0.488	51.2799	53.9224	51.3837
ZFAND5	ZFAND5	308	225.823	0.487	51.4038	62.4277	51.425
RBFOX3	RBFOX3	306	4047.99	0.48	51.4451	9.37242	51.4663
WDR54	WDR54	306	1019.96	0.487	51.4451	41.9901	51.5076
ANKRD39	ANKRD39	305	1449.85	0.489	51.5277	34.6408	51.5489
NRBP1	NRBP1	305	1321.59	0.489	51.5277	36.9942	51.5903
TACR2	TACR2	305	27.956	0.474	51.5277	77.7044	51.6316
NCBP2-AS2	NCBP2-AS2	304	1402.72	0.491	51.6515	35.4253	51.6729
P2RX5	P2RX5	304	24.548	0.46	51.6515	78.3237	51.7142
OTUD5	OTUD5	303	14754.4	0.495	51.7341	0.0825764	51.7555
SIDT1	SIDT1	303	51.652	0.469	51.7341	73.9472	51.7968
PIANP	PIANP	302	4194.18	0.475	51.8167	8.71181	51.8381
HECTD2	HECTD2	302	556.181	0.459	51.8167	52.0644	51.8794
SLC25A22	SLC25A22	301	1413.71	0.486	51.8993	35.2188	51.9207
MTCH1	MTCH1	300	1160.11	0.493	51.9405	39.5128	51.962
CHSY3	CHSY3	299	2663.95	0.477	51.9818	19.0751	52.0033
UGP2	UGP2	298	1632.33	0.46	52.0231	31.8745	52.0446
PPP2R5B	PPP2R5B	298	821.618	0.495	52.0231	45.8299	52.0859
TMEM198	TMEM198	298	354.66	0.492	52.0231	58.1338	52.1272
CNTN5	CNTN5	298	121.971	0.47	52.0231	68.4971	52.1685
RET	RET	297	3778.16	0.47	52.1883	10.5285	52.2098
SOD1	SOD1	297	2791.17	0.488	52.1883	17.7952	52.2511
ZDHHC22	ZDHHC22	297	87.697	0.476	52.1883	70.7267	52.2924
MAPRE3	MAPRE3	296	2553.03	0.477	52.3121	20.2725	52.3337
TTC9C	TTC9C	294	516.459	0.494	52.3534	53.3443	52.3751
TNPO2	TNPO2	292	3289.24	0.495	52.3947	13.6664	52.4164
NYAP1	NYAP1	292	2387.84	0.478	52.3947	22.6259	52.4577
NPTXR	NPTXR	292	748.786	0.476	52.3947	47.1511	52.499
IMP3	IMP3	290	3366.19	0.487	52.5186	13.0471	52.5403
NREP	NREP	290	68.167	0.462	52.5186	72.4195	52.5816
NRXN2	NRXN2	289	5367.18	0.48	52.6012	4.83072	52.6229
ATP5C1	ATP5C1	289	110.788	0.469	52.6012	69.199	52.6642
EGR3	EGR3	289	44.651	0.471	52.6012	74.9381	52.7055
MYL12B	MYL12B	288	5087.08	0.483	52.725	5.36746	52.7468
PGP	PGP	288	1644.62	0.49	52.725	31.5855	52.7881
FGF9	FGF9	286	727.518	0.461	52.8076	47.4401	52.8294
ASIC2	ASIC2	286	188.795	0.482	52.8076	64.8225	52.8707
RAB40C	RAB40C	284	1822.52	0.48	52.8902	29.0256	52.912
PRMT8	PRMT8	283	789.215	0.475	52.9315	46.3666	52.9533
DNAJC12	DNAJC12	283	391.104	0.488	52.9315	56.8126	52.9946
RAPH1	RAPH1	283	83.421	0.454	52.9315	71.0983	53.0359
TMEM177	TMEM177	282	340.399	0.475	53.0553	58.7118	53.0772
FUNDC1	FUNDC1	281	938.409	0.479	53.0966	43.3939	53.1185
SPOCK2	SPOCK2	281	303.012	0.488	53.0966	59.8266	53.1599
WIPF3	WIPF3	281	57.193	0.475	53.0966	73.3278	53.2012
LRRTM1	LRRTM1	281	29.18	0.465	53.0966	77.3328	53.2425
FKBP3	FKBP3	280	303.184	0.482	53.2618	59.7853	53.2838
PEBP1	PEBP1	279	2782.37	0.473	53.3031	17.9191	53.3251
UBL7	UBL7	279	2362.85	0.484	53.3031	22.8324	53.3664
SCN3A	SCN3A	278	2074.96	0.456	53.3856	26.3832	53.4077
FAM69B	FAM69B	278	1714.15	0.478	53.3856	30.3468	53.449
EPHB6	EPHB6	278	417.073	0.475	53.3856	56.1519	53.4903
GNPDA1	GNPDA1	277	1305.71	0.484	53.5095	37.2832	53.5316
KCNJ4	KCNJ4	276	1069.51	0.473	53.5508	41.1643	53.5729
CPLX2	CPLX2	276	743.644	0.466	53.5508	47.3163	53.6142
GRIN2B	GRIN2B	276	167.138	0.441	53.5508	65.896	53.6555
PPM1J	PPM1J	276	37.765	0.489	53.5508	75.8464	53.6968
CCDC92	CCDC92	275	1905.54	0.49	53.7159	28.2411	53.7381
FBXO9	FBXO9	275	81.366	0.458	53.7159	71.1808	53.7794
FAM134A	FAM134A	274	1400.14	0.492	53.7985	35.5491	53.8207
RNASEK	RNASEK	273	7175.05	0.473	53.8398	2.22956	53.862
UNC5A	UNC5A	273	4781.29	0.474	53.8398	6.56482	53.9033
TUB	TUB	273	409.612	0.463	53.8398	56.3584	53.9447
BSN	BSN	272	1902.67	0.46	53.9637	28.2824	53.986
FBLL1	FBLL1	272	1406.49	0.471	53.9637	35.3427	54.0273
STK24	STK24	271	2197.63	0.472	54.0462	24.9794	54.0686
TRAP1	TRAP1	271	1167.27	0.483	54.0462	39.3064	54.1099
TMEM163	TMEM163	269	38.171	0.481	54.1288	75.64	54.1512
TOMM40L	TOMM40L	268	24.558	0.465	54.1701	78.2824	54.1925
ACTR1A	ACTR1A	267	5686.65	0.48	54.2114	3.88109	54.2338
STMN3	STMN3	267	1194.59	0.465	54.2114	38.8935	54.2751
MPC2	MPC2	267	279.147	0.476	54.2114	60.5285	54.3164
PNCK	PNCK	267	166.972	0.481	54.2114	65.9372	54.3577
CNTN4	CNTN4	267	61.819	0.439	54.2114	72.9562	54.399
PSMB2	PSMB2	266	7947.45	0.465	54.4178	1.56895	54.4403
TMEM127	TMEM127	266	1359.05	0.488	54.4178	36.2923	54.4816
ADGRL2	ADGRL2	266	546.343	0.467	54.4178	52.3121	54.5229
RND1	RND1	265	13.255	0.47	54.5417	80.7184	54.5642
LRRC47	LRRC47	264	7604.39	0.479	54.583	1.94055	54.6055
AJAP1	AJAP1	264	144.266	0.455	54.583	67.1346	54.6468
TLK1	TLK1	264	11.828	0.464	54.583	81.2964	54.6881
CLTA	CLTA	263	5820.24	0.474	54.7069	3.67465	54.7295
FBXO41	FBXO41	263	4282.27	0.463	54.7069	8.17506	54.7708
CDH22	CDH22	263	445.916	0.468	54.7069	55.0372	54.8121
SMIM12	SMIM12	263	436.856	0.488	54.7069	55.4913	54.8534
C11orf31	C11orf31	262	821.195	0.483	54.872	45.8712	54.8947
ZCCHC12	ZCCHC12	262	185.336	0.466	54.872	64.905	54.936
COPS6	COPS6	260	7661.2	0.461	54.9546	1.89926	54.9773
RAB24	RAB24	260	687.982	0.489	54.9546	48.5549	55.0186
C3orf80	C3orf80	260	1.248	0.454	54.9546	88.2329	55.0599
KIAA1644	KIAA1644	259	1446.53	0.462	55.0784	34.7647	55.1012
RPP14	RPP14	259	110.98	0.479	55.0784	69.1577	55.1425
IER3IP1	IER3IP1	259	83.501	0.465	55.0784	71.057	55.1838
VSTM2L	VSTM2L	255	639.382	0.462	55.2023	49.5458	55.2251
BLVRA	BLVRA	255	478.753	0.481	55.2023	54.1288	55.2664
NOC2L	NOC2L	252	1113.47	0.48	55.2849	40.0495	55.3077
HMGCR	HMGCR	252	16.219	0.461	55.2849	80.0991	55.349
HPCA	HPCA	251	2123.84	0.463	55.3675	25.929	55.3903
PSMA5	PSMA5	251	1544.29	0.464	55.3675	33.3609	55.4316
KCNJ12	KCNJ12	251	1034.22	0.468	55.3675	41.6185	55.4729
SSTR1	SSTR1	251	451.599	0.468	55.3675	54.872	55.5143
TOMM34	TOMM34	251	403.483	0.481	55.3675	56.4822	55.5556
EXTL1	EXTL1	251	205.677	0.468	55.3675	63.9554	55.5969
FIBP	FIBP	250	9951.27	0.473	55.6152	0.536746	55.6382
NRSN2	NRSN2	250	1293.14	0.473	55.6152	37.531	55.6795
PDE2A	PDE2A	249	656.536	0.468	55.6978	48.9678	55.7208
GAD1	GAD1	249	211.792	0.449	55.6978	63.2535	55.7621
SUSD5	SUSD5	249	9.223	0.46	55.6978	82.2874	55.8034
RNF112	RNF112	247	648.497	0.475	55.8216	49.2568	55.8447
ALAS1	ALAS1	247	239.932	0.477	55.8216	61.6433	55.886
PODXL2	PODXL2	246	440.841	0.479	55.9042	55.3262	55.9273
ADRA1B	ADRA1B	246	18.395	0.481	55.9042	79.7275	55.9686
CBX6	CBX6	245	2972.02	0.464	55.9868	16.3914	56.0099
TMEM9	TMEM9	245	2167.38	0.473	55.9868	25.3922	56.0512
KLHL29	KLHL29	244	1404.2	0.463	56.0694	35.384	56.0925
STK32C	STK32C	244	590.02	0.478	56.0694	51.0735	56.1338
SIPA1L1	SIPA1L1	243	574.078	0.459	56.1519	51.4451	56.1751
SNCB	SNCB	242	1380.55	0.463	56.1932	35.7969	56.2164
COL26A1	COL26A1	241	556.567	0.457	56.2345	52.0231	56.2577
C1QTNF4	C1QTNF4	241	196.984	0.466	56.2345	64.2031	56.299
PTPRN	PTPRN	240	379.085	0.469	56.3171	57.4319	56.3404
KSR2	KSR2	240	278.206	0.45	56.3171	60.5698	56.3817
ABHD10	ABHD10	240	223.77	0.469	56.3171	62.5516	56.423
PPP1R37	PPP1R37	239	1273.56	0.483	56.441	37.9026	56.4643
TTC39C	TTC39C	238	12.43	0.475	56.4822	81.1313	56.5056
TMEM203	TMEM203	236	9251.29	0.468	56.5235	1.0322	56.5469
PPP1R2	PPP1R2	236	4639.84	0.46	56.5235	7.06028	56.5882
TSPYL2	TSPYL2	235	922.583	0.486	56.6061	44.0132	56.6295
PRKCG	PRKCG	235	390.156	0.468	56.6061	56.8538	56.6708
C17orf75	C17orf75	235	189.284	0.469	56.6061	64.7399	56.7121
CDH10	CDH10	235	46.141	0.436	56.6061	74.6903	56.7534
HTR1E	HTR1E	234	183.132	0.468	56.7713	65.1115	56.7947
BRF2	BRF2	233	253.2	0.472	56.8126	61.1891	56.836
NHP2	NHP2	232	6926.09	0.457	56.8538	2.39472	56.8773
YRDC	YRDC	229	2697.9	0.469	56.8951	18.8274	56.9186
TMEM241	TMEM241	229	0.599	0.453	56.8951	89.9257	56.9599
SPINT2	SPINT2	228	345.966	0.472	56.9777	58.5054	57.0012
SERTM1	SERTM1	228	139.432	0.452	56.9777	67.3823	57.0425
DMRTC1B	DMRTC1B	227	778.317	0.463	57.0603	46.4905	57.0838
FAM127A	FAM127A	226	1365.75	0.468	57.1016	36.2097	57.1252
RAP1GAP2	RAP1GAP2	226	380.175	0.439	57.1016	57.3906	57.1665
RHOBTB2	RHOBTB2	226	159.906	0.457	57.1016	66.4327	57.2078
MYPOP	MYPOP	225	1077.32	0.463	57.2254	40.9166	57.2491
AFF3	AFF3	224	125.881	0.448	57.2667	68.2081	57.2904
ZCCHC17	ZCCHC17	222	3169.96	0.467	57.308	14.7812	57.3317
CAMSAP3	CAMSAP3	221	2417.62	0.469	57.3493	22.0892	57.373
ZBTB18	ZBTB18	221	277.264	0.466	57.3493	60.6111	57.4143
SLC16A14	SLC16A14	220	165.653	0.443	57.4319	66.0198	57.4556
ADGRB2	ADGRB2	219	533.593	0.47	57.4732	52.5186	57.4969
CCDC184	CCDC184	219	318.567	0.462	57.4732	59.4963	57.5382
COPG2	COPG2	219	237.584	0.473	57.4732	61.891	57.5795
ABHD14A	ABHD14A	218	1431.11	0.464	57.597	34.8472	57.6208
BRINP2	BRINP2	218	35.85	0.47	57.597	76.0528	57.6621
TPMT	TPMT	218	10.299	0.469	57.597	81.9571	57.7034
PRDX5	PRDX5	217	2362.52	0.468	57.7209	22.8737	57.7447
N4BP3	N4BP3	217	615.405	0.442	57.7209	50.3303	57.786
KCNC4	KCNC4	217	383.418	0.459	57.7209	57.2667	57.8273
ARMCX4	ARMCX4	217	44.863	0.445	57.7209	74.8555	57.8686
NANS	NANS	216	720.797	0.475	57.886	47.6466	57.91
CNR1	CNR1	216	305.091	0.443	57.886	59.7027	57.9513
TMEM132B	TMEM132B	215	22.988	0.448	57.9686	78.6127	57.9926
SLC39A3	SLC39A3	214	746.101	0.47	58.0099	47.2337	58.0339
ADRBK1	ADRBK1	213	7873.68	0.459	58.0512	1.69282	58.0752
ACTR1B	ACTR1B	212	1031.69	0.478	58.0925	41.6598	58.1165
SMIM10L2A	SMIM10L2A	212	543.176	0.462	58.0925	52.436	58.1578
CKMT1B	CKMT1B	212	5.377	0.47	58.0925	84.5169	58.1991
HSPBP1	HSPBP1	211	2227.81	0.45	58.2164	24.6903	58.2404
SPTSSB	SPTSSB	211	229.609	0.446	58.2164	62.1387	58.2817
COPS3	COPS3	211	60.003	0.46	58.2164	73.0801	58.323
CYP46A1	CYP46A1	210	1583.5	0.464	58.3402	32.659	58.3643
C3orf49	C3orf49	209	4.684	0.446	58.3815	85.0537	58.4056
AGAP2	AGAP2	208	3391.97	0.455	58.4228	12.7993	58.4469
CELF5	CELF5	208	653.057	0.45	58.4228	49.0917	58.4882
ANAPC13	ANAPC13	204	299.61	0.457	58.5054	59.9917	58.5295
PID1	PID1	204	178.858	0.459	58.5054	65.3592	58.5708
ZSCAN18	ZSCAN18	204	118.9	0.467	58.5054	68.6623	58.6121
SLITRK1	SLITRK1	204	25.319	0.456	58.5054	77.9934	58.6534
CDK5R2	CDK5R2	203	3456.33	0.446	58.6705	12.3452	58.6948
IDH3G	IDH3G	203	441.797	0.463	58.6705	55.2849	58.7361
NDN	NDN	202	66.4	0.466	58.7531	72.5021	58.7774
ARL3	ARL3	201	5316.32	0.465	58.7944	4.91329	58.8187
TOMM40	TOMM40	201	1745.88	0.46	58.7944	29.9339	58.86
ZNF385D	ZNF385D	201	81.096	0.43	58.7944	71.2221	58.9013
RHBDD2	RHBDD2	200	1699.38	0.452	58.9182	30.5533	58.9426
FAM136A	FAM136A	200	216.536	0.468	58.9182	63.0058	58.9839
FSTL5	FSTL5	200	6.787	0.44	58.9182	83.6499	59.0252
GABRD	GABRD	199	375.476	0.458	59.0421	57.597	59.0665
PAK6	PAK6	198	257.378	0.46	59.0834	61.1065	59.1078
MAPK8IP2	MAPK8IP2	198	78.88	0.468	59.0834	71.3873	59.1491
VWA7	VWA7	198	52.001	0.451	59.0834	73.8646	59.1904
PTGES2	PTGES2	197	890.571	0.454	59.2073	44.5912	59.2317
HAGH	HAGH	197	354.806	0.465	59.2073	58.0925	59.273
KCNK3	KCNK3	197	191.589	0.454	59.2073	64.5747	59.3143
CABP1	CABP1	196	433.305	0.454	59.3311	55.6565	59.3556
GRINA	GRINA	196	386.973	0.473	59.3311	57.1016	59.3969
SRPK1	SRPK1	196	44.768	0.445	59.3311	74.8968	59.4382
TMEM169	TMEM169	195	38.133	0.443	59.455	75.6813	59.4796
DOPEY2	DOPEY2	194	30.325	0.435	59.4963	77.0851	59.5209
EIF3K	EIF3K	193	6039.05	0.442	59.5376	3.22048	59.5622
IP6K1	IP6K1	193	1908.2	0.478	59.5376	28.1998	59.6035
KNDC1	KNDC1	193	1683.15	0.453	59.5376	30.801	59.6448
COX6B1	COX6B1	193	959.241	0.459	59.5376	43.0636	59.6861
FHL1	FHL1	193	298.32	0.467	59.5376	60.033	59.7274
LY6E	LY6E	192	728.546	0.45	59.744	47.3988	59.7687
MANBAL	MANBAL	191	3448.89	0.445	59.7853	12.3865	59.81
PSMB3	PSMB3	191	1175.88	0.451	59.7853	39.0999	59.8513
HYOU1	HYOU1	191	279.911	0.477	59.7853	60.4872	59.8926
FAM117B	FAM117B	191	209.763	0.466	59.7853	63.5425	59.9339
JPH3	JPH3	190	2883.89	0.444	59.9505	17.2585	59.9752
B4GALT6	B4GALT6	190	18.49	0.423	59.9505	79.6862	60.0165
NEK10	NEK10	189	21.164	0.436	60.033	79.0669	60.0578
SMIM8	SMIM8	189	3.269	0.453	60.033	86.0859	60.0991
BRK1	BRK1	188	560.586	0.471	60.1156	51.9405	60.1404
WDR17	WDR17	187	52.107	0.432	60.1569	73.8233	60.1817
FBXO33	FBXO33	185	142.533	0.453	60.1982	67.1759	60.223
NDUFB5	NDUFB5	185	36.361	0.447	60.1982	75.9703	60.2644
SLC4A3	SLC4A3	184	1037.74	0.444	60.2808	41.5772	60.3057
MRPL28	MRPL28	183	1659.21	0.45	60.322	31.2139	60.347
ATP5J	ATP5J	183	449.243	0.459	60.322	54.9546	60.3883
ST3GAL3	ST3GAL3	183	349.514	0.468	60.322	58.4228	60.4296
SLC9A1	SLC9A1	183	204.539	0.457	60.322	64.038	60.4709
AFF2	AFF2	183	4.88	0.441	60.322	84.8885	60.5122
ERVK3-1	ERVK3-1	182	1580.31	0.453	60.5285	32.7415	60.5535
DLGAP2	DLGAP2	181	1097.03	0.431	60.5698	40.4211	60.5948
HIPK4	HIPK4	181	100.022	0.455	60.5698	69.777	60.6361
UBE2Q1	UBE2Q1	180	4122.87	0.473	60.6524	9.04211	60.6774
CCT7	CCT7	180	1453.75	0.458	60.6524	34.5169	60.7187
AP1S1	AP1S1	180	763.773	0.44	60.6524	46.7382	60.76
TACC2	TACC2	180	19.753	0.472	60.6524	79.3972	60.8013
PEF1	PEF1	179	2292.63	0.454	60.8175	23.6994	60.8426
ARF5	ARF5	179	1164.58	0.449	60.8175	39.3476	60.8839
RAC3	RAC3	178	377.939	0.464	60.9001	57.5145	60.9252
C11orf49	C11orf49	178	164.132	0.468	60.9001	66.1437	60.9665
BCAP31	BCAP31	177	1140.69	0.462	60.9827	39.678	61.0078
UQCRC1	UQCRC1	177	155.953	0.46	60.9827	66.6391	61.0492
BBS12	BBS12	177	131.114	0.447	60.9827	67.8365	61.0905
MEA1	MEA1	176	3055.84	0.453	61.1065	15.6069	61.1318
CLEC2L	CLEC2L	176	354.397	0.459	61.1065	58.1751	61.1731
IQSEC3	IQSEC3	173	381.863	0.443	61.1891	57.308	61.2144
SORBS2	SORBS2	173	24.614	0.449	61.1891	78.2411	61.2557
SLC30A3	SLC30A3	172	113.892	0.45	61.2717	69.0751	61.297
ICAM5	ICAM5	172	44.329	0.455	61.2717	75.0206	61.3383
C17orf107	C17orf107	172	17.774	0.441	61.2717	79.8927	61.3796
SCYL1	SCYL1	171	2716.22	0.454	61.3955	18.5384	61.4209
ZFP92	ZFP92	171	790.772	0.438	61.3955	46.2841	61.4622
PSEN2	PSEN2	171	208.302	0.468	61.3955	63.6251	61.5035
ZER1	ZER1	170	3219.84	0.466	61.5194	14.1206	61.5448
KCNS1	KCNS1	170	191.569	0.441	61.5194	64.616	61.5861
NRXN1	NRXN1	170	24.963	0.414	61.5194	78.0347	61.6274
TMEM240	TMEM240	169	2563.32	0.451	61.6433	20.0661	61.6687
DHPS	DHPS	169	374.79	0.451	61.6433	57.6383	61.71
LUZP1	LUZP1	169	105.85	0.435	61.6433	69.5293	61.7513
GLRA2	GLRA2	169	63.699	0.45	61.6433	72.6672	61.7926
PRRG3	PRRG3	169	5.785	0.456	61.6433	84.3105	61.834
GGCT	GGCT	168	11.402	0.454	61.8497	81.5029	61.8753
TACO1	TACO1	167	1197.17	0.458	61.891	38.7696	61.9166
SPTBN4	SPTBN4	167	408.001	0.439	61.891	56.441	61.9579
PRPF19	PRPF19	167	388.094	0.454	61.891	57.019	61.9992
PRICKLE2	PRICKLE2	167	173.983	0.436	61.891	65.5244	62.0405
CCDC3	CCDC3	167	152.748	0.464	61.891	66.7217	62.0818
TMEM70	TMEM70	167	30.707	0.469	61.891	77.0025	62.1231
ZNF697	ZNF697	167	5.626	0.432	61.891	84.3931	62.1644
DAGLA	DAGLA	166	2491.12	0.45	62.18	20.8505	62.2057
LYNX1	LYNX1	166	57.333	0.454	62.18	73.2453	62.247
TCEA2	TCEA2	164	1425.95	0.439	62.2626	34.8885	62.2883
DPCD	DPCD	163	184.061	0.468	62.3039	64.9463	62.3296
SREBF2	SREBF2	163	108.505	0.46	62.3039	69.3642	62.3709
LANCL2	LANCL2	163	104.073	0.456	62.3039	69.5706	62.4122
STMN1	STMN1	163	65.639	0.458	62.3039	72.5434	62.4535
HTR3B	HTR3B	163	3.777	0.436	62.3039	85.7143	62.4948
SPTBN2	SPTBN2	162	502.235	0.433	62.5103	53.5095	62.5361
PLXNA4	PLXNA4	162	161.065	0.426	62.5103	66.2675	62.5774
FAM32A	FAM32A	161	3431.86	0.471	62.5929	12.5516	62.6188
PGAM5	PGAM5	161	830.851	0.468	62.5929	45.6235	62.6601
HPS6	HPS6	161	236.37	0.461	62.5929	61.9736	62.7014
MARCH4	MARCH4	161	136.215	0.445	62.5929	67.5888	62.7427
GRIN3A	GRIN3A	161	16.636	0.444	62.5929	80.0578	62.784
PRDM8	PRDM8	161	8.946	0.453	62.5929	82.3699	62.8253
MEF2D	MEF2D	160	2487.4	0.473	62.8406	21.0157	62.8666
EIF6	EIF6	160	2380.93	0.429	62.8406	22.7085	62.9079
LDOC1	LDOC1	160	85.788	0.462	62.8406	70.8092	62.9492
ATP5J2	ATP5J2	159	717.956	0.461	62.9645	47.8117	62.9905
UBXN6	UBXN6	159	337.41	0.465	62.9645	58.8357	63.0318
VPS13A	VPS13A	159	52.282	0.427	62.9645	73.782	63.0731
IFT57	IFT57	159	46.308	0.456	62.9645	74.6491	63.1144
EPHA4	EPHA4	159	32.758	0.413	62.9645	76.7547	63.1557
UQCRH	UQCRH	159	20.645	0.467	62.9645	79.2733	63.197
CAMK2N1	CAMK2N1	158	2306.98	0.46	63.2122	23.5343	63.2383
MTCL1	MTCL1	158	106.024	0.437	63.2122	69.488	63.2796
LRRC2	LRRC2	158	34.15	0.446	63.2122	76.4657	63.3209
CALN1	CALN1	158	1.219	0.433	63.2122	88.2742	63.3622
RAB35	RAB35	157	7184.3	0.462	63.3774	2.14699	63.4036
RPL26L1	RPL26L1	157	1014.66	0.45	63.3774	42.0314	63.4449
ESRRG	ESRRG	157	304.926	0.425	63.3774	59.744	63.4862
RGPD6	RGPD6	157	6.644	0.439	63.3774	83.6912	63.5275
PSMB4	PSMB4	155	5113.09	0.426	63.5425	5.32618	63.5688
PPP1R13B	PPP1R13B	155	241.687	0.431	63.5425	61.4781	63.6101
PKIA	PKIA	155	22.008	0.449	63.5425	78.8604	63.6514
NDUFV1	NDUFV1	154	5655.17	0.44	63.6664	4.17011	63.6927
CTBP1	CTBP1	154	3653	0.458	63.6664	11.1891	63.734
WBP2	WBP2	153	3190.27	0.45	63.749	14.4096	63.7753
AP2A2	AP2A2	153	1840.63	0.459	63.749	28.8604	63.8166
KCNF1	KCNF1	153	140.338	0.451	63.749	67.2585	63.8579
GABRA5	GABRA5	153	110.639	0.449	63.749	69.2816	63.8992
MPP7	MPP7	153	0.716	0.425	63.749	89.8018	63.9405
NFYC	NFYC	152	3678.54	0.463	63.9554	10.9827	63.9818
COG1	COG1	152	1333.36	0.465	63.9554	36.7878	64.0231
SYNGAP1	SYNGAP1	152	205.953	0.443	63.9554	63.8728	64.0644
DPF1	DPF1	152	116.134	0.458	63.9554	68.91	64.1057
C14orf169	C14orf169	151	198.813	0.46	64.1206	64.1206	64.147
GPLD1	GPLD1	151	83.703	0.415	64.1206	70.9744	64.1884
TRAPPC2P1	TRAPPC2P1	151	35.439	0.457	64.1206	76.1767	64.2297
RASGRF2	RASGRF2	151	21.171	0.433	64.1206	79.0256	64.271
C16orf58	C16orf58	150	10369.8	0.452	64.2857	0.412882	64.3123
DLGAP4	DLGAP4	150	4847.81	0.444	64.2857	6.02808	64.3536
CDK7	CDK7	150	36.13	0.44	64.2857	76.0116	64.3949
NDUFA11	NDUFA11	149	935.735	0.432	64.4096	43.559	64.4362
RIMS1	RIMS1	149	15.391	0.425	64.4096	80.3468	64.4775
NEURL1	NEURL1	148	1020.61	0.429	64.4922	41.9488	64.5188
LSM4	LSM4	147	1001.12	0.435	64.5334	42.2791	64.5601
INPP5J	INPP5J	147	43.247	0.457	64.5334	75.1858	64.6014
MGST3	MGST3	146	462.115	0.451	64.616	54.5417	64.6427
PPARGC1A	PPARGC1A	146	210.113	0.427	64.616	63.3361	64.684
PSMG1	PSMG1	145	8.667	0.437	64.6986	82.4112	64.7253
ATL2	ATL2	144	177.085	0.43	64.7399	65.4418	64.7666
GLRX2	GLRX2	144	39.362	0.454	64.7399	75.4335	64.8079
CPNE9	CPNE9	144	19.002	0.441	64.7399	79.5211	64.8492
HRH2	HRH2	143	76.991	0.415	64.8637	71.7176	64.8905
PPP4R4	PPP4R4	141	131.029	0.447	64.905	67.8778	64.9318
STIM1	STIM1	140	2118.35	0.461	64.9463	25.9703	64.9732
MUM1L1	MUM1L1	140	3.619	0.447	64.9463	85.8382	65.0145
CACNA1B	CACNA1B	139	2398.04	0.421	65.0289	22.4195	65.0558
MYL6B	MYL6B	139	625.092	0.445	65.0289	49.9174	65.0971
SIMC1	SIMC1	139	482.731	0.459	65.0289	54.005	65.1384
TOMM22	TOMM22	139	434.046	0.449	65.0289	55.6152	65.1797
GALNT9	GALNT9	139	209.909	0.427	65.0289	63.46	65.221
SLC2A6	SLC2A6	139	137.749	0.461	65.0289	67.5062	65.2623
CNTN3	CNTN3	139	6.166	0.443	65.0289	84.0628	65.3036
NDUFAF2	NDUFAF2	138	1198.21	0.452	65.3179	38.7283	65.3449
SOSTDC1	SOSTDC1	138	0.519	0.449	65.3179	90.256	65.3862
STEAP2	STEAP2	137	670.039	0.446	65.4005	48.8026	65.4275
MED10	MED10	137	329.949	0.448	65.4005	59.3311	65.4688
RBP4	RBP4	137	169.952	0.446	65.4005	65.8134	65.5101
TIMM22	TIMM22	136	423.111	0.466	65.5244	55.9868	65.5514
KLHL7	KLHL7	136	24.863	0.439	65.5244	78.076	65.5927
REEP2	REEP2	135	1276.63	0.421	65.6069	37.8613	65.634
WNT10B	WNT10B	135	445.01	0.437	65.6069	55.1197	65.6753
RGS14	RGS14	133	62.708	0.447	65.6895	72.8324	65.7166
SLC32A1	SLC32A1	132	2479.96	0.423	65.7308	21.1808	65.758
UROD	UROD	132	1119.67	0.432	65.7308	39.9257	65.7993
PSPC1	PSPC1	132	44.128	0.446	65.7308	75.1032	65.8406
HYLS1	HYLS1	132	9.737	0.46	65.7308	82.0809	65.8819
KIAA1217	KIAA1217	131	7.279	0.434	65.896	83.237	65.9232
RUNDC3B	RUNDC3B	131	4.649	0.414	65.896	85.1363	65.9645
NDUFB11	NDUFB11	130	685.325	0.443	65.9785	48.5962	66.0058
ACOT8	ACOT8	130	65.361	0.456	65.9785	72.5846	66.0471
RBM24	RBM24	130	8.576	0.453	65.9785	82.4525	66.0884
ZNF540	ZNF540	130	1.094	0.43	65.9785	88.9348	66.1297
GAD2	GAD2	129	3956.76	0.423	66.1437	9.7853	66.171
AES	AES	129	1142.85	0.44	66.1437	39.5954	66.2123
MBOAT7	MBOAT7	129	286.912	0.445	66.1437	60.2395	66.2536
TMEM108	TMEM108	129	73.584	0.452	66.1437	71.9653	66.2949
DCAF4	DCAF4	129	58.556	0.452	66.1437	73.1214	66.3362
MCOLN1	MCOLN1	128	227.206	0.437	66.3501	62.3452	66.3775
TOX2	TOX2	128	191.815	0.45	66.3501	64.4922	66.4188
CDYL2	CDYL2	128	81.911	0.437	66.3501	71.1396	66.4601
RORB	RORB	128	22.137	0.423	66.3501	78.7779	66.5014
CUEDC2	CUEDC2	127	1928.85	0.414	66.5153	27.8695	66.5428
CEND1	CEND1	127	170.649	0.428	66.5153	65.7721	66.5841
TBC1D7	TBC1D7	127	2.806	0.446	66.5153	86.4162	66.6254
ATP6V0B	ATP6V0B	126	1261.09	0.437	66.6391	38.0264	66.6667
PSMA4	PSMA4	126	163.139	0.435	66.6391	66.2263	66.708
MGAT5B	MGAT5B	125	422.674	0.429	66.7217	56.0281	66.7493
DUSP26	DUSP26	124	116.523	0.457	66.763	68.8687	66.7906
CAMK1	CAMK1	123	650.934	0.445	66.8043	49.1742	66.8319
PDE4D	PDE4D	123	153.136	0.426	66.8043	66.6804	66.8732
ST8SIA5	ST8SIA5	123	134.576	0.427	66.8043	67.6713	66.9145
RTN4RL2	RTN4RL2	123	69.474	0.436	66.8043	72.2543	66.9558
GALNT16	GALNT16	123	10.557	0.45	66.8043	81.8332	66.9971
GPR158	GPR158	123	7.314	0.404	66.8043	83.1131	67.0384
HAS1	HAS1	123	0.663	0.445	66.8043	89.8844	67.0797
KCNH3	KCNH3	122	1253.73	0.416	67.0933	38.1916	67.121
RASGEF1A	RASGEF1A	122	518.06	0.459	67.0933	53.2618	67.1623
CHCHD2	CHCHD2	121	2697.94	0.43	67.1759	18.7861	67.2036
SNX14	SNX14	121	15.658	0.446	67.1759	80.223	67.2449
KLHL35	KLHL35	120	75.547	0.451	67.2585	71.8827	67.2862
NOMO2	NOMO2	120	17.032	0.448	67.2585	79.9339	67.3276
DBNDD1	DBNDD1	119	273.2	0.438	67.341	60.7762	67.3689
CEBPZOS	CEBPZOS	118	61.844	0.441	67.3823	72.9149	67.4102
RPAIN	RPAIN	118	48.773	0.452	67.3823	74.1949	67.4515
SDHAF4	SDHAF4	118	46.972	0.453	67.3823	74.4426	67.4928
FBXO44	FBXO44	117	3233.82	0.411	67.5062	13.9967	67.5341
CACNA1C	CACNA1C	117	1700.78	0.413	67.5062	30.512	67.5754
NTMT1	NTMT1	117	54.434	0.442	67.5062	73.4517	67.6167
RIPPLY2	RIPPLY2	117	41.317	0.457	67.5062	75.3509	67.658
GSTO1	GSTO1	116	208.48	0.426	67.6713	63.5838	67.6993
DUSP3	DUSP3	116	120.686	0.461	67.6713	68.5384	67.7406
NEU1	NEU1	115	228.555	0.453	67.7539	62.2213	67.7819
EPHA7	EPHA7	115	53.924	0.43	67.7539	73.5756	67.8232
EPN1	EPN1	114	2471.44	0.437	67.8365	21.3047	67.8645
MECR	MECR	114	206.621	0.441	67.8365	63.7903	67.9058
LHX6	LHX6	114	35.363	0.428	67.8365	76.218	67.9471
BORCS8	BORCS8	113	388.662	0.413	67.9604	56.8951	67.9884
FSTL4	FSTL4	113	29.808	0.432	67.9604	77.2502	68.0297
TNFRSF21	TNFRSF21	113	7.298	0.444	67.9604	83.1957	68.071
MRPL57	MRPL57	112	653.469	0.421	68.0842	49.0504	68.1124
NOMO1	NOMO1	112	76.201	0.453	68.0842	71.7589	68.1537
SPRN	SPRN	112	33.993	0.439	68.0842	76.5483	68.195
SPA17	SPA17	112	11.128	0.44	68.0842	81.7093	68.2363
PRSS3	PRSS3	111	237.915	0.418	68.2494	61.8497	68.2776
NME5	NME5	111	7.981	0.442	68.2494	82.7002	68.3189
MRPS25	MRPS25	110	1390.87	0.436	68.332	35.6317	68.3602
SHF	SHF	110	22.061	0.44	68.332	78.8192	68.4015
CIRH1A	CIRH1A	110	7.564	0.457	68.332	82.9893	68.4428
AHNAK2	AHNAK2	110	1.809	0.459	68.332	87.2832	68.4841
ARL2BP	ARL2BP	109	1137.35	0.448	68.4971	39.7192	68.5254
TTLL1	TTLL1	109	430.457	0.446	68.4971	55.7391	68.5667
CDO1	CDO1	109	29.107	0.449	68.4971	77.3741	68.608
GAL3ST3	GAL3ST3	108	673.123	0.417	68.621	48.7201	68.6493
NSFL1C	NSFL1C	108	94.103	0.436	68.621	70.0661	68.6906
RARB	RARB	108	54.101	0.434	68.621	73.5343	68.7319
UBASH3B	UBASH3B	108	2.226	0.425	68.621	86.9116	68.7732
FBXL16	FBXL16	107	335.255	0.443	68.7861	58.9182	68.8145
TBC1D22B	TBC1D22B	107	246.52	0.448	68.7861	61.3955	68.8558
NCKIPSD	NCKIPSD	107	60.714	0.461	68.7861	72.9975	68.8971
RAD23A	RAD23A	106	3893.99	0.413	68.91	10.1156	68.9385
CMTR1	CMTR1	105	683.427	0.445	68.9513	48.6375	68.9798
LRSAM1	LRSAM1	105	456.2	0.45	68.9513	54.583	69.0211
RTBDN	RTBDN	104	944.202	0.416	69.0339	43.2287	69.0624
SCG2	SCG2	104	11.595	0.428	69.0339	81.4203	69.1037
SSU72	SSU72	103	4481.9	0.428	69.1164	7.55574	69.145
GPR63	GPR63	103	606.873	0.428	69.1164	50.4542	69.1863
TOM1	TOM1	103	145.203	0.452	69.1164	67.0933	69.2276
PLXNC1	PLXNC1	103	90.898	0.426	69.1164	70.3964	69.2689
TAF6	TAF6	102	42.75	0.454	69.2816	75.2271	69.3102
BTBD11	BTBD11	101	2321.43	0.425	69.3229	23.1627	69.3515
FDX1L	FDX1L	101	388.504	0.415	69.3229	56.9364	69.3928
PPFIA4	PPFIA4	101	215.338	0.415	69.3229	63.0884	69.4341
TCEAL4	TCEAL4	101	127.021	0.425	69.3229	68.0842	69.4754
SLC44A5	SLC44A5	101	9.848	0.435	69.3229	82.0396	69.5167
FOXP2	FOXP2	101	4.132	0.436	69.3229	85.5078	69.558
CHST1	CHST1	100	137.647	0.444	69.5706	67.5475	69.5993
VEZT	VEZT	100	127.613	0.424	69.5706	68.0429	69.6406
DNAJC19	DNAJC19	100	31.564	0.426	69.5706	76.8786	69.6819
RXFP1	RXFP1	100	0.794	0.408	69.5706	89.6367	69.7233
LRFN1	LRFN1	99	2713.19	0.414	69.7358	18.5797	69.7646
VPS28	VPS28	99	1024.97	0.421	69.7358	41.8662	69.8059
PRR36	PRR36	99	558.658	0.405	69.7358	51.9818	69.8472
RABGGTA	RABGGTA	99	34.071	0.439	69.7358	76.507	69.8885
F8	F8	99	23.866	0.435	69.7358	78.4889	69.9298
CTIF	CTIF	98	160.424	0.446	69.9422	66.3088	69.9711
PLA2G15	PLA2G15	97	1608.53	0.454	69.9835	32.3699	70.0124
MAPK8IP3	MAPK8IP3	97	1173.03	0.458	69.9835	39.1412	70.0537
PPP1R3F	PPP1R3F	97	102.033	0.458	69.9835	69.6119	70.095
WRNIP1	WRNIP1	96	5307.77	0.425	70.1073	4.95458	70.1363
CYGB	CYGB	96	193.807	0.424	70.1073	64.3683	70.1776
TSTD1	TSTD1	96	18.311	0.448	70.1073	79.7688	70.2189
TMEM17	TMEM17	93	38.4	0.427	70.2312	75.5987	70.2602
SPTB	SPTB	92	855.541	0.403	70.2725	45.2106	70.3015
NDUFB10	NDUFB10	92	309.5	0.408	70.2725	59.6614	70.3428
SIRPA	SIRPA	92	264.609	0.455	70.2725	60.9827	70.3841
PIH1D1	PIH1D1	91	475.756	0.418	70.3964	54.2114	70.4254
RAPGEFL1	RAPGEFL1	91	177.287	0.417	70.3964	65.4005	70.4667
MARK4	MARK4	91	119.247	0.441	70.3964	68.5797	70.5081
ZFYVE27	ZFYVE27	91	77.104	0.453	70.3964	71.6763	70.5494
CYB561	CYB561	91	0.735	0.451	70.3964	89.7192	70.5907
MED27	MED27	90	2946.68	0.409	70.6028	16.5979	70.632
OPRD1	OPRD1	90	2598.61	0.408	70.6028	19.777	70.6733
COPRS	COPRS	90	1657.4	0.432	70.6028	31.2964	70.7146
CUTA	CUTA	90	876.084	0.393	70.6028	44.9216	70.7559
DGUOK	DGUOK	90	223.787	0.43	70.6028	62.5103	70.7972
BTBD9	BTBD9	89	128.931	0.418	70.8092	68.0017	70.8385
GRIK2	GRIK2	89	36.799	0.433	70.8092	75.929	70.8798
PFDN4	PFDN4	89	6.366	0.443	70.8092	83.9389	70.9211
RPP40	RPP40	89	1.128	0.43	70.8092	88.7696	70.9624
FAM171A2	FAM171A2	88	878.08	0.421	70.9744	44.8803	71.0037
PQLC1	PQLC1	88	241.271	0.416	70.9744	61.5607	71.045
SMYD2	SMYD2	88	62.721	0.435	70.9744	72.7911	71.0863
SETBP1	SETBP1	88	6.518	0.404	70.9744	83.7737	71.1276
SMIM18	SMIM18	87	1.146	0.428	71.1396	88.6457	71.1689
UBL4A	UBL4A	86	1094.16	0.449	71.1808	40.5037	71.2102
TIMM17B	TIMM17B	86	550.092	0.4	71.1808	52.2296	71.2515
ABHD12	ABHD12	86	436.12	0.423	71.1808	55.5326	71.2929
BCL11B	BCL11B	86	6.268	0.434	71.1808	83.9802	71.3342
WNT3	WNT3	86	0.273	0.443	71.1808	91.4533	71.3755
KCNQ2	KCNQ2	85	2964.64	0.404	71.3873	16.474	71.4168
PCSK1	PCSK1	85	14.954	0.413	71.3873	80.5533	71.4581
ACTN1	ACTN1	84	181.097	0.431	71.4699	65.2353	71.4994
DCTPP1	DCTPP1	84	26.796	0.433	71.4699	77.9108	71.5407
HUNK	HUNK	84	16.965	0.418	71.4699	79.9752	71.582
DRD5	DRD5	84	2.268	0.442	71.4699	86.8704	71.6233
ERI3	ERI3	83	1489.34	0.402	71.635	34.0215	71.6646
UBL5	UBL5	83	1163.95	0.402	71.635	39.4302	71.7059
NCS1	NCS1	83	269.691	0.408	71.635	60.9001	71.7472
EFHD2	EFHD2	83	95.307	0.426	71.635	69.9835	71.7885
ADPRHL1	ADPRHL1	83	4.513	0.433	71.635	85.3014	71.8298
GPR61	GPR61	83	0.211	0.426	71.635	92.1965	71.8711
TMEM63C	TMEM63C	82	337.693	0.423	71.8827	58.7944	71.9124
ANKRD16	ANKRD16	82	227.465	0.45	71.8827	62.3039	71.9537
NDUFA12	NDUFA12	82	220.972	0.438	71.8827	62.7581	71.995
HTR2C	HTR2C	82	15.128	0.427	71.8827	80.3881	72.0363
SRP19	SRP19	82	1.702	0.425	71.8827	87.4897	72.0777
CCDC28A	CCDC28A	81	96.759	0.451	72.0892	69.9009	72.119
PCDHGC4	PCDHGC4	81	0.856	0.404	72.0892	89.5541	72.1603
UBE2I	UBE2I	80	4272.05	0.411	72.1718	8.25764	72.2016
DHX57	DHX57	80	28.59	0.426	72.1718	77.4566	72.2429
ZBTB22	ZBTB22	79	2650.79	0.427	72.2543	19.2816	72.2842
RLTPR	RLTPR	79	360.317	0.392	72.2543	57.886	72.3255
DGCR2	DGCR2	79	80.025	0.438	72.2543	71.346	72.3668
GALNTL6	GALNTL6	79	49.409	0.431	72.2543	74.1123	72.4081
MAP1LC3A	MAP1LC3A	79	33.677	0.437	72.2543	76.6722	72.4494
LZTS1	LZTS1	79	24.827	0.419	72.2543	78.1585	72.4907
MYADML2	MYADML2	79	2.62	0.432	72.2543	86.5813	72.532
USMG5	USMG5	78	324.284	0.431	72.5434	59.4137	72.5733
PHKG2	PHKG2	78	2.469	0.453	72.5434	86.7052	72.6146
EIF5A	EIF5A	77	214.592	0.393	72.6259	63.1296	72.6559
C22orf29	C22orf29	77	52.553	0.413	72.6259	73.7407	72.6972
ZNF554	ZNF554	77	47.851	0.444	72.6259	74.2775	72.7385
NDUFAF5	NDUFAF5	77	0.151	0.433	72.6259	92.6507	72.7798
TASP1	TASP1	76	25.727	0.424	72.7911	77.9521	72.8211
RASGRF1	RASGRF1	76	6.449	0.418	72.7911	83.8563	72.8625
GSS	GSS	75	4396.01	0.405	72.8737	7.92733	72.9038
NDUFA1	NDUFA1	75	317.106	0.425	72.8737	59.5789	72.9451
ARNT2	ARNT2	75	69.352	0.443	72.8737	72.2956	72.9864
FKBP1A	FKBP1A	74	1183.37	0.433	72.9975	38.9761	73.0277
SLC27A4	SLC27A4	74	64.867	0.424	72.9975	72.6259	73.069
EMC9	EMC9	73	47.507	0.42	73.0801	74.3187	73.1103
CCDC181	CCDC181	73	5.18	0.433	73.0801	84.6821	73.1516
GNG13	GNG13	73	0.573	0.433	73.0801	89.967	73.1929
SLC12A5	SLC12A5	72	179.984	0.409	73.204	65.2766	73.2342
NECAB3	NECAB3	72	8.537	0.434	73.204	82.4938	73.2755
ARMCX5	ARMCX5	71	32.119	0.417	73.2865	76.796	73.3168
HTR1A	HTR1A	71	2.943	0.409	73.2865	86.3336	73.3581
ADGRL1	ADGRL1	70	591.93	0.409	73.3691	50.9083	73.3994
CHRD	CHRD	70	171.007	0.421	73.3691	65.7308	73.4407
PDZD4	PDZD4	70	98.762	0.39	73.3691	69.8183	73.482
MARCH11	MARCH11	70	19.321	0.409	73.3691	79.4798	73.5233
ITPA	ITPA	70	18.686	0.441	73.3691	79.6449	73.5646
RASD2	RASD2	70	10.376	0.422	73.3691	81.9158	73.6059
CDIPT	CDIPT	69	2612.23	0.406	73.6168	19.6119	73.6473
MATK	MATK	69	2532.31	0.387	73.6168	20.4377	73.6886
MRPS18A	MRPS18A	69	1697.03	0.411	73.6168	30.6358	73.7299
DBN1	DBN1	69	918.345	0.425	73.6168	44.0545	73.7712
GPR162	GPR162	69	455.063	0.393	73.6168	54.7069	73.8125
RTN2	RTN2	69	443.256	0.407	73.6168	55.2023	73.8538
DDX28	DDX28	69	393.597	0.423	73.6168	56.6887	73.8951
EXOSC5	EXOSC5	69	119.235	0.412	73.6168	68.621	73.9364
BFSP1	BFSP1	69	86.754	0.435	73.6168	70.768	73.9777
CCDC115	CCDC115	68	2980.9	0.398	73.9884	16.2675	74.019
PRAF2	PRAF2	68	2745.02	0.384	73.9884	18.1668	74.0603
C9orf69	C9orf69	68	1940.67	0.404	73.9884	27.8282	74.1016
ICA1L	ICA1L	68	835.002	0.416	73.9884	45.5409	74.1429
TSPAN7	TSPAN7	68	106.031	0.415	73.9884	69.4467	74.1842
NDUFA9	NDUFA9	68	78.223	0.409	73.9884	71.5524	74.2255
IGLON5	IGLON5	68	11.735	0.414	73.9884	81.3377	74.2668
PORCN	PORCN	68	11.272	0.446	73.9884	81.6268	74.3081
RPRML	RPRML	67	15.766	0.409	74.3187	80.1817	74.3494
SYT12	SYT12	67	7.674	0.419	74.3187	82.948	74.3907
FAHD1	FAHD1	67	0.408	0.425	74.3187	90.6689	74.4321
TMEM179	TMEM179	66	75.583	0.431	74.4426	71.8415	74.4734
AFTPH	AFTPH	65	1155.4	0.442	74.4839	39.5541	74.5147
MRPS26	MRPS26	65	183.903	0.391	74.4839	64.9876	74.556
TMSB10	TMSB10	65	167.168	0.402	74.4839	65.8547	74.5973
NQO2	NQO2	65	1.157	0.448	74.4839	88.6045	74.6386
PLCH1	PLCH1	65	0.021	0.42	74.4839	94.6325	74.6799
DMAP1	DMAP1	64	1640.48	0.397	74.6903	31.6268	74.7212
PSMC3	PSMC3	64	228.812	0.395	74.6903	62.18	74.7625
HAPLN4	HAPLN4	64	157.193	0.415	74.6903	66.5153	74.8038
MEGF8	MEGF8	63	2478.36	0.413	74.8142	21.2221	74.8451
LAMTOR3	LAMTOR3	62	9.621	0.415	74.8555	82.1222	74.8864
KCNA2	KCNA2	62	4.43	0.393	74.8555	85.3427	74.9277
AGMAT	AGMAT	62	0.238	0.436	74.8555	91.9075	74.969
FRS3	FRS3	61	126.122	0.415	74.9794	68.1668	75.0103
TTC8	TTC8	61	56.678	0.43	74.9794	73.3691	75.0516
TMEM126A	TMEM126A	61	33.839	0.421	74.9794	76.5896	75.0929
TUFT1	TUFT1	61	13.054	0.448	74.9794	80.8836	75.1342
PPP2R5D	PPP2R5D	61	5.21	0.449	74.9794	84.6408	75.1755
TRAPPC3	TRAPPC3	60	498.774	0.416	75.1858	53.6334	75.2169
TMEM97	TMEM97	60	0.548	0.421	75.1858	90.0083	75.2582
ULK1	ULK1	59	2720.34	0.404	75.2684	18.4145	75.2995
ZBTB7A	ZBTB7A	59	2246.11	0.415	75.2684	24.2362	75.3408
CACNA1D	CACNA1D	59	853.467	0.391	75.2684	45.2519	75.3821
VPS18	VPS18	59	358.034	0.427	75.2684	57.9273	75.4234
TEF	TEF	59	34.99	0.425	75.2684	76.3419	75.4647
DPH1	DPH1	59	4.974	0.445	75.2684	84.8472	75.506
FBLN7	FBLN7	59	4.141	0.414	75.2684	85.4666	75.5473
FAM110B	FAM110B	59	0.452	0.429	75.2684	90.4624	75.5886
FAM65B	FAM65B	58	620.95	0.428	75.5987	50.1652	75.6299
UBXN11	UBXN11	58	138.203	0.431	75.5987	67.4649	75.6712
SH3GLB2	SH3GLB2	58	27.545	0.413	75.5987	77.787	75.7125
FAM213B	FAM213B	57	1289.63	0.425	75.7225	37.6135	75.7538
KIAA1549	KIAA1549	57	224.186	0.397	75.7225	62.469	75.7951
UBE2M	UBE2M	57	193.469	0.41	75.7225	64.4509	75.8364
FAM219A	FAM219A	57	133.366	0.437	75.7225	67.7952	75.8777
PDZD11	PDZD11	57	68.103	0.418	75.7225	72.4608	75.919
MED9	MED9	57	52.887	0.442	75.7225	73.6994	75.9603
TESPA1	TESPA1	57	6.083	0.414	75.7225	84.1453	76.0017
COX14	COX14	56	410.716	0.415	76.0116	56.3171	76.043
TOMM5	TOMM5	56	334.136	0.415	76.0116	59.0834	76.0843
PPFIA3	PPFIA3	56	134.035	0.368	76.0116	67.7539	76.1256
RRP12	RRP12	56	2.437	0.419	76.0116	86.7878	76.1669
CACNA2D2	CACNA2D2	55	13.856	0.388	76.1767	80.6358	76.2082
FAM212B	FAM212B	55	3.936	0.412	76.1767	85.5904	76.2495
RTN4R	RTN4R	54	1822.95	0.385	76.2593	28.9843	76.2908
CAMLG	CAMLG	54	0.258	0.438	76.2593	91.7011	76.3321
SEZ6	SEZ6	53	7.219	0.4	76.3419	83.3609	76.3734
OCIAD2	OCIAD2	53	0.915	0.431	76.3419	89.4302	76.4147
ZFP69B	ZFP69B	53	0.135	0.401	76.3419	92.981	76.456
SYNPO	SYNPO	52	2283.75	0.38	76.4657	23.8646	76.4973
LMTK3	LMTK3	52	496.289	0.364	76.4657	53.7159	76.5386
EID2B	EID2B	52	209.864	0.412	76.4657	63.5012	76.5799
RSPO3	RSPO3	52	0.263	0.432	76.4657	91.5772	76.6212
PHB2	PHB2	51	3212.1	0.373	76.6309	14.1618	76.6625
C11orf68	C11orf68	51	2237.54	0.402	76.6309	24.4013	76.7038
LRFN3	LRFN3	51	1725.68	0.428	76.6309	30.223	76.7451
HAX1	HAX1	51	977.606	0.371	76.6309	42.6507	76.7865
PSD	PSD	51	261.436	0.362	76.6309	61.0652	76.8278
CARM1	CARM1	51	9.114	0.423	76.6309	82.3287	76.8691
SPHKAP	SPHKAP	51	3.742	0.398	76.6309	85.7969	76.9104
CARNMT1	CARNMT1	51	0.532	0.419	76.6309	90.1321	76.9517
ABHD8	ABHD8	50	263.709	0.359	76.9612	61.0239	76.993
C6orf106	C6orf106	50	130.19	0.428	76.9612	67.9604	77.0343
NUTF2	NUTF2	50	125.65	0.372	76.9612	68.2494	77.0756
KCNK4	KCNK4	50	52.991	0.39	76.9612	73.6581	77.1169
SLC6A7	SLC6A7	50	29.819	0.402	76.9612	77.2089	77.1582
TESC	TESC	50	1.189	0.415	76.9612	88.398	77.1995
MRPS2	MRPS2	49	787.692	0.372	77.2089	46.4079	77.2408
NXPH1	NXPH1	49	656.364	0.41	77.2089	49.0091	77.2821
PSMG3	PSMG3	49	38.12	0.39	77.2089	75.7638	77.3234
EIF4E1B	EIF4E1B	49	5.238	0.424	77.2089	84.5995	77.3647
CDH9	CDH9	49	0.456	0.388	77.2089	90.4211	77.406
PLEKHA5	PLEKHA5	49	0.292	0.43	77.2089	91.3708	77.4473
PDCD6	PDCD6	48	519.026	0.373	77.4566	53.1379	77.4886
CCDC106	CCDC106	48	57.727	0.378	77.4566	73.204	77.5299
FLOT1	FLOT1	48	57.299	0.417	77.4566	73.2865	77.5713
NUDCD3	NUDCD3	48	27.788	0.42	77.4566	77.7457	77.6126
GPM6A	GPM6A	48	2.438	0.423	77.4566	86.7465	77.6539
ITGA9	ITGA9	48	0.879	0.406	77.4566	89.4715	77.6952
NIPAL2	NIPAL2	48	0.223	0.412	77.4566	92.0314	77.7365
MRPS12	MRPS12	47	332.587	0.386	77.7457	59.166	77.7778
DIAPH1	DIAPH1	47	69.294	0.416	77.7457	72.3369	77.8191
NDUFS5	NDUFS5	47	63.399	0.384	77.7457	72.7498	77.8604
RELL2	RELL2	47	29.835	0.416	77.7457	77.1676	77.9017
YPEL3	YPEL3	46	368.985	0.394	77.9108	57.7622	77.943
B3GALT6	B3GALT6	46	53.884	0.394	77.9108	73.6168	77.9843
ANXA11	ANXA11	46	45.625	0.434	77.9108	74.7729	78.0256
LIN7B	LIN7B	46	29.393	0.397	77.9108	77.2915	78.0669
PNMA3	PNMA3	46	2.103	0.42	77.9108	87.0768	78.1082
GPR150	GPR150	46	0.038	0.436	77.9108	94.2609	78.1495
ACP2	ACP2	45	2696.21	0.386	78.1585	18.8687	78.1908
PARK7	PARK7	45	1087.07	0.395	78.1585	40.6689	78.2321
AAMP	AAMP	45	632.081	0.369	78.1585	49.711	78.2734
DHX30	DHX30	45	355.322	0.407	78.1585	58.0512	78.3147
MARCH9	MARCH9	45	346.072	0.399	78.1585	58.4641	78.3561
PRELID1	PRELID1	45	289.815	0.382	78.1585	60.1982	78.3974
CPLX1	CPLX1	45	37.115	0.405	78.1585	75.8877	78.4387
RNF113A	RNF113A	45	22.76	0.409	78.1585	78.6953	78.48
PSMB6	PSMB6	44	796.297	0.377	78.4889	46.2015	78.5213
NUDC	NUDC	44	90.694	0.393	78.4889	70.5202	78.5626
DLGAP3	DLGAP3	44	80.221	0.377	78.4889	71.3047	78.6039
RIMS4	RIMS4	44	34.453	0.38	78.4889	76.4244	78.6452
POU6F2	POU6F2	44	0.255	0.411	78.4889	91.7424	78.6865
NDUFB4	NDUFB4	43	1136.74	0.388	78.6953	39.7605	78.7278
B9D1	B9D1	43	124.261	0.415	78.6953	68.332	78.7691
FOXRED1	FOXRED1	43	89.22	0.424	78.6953	70.5615	78.8104
MRPL32	MRPL32	43	39.073	0.41	78.6953	75.4748	78.8517
TRAPPC2	TRAPPC2	43	24.759	0.443	78.6953	78.1998	78.893
SEMA3A	SEMA3A	43	0.3	0.405	78.6953	91.3295	78.9343
NABP2	NABP2	42	345.426	0.397	78.943	58.5467	78.9756
KLHL22	KLHL22	42	18.726	0.434	78.943	79.6036	79.0169
OSBPL6	OSBPL6	41	2.295	0.382	79.0256	86.8291	79.0582
MDGA2	MDGA2	41	0.325	0.38	79.0256	91.123	79.0995
PRCC	PRCC	40	634.906	0.355	79.1082	49.6284	79.1409
PDAP1	PDAP1	40	476.798	0.357	79.1082	54.1701	79.1822
DNAJC30	DNAJC30	40	199.736	0.401	79.1082	64.0793	79.2235
PCDH8	PCDH8	40	24.147	0.395	79.1082	78.4063	79.2648
MINOS1	MINOS1	40	0.14	0.441	79.1082	92.9397	79.3061
SLC45A4	SLC45A4	39	630.887	0.375	79.3146	49.7936	79.3474
CLTB	CLTB	39	335.367	0.379	79.3146	58.877	79.3887
NDUFS6	NDUFS6	39	194.794	0.37	79.3146	64.2857	79.43
ARHGDIG	ARHGDIG	39	84.423	0.356	79.3146	70.9331	79.4713
NEFH	NEFH	39	60.459	0.408	79.3146	73.0388	79.5126
GLRX5	GLRX5	39	28.419	0.399	79.3146	77.5805	79.5539
RHBDL1	RHBDL1	39	12.948	0.377	79.3146	80.9661	79.5952
NEUROD6	NEUROD6	39	2.037	0.402	79.3146	87.1594	79.6365
MBLAC1	MBLAC1	39	0.245	0.436	79.3146	91.8249	79.6778
SPEF2	SPEF2	39	0.09	0.396	79.3146	93.2287	79.7191
H2AFZ	H2AFZ	38	2462.61	0.411	79.7275	21.346	79.7604
SEMA6B	SEMA6B	38	88.709	0.36	79.7275	70.6441	79.8017
PDK2	PDK2	38	47.014	0.426	79.7275	74.4013	79.843
FAM189A1	FAM189A1	38	0.72	0.409	79.7275	89.7605	79.8843
COX4I1	COX4I1	37	27.374	0.376	79.8927	77.8695	79.9257
EXOSC6	EXOSC6	37	1.431	0.431	79.8927	87.9026	79.967
ZNF667	ZNF667	37	1.065	0.417	79.8927	89.0586	80.0083
COA1	COA1	37	0.043	0.406	79.8927	94.0132	80.0496
USB1	USB1	36	9486.67	0.401	80.0578	0.90834	80.0909
PIP5K1C	PIP5K1C	36	4272.28	0.361	80.0578	8.21635	80.1322
ZMYND19	ZMYND19	36	401.308	0.381	80.0578	56.5235	80.1735
ERP29	ERP29	36	85.194	0.384	80.0578	70.8505	80.2148
IFT22	IFT22	36	30.959	0.416	80.0578	76.9612	80.2561
ZC4H2	ZC4H2	36	1.272	0.403	80.0578	88.1503	80.2974
FAM161B	FAM161B	36	0.986	0.425	80.0578	89.3064	80.3387
DYNLL2	DYNLL2	35	9.528	0.43	80.3468	82.1635	80.38
MESDC1	MESDC1	35	9.384	0.4	80.3468	82.2048	80.4213
PCYOX1L	PCYOX1L	35	0.193	0.419	80.3468	92.4443	80.4626
DLX1	DLX1	34	604.419	0.386	80.4707	50.4955	80.5039
SRM	SRM	34	91.669	0.373	80.4707	70.2725	80.5452
SNPH	SNPH	34	78.817	0.378	80.4707	71.4286	80.5865
TAC1	TAC1	34	18.846	0.389	80.4707	79.5623	80.6278
SPIRE2	SPIRE2	34	15.102	0.383	80.4707	80.4707	80.6691
SLC25A23	SLC25A23	34	12.107	0.417	80.4707	81.2139	80.7105
MRTO4	MRTO4	34	4.879	0.386	80.4707	84.9298	80.7518
TMEM229B	TMEM229B	34	3.028	0.412	80.4707	86.251	80.7931
FARS2	FARS2	34	1.604	0.422	80.4707	87.6961	80.8344
RNMTL1	RNMTL1	33	1811.08	0.417	80.8423	29.2733	80.8757
SNRNP25	SNRNP25	33	35.049	0.381	80.8423	76.3006	80.917
MRPL38	MRPL38	33	31.348	0.374	80.8423	76.9199	80.9583
TUBG2	TUBG2	33	22.953	0.391	80.8423	78.654	80.9996
CA11	CA11	33	12.796	0.375	80.8423	81.0487	81.0409
ANKRD54	ANKRD54	33	11.319	0.377	80.8423	81.5442	81.0822
DYRK1B	DYRK1B	33	8.522	0.391	80.8423	82.5351	81.1235
CTB-50L17.10	CTB-50L17.10	32	2372.63	0.375	81.1313	22.7498	81.1648
MFSD3	MFSD3	32	1030.75	0.411	81.1313	41.7011	81.2061
MRPL20	MRPL20	32	194.626	0.352	81.1313	64.327	81.2474
DAPK3	DAPK3	32	33.695	0.4	81.1313	76.6309	81.2887
MKL2	MKL2	32	9.86	0.375	81.1313	81.9983	81.33
KHK	KHK	32	0.991	0.412	81.1313	89.2238	81.3713
CITED2	CITED2	32	0.027	0.404	81.1313	94.3848	81.4126
RP11-73M18.2	RP11-73M18.2	32	0.023	0.409	81.1313	94.55	81.4539
OAZ1	OAZ1	31	47.378	0.418	81.4616	74.36	81.4952
EXOSC4	EXOSC4	31	20.162	0.365	81.4616	79.3146	81.5366
CHGA	CHGA	31	13.11	0.409	81.4616	80.8423	81.5779
DYNLL1	DYNLL1	31	11.632	0.405	81.4616	81.379	81.6192
KDM8	KDM8	31	4.663	0.413	81.4616	85.095	81.6605
CAPN5	CAPN5	31	2.04	0.422	81.4616	87.1181	81.7018
RAD51C	RAD51C	31	0.025	0.412	81.4616	94.4674	81.7431
MKL1	MKL1	30	122.084	0.382	81.7506	68.4558	81.7844
RABEPK	RABEPK	30	12.686	0.37	81.7506	81.09	81.8257
PCSK1N	PCSK1N	30	11.285	0.355	81.7506	81.5855	81.867
GDA	GDA	30	7.828	0.374	81.7506	82.7828	81.9083
CAND2	CAND2	30	1.088	0.434	81.7506	88.9761	81.9496
B3GALT2	B3GALT2	30	0.368	0.407	81.7506	90.8753	81.9909
ECM1	ECM1	30	0.081	0.422	81.7506	93.3113	82.0322
STRIP2	STRIP2	30	0.017	0.401	81.7506	94.7977	82.0735
GCNT4	GCNT4	30	0.006	0.412	81.7506	95.2931	82.1148
SMPX	SMPX	30	0	0.413	81.7506	95.4583	82.1561
KCNH2	KCNH2	29	48.335	0.362	82.1635	74.2362	82.1974
CCM2	CCM2	29	28.667	0.374	82.1635	77.4154	82.2387
NOVA2	NOVA2	29	21.1	0.403	82.1635	79.1495	82.28
RPH3A	RPH3A	29	1.611	0.391	82.1635	87.6135	82.3214
MPHOSPH6	MPHOSPH6	29	0.207	0.404	82.1635	92.2791	82.3627
MPI	MPI	28	522.175	0.356	82.3699	52.8902	82.404
SPCS1	SPCS1	28	395.73	0.365	82.3699	56.6061	82.4453
UQCRQ	UQCRQ	28	100.227	0.358	82.3699	69.7358	82.4866
ATP6V0E2	ATP6V0E2	28	87.973	0.38	82.3699	70.6854	82.5279
ARHGEF4	ARHGEF4	28	6.511	0.417	82.3699	83.815	82.5692
[truncated: 423 more rows]

## Sheet: features_mayo CBE subgraph
	node	degree	betweenness	closeness	highest degree	highest betweennness	highest closeness
GPRASP2	GPRASP2	211	3971.64	0.504	0.174216	1.74216	0.522648
AFG3L2	AFG3L2	205	5068.73	0.513	0.348432	1.39373	0.174216
ADSS	ADSS	200	3017.87	0.492	0.522648	3.65854	1.39373
MBTPS2	MBTPS2	197	2413.85	0.489	0.696864	4.52962	1.74216
STX12	STX12	188	3403.54	0.5	0.87108	2.78746	0.87108
PRKAA1	PRKAA1	188	1581.92	0.48	0.87108	7.31707	3.13589
ASH2L	ASH2L	182	2028.09	0.491	1.21951	5.22648	1.56794
PWP1	PWP1	179	3726.9	0.499	1.39373	1.91638	1.0453
AGTPBP1	AGTPBP1	179	2105.16	0.481	1.39373	4.87805	2.78746
UBLCP1	UBLCP1	179	1339.16	0.478	1.39373	9.58188	3.48432
KHDRBS1	KHDRBS1	176	5307.57	0.503	1.91638	1.21951	0.696864
SLC30A9	SLC30A9	172	1338.11	0.485	2.09059	9.93031	1.91638
PLRG1	PLRG1	172	1418.09	0.472	2.09059	9.23345	5.05226
TRUB1	TRUB1	170	1597.39	0.478	2.43902	6.79443	3.48432
MBD4	MBD4	169	1590.68	0.477	2.61324	6.96864	4.00697
ERLEC1	ERLEC1	167	13762.3	0.51	2.78746	0.522648	0.348432
GDAP1	GDAP1	167	1478.48	0.485	2.78746	8.7108	1.91638
GPRASP1	GPRASP1	167	2366.13	0.482	2.78746	4.70383	2.61324
EXOC1	EXOC1	159	2055.98	0.47	3.3101	5.05226	5.57491
ACP1	ACP1	158	3574.97	0.484	3.48432	2.26481	2.26481
KIAA1191	KIAA1191	158	1574.87	0.484	3.48432	7.66551	2.26481
C3orf17	C3orf17	157	1989.81	0.474	3.83275	5.57491	4.52962
RFX5	RFX5	157	1240.01	0.474	3.83275	10.9756	4.52962
MAGED1	MAGED1	155	6308.99	0.495	4.18118	0.87108	1.21951
SMIM14	SMIM14	154	1575.67	0.481	4.3554	7.49129	2.78746
COPG2	COPG2	154	1304.17	0.479	4.3554	10.2787	3.3101
PEX1	PEX1	153	754.091	0.469	4.70383	16.899	5.92334
ITFG1	ITFG1	149	1142.2	0.478	4.87805	11.8467	3.48432
RTF1	RTF1	145	1588.52	0.474	5.05226	7.14286	4.52962
UQCC1	UQCC1	143	649.295	0.467	5.22648	19.5122	6.96864
PTCD2	PTCD2	142	1102.43	0.451	5.4007	12.1951	11.6725
ABCE1	ABCE1	140	1518.94	0.45	5.57491	8.01394	12.0209
TANGO6	TANGO6	137	937.99	0.457	5.74913	13.9373	10.1045
CEP68	CEP68	135	708.294	0.467	5.92334	18.2927	6.96864
OXCT1	OXCT1	134	607.346	0.469	6.09756	20.7317	5.92334
AMIGO1	AMIGO1	134	1299.63	0.467	6.09756	10.453	6.96864
YIPF6	YIPF6	134	1309.4	0.449	6.09756	10.1045	12.5436
DDHD2	DDHD2	133	840.732	0.469	6.62021	15.1568	5.92334
MRPS31	MRPS31	131	925.795	0.47	6.79443	14.1115	5.57491
ZDHHC15	ZDHHC15	131	1270.85	0.449	6.79443	10.8014	12.5436
TRAPPC13	TRAPPC13	130	639.848	0.464	7.14286	19.6864	8.01394
DDX42	DDX42	130	421.668	0.454	7.14286	24.9129	10.2787
SCRN3	SCRN3	130	723.006	0.435	7.14286	17.9443	15.6794
MTMR1	MTMR1	128	529.869	0.46	7.66551	22.6481	9.05923
PSIP1	PSIP1	127	1055.54	0.469	7.83972	12.892	5.92334
EIF2AK1	EIF2AK1	126	2723.74	0.475	8.01394	4.00697	4.3554
PAK1	PAK1	126	1488.37	0.464	8.01394	8.53659	8.01394
RIOK1	RIOK1	125	278.46	0.453	8.36237	29.6167	10.6272
TSNAX	TSNAX	122	1276.95	0.472	8.53659	10.6272	5.05226
FAM188A	FAM188A	122	468.661	0.445	8.53659	23.5192	13.4146
DCTN2	DCTN2	121	3260.06	0.471	8.88502	3.13589	5.4007
ATP6V1E1	ATP6V1E1	120	2606.25	0.469	9.05923	4.18118	5.92334
SNX4	SNX4	120	731.264	0.46	9.05923	17.4216	9.05923
CCNH	CCNH	120	806.449	0.459	9.05923	15.6794	9.40767
MPP1	MPP1	120	3397.76	0.452	9.05923	2.96167	10.9756
MRPL45	MRPL45	119	1918.04	0.467	9.7561	5.74913	6.96864
CDC42	CDC42	118	1887.3	0.469	9.93031	5.92334	5.92334
RBMX	RBMX	118	664.523	0.465	9.93031	19.1638	7.83972
SRP54	SRP54	118	1038.33	0.458	9.93031	13.2404	9.93031
MBLAC2	MBLAC2	118	1062.95	0.443	9.93031	12.7178	13.7631
ARL1	ARL1	117	6430.05	0.476	10.6272	0.696864	4.18118
PFKM	PFKM	117	298.558	0.459	10.6272	28.7456	9.40767
CHURC1	CHURC1	116	4968.09	0.462	10.9756	1.56794	8.53659
HNRNPD	HNRNPD	115	532.287	0.453	11.1498	22.2997	10.6272
HELQ	HELQ	114	299.598	0.452	11.324	28.5714	10.9756
ZKSCAN1	ZKSCAN1	114	723.02	0.411	11.324	17.77	27.8746
LANCL2	LANCL2	113	586.822	0.461	11.6725	21.0801	8.7108
TCEAL6	TCEAL6	113	3208.03	0.446	11.6725	3.3101	13.0662
ATP5A1	ATP5A1	112	3454.05	0.464	12.0209	2.43902	8.01394
ACADSB	ACADSB	112	852.509	0.446	12.0209	14.9826	13.0662
SLC25A32	SLC25A32	110	751.747	0.45	12.3693	17.0732	12.0209
SRRD	SRRD	105	1143.56	0.452	12.5436	11.6725	10.9756
NAA20	NAA20	104	408.168	0.461	12.7178	25.4355	8.7108
ZNF287	ZNF287	104	303.272	0.436	12.7178	28.0488	15.5052
CCPG1	CCPG1	104	323.375	0.429	12.7178	27.5261	18.9895
COX15	COX15	104	1079.92	0.424	12.7178	12.5436	21.777
VEZT	VEZT	103	587.53	0.423	13.4146	20.9059	22.6481
PPP1R2	PPP1R2	101	697.077	0.451	13.5889	18.4669	11.6725
PEX3	PEX3	101	436.07	0.43	13.5889	24.216	18.2927
IMMT	IMMT	100	1454.57	0.459	13.9373	8.88502	9.40767
TRMT5	TRMT5	100	442.609	0.421	13.9373	24.0418	23.1707
RUFY2	RUFY2	99	1777.27	0.396	14.2857	6.09756	36.2369
STAT1	STAT1	98	428.221	0.441	14.4599	24.7387	14.2857
THNSL1	THNSL1	98	350.998	0.431	14.4599	27.0035	17.4216
CTPS2	CTPS2	98	271.767	0.426	14.4599	30.4878	20.0348
CDK8	CDK8	97	161.091	0.434	14.9826	39.0244	15.8537
GPR107	GPR107	97	524.36	0.428	14.9826	22.8223	19.338
VWA8	VWA8	97	757.6	0.422	14.9826	16.7247	22.8223
TMEM14C	TMEM14C	96	376.643	0.454	15.5052	25.9582	10.2787
BABAM1	BABAM1	96	3088.89	0.405	15.5052	3.48432	30.8362
CMSS1	CMSS1	95	1083.38	0.45	15.8537	12.3693	12.0209
ZNF658	ZNF658	94	249.943	0.424	16.0279	31.1847	21.777
CARF	CARF	94	280.591	0.391	16.0279	29.2683	39.547
TMEM5	TMEM5	92	389.741	0.438	16.3763	25.784	14.9826
ACSL6	ACSL6	91	151.953	0.426	16.5505	39.3728	20.0348
LRRC40	LRRC40	90	260.603	0.426	16.7247	30.8362	20.0348
RTCA	RTCA	89	656.232	0.452	16.899	19.338	10.9756
NHLRC3	NHLRC3	89	722.695	0.419	16.899	18.1185	24.3902
GLT8D1	GLT8D1	88	5650.62	0.467	17.2474	1.0453	6.96864
PTPRN2	PTPRN2	88	665.572	0.447	17.2474	18.9895	12.892
RSPRY1	RSPRY1	88	277.582	0.421	17.2474	30.1394	23.1707
AIG1	AIG1	87	614.511	0.445	17.77	20.2091	13.4146
VAMP4	VAMP4	86	531.151	0.432	17.9443	22.4739	16.899
PEX19	PEX19	86	412.491	0.419	17.9443	25.0871	24.3902
PSMD8	PSMD8	86	1183.76	0.395	17.9443	11.1498	36.9338
FASTKD3	FASTKD3	85	60.318	0.424	18.4669	50.5226	21.777
COX18	COX18	84	211.697	0.433	18.6411	34.4948	16.2021
PLD3	PLD3	84	1512.43	0.43	18.6411	8.18815	18.2927
MRPL57	MRPL57	83	1733.01	0.433	18.9895	6.62021	16.2021
CLPX	CLPX	83	222.887	0.431	18.9895	33.4495	17.4216
ZNF491	ZNF491	83	211.009	0.418	18.9895	34.669	25.0871
PPFIA2	PPFIA2	82	136.923	0.438	19.5122	40.7666	14.9826
RNF146	RNF146	82	490.71	0.437	19.5122	23.1707	15.331
EIF3D	EIF3D	82	1749.68	0.416	19.5122	6.44599	25.6098
GTF2H3	GTF2H3	82	170.328	0.399	19.5122	38.3275	33.7979
ZNF200	ZNF200	81	147.459	0.434	20.2091	40.2439	15.8537
RANBP1	RANBP1	81	991.851	0.412	20.2091	13.4146	27.5261
MDH2	MDH2	81	612.692	0.4	20.2091	20.3833	33.2753
SAMM50	SAMM50	80	2746.28	0.43	20.7317	3.83275	18.2927
USP16	USP16	79	110.529	0.419	20.9059	44.4251	24.3902
NAP1L5	NAP1L5	78	877.418	0.443	21.0801	14.4599	13.7631
MTHFD1	MTHFD1	78	200.059	0.428	21.0801	35.7143	19.338
TIGD2	TIGD2	76	403.859	0.425	21.4286	25.6098	21.4286
RALGAPA1	RALGAPA1	75	1140.83	0.409	21.6028	12.0209	28.9199
MRPS27	MRPS27	75	1347.88	0.405	21.6028	9.40767	30.8362
MIPEP	MIPEP	74	95.415	0.42	21.9512	47.0383	23.6934
YEATS4	YEATS4	73	108.812	0.439	22.1254	44.9477	14.6341
PSMB2	PSMB2	73	735.518	0.432	22.1254	17.2474	16.899
ELAC2	ELAC2	73	196.469	0.426	22.1254	36.0627	20.0348
HNRNPA1	HNRNPA1	73	93.94	0.421	22.1254	47.2125	23.1707
LIG3	LIG3	73	124.465	0.397	22.1254	42.3345	34.8432
ZFYVE16	ZFYVE16	73	297.865	0.39	22.1254	28.9199	40.5923
PRIM1	PRIM1	72	65.662	0.424	23.1707	49.8258	21.777
TCEAL3	TCEAL3	72	808.642	0.374	23.1707	15.5052	49.6516
STOML2	STOML2	72	982.06	0.359	23.1707	13.7631	58.1882
SDAD1	SDAD1	71	108.607	0.42	23.6934	45.122	23.6934
TATDN3	TATDN3	71	147.231	0.415	23.6934	40.4181	26.4808
DTWD2	DTWD2	71	97.766	0.397	23.6934	46.3415	34.8432
USP4	USP4	71	268.123	0.396	23.6934	30.662	36.2369
RP11-343C2.11	RP11-343C2.11	71	872.016	0.387	23.6934	14.8084	41.8118
ATP6AP1	ATP6AP1	71	3721.14	0.374	23.6934	2.09059	49.6516
DCTN6	DCTN6	70	249.163	0.431	24.7387	31.5331	17.4216
TTC37	TTC37	70	610.458	0.416	24.7387	20.5575	25.6098
ACBD6	ACBD6	70	1160.05	0.413	24.7387	11.324	27.3519
FEN1	FEN1	70	774.69	0.387	24.7387	16.3763	41.8118
TMEM192	TMEM192	69	2481.22	0.441	25.4355	4.3554	14.2857
EXT2	EXT2	69	222.346	0.426	25.4355	33.9721	20.0348
SLC16A14	SLC16A14	69	141.636	0.424	25.4355	40.5923	21.777
ZNF627	ZNF627	69	92.034	0.422	25.4355	47.561	22.8223
RNF170	RNF170	69	196.797	0.414	25.4355	35.8885	27.0035
ICA1L	ICA1L	69	460.324	0.387	25.4355	23.8676	41.8118
CIAPIN1	CIAPIN1	67	515.481	0.4	26.4808	22.9965	33.2753
NUP54	NUP54	67	176.343	0.395	26.4808	37.8049	36.9338
MRPL30	MRPL30	66	97.045	0.42	26.8293	46.5157	23.6934
TMEM169	TMEM169	66	100.364	0.416	26.8293	45.993	25.6098
GALC	GALC	66	214.981	0.411	26.8293	34.3206	27.8746
ELMOD2	ELMOD2	66	108.983	0.41	26.8293	44.7735	28.5714
PRKAB1	PRKAB1	66	275.649	0.409	26.8293	30.3136	28.9199
EIF2B3	EIF2B3	65	371.405	0.442	27.7003	26.3066	14.1115
VAMP7	VAMP7	65	182.091	0.431	27.7003	37.2822	17.4216
PIAS2	PIAS2	65	237.198	0.381	27.7003	32.5784	44.7735
DDOST	DDOST	64	1750.6	0.426	28.223	6.27178	20.0348
ATP6V1G2	ATP6V1G2	63	877.025	0.418	28.3972	14.6341	25.0871
SNAPC5	SNAPC5	63	410.031	0.409	28.3972	25.2613	28.9199
ACTR1A	ACTR1A	63	169.519	0.395	28.3972	38.5017	36.9338
LRPPRC	LRPPRC	62	375.909	0.439	28.9199	26.1324	14.6341
TMED4	TMED4	62	109.823	0.431	28.9199	44.5993	17.4216
CEP78	CEP78	62	148.508	0.407	28.9199	39.7213	29.9652
ZNF583	ZNF583	62	95.571	0.405	28.9199	46.8641	30.8362
GLOD4	GLOD4	61	124.409	0.432	29.6167	42.5087	16.899
RMND1	RMND1	61	243.432	0.416	29.6167	31.8815	25.6098
CLGN	CLGN	61	33.892	0.415	29.6167	58.0139	26.4808
BLVRA	BLVRA	61	234.976	0.387	29.6167	32.7526	41.8118
IDH3B	IDH3B	61	696.888	0.37	29.6167	18.6411	51.9164
FDPS	FDPS	60	758.242	0.427	30.4878	16.5505	19.8606
MED4	MED4	60	301.789	0.407	30.4878	28.3972	29.9652
GTF2H5	GTF2H5	59	69.534	0.418	30.8362	49.4774	25.0871
ORC5	ORC5	59	369.099	0.414	30.8362	26.4808	27.0035
ZCCHC17	ZCCHC17	59	818.32	0.399	30.8362	15.331	33.7979
DHX33	DHX33	59	194.255	0.399	30.8362	36.4111	33.7979
FUCA1	FUCA1	58	728.393	0.433	31.5331	17.5958	16.2021
SYTL2	SYTL2	58	32.881	0.411	31.5331	58.5366	27.8746
DPP6	DPP6	57	121.307	0.428	31.8815	42.8571	19.338
PSMC4	PSMC4	57	1338.16	0.378	31.8815	9.7561	46.6899
MTR	MTR	57	133.335	0.375	31.8815	41.115	48.4321
CD99L2	CD99L2	56	987.369	0.433	32.4042	13.5889	16.2021
NSUN3	NSUN3	56	203.616	0.412	32.4042	35.1916	27.5261
SDHA	SDHA	56	223.254	0.376	32.4042	33.2753	47.7352
NRIP3	NRIP3	55	181.309	0.43	32.9268	37.4564	18.2927
RPA3	RPA3	55	114.376	0.429	32.9268	44.0767	18.9895
MRPL46	MRPL46	55	580.614	0.42	32.9268	21.2544	23.6934
ANKRD13C	ANKRD13C	55	796.716	0.402	32.9268	15.8537	32.23
ZKSCAN7	ZKSCAN7	55	58.777	0.381	32.9268	51.2195	44.7735
DCAF16	DCAF16	55	89.725	0.377	32.9268	48.0836	47.0383
ATP6V0D1	ATP6V0D1	55	789.184	0.369	32.9268	16.0279	52.439
ATP5C1	ATP5C1	54	159.236	0.426	34.1463	39.1986	20.0348
ORC3	ORC3	54	192.714	0.402	34.1463	36.5854	32.23
ARSG	ARSG	54	365.071	0.376	34.1463	26.6551	47.7352
SLC23A2	SLC23A2	54	118.238	0.372	34.1463	43.554	50.8711
CFL1	CFL1	54	432.296	0.32	34.1463	24.5645	78.3972
PDHB	PDHB	53	90.632	0.426	35.0174	47.7352	20.0348
VPS52	VPS52	53	222.464	0.415	35.0174	33.7979	26.4808
CLIP4	CLIP4	53	90.359	0.406	35.0174	47.9094	30.4878
UQCRC1	UQCRC1	53	100.048	0.395	35.0174	46.1672	36.9338
PSMC5	PSMC5	53	574.415	0.394	35.0174	21.6028	38.1533
GPI	GPI	53	877.639	0.38	35.0174	14.2857	45.6446
CAPZB	CAPZB	53	241.353	0.375	35.0174	32.23	48.4321
AIMP1	AIMP1	52	59.022	0.408	36.2369	51.0453	29.6167
AGO4	AGO4	51	151.051	0.395	36.4111	39.547	36.9338
PRKACA	PRKACA	51	202.858	0.388	36.4111	35.5401	41.2892
BECN1	BECN1	50	277.684	0.406	36.7596	29.9652	30.4878
TFCP2	TFCP2	50	314.298	0.403	36.7596	27.7003	32.0557
B4GAT1	B4GAT1	50	533.716	0.401	36.7596	22.1254	32.9268
ANKRD28	ANKRD28	50	121.448	0.377	36.7596	42.6829	47.0383
DNAJC10	DNAJC10	50	78.382	0.375	36.7596	48.7805	48.4321
MPC2	MPC2	49	335.388	0.411	37.6307	27.1777	27.8746
ING3	ING3	49	112.96	0.402	37.6307	44.2509	32.23
COG3	COG3	49	130.589	0.395	37.6307	41.6376	36.9338
DCAF8	DCAF8	49	625.238	0.392	37.6307	19.8606	38.8502
TTLL7	TTLL7	49	21.098	0.386	37.6307	61.8467	42.8571
TUBGCP5	TUBGCP5	49	242.038	0.371	37.6307	32.0557	51.5679
FBXO3	FBXO3	48	38.886	0.409	38.676	56.2718	28.9199
USP27X	USP27X	48	42.808	0.407	38.676	54.3554	29.9652
UTP15	UTP15	48	76.823	0.394	38.676	49.1289	38.1533
COX10	COX10	47	32.369	0.408	39.1986	59.0592	29.6167
HNRNPDL	HNRNPDL	47	55.28	0.398	39.1986	51.9164	34.3206
PNPO	PNPO	47	53.449	0.37	39.1986	52.2648	51.9164
RAB3A	RAB3A	47	1495.28	0.353	39.1986	8.36237	62.5436
DHX32	DHX32	45	119.659	0.425	39.8955	43.0314	21.4286
DLD	DLD	45	30.86	0.396	39.8955	59.7561	36.2369
SLC26A2	SLC26A2	45	15.599	0.391	39.8955	65.331	39.547
GSTCD	GSTCD	44	42.503	0.405	40.4181	54.7038	30.8362
HPCAL4	HPCAL4	44	38.591	0.404	40.4181	56.6202	31.7073
HPRT1	HPRT1	44	172.077	0.401	40.4181	38.1533	32.9268
SCYL3	SCYL3	44	15.606	0.392	40.4181	65.1568	38.8502
TRPC1	TRPC1	44	65.103	0.373	40.4181	50	50.3484
PPP5C	PPP5C	44	203.474	0.335	40.4181	35.3659	72.2997
LRRC47	LRRC47	44	215.377	0.308	40.4181	34.1463	81.8815
CUX1	CUX1	43	68.687	0.402	41.6376	49.6516	32.23
TIMM50	TIMM50	43	249.832	0.368	41.6376	31.3589	52.9617
ATR	ATR	43	54.852	0.368	41.6376	52.0906	52.9617
PPIH	PPIH	43	105.571	0.364	41.6376	45.2962	54.878
NDUFV1	NDUFV1	43	101.858	0.364	41.6376	45.6446	54.878
RNASEH1	RNASEH1	42	16.183	0.419	42.5087	64.6341	24.3902
ZC3H12B	ZC3H12B	42	31.054	0.381	42.5087	59.5819	44.7735
FARSA	FARSA	42	135.558	0.354	42.5087	40.9408	62.1951
MCM2	MCM2	41	207.62	0.385	43.0314	34.8432	43.3798
ALDOA	ALDOA	41	205.669	0.37	43.0314	35.0174	51.9164
CCDC113	CCDC113	41	229.891	0.365	43.0314	33.101	54.5296
USP33	USP33	40	59.681	0.391	43.554	50.6969	39.547
PRMT6	PRMT6	40	79.229	0.381	43.554	48.6063	44.7735
LONP2	LONP2	40	31.918	0.379	43.554	59.2334	46.3415
C4orf33	C4orf33	40	9.977	0.375	43.554	68.4669	48.4321
HMGCLL1	HMGCLL1	39	34.974	0.397	44.2509	57.6655	34.8432
ANKRD13A	ANKRD13A	39	15.633	0.392	44.2509	64.9826	38.8502
MAK16	MAK16	39	176.042	0.39	44.2509	37.9791	40.5923
PI4K2A	PI4K2A	39	179.664	0.361	44.2509	37.6307	56.7944
PTPRM	PTPRM	39	2011.81	0.23	44.2509	5.4007	90.2439
STX3	STX3	38	43.328	0.367	45.122	54.007	53.4843
BEX2	BEX2	38	73.849	0.36	45.122	49.3031	57.6655
PSMD3	PSMD3	38	119.069	0.333	45.122	43.2056	73.6934
GDI1	GDI1	38	101.04	0.301	45.122	45.8188	83.6237
SNU13	SNU13	38	356.577	0.299	45.122	26.8293	84.4948
CLMP	CLMP	38	1151.46	0.23	45.122	11.4983	90.2439
ACAT1	ACAT1	37	38.84	0.41	46.1672	56.446	28.5714
TMEM199	TMEM199	37	29.255	0.398	46.1672	60.2787	34.3206
CLUAP1	CLUAP1	37	32.426	0.39	46.1672	58.885	40.5923
BEX1	BEX1	36	132.214	0.36	46.6899	41.2892	57.6655
GOLGA1	GOLGA1	36	44.556	0.352	46.6899	53.4843	63.0662
DNER	DNER	36	1043.11	0.23	46.6899	13.0662	90.2439
TIMM23	TIMM23	35	222.881	0.397	47.2125	33.6237	34.8432
NUDT16	NUDT16	35	43.639	0.395	47.2125	53.8328	36.9338
MED7	MED7	35	31.066	0.39	47.2125	59.4077	40.5923
ATRNL1	ATRNL1	35	692.147	0.23	47.2125	18.8153	90.2439
TMEM237	TMEM237	34	1.6	0.405	47.9094	78.9199	30.8362
PFDN1	PFDN1	34	114.896	0.397	47.9094	43.9024	34.8432
FOCAD	FOCAD	34	184.724	0.396	47.9094	37.108	36.2369
PUF60	PUF60	34	102.686	0.322	47.9094	45.4704	77.7003
NRK	NRK	34	1559.12	0.23	47.9094	7.83972	90.2439
NSFL1C	NSFL1C	33	18.035	0.363	48.7805	63.5889	55.9233
FSTL4	FSTL4	33	1420.73	0.23	48.7805	9.05923	90.2439
EXO5	EXO5	32	36.943	0.381	49.1289	57.3171	44.7735
SEC23IP	SEC23IP	32	20.907	0.366	49.1289	62.0209	54.1812
RFT1	RFT1	32	20.179	0.355	49.1289	62.7178	61.4983
DMTN	DMTN	32	557.115	0.346	49.1289	21.777	65.8537
EMC4	EMC4	32	233.27	0.328	49.1289	32.9268	75.2613
LPL	LPL	32	278.09	0.23	49.1289	29.7909	90.2439
CNTN6	CNTN6	31	12.534	0.393	50.1742	67.4216	38.5017
HABP4	HABP4	31	302.385	0.345	50.1742	28.223	66.2021
CACNA1G	CACNA1G	31	331.222	0.19	50.1742	27.3519	95.2962
ATXN10	ATXN10	30	44.536	0.404	50.6969	53.6585	31.7073
ANAPC10	ANAPC10	30	36.917	0.397	50.6969	57.4913	34.8432
ALDOC	ALDOC	30	3447.01	0.229	50.6969	2.61324	91.4634
NELL1	NELL1	30	548.137	0.229	50.6969	21.9512	91.4634
FRMPD4	FRMPD4	30	279.764	0.229	50.6969	29.4425	91.4634
NTM	NTM	29	14.97	0.416	51.5679	65.8537	25.6098
ENO2	ENO2	29	96.008	0.386	51.5679	46.6899	42.8571
TTLL1	TTLL1	29	39.734	0.382	51.5679	55.4007	44.4251
GMPR2	GMPR2	29	45.494	0.38	51.5679	52.9617	45.6446
NOC3L	NOC3L	29	18.616	0.38	51.5679	63.2404	45.6446
DCTPP1	DCTPP1	29	93.198	0.367	51.5679	47.3868	53.4843
YTHDC2	YTHDC2	29	20.717	0.365	51.5679	62.1951	54.5296
AGL	AGL	29	15.681	0.364	51.5679	64.8084	54.878
ANGEL1	ANGEL1	29	18.527	0.353	51.5679	63.4146	62.5436
ARFIP2	ARFIP2	29	32.76	0.302	51.5679	58.7108	82.5784
ANKRD29	ANKRD29	29	28961.3	0.289	51.5679	0.348432	86.2369
EIF5A2	EIF5A2	29	118.684	0.229	51.5679	43.3798	91.4634
MRPS9	MRPS9	28	42.723	0.392	53.6585	54.5296	38.8502
AAGAB	AAGAB	28	29.811	0.388	53.6585	60.1045	41.2892
RP11-73M18.2	RP11-73M18.2	28	0.954	0.387	53.6585	81.8815	41.8118
EID2	EID2	28	291.907	0.369	53.6585	29.0941	52.439
ARMCX5	ARMCX5	28	30.051	0.361	53.6585	59.9303	56.7944
ZNF662	ZNF662	28	20.348	0.359	53.6585	62.5436	58.1882
SPINT2	SPINT2	28	239.577	0.3	53.6585	32.4042	84.1463
CLTA	CLTA	28	776.873	0.294	53.6585	16.2021	85.0174
TM6SF1	TM6SF1	28	243.93	0.229	53.6585	31.7073	91.4634
EPHA5	EPHA5	28	115.329	0.229	53.6585	43.7282	91.4634
CPSF3	CPSF3	27	196.435	0.397	55.4007	36.2369	34.8432
TOMM40L	TOMM40L	27	4.886	0.362	55.4007	74.0418	56.2718
NDUFS2	NDUFS2	27	168.377	0.356	55.4007	38.676	60.8014
AJAP1	AJAP1	27	464.936	0.229	55.4007	23.6934	91.4634
NEFH	NEFH	27	433.132	0.229	55.4007	24.3902	91.4634
GRID2	GRID2	27	130.853	0.229	55.4007	41.4634	91.4634
DACH1	DACH1	27	39.584	0.229	55.4007	55.5749	91.4634
CREG1	CREG1	26	469.682	0.391	56.6202	23.3449	39.547
NT5DC1	NT5DC1	26	3.389	0.386	56.6202	76.1324	42.8571
ATP6V0C	ATP6V0C	26	59.206	0.28	56.6202	50.8711	87.9791
LIAS	LIAS	25	19.3	0.4	57.1429	63.0662	33.2753
PSMF1	PSMF1	25	191.423	0.393	57.1429	36.7596	38.5017
IARS	IARS	25	45.201	0.391	57.1429	53.1359	39.547
RETSAT	RETSAT	25	23.672	0.375	57.1429	61.324	48.4321
C12orf29	C12orf29	25	6.967	0.368	57.1429	70.7317	52.9617
IK	IK	25	39.791	0.327	57.1429	55.2265	75.9582
PRPF6	PRPF6	25	24.262	0.3	57.1429	61.1498	84.1463
DPP10	DPP10	25	575.011	0.229	57.1429	21.4286	91.4634
PLPPR4	PLPPR4	25	2.789	0.229	57.1429	77.1777	91.4634
MRPS18B	MRPS18B	24	13.099	0.398	58.7108	67.0732	34.3206
ASB13	ASB13	24	3.798	0.387	58.7108	75.6098	41.8118
CBR4	CBR4	24	37.681	0.385	58.7108	56.7944	43.3798
TXNDC9	TXNDC9	24	21.237	0.385	58.7108	61.6725	43.3798
TCEAL5	TCEAL5	24	57.518	0.364	58.7108	51.3937	54.878
KRBOX4	KRBOX4	24	12.972	0.362	58.7108	67.2474	56.2718
C2CD5	C2CD5	24	185.766	0.361	58.7108	36.9338	56.7944
ERMARD	ERMARD	24	11.603	0.357	58.7108	67.77	60.1045
NDUFC2	NDUFC2	24	52.904	0.35	58.7108	52.439	64.2857
SNX19	SNX19	24	9.41	0.342	58.7108	68.9895	68.1185
GNAL	GNAL	24	254.202	0.229	58.7108	31.0105	91.4634
PLXDC2	PLXDC2	24	307.753	0.228	58.7108	27.8746	93.9024
ECD	ECD	23	4.113	0.379	60.8014	75.4355	46.3415
CROT	CROT	23	19.658	0.378	60.8014	62.892	46.6899
MRS2	MRS2	23	8.038	0.358	60.8014	69.8606	59.0592
GNG3	GNG3	23	17.795	0.351	60.8014	63.9373	63.7631
RNF187	RNF187	23	26.299	0.29	60.8014	60.8014	86.0627
PODXL2	PODXL2	23	15.316	0.282	60.8014	65.5052	87.2822
KCNQ3	KCNQ3	23	125.866	0.228	60.8014	42.1603	93.9024
SLC1A6	SLC1A6	23	166.258	0.19	60.8014	38.8502	95.2962
ATP2A3	ATP2A3	23	127.641	0.19	60.8014	41.8118	95.2962
OARD1	OARD1	22	15.166	0.388	62.3693	65.6794	41.2892
ENOX2	ENOX2	22	0.334	0.384	62.3693	85.0174	43.9024
TDRKH	TDRKH	22	8.32	0.373	62.3693	69.5122	50.3484
BBS1	BBS1	22	4.968	0.358	62.3693	73.5192	59.0592
LMO7	LMO7	22	55.4	0.229	62.3693	51.7422	91.4634
ANO4	ANO4	22	2.232	0.228	62.3693	77.7003	93.9024
CHST2	CHST2	22	623.298	0.19	62.3693	20.0348	95.2962
DEPDC5	DEPDC5	21	0.016	0.376	63.5889	90.7666	47.7352
MCM6	MCM6	21	38.909	0.369	63.5889	56.0976	52.439
ZNF561	ZNF561	21	1.579	0.359	63.5889	79.2683	58.1882
PARP2	PARP2	21	5.591	0.357	63.5889	72.2997	60.1045
EXOSC7	EXOSC7	21	4.936	0.348	63.5889	73.8676	64.9826
PPP1R3F	PPP1R3F	21	8.197	0.281	63.5889	69.6864	87.6307
AES	AES	21	14.516	0.28	63.5889	66.2021	87.9791
PDE1B	PDE1B	21	1.114	0.228	63.5889	81.5331	93.9024
BZW2	BZW2	20	5.157	0.382	64.9826	73.1707	44.4251
TAF9	TAF9	20	33.007	0.373	64.9826	58.3624	50.3484
CAAP1	CAAP1	20	4.286	0.372	64.9826	75.2613	50.8711
TIA1	TIA1	20	9.203	0.364	64.9826	69.1638	54.878
USP51	USP51	20	13.682	0.356	64.9826	66.7247	60.8014
ZNF594	ZNF594	20	27.814	0.339	64.9826	60.6272	69.5122
GPKOW	GPKOW	19	41.166	0.358	66.0279	54.878	59.0592
PEX11B	PEX11B	19	42.895	0.338	66.0279	54.1812	70.7317
YY1AP1	YY1AP1	19	28.463	0.327	66.0279	60.453	75.9582
PCP4	PCP4	19	147.734	0.189	66.0279	40.0697	95.993
C9orf72	C9orf72	18	0.177	0.358	66.7247	86.7596	59.0592
MRPS7	MRPS7	18	9.457	0.345	66.7247	68.8153	66.2021
ADSL	ADSL	18	44.946	0.329	66.7247	53.3101	74.7387
ALAS1	ALAS1	18	11.445	0.327	66.7247	67.9443	75.9582
H3F3B	H3F3B	18	37.601	0.324	66.7247	56.9686	77.3519
FXYD6	FXYD6	18	37.223	0.302	66.7247	57.1429	82.5784
SEC22C	SEC22C	17	5.168	0.397	67.77	72.9965	34.8432
ENTPD3	ENTPD3	17	0.301	0.384	67.77	85.1916	43.9024
C12orf66	C12orf66	17	14.421	0.375	67.77	66.3763	48.4321
GNL2	GNL2	17	12.318	0.375	67.77	67.5958	48.4321
ISPD	ISPD	17	4.641	0.355	67.77	74.7387	61.4983
PPIE	PPIE	17	34.433	0.337	67.77	57.8397	71.4286
RUNDC3A	RUNDC3A	17	33.746	0.277	67.77	58.1882	88.5017
LAPTM4B	LAPTM4B	17	2.303	0.228	67.77	77.5261	93.9024
CAMK2A	CAMK2A	17	11.186	0.189	67.77	68.1185	95.993
KCNMA1	KCNMA1	17	7.509	0.189	67.77	70.3833	95.993
ARHGAP32	ARHGAP32	17	1.313	0.189	67.77	80.3136	95.993
RBM5	RBM5	16	1.593	0.391	69.6864	79.0941	39.547
TMEM230	TMEM230	16	9.868	0.383	69.6864	68.6411	44.2509
DPH6	DPH6	16	0.505	0.351	69.6864	83.9721	63.7631
GDAP1L1	GDAP1L1	16	6.158	0.338	69.6864	71.2544	70.7317
NSUN2	NSUN2	16	5.638	0.335	69.6864	72.1254	72.2997
LMLN	LMLN	16	46.074	0.334	69.6864	52.7875	73.1707
ZNF619	ZNF619	16	16.316	0.328	69.6864	64.4599	75.2613
SYN1	SYN1	16	5.701	0.284	69.6864	71.777	86.7596
PRDX5	PRDX5	16	26.119	0.273	69.6864	60.9756	89.547
BBIP1	BBIP1	15	16.694	0.374	71.2544	64.2857	49.6516
NUP107	NUP107	15	0.571	0.372	71.2544	83.4495	50.8711
MAP3K13	MAP3K13	15	5.105	0.364	71.2544	73.3449	54.878
TCEAL2	TCEAL2	15	5.827	0.326	71.2544	71.4286	76.8293
TMEM203	TMEM203	15	8.951	0.32	71.2544	69.338	78.3972
PRKAR1B	PRKAR1B	15	1.132	0.277	71.2544	81.0105	88.5017
PVALB	PVALB	15	64.881	0.189	71.2544	50.1742	95.993
BORCS7	BORCS7	14	0.216	0.38	72.4739	86.2369	45.6446
HDHD2	HDHD2	14	4.741	0.374	72.4739	74.5645	49.6516
MTPAP	MTPAP	14	13.786	0.366	72.4739	66.5505	54.1812
POT1	POT1	14	6.41	0.359	72.4739	71.0801	58.1882
GFM1	GFM1	14	1.337	0.357	72.4739	80.1394	60.1045
IAH1	IAH1	14	2.981	0.356	72.4739	76.8293	60.8014
RPA2	RPA2	14	2.095	0.355	72.4739	78.0488	61.4983
CDK5	CDK5	14	0.171	0.351	72.4739	87.108	63.7631
ARSB	ARSB	14	1.602	0.35	72.4739	78.7456	64.2857
KIAA1033	KIAA1033	14	0.886	0.338	72.4739	82.23	70.7317
SYP	SYP	14	77.877	0.313	72.4739	48.9547	80.4878
TRPC4AP	TRPC4AP	14	5.483	0.313	72.4739	72.8223	80.4878
HOMER3	HOMER3	14	61.397	0.189	72.4739	50.3484	95.993
HSPB11	HSPB11	13	7.205	0.355	74.7387	70.5575	61.4983
ZIC4	ZIC4	13	0.602	0.354	74.7387	83.101	62.1951
RPRD1B	RPRD1B	13	4.855	0.347	74.7387	74.216	65.331
SLC31A1	SLC31A1	13	7.816	0.343	74.7387	70.2091	67.4216
ZNF441	ZNF441	13	3.302	0.334	74.7387	76.4808	73.1707
COX5A	COX5A	13	148.301	0.331	74.7387	39.8955	74.0418
LDOC1	LDOC1	13	3.661	0.319	74.7387	75.784	79.2683
RAB5C	RAB5C	13	3.522	0.319	74.7387	75.9582	79.2683
PDXP	PDXP	13	1.627	0.276	74.7387	78.5714	88.8502
SPNS2	SPNS2	13	39.431	0.189	74.7387	55.7491	95.993
TMEM200B	TMEM200B	13	4.367	0.189	74.7387	75.0871	95.993
SRSF2	SRSF2	12	0.018	0.371	76.6551	90.5923	51.5679
UBE2D1	UBE2D1	12	1.166	0.36	76.6551	80.8362	57.6655
RNASEH2B	RNASEH2B	12	0	0.359	76.6551	90.9408	58.1882
DTD2	DTD2	12	5.692	0.352	76.6551	71.9512	63.0662
TARBP1	TARBP1	12	2.13	0.345	76.6551	77.8746	66.2021
MXRA7	MXRA7	12	0.435	0.344	76.6551	84.4948	67.0732
UNC80	UNC80	12	5.561	0.343	76.6551	72.4739	67.4216
NUDCD3	NUDCD3	12	1.537	0.339	76.6551	79.4425	69.5122
POLR3GL	POLR3GL	12	0.949	0.339	76.6551	82.0557	69.5122
ZNF449	ZNF449	12	1.362	0.325	76.6551	79.9652	77.0035
RXRB	RXRB	12	4.814	0.293	76.6551	74.3902	85.3659
SHISA6	SHISA6	12	126.19	0.189	76.6551	41.9861	95.993
SPTBN2	SPTBN2	12	57.413	0.189	76.6551	51.5679	95.993
TRAM1L1	TRAM1L1	11	5.504	0.377	78.9199	72.6481	47.0383
MIS12	MIS12	11	0.678	0.377	78.9199	82.7526	47.0383
SV2A	SV2A	11	48.563	0.35	78.9199	52.6132	64.2857
ZNF75A	ZNF75A	11	1.118	0.338	78.9199	81.3589	70.7317
IMPDH2	IMPDH2	11	6.758	0.322	78.9199	70.9059	77.7003
FLOT1	FLOT1	11	4.403	0.294	78.9199	74.9129	85.0174
BCAT1	BCAT1	11	0	0.226	78.9199	90.9408	94.9477
ARHGEF33	ARHGEF33	11	87.273	0.189	78.9199	48.4321	95.993
GRID2IP	GRID2IP	11	22.764	0.188	78.9199	61.4983	97.9094
EIF3C	EIF3C	10	0	0.367	80.4878	90.9408	53.4843
PPWD1	PPWD1	10	0.113	0.353	80.4878	88.3275	62.5436
U2SURP	U2SURP	10	1.129	0.347	80.4878	81.1847	65.331
PAPD4	PAPD4	10	0.533	0.341	80.4878	83.6237	68.4669
PRPF4	PRPF4	10	14.777	0.335	80.4878	66.0279	72.2997
TRNP1	TRNP1	10	39.91	0.298	80.4878	55.0523	84.669
NANS	NANS	10	10.057	0.292	80.4878	68.2927	85.5401
TMEM25	TMEM25	10	4.947	0.275	80.4878	73.6934	89.1986
SPINK6	SPINK6	10	39.19	0.188	80.4878	55.9233	97.9094
SDC1	SDC1	10	20.642	0.188	80.4878	62.3693	97.9094
HFM1	HFM1	9	0.214	0.341	82.23	86.4111	68.4669
SLC35B3	SLC35B3	9	0	0.34	82.23	90.9408	69.1638
ZC3H6	ZC3H6	9	1.477	0.333	82.23	79.6167	73.6934
MRPL49	MRPL49	9	0.992	0.321	82.23	81.7073	78.0488
ARPC5L	ARPC5L	9	1.455	0.264	82.23	79.7909	89.7213
LRFN5	LRFN5	9	0.125	0.226	82.23	87.8049	94.9477
CACNA2D2	CACNA2D2	9	1.95	0.188	82.23	78.223	97.9094
NOL7	NOL7	8	29413.4	0.376	83.4495	0.174216	47.7352
SEC23B	SEC23B	8	17.401	0.362	83.4495	64.1115	56.2718
C4orf3	C4orf3	8	89.444	0.361	83.4495	48.2578	56.7944
P2RX4	P2RX4	8	0	0.358	83.4495	90.9408	59.0592
CCDC25	CCDC25	8	0	0.356	83.4495	90.9408	60.8014
ASAH2B	ASAH2B	8	0.157	0.352	83.4495	87.2822	63.0662
C7orf31	C7orf31	8	0	0.35	83.4495	90.9408	64.2857
AMACR	AMACR	8	0.226	0.347	83.4495	85.7143	65.331
PYROXD1	PYROXD1	8	0.627	0.346	83.4495	82.9268	65.8537
TTC5	TTC5	8	1.204	0.345	83.4495	80.4878	66.2021
ZNF280C	ZNF280C	8	0.6	0.337	83.4495	83.2753	71.4286
L3HYPDH	L3HYPDH	8	0.038	0.334	83.4495	90.2439	73.1707
ERCC3	ERCC3	8	3.241	0.292	83.4495	76.6551	85.5401
LINGO3	LINGO3	8	2.457	0.188	83.4495	77.3519	97.9094
ZWILCH	ZWILCH	7	0	0.367	85.8885	90.9408	53.4843
EXOSC2	EXOSC2	7	17.903	0.348	85.8885	63.7631	64.9826
MAGED2	MAGED2	7	0.356	0.345	85.8885	84.669	66.2021
NVL	NVL	7	0	0.344	85.8885	90.9408	67.0732
CCDC136	CCDC136	7	0.718	0.343	85.8885	82.4042	67.4216
GM2A	GM2A	7	0.083	0.339	85.8885	89.1986	69.5122
L2HGDH	L2HGDH	7	0.115	0.335	85.8885	88.1533	72.2997
PEPD	PEPD	7	0	0.31	85.8885	90.9408	81.5331
CBX7	CBX7	7	13.424	0.302	85.8885	66.899	82.5784
NEFM	NEFM	7	0	0.188	85.8885	90.9408	97.9094
NPPC	NPPC	7	0.1	0.16	85.8885	88.676	99.6516
CXorf56	CXorf56	6	0	0.372	87.8049	90.9408	50.8711
TASP1	TASP1	6	0	0.361	87.8049	90.9408	56.7944
TMEM261	TMEM261	6	0.131	0.352	87.8049	87.6307	63.0662
AZI2	AZI2	6	0.706	0.343	87.8049	82.5784	67.4216
TMEM260	TMEM260	6	0.144	0.339	87.8049	87.4564	69.5122
DET1	DET1	6	0.061	0.339	87.8049	89.8955	69.5122
MEIS1	MEIS1	6	0.515	0.331	87.8049	83.7979	74.0418
SLC4A7	SLC4A7	6	0.087	0.324	87.8049	89.0244	77.3519
GALNT5	GALNT5	6	0.066	0.321	87.8049	89.547	78.0488
ENTPD5	ENTPD5	6	0.221	0.32	87.8049	86.0627	78.3972
MCAT	MCAT	6	0	0.315	87.8049	90.9408	79.9652
CENPV	CENPV	6	0.476	0.314	87.8049	84.3206	80.1394
CLIP3	CLIP3	6	0.045	0.281	87.8049	90.0697	87.6307
SLC9A3	SLC9A3	6	0.492	0.188	87.8049	84.1463	97.9094
GLB1L2	GLB1L2	6	0.343	0.16	87.8049	84.8432	99.6516
RWDD3	RWDD3	5	0	0.358	90.4181	90.9408	59.0592
ZC4H2	ZC4H2	5	0	0.357	90.4181	90.9408	60.1045
TTC13	TTC13	5	0.222	0.34	90.4181	85.8885	69.1638
SIRT5	SIRT5	5	0	0.337	90.4181	90.9408	71.4286
RELN	RELN	5	5.734	0.336	90.4181	71.6028	71.9512
TRAPPC2P1	TRAPPC2P1	5	0	0.331	90.4181	90.9408	74.0418
FAF1	FAF1	5	0.2	0.329	90.4181	86.5854	74.7387
GRIK2	GRIK2	5	3.317	0.328	90.4181	76.3066	75.2613
CRY2	CRY2	5	1.202	0.307	90.4181	80.662	82.23
CCDC175	CCDC175	5	2.977	0.292	90.4181	77.0035	85.5401
C10orf35	C10orf35	5	0	0.235	90.4181	90.9408	90.0697
SNX24	SNX24	4	0	0.363	92.3345	90.9408	55.9233
ZNF681	ZNF681	4	0	0.342	92.3345	90.9408	68.1185
TMEM126B	TMEM126B	4	0.125	0.339	92.3345	87.8049	69.5122
SIDT1	SIDT1	4	0.174	0.331	92.3345	86.9338	74.0418
PABPC1	PABPC1	4	0	0.327	92.3345	90.9408	75.9582
CXorf40B	CXorf40B	4	0	0.302	92.3345	90.9408	82.5784
SRSF9	SRSF9	4	0.273	0.283	92.3345	85.3659	87.108
POLR3K	POLR3K	4	0.111	0.278	92.3345	88.5017	88.3275
TUBA8	TUBA8	4	0	0.274	92.3345	90.9408	89.3728
CD82	CD82	4	0	0.187	92.3345	90.9408	99.1289
RFC3	RFC3	3	0	0.341	94.0767	90.9408	68.4669
ENTPD6	ENTPD6	3	0	0.336	94.0767	90.9408	71.9512
PDIA3	PDIA3	3	0.073	0.329	94.0767	89.3728	74.7387
ST7L	ST7L	3	0	0.327	94.0767	90.9408	75.9582
ADAM23	ADAM23	3	0	0.32	94.0767	90.9408	78.3972
TIGD6	TIGD6	3	0	0.32	94.0767	90.9408	78.3972
STPG1	STPG1	3	7.94	0.317	94.0767	70.0348	79.7909
TCEAL7	TCEAL7	3	0.062	0.314	94.0767	89.7213	80.1394
LIPA	LIPA	3	0	0.312	94.0767	90.9408	81.0105
NSDHL	NSDHL	3	0	0.312	94.0767	90.9408	81.0105
POP4	POP4	3	0	0.308	94.0767	90.9408	81.8815
ME2	ME2	3	0.091	0.305	94.0767	88.8502	82.4042
COQ10A	COQ10A	3	0	0.302	94.0767	90.9408	82.5784
ITGA4	ITGA4	3	0	0.302	94.0767	90.9408	82.5784
ZNF671	ZNF671	3	0	0.301	94.0767	90.9408	83.6237
CCDC39	CCDC39	3	1.69	0.288	94.0767	78.3972	86.4111
MPPE1	MPPE1	3	0	0.276	94.0767	90.9408	88.8502
DLG4	DLG4	3	0	0.262	94.0767	90.9408	89.8955
EML1	EML1	3	0	0.187	94.0767	90.9408	99.1289
ACAT2	ACAT2	2	0	0.341	97.3868	90.9408	68.4669
TADA2A	TADA2A	2	0	0.335	97.3868	90.9408	72.2997
KLF9	KLF9	2	0	0.328	97.3868	90.9408	75.2613
DIS3L	DIS3L	2	0	0.318	97.3868	90.9408	79.6167
CCNE2	CCNE2	2	0	0.313	97.3868	90.9408	80.4878
ATP13A3	ATP13A3	2	0	0.311	97.3868	90.9408	81.3589
PPIP5K2	PPIP5K2	2	0.031	0.31	97.3868	90.4181	81.5331
CNTLN	CNTLN	2	0	0.295	97.3868	90.9408	84.8432
ARMC2	ARMC2	2	0.227	0.284	97.3868	85.5401	86.7596
C12orf75	C12orf75	2	0	0.159	97.3868	90.9408	100
STARD5	STARD5	1	0	0.325	99.1289	90.9408	77.0035
GDE1	GDE1	1	0	0.301	99.1289	90.9408	83.6237
ZNF136	ZNF136	1	0	0.287	99.1289	90.9408	86.5854
TYSND1	TYSND1	1	0	0.282	99.1289	90.9408	87.2822
ICT1	ICT1	1	0	0.227	99.1289	90.9408	94.7735
SDR16C5	SDR16C5	1	0	0.186	99.1289	90.9408	99.4774

## Sheet: Shared genes between subgraphs
		ROSMAP DLPFC			Mayo TCX			Mayo CBE
	node	degree	betweenness	closeness	degree	betweenness	closeness	degree	betweenness	closeness	a DEG in ROSMAP?	a DEG in Mayo TCX?	a DEG in Mayo CBE?	None
ACTR1A	ACTR1A	594	2145.86	0.572	267	5686.65	0.48	63	169.519	0.395					My selection of genes
ADAM23	ADAM23	507	231.264	0.546	990	1972	0.586	3	0	0.32
AJAP1	AJAP1	83	137.856	0.446	264	144.266	0.455	27	464.936	0.229
ALDOA	ALDOA	678	1376.96	0.589	408	331.715	0.5	41	205.669	0.37
AMIGO1	AMIGO1	803	3075.37	0.614	1102	3838.27	0.606	134	1299.63	0.467
ARHGAP32	ARHGAP32	209	214.483	0.481	610	1358.22	0.501	17	1.313	0.189
ARMCX5	ARMCX5	30	0.145	0.423	71	32.119	0.417	28	30.051	0.361
ARPC5L	ARPC5L	413	576.038	0.538	835	6459.29	0.574	9	1.455	0.264
ASAH2B	ASAH2B	5	0	0.402	590	343.339	0.506	8	0.157	0.352
ATP5A1	ATP5A1	555	1045.15	0.562	663	2871.67	0.533	112	3454.05	0.464
ATP6AP1	ATP6AP1	839	2917.34	0.619	655	5909.77	0.549	71	3721.14	0.374
ATP6V0C	ATP6V0C	220	90.607	0.497	831	6581.52	0.579	26	59.206	0.28
ATP6V0D1	ATP6V0D1	654	1859.66	0.585	852	6267.17	0.58	55	789.184	0.369
ATP6V1E1	ATP6V1E1	882	5754.66	0.622	777	5034.27	0.56	120	2606.25	0.469
ATP6V1G2	ATP6V1G2	602	1130.04	0.564	901	3505.22	0.577	63	877.025	0.418
ATRNL1	ATRNL1	405	300.481	0.515	822	708.166	0.536	35	692.147	0.23
ATXN10	ATXN10	819	3128.99	0.614	521	1677.59	0.521	30	44.536	0.404
B4GAT1	B4GAT1	984	5742.78	0.652	1118	7796.33	0.625	50	533.716	0.401
BABAM1	BABAM1	854	6706.98	0.624	825	7110.36	0.577	96	3088.89	0.405
BEX1	BEX1	607	1298.4	0.568	590	3677.93	0.529	36	132.214	0.36
BEX2	BEX2	494	1242.1	0.544	700	5204.67	0.549	38	73.849	0.36
BLVRA	BLVRA	307	298.574	0.508	255	478.753	0.481	61	234.976	0.387
BZW2	BZW2	27	0	0.445	550	333.605	0.521	20	5.157	0.382
C10orf35	C10orf35	420	454.803	0.535	710	2652.84	0.555	5	0	0.235
CACNA2D2	CACNA2D2	51	15.11	0.439	55	13.856	0.388	9	1.95	0.188
CAMK2A	CAMK2A	81	352.972	0.458	317	899.017	0.471	17	11.186	0.189
CBX7	CBX7	456	5259.64	0.552	582	1691.79	0.532	7	13.424	0.302
CCDC136	CCDC136	377	347.948	0.526	426	309.986	0.497	7	0.718	0.343
CD99L2	CD99L2	678	1458.06	0.588	699	2003.72	0.551	56	987.369	0.433
CFL1	CFL1	691	4497.82	0.59	457	12839.4	0.514	54	432.296	0.32
CIAPIN1	CIAPIN1	666	3842	0.586	685	2307.89	0.547	67	515.481	0.4
CLIP3	CLIP3	642	2854.06	0.577	946	6644.52	0.596	6	0.045	0.281
CLTA	CLTA	320	508.532	0.523	263	5820.24	0.474	28	776.873	0.294
CMSS1	CMSS1	33	0.597	0.427	613	1656.12	0.529	95	1083.38	0.45
COX5A	COX5A	547	738.674	0.56	690	2155.12	0.549	13	148.301	0.331
CRY2	CRY2	18	0.507	0.42	15	1.218	0.395	5	1.202	0.307
DCTPP1	DCTPP1	48	0.298	0.462	84	26.796	0.433	29	93.198	0.367
DLG4	DLG4	464	5187.3	0.549	387	9449.02	0.491	3	0	0.262
DMTN	DMTN	333	777.643	0.52	857	5467.12	0.575	32	557.115	0.346
DPP10	DPP10	712	1387.4	0.587	628	455.741	0.513	25	575.011	0.229
EID2	EID2	879	2987.31	0.625	1076	5847.02	0.612	28	291.907	0.369
EIF5A2	EIF5A2	148	10.381	0.464	531	234.275	0.496	29	118.684	0.229
EMC4	EMC4	470	1048.83	0.55	414	6964.44	0.497	32	233.27	0.328
ENO2	ENO2	496	1378.13	0.545	954	3719.35	0.59	29	96.008	0.386
ENTPD6	ENTPD6	630	1289.95	0.58	1050	9107.92	0.614	3	0	0.336
EPHA5	EPHA5	193	24.113	0.468	650	741.964	0.512	28	115.329	0.229
FARSA	FARSA	678	5593.13	0.589	829	14414.6	0.577	42	135.558	0.354
FEN1	FEN1	130	56.213	0.474	7	0.054	0.348	70	774.69	0.387
FLOT1	FLOT1	307	1112.47	0.523	48	57.299	0.417	11	4.403	0.294
FOCAD	FOCAD	772	1443.43	0.603	954	1923.1	0.576	34	184.724	0.396
FRMPD4	FRMPD4	659	1025.38	0.572	988	1774	0.569	30	279.764	0.229
GDAP1	GDAP1	699	2422.85	0.582	879	2512.67	0.562	167	1478.48	0.485
GLOD4	GLOD4	189	28.919	0.488	532	2081.44	0.519	61	124.409	0.432
GNG3	GNG3	222	525.214	0.491	663	3688.01	0.541	23	17.795	0.351
GPI	GPI	1086	8649.27	0.675	1204	9631.56	0.641	53	877.639	0.38
GPRASP1	GPRASP1	384	2685.61	0.52	714	1219.74	0.525	167	2366.13	0.482
GPRASP2	GPRASP2	881	4317.88	0.623	1126	4154.56	0.604	211	3971.64	0.504
GRIK2	GRIK2	69	18.537	0.446	89	36.799	0.433	5	3.317	0.328
HABP4	HABP4	911	5951.12	0.632	770	2292.24	0.565	31	302.385	0.345
HPCAL4	HPCAL4	59	7.831	0.455	601	1540.82	0.521	44	38.591	0.404
HPRT1	HPRT1	791	2044.52	0.6	881	3033.77	0.571	44	172.077	0.401
IDH3B	IDH3B	820	4757.94	0.616	483	3665.19	0.518	61	696.888	0.37
IMMT	IMMT	589	1223.95	0.566	431	3018.65	0.495	100	1454.57	0.459
KCNQ3	KCNQ3	364	43.297	0.525	779	616.544	0.535	23	125.866	0.228
LANCL2	LANCL2	400	310.191	0.538	163	104.073	0.456	113	586.822	0.461
LDOC1	LDOC1	454	902.695	0.549	160	85.788	0.462	13	3.661	0.319
LRFN5	LRFN5	253	1698.63	0.5	1093	3387.52	0.608	9	0.125	0.226
LRPPRC	LRPPRC	416	127.775	0.535	361	694.795	0.49	62	375.909	0.439
LRRC47	LRRC47	321	2820.71	0.521	264	7604.39	0.479	44	215.377	0.308
MAGED1	MAGED1	632	2251.96	0.577	669	2398.49	0.537	155	6308.99	0.495
MDH2	MDH2	1038	8216.44	0.665	930	5131.68	0.591	81	612.692	0.4
MPC2	MPC2	434	225.09	0.54	267	279.147	0.476	49	335.388	0.411
MPP1	MPP1	819	3566.73	0.614	796	2046.82	0.553	120	3397.76	0.452
NANS	NANS	378	256.143	0.528	216	720.797	0.475	10	10.057	0.292
NAP1L5	NAP1L5	396	458.868	0.522	849	2277.4	0.561	78	877.418	0.443
NDUFC2	NDUFC2	502	595.854	0.554	335	4228.57	0.485	24	52.904	0.35
NDUFS2	NDUFS2	515	770.386	0.555	362	1110.95	0.491	27	168.377	0.356
NDUFV1	NDUFV1	275	730.918	0.505	154	5655.17	0.44	43	101.858	0.364
NELL1	NELL1	167	118.825	0.476	871	910.944	0.552	30	548.137	0.229
NRIP3	NRIP3	31	1.646	0.43	700	1622.46	0.526	55	181.309	0.43
NSFL1C	NSFL1C	277	185.185	0.512	108	94.103	0.436	33	18.035	0.363
NUDCD3	NUDCD3	167	334.24	0.486	48	27.788	0.42	12	1.537	0.339
ORC5	ORC5	764	1526.89	0.603	604	1741.56	0.52	59	369.099	0.414
PAK1	PAK1	616	1586.4	0.569	1056	2253.19	0.595	126	1488.37	0.464
PARP2	PARP2	354	407.487	0.521	493	1075.64	0.514	21	5.591	0.357
PDE1B	PDE1B	77	65.694	0.457	889	1075.15	0.555	21	1.114	0.228
PEX11B	PEX11B	167	152.176	0.483	552	2071.22	0.53	19	42.895	0.338
PFDN1	PFDN1	363	384.544	0.525	469	531.285	0.513	34	114.896	0.397
PI4K2A	PI4K2A	490	2290	0.556	746	4608.24	0.562	39	179.664	0.361
PLD3	PLD3	415	663.705	0.539	1044	6467.86	0.612	84	1512.43	0.43
PLPPR4	PLPPR4	324	263.312	0.5	569	823.204	0.508	25	2.789	0.229
POLR3K	POLR3K	47	20.331	0.456	572	2969.81	0.534	4	0.111	0.278
PPP1R2	PPP1R2	343	553.583	0.514	236	4639.84	0.46	101	697.077	0.451
PPP1R3F	PPP1R3F	38	1.651	0.447	97	102.033	0.458	21	8.197	0.281
PPP5C	PPP5C	755	2595.6	0.606	558	2513.18	0.535	44	203.474	0.335
PRKACA	PRKACA	547	1570.44	0.559	956	5681.22	0.595	51	202.858	0.388
PSMD3	PSMD3	692	6751.63	0.593	331	6152.93	0.493	38	119.069	0.333
PTPRN2	PTPRN2	739	2561.6	0.6	951	1814.83	0.578	88	665.572	0.447
RAB3A	RAB3A	488	1359.34	0.543	882	3902.66	0.577	47	1495.28	0.353
RMND1	RMND1	9	0.161	0.389	607	985.326	0.532	61	243.432	0.416
RNF187	RNF187	124	15.686	0.479	560	2312.5	0.536	23	26.299	0.29
RXRB	RXRB	295	1199.11	0.518	24	4459.04	0.376	12	4.814	0.293
SDR16C5	SDR16C5	154	1.248	0.477	611	139.884	0.516	1	0	0.186
SIRT5	SIRT5	147	123.299	0.49	560	173.175	0.513	5	0	0.337
SLC16A14	SLC16A14	47	0.13	0.436	220	165.653	0.443	69	141.636	0.424
SNAPC5	SNAPC5	647	867.507	0.578	776	5498.87	0.563	63	410.031	0.409
SNU13	SNU13	911	5338.05	0.633	723	4215.53	0.558	38	356.577	0.299
SV2A	SV2A	573	3447.54	0.56	1108	5954.36	0.615	11	48.563	0.35
SYN1	SYN1	183	99.429	0.493	640	3563.21	0.544	16	5.701	0.284
SYP	SYP	451	914.477	0.537	946	4247.59	0.585	14	77.877	0.313
TAF9	TAF9	429	355.49	0.534	536	754.055	0.515	20	33.007	0.373
TCEAL2	TCEAL2	245	126.911	0.499	892	2761.41	0.576	15	5.827	0.326
TCEAL5	TCEAL5	164	102.841	0.477	800	4956.48	0.562	24	57.518	0.364
TCEAL6	TCEAL6	452	488.273	0.538	1207	5962.37	0.632	113	3208.03	0.446
TIMM23	TIMM23	829	5675.02	0.615	810	4993.42	0.566	35	222.881	0.397
TMEM203	TMEM203	433	1796.94	0.546	236	9251.29	0.468	15	8.951	0.32
TMEM25	TMEM25	253	3005.68	0.503	786	7880.86	0.569	10	4.947	0.275
TRAPPC2P1	TRAPPC2P1	14	0	0.425	151	35.439	0.457	5	0	0.331
TRNP1	TRNP1	265	249.42	0.508	620	2017.96	0.534	10	39.91	0.298
TTLL1	TTLL1	97	16.628	0.483	109	430.457	0.446	29	39.734	0.382
TUBA8	TUBA8	319	118.281	0.518	827	1423.34	0.57	4	0	0.274
UNC80	UNC80	701	1648.91	0.584	721	3331.26	0.515	12	5.561	0.343
UQCRC1	UQCRC1	103	65.304	0.466	177	155.953	0.46	53	100.048	0.395
USP27X	USP27X	3	0	0.379	1066	2488.62	0.598	48	42.808	0.407
ZC3H12B	ZC3H12B	45	69.518	0.442	818	930.799	0.554	42	31.054	0.381
ZC4H2	ZC4H2	246	36.326	0.512	36	1.272	0.403	5	0	0.357

## Sheet: Sheet7
(Top10% Degree) >> Synaptic Signalling
AMPH	APP	CADPS	CALM3	CLSTN3	CPEB3	DGKI	DLG3	DLGAP1	DNAJC5
DNM1	DNM1L	GABBR2	GABRB3	GABRG2	GLRB	GLS	LRRC4C	NAPB	NPTN
PFN2	PHF24	PLCL2	PPP3CA	PPP3CB	PREPL	PRKCB	PRKCE	SLC4A10	SNCA
SV2A	SV2B	SYBU	SYNGR1	SYNJ1	SYT1	SYT4	TOR1A	TPRG1L	VDAC1
VDAC3	YWHAG	YWHAH
(Top10% Degree) Shared between DLPFC and TCX
ACTR3B	AMIGO1	AP2M1	AP3M2	ARF3	ARHGEF9	ATL1	ATP6V1A
ATP6V1B2	B4GAT1	BTRC	C1orf216	CALM3	CDK14	CDK5R1	CFAP36
CHN1	CISD1	CLSTN3	CNTNAP1	DLG3	DNAJC5	EID2	FAM234B
FAM49A	GABARAPL1	GABRB3	GLS	GOT1	GPI	GPRASP2	GUCY1B3
HK1	HSPA12A	INPP4A	JAZF1	KIFAP3	KLC1	L1CAM	MAGEE1
MAPK9	MARK1	MLLT11	MOAP1	MYCBP2	NAPB	NDEL1	NDFIP1
NDRG3	NELL2	NMNAT2	NPTN	NSF	OPCML	PCMT1	PFN2
PHACTR1	PNMA2	PNMAL1	PPP1R7	PPP3CB	PPP3R1	PREP	PREPL
PRKCE	RAB6B	RBFOX2	REEP1	REEP5	RTN3	SEH1L	"SEPT6"
SLC25A14	SLC25A4	SLC9A6	SMAP2	SNAP91	SV2B	SYT13	TMEM246
TSPYL1	UBE2O	UBFD1	VDAC1	VDAC3	WDR7	YWHAG	YWHAZ
(Top10% Degree) Shared between DLPFC and CBE
AMIGO1	GPRASP2	PAK1											deg_1	deg_2	overlaps	p_hyper	GLS	GOT1	GOT2
													203	40	3	0.0281455
(Top10% Degree) Shared between CBE and TCX
AMIGO1	ATP6V1E1	CDC42	DCTN2	ERLEC1	GPRASP2	MPP1
													deg_1	deg_2	overlaps	p_hyper	ATP9A	ATP2B3	ATP6AP1	NSF	DDX1	DDX24	ATP6V1D	ATP6V1A
													203	271	11	0.00545829	ATP6V1E1	ATP6V1B2	ATP6V1C1
													deg_1	deg_2	overlaps	p_hyper
												[1,]	88	40	2	0.0332535
