# Supplementary material for: Revealing the Molecular Mechanisms of Alzheimer’s Disease Based on Network Analysis
Source: Int J Mol Sci. 2021 Oct 26;22(21):11556. doi: 10.3390/ijms222111556 (PMC8584243; doi:10.3390/ijms222111556)
Supplement: Supplementary file 1 [file ijms-22-11556-s001.zip › Dataset S5 - overlap_modules_union-DEGs.xlsx]

## Sheet: EXPLANATION
Genes differentially expressed in at least one dataset and regulated in the same direction (up=971, down=822).
ROSMAP_down, MayoTCX_down, MayoCBE_down, MayoTCX_up and MayoCBE_up display the statistics of overlapping modules and the gene sets.
Union_down_vs_merged_MayoCBE displays the statistics of overlapping between the union of down-expressed genes and the merge module of significant CBE modules.
Other sheets display the statistics of given modules (mostly overlapping modules) to modules from other tissues
summary	class of connectivity. Only HighCC (cc > 0.5) shown here
cc	connectivity, ranging from 0 (lowest) to 1 (highest)
module_num	module number
deg_1	number of genes in module
deg_2	number of genes in the gene set
overlaps	number of overlapping genes
p_hyper	p-value for overlapping changce by hypergeometric test

## Sheet: ROSMAP_down
	summary	cc	module_num	deg_1	deg_2	overlaps	p_hyper
1	HighCC	0.57056	8	2034	1975	609	0

## Sheet: MayoTCX_down
	summary	cc	module_num	deg_1	deg_2	overlaps	p_hyper
1	HighCC	0.634617	11	2422	1975	798	0

## Sheet: MayoCBE_down
	summary	cc	module_num	deg_1	deg_2	overlaps	p_hyper
12	HighCC	0.603608	28	43	1975	13	0.00633296
13	HighCC	0.550132	32	24	1975	7	0.0489057
18	HighCC	0.677149	41	23	1975	7	0.039414
19	HighCC	0.582252	42	121	1975	44	1.77423e-09
23	HighCC	0.635161	57	21	1975	15	5.77613e-09
26	HighCC	0.541879	63	31	1975	9	0.0279578
31	HighCC	0.558996	75	169	1975	46	1.13521e-05
39	HighCC	0.838824	90	34	1975	9	0.048822
64	HighCC	0.622588	148	58	1975	17	0.00278324
80	HighCC	0.717356	195	23	1975	8	0.012459
94	HighCC	0.513699	244	27	1975	9	0.0111136

## Sheet: MayoTCX_up
	summary	cc	module_num	deg_1	deg_2	overlaps	p_hyper
4	HighCC	0.549187	22	120	2330	82	0
10	HighCC	0.547631	65	214	2330	90	0

## Sheet: MayoCBE_up
	summary	cc	module_num	deg_1	deg_2	overlaps	p_hyper
2	HighCC	0.573103	7	403	2330	112	4.01558e-08
52	HighCC	0.609137	119	33	2330	23	3.35798e-11
58	HighCC	0.565904	130	117	2330	30	0.0125636
60	HighCC	0.615385	137	37	2330	21	5.66872e-08
75	HighCC	0.719892	174	29	2330	14	0.000105492
80	HighCC	0.717356	195	23	2330	11	0.000648132
84	HighCC	0.654947	209	22	2330	20	7.07212e-14
112	HighCC	0.664401	310	28	2330	24	3.66374e-15

## Sheet: Union_down_ROSMAP_vs_MayoTCX
	mod1	mod2	deg_1	deg_2	overlaps		mod1	mod2	deg_1	deg_2	overlaps	p_hyper
1	8	11	2034	2422	1334	1	8	11	2034	2422	1334	0

## Sheet: Union_down_ROSMAP_vs_MayoCBE
	mod1	mod2	deg_1	deg_2	overlaps	p_hyper
1	8	28	2034	43	28	3.43059e-14
2	8	32	2034	24	17	5.44842e-10
3	8	41	2034	23	1	0.971633
4	8	42	2034	121	18	0.472145
5	8	57	2034	21	1	0.961322
6	8	63	2034	31	29	0
7	8	75	2034	169	21	0.792694
8	8	90	2034	34	15	2.63315e-05
9	8	148	2034	58	43	0
10	8	195	2034	23	14	3.38914e-07
11	8	244	2034	27	2	0.915645

## Sheet: Union_down_MayoTCX_vs_MayoCBE
	mod1	mod2	deg_1	deg_2	overlaps	p_hyper
1	11	28	2422	43	20	5.27595e-06
2	11	32	2422	24	16	6.97904e-08
3	11	41	2422	23	5	0.339258
4	11	42	2422	121	21	0.467373
5	11	57	2422	21	3	0.708254
6	11	63	2422	31	25	9.32587e-15
7	11	75	2422	169	16	0.997688
8	11	90	2422	34	20	3.56562e-08
9	11	148	2422	58	25	2.07994e-06
10	11	195	2422	23	20	3.00648e-13
11	11	244	2422	27	2	0.954627

## Sheet: Union_up_MayoTCX_vs_MayoCBE
	mod1	mod2	deg_1	deg_2	overlaps	p_hyper
1	22	7	120	403	7	0.0507224
2	22	119	120	33	0	1
3	22	130	120	117	0	1
4	22	137	120	37	0	1
5	22	174	120	29	2	0.0239764
6	22	195	120	23	0	1
7	22	209	120	22	0	1
8	22	310	120	28	0	1
9	65	7	214	403	0	1
10	65	119	214	33	0	1
11	65	130	214	117	0	1
12	65	137	214	37	0	1
13	65	174	214	29	0	1
14	65	195	214	23	0	1
15	65	209	214	22	0	1
16	65	310	214	28	0	1

[truncated: 1 more sheets: Union_down_vs_merged_MayoCBE]
