# Supplementary material for: Revealing the Molecular Mechanisms of Alzheimer’s Disease Based on Network Analysis
Source: Int J Mol Sci. 2021 Oct 26;22(21):11556. doi: 10.3390/ijms222111556 (PMC8584243; doi:10.3390/ijms222111556)
Supplement: Supplementary file 1 [file ijms-22-11556-s001.zip › Dataset S6 - reporterMetabolites_allGenes.xlsx]

## Sheet: ROSMAP DLPFC
REPORTER METABOLITES USING TEST TYPE: all
ID	NAME	Z-SCORE	P-VALUE	NUMBER OF NEIGHBOURS	AVERAGE Z-SCORE	STD Z-SCORE
m01383s	beta-alanine	4.6568	1.606e-06	4	4.6978	3.2048
m02812c	putrescine	3.8765	5.2987e-05	6	3.5388	1.0569
m01450c	cholesterol	3.6773	0.00011784	27	2.185	1.7175
m00240c	1,2-diacylglycerol-LD-TAG pool	3.5553	0.00018874	53	1.8442	1.6635
m02125s	histidine	3.5377	0.00020179	14	2.5468	2.5983
m02786s	prostaglandin E2	3.4264	0.00030579	3	4.1523	1.3282
m01514c	choloyl-CoA	3.396	0.00034193	11	2.6747	1.4351
m01393s	betaine	3.3778	0.00036532	1	6.3591	0
m02923c	spermidine	3.3151	0.00045801	8	2.9008	1.2948
m02171s	inositol	3.2534	0.00057019	3	3.9977	1.8335
m02360s	leucine	3.2402	0.00059714	14	2.4239	2.6641
m01442s	chloride	3.1002	0.00096695	23	2.0898	2.1975
m01986s	glycine	3.0461	0.0011593	20	2.1411	2.3762
m03114n	UMP	2.9971	0.0013628	2	4.3615	1.4176
m01789s	estrone 3-sulfate	2.9133	0.001788	5	3.114	1.709
m02928c	sphinganine-1-phosphate	2.9129	0.0017902	9	2.5919	1.8144
m02930c	sphingosine-1-phosphate	2.9129	0.0017902	9	2.5919	1.8144
m02061l	heparan sulfate, degradation product 15	2.8895	0.0019295	2	4.2439	1.1189
m02068l	heparan sulfate, degradation product 21	2.8895	0.0019295	2	4.2439	1.1189
m01365s	arginine	2.8786	0.0019972	7	2.7726	3.0534
m02896s	serine	2.8682	0.0020644	20	2.0796	2.3481
m01442c	chloride	2.8308	0.0023218	24	1.9849	2.2098
m02471s	methionine	2.8128	0.0024559	15	2.2159	2.6906
m02929c	sphingosine	2.7762	0.0027502	17	2.1295	1.706
m01427r	CDP-diacylglycerol-LD-PI pool	2.7674	0.0028253	1	5.4078	0
m01590r	CMP	2.7674	0.0028253	1	5.4078	0
m02171r	inositol	2.7674	0.0028253	1	5.4078	0
m02929s	sphingosine	2.7622	0.0028703	1	5.3998	0
m02930s	sphingosine-1-phosphate	2.7622	0.0028703	1	5.3998	0
m02670c	P1,P4-bis(5-adenosyl)-tetraphosphate	2.7392	0.0030792	1	5.3639	0
m02671c	P1,P4-bis(5-guanosyl)-tetraphosphate	2.7392	0.0030792	1	5.3639	0
m03185n	UppppU	2.7392	0.0030792	1	5.3639	0
m02678c	palmitoyl-CoA	2.7096	0.0033687	37	1.7808	1.306
m01307s	alanine	2.6767	0.0037171	25	1.917	2.2007
m02426s	lysine	2.619	0.00441	9	2.4399	2.8983
m02751c	Pi	2.6006	0.0046534	325	1.3129	1.5082
m01451c	cholesterol-ester pool	2.5626	0.0051947	12	2.2326	1.7554
m01986c	glycine	2.557	0.0052793	44	1.686	1.8744
m02079l	heparan sulfate, degradation product 9	2.5378	0.0055777	2	3.8594	1.6626
m02071l	heparan sulfate, degradation product 24	2.5282	0.0057325	1	5.035	0
m02072l	heparan sulfate, degradation product 25	2.5282	0.0057325	1	5.035	0
m00524c	1D-myo-inositol-1,3,4-trisphosphate	2.5123	0.005997	6	2.6763	1.5299
m01364c	arachidonyl-CoA	2.501	0.0061918	34	1.7554	1.2668
m02391c	linoleoyl-CoA	2.501	0.0061918	34	1.7554	1.2668
m02927c	sphinganine	2.4918	0.0063543	15	2.0872	1.7827
m01430c	ceramide pool	2.4728	0.0067027	35	1.736	1.6477
m02998s	thyroxine	2.4691	0.0067718	5	2.8051	2.1113
m02812s	putrescine	2.4682	0.0067901	1	4.9415	0
m01813c	fatty acid-LD-TG1 pool	2.4616	0.0069156	14	2.1022	1.7038
m02598g	nm4masn	2.4601	0.0069449	2	3.7745	1.535
m00237c	1,2-diacylglycerol-LD-PI pool	2.4481	0.0071814	28	1.8051	1.7388
m02503c	N1-acetylspermidine	2.4334	0.0074792	4	2.9746	0.73367
m02503p	N1-acetylspermidine	2.4334	0.0074792	4	2.9746	0.73367
m02504c	N1-acetylspermine	2.4334	0.0074792	4	2.9746	0.73367
m02504p	N1-acetylspermine	2.4334	0.0074792	4	2.9746	0.73367
m02923p	spermidine	2.4334	0.0074792	4	2.9746	0.73367
m02184s	isoleucine	2.4213	0.0077334	12	2.1695	2.57
m03135s	valine	2.4213	0.0077334	12	2.1695	2.57
m02870c	S-adenosylmethioninamine	2.418	0.0078025	3	3.2512	1.081
m02125c	histidine	2.4155	0.0078559	22	1.8829	2.4275
m02733c	phosphatidate-LD-TAG pool	2.3873	0.0084866	28	1.7873	1.9586
m01143c	6-(alpha-D-glucosaminyl)-1-phosphatidyl-1D-myo-inositol	2.3857	0.0085243	1	4.8129	0
m01252r	acetate	2.3857	0.0085243	1	4.8129	0
m02548c	N-acetyl-S-[2-carboxy-1-(1H-imidazol-4-yl)ethyl]-L-cysteine	2.3612	0.0091075	19	1.9277	0.78796
m02867c	S-[2-carboxy-1-(1H-imidazol-4-yl)ethyl]-L-cysteine	2.3612	0.0091075	19	1.9277	0.78796
m02750c	PI pool	2.357	0.0092113	63	1.5469	1.5352
m01514p	choloyl-CoA	2.3533	0.0093035	12	2.1391	1.2476
m02785s	prostaglandin E1	2.348	0.0094366	1	4.7542	0
m02392c	lipid droplet	2.3478	0.0094411	11	2.1846	1.8328
m02908c	SM pool	2.3248	0.010042	17	1.9601	1.702
m02926c	spermine	2.2962	0.010832	4	2.8683	0.60345
m01250c	acetamidopropanal	2.276	0.011423	2	3.5733	0.42127
m01250p	acetamidopropanal	2.276	0.011423	2	3.5733	0.42127
m02501c	N1,N12-diacetylspermine	2.276	0.011423	2	3.5733	0.42127
m02501p	N1,N12-diacetylspermine	2.276	0.011423	2	3.5733	0.42127
m02812p	putrescine	2.276	0.011423	2	3.5733	0.42127
m02896c	serine	2.2545	0.012083	39	1.6496	2.0589
m02524c	N-acetyl-D-mannosamine	2.2221	0.013138	3	3.0761	2.616
m02579c	NH4+	2.2213	0.013164	18	1.8998	1.1795
m00018p	(13Z)-eicosenoyl-CoA	2.2184	0.013263	11	2.1241	1.276
m02391p	linoleoyl-CoA	2.2184	0.013263	11	2.1241	1.276
m01786c	estradiol-17beta 3-glucuronide	2.1647	0.015206	3	3.0248	1.8821
m01786s	estradiol-17beta 3-glucuronide	2.1647	0.015206	3	3.0248	1.8821
m02839s	reverse triiodthyronine	2.1647	0.015206	3	3.0248	1.8821
m01679r	D-galactosyl-N-acylsphingosine	2.1364	0.016324	1	4.4244	0
m02724s	phenylalanine	2.1231	0.016872	13	2.0005	2.0904
m02958c	TAG-LD pool	2.1054	0.017627	20	1.8159	1.6154
m03062c	tRNA containing N7-methylguanine	2.0897	0.018322	1	4.3516	0
m02360c	leucine	2.0695	0.01925	19	1.8242	2.5607
m00018c	(13Z)-eicosenoyl-CoA	2.068	0.019322	26	1.7177	1.427
m00218c	[protein]-tyrosine-phosphate	2.0646	0.019483	146	1.3525	1.5797
m01072c	5alpha-pregnane-3,20-dione	2.0371	0.02082	5	2.5046	0.98787
m03106g	UDP	2.0324	0.021058	79	1.4421	1.2467
m02978c	tetrahydrobiopterin	2.0224	0.021566	3	2.8976	3.9092
m02865c	S-[2-carboxy-1-(1H-imidazol-4-yl)ethyl]-3-thiolactate	2.0181	0.021792	13	1.9554	0.81545
m01078c	5beta-cholestan-3alpha,7alpha,12alpha-triol	2.0009	0.0227	4	2.6394	0.77706
m01095c	5beta-cholestane-3alpha,7alpha-diol	2.0009	0.0227	4	2.6394	0.77706
m01755m	dUMP	1.994	0.023073	6	2.3486	1.493
m03107r	UDP-galactose	1.9886	0.023374	3	2.8674	1.4149
m02658s	ornithine	1.9861	0.023512	6	2.3436	2.3432
m02993s	threonine	1.9779	0.02397	17	1.8298	1.8916
m00674c	2-phospho-D-glycerate	1.9681	0.024526	6	2.3322	0.74906
m02993c	threonine	1.9679	0.024542	26	1.6873	1.793
m01430r	ceramide pool	1.9634	0.024797	8	2.162	1.3422
m00526c	1D-myo-inositol-1,4-bisphosphate	1.9452	0.025874	15	1.8681	1.5112
m01450g	cholesterol	1.9429	0.026013	2	3.2091	1.2317
m00914c	3-phosphonooxypyruvate	1.9425	0.026039	3	2.8262	1.3348
m00635c	2-arachidonoylglycerol	1.9408	0.026144	12	1.9548	2.0803
m02728c	phosphatidate-LD-PC pool	1.9322	0.026668	24	1.7008	1.9894
m00206c	[protein]-L-tyrosine	1.9268	0.027005	148	1.333	1.5784
m00194c	[protein C terminal]-S-farnesyl-L-cysteine	1.9076	0.028222	2	3.1705	0.22509
m02808c	PS-LD pool	1.9011	0.028647	18	1.7828	1.6442
m00199c	[protein]-L-citrulline	1.8978	0.028864	2	3.1598	4.4396
m00534c	1-lyso-2-arachidonoyl-phosphatidate	1.8846	0.029744	11	1.968	2.1813
m00628c	2-acyl-1-alkyl-sn-glycero-3-phosphate	1.8846	0.029744	11	1.968	2.1813
m02409m	L-octanoylcarnitine	1.8809	0.02999	3	2.7712	1.1527
m02409p	L-octanoylcarnitine	1.8809	0.02999	3	2.7712	1.1527
m01975s	glutamine	1.8791	0.030116	18	1.7747	1.8676
m00239c	1,2-diacylglycerol-LD-SM pool	1.8777	0.030214	17	1.7922	1.8554
m01511c	cholesterol-STAR	1.8695	0.030776	6	2.2699	2.0062
m02935c	STAR	1.8695	0.030776	6	2.2699	2.0062
m03110g	UDP-N-acetyl-D-galactosamine	1.8653	0.03107	19	1.7517	1.0753
m02729c	phosphatidate-LD-PE pool	1.8652	0.031077	23	1.6908	2.0335
m02731c	phosphatidate-LD-PS pool	1.8652	0.031077	23	1.6908	2.0335
m02557c	naphthalene-1,2-diol	1.8609	0.031377	4	2.5309	0.83749
m01628s	cysteine	1.8589	0.031524	18	1.7673	2.2563
m01338c	androsterone	1.8438	0.032604	4	2.5177	0.84839
m00349c	13-cis-retinal	1.8385	0.032993	1	3.9602	0
m00349r	13-cis-retinal	1.8385	0.032993	1	3.9602	0
m02770s	proline	1.8309	0.033554	15	1.8222	2.0723
m01431c	ceramide-1P pool	1.8209	0.034308	12	1.9012	2.0926
m01369s	asparagine	1.8052	0.035523	17	1.765	1.9246
m00759c	3alpha-hydroxy-5alpha-pregnan-20-one	1.7986	0.036044	3	2.6976	0.94098
m01064c	5alpha-androstane-3,17-dione	1.7986	0.036044	3	2.6976	0.94098
m01064r	5alpha-androstane-3,17-dione	1.7986	0.036044	3	2.6976	0.94098
m01177c	7alpha,12alpha-dihydroxy-5beta-cholestan-3-one	1.7986	0.036044	3	2.6976	0.94098
m01181c	7alpha-hydroxy-5beta-cholestan-3-one	1.7986	0.036044	3	2.6976	0.94098
m02866c	S-[2-carboxy-1-(1H-imidazol-4-yl)ethyl]glutathione	1.7601	0.039193	18	1.7313	1.0046
m00157m	(R)-3-hydroxybutanoate	1.7577	0.039398	3	2.6611	1.3832
m01752n	dTMP	1.7569	0.03947	1	3.8329	0
m01364p	arachidonyl-CoA	1.7541	0.039704	18	1.7291	1.3402
m00236c	1,2-diacylglycerol-LD-PE pool	1.7511	0.039965	19	1.7112	1.8148
m00238c	1,2-diacylglycerol-LD-PS pool	1.7511	0.039965	19	1.7112	1.8148
m01285c	ADP	1.7479	0.040244	581	1.2014	1.5393
m02672g	PA6	1.7411	0.040836	2	2.9885	2.0744
m02444c	malonyl-CoA	1.733	0.041547	12	1.8619	0.87096
m01789c	estrone 3-sulfate	1.7193	0.042781	8	2.0286	2.4161
m01818c	fatty acid-retinol pool	1.7165	0.043039	9	1.9732	1.4682
m02890c	selenohomocysteine	1.7035	0.044241	5	2.2726	1.091
m02726c	phosphatidate-bile-PC pool	1.6995	0.04461	19	1.6929	2.2024
m02732c	phosphatidate-LD-SM pool	1.6995	0.04461	19	1.6929	2.2024
m02932c	squalene 2,3-oxide	1.6993	0.044636	2	2.9428	2.6816
m00514c	1-alkyl-2-acylglycerol	1.6946	0.045074	14	1.7853	2.0094
m02173c	inositol-1-phosphate	1.6888	0.045631	17	1.7213	2.052
m02171c	inositol	1.6796	0.046518	8	2.0069	2.7772
m01514m	choloyl-CoA	1.6766	0.046811	4	2.3881	2.1539
m00553c	1-phosphatidyl-1D-myo-inositol-4-phosphate	1.6735	0.047115	50	1.456	1.3806
m02184c	isoleucine	1.6728	0.047183	17	1.7153	2.3203
m02046s	HCO3-	1.6668	0.047777	19	1.6813	1.8863
m01365c	arginine	1.6608	0.048378	19	1.6792	2.2676
m01594c	CMP-N-trimethyl-2-aminoethylphosphonate	1.6593	0.048531	2	2.8991	2.9996
m02628c	N-trimethyl-2-aminoethylphosphonate	1.6593	0.048531	2	2.8991	2.9996
m01281c	adenylated molybdopterin	1.6552	0.048941	1	3.6745	0
m00522c	1D-myo-inositol-1,3,4,5-tetrakisphosphate	1.6264	0.051931	9	1.9267	2.2288
m02124c	histamine	1.62	0.05262	1	3.6196	0
m01087r	5beta-cholestane-3alpha,7alpha,12alpha,24s,25-pentol	1.615	0.053155	17	1.6936	1.6728
m02923s	spermidine	1.6104	0.053657	1	3.6047	0
m02926s	spermine	1.6104	0.053657	1	3.6047	0
m00235c	1,2-diacylglycerol-LD-PC pool	1.606	0.054135	19	1.6598	1.8117
m01133c	5-pp-inspP5	1.6007	0.054718	8	1.9638	0.70048
m01430g	ceramide pool	1.5998	0.054817	9	1.913	1.6676
m00119c	(7Z,10Z,13Z,16Z)-docosatetraenoyl-CoA	1.5937	0.055497	22	1.6123	1.1852
m03052s	triiodothyronine	1.586	0.056371	4	2.3178	2.0882
m01968c	glucose-6-phosphate	1.5694	0.058277	8	1.9466	2.0604
m02750n	PI pool	1.5682	0.058421	2	2.7995	0.47307
m01960g	globotriaosylceramide	1.5657	0.058709	2	2.7968	0.50028
m02774c	propanoyl-CoA	1.5649	0.058808	20	1.6291	1.3063
m01949c	GDP-4-dehydro-6-deoxy-D-mannose	1.5567	0.059766	2	2.787	1.258
m00610c	24-hydroxycholesterol	1.5475	0.060874	1	3.5066	0
m02742c	phosphoprotein	1.5436	0.061341	355	1.2159	1.5746
m00527c	1D-myo-inositol-3,4,5,6-tetrakisphosphate	1.5393	0.061865	1	3.4939	0
m00243c	1,2-dihydronaphthalene-1,2-diol	1.5387	0.061939	5	2.158	1.1051
m01013c	4-methyl-2-oxopentanoate	1.5356	0.062319	17	1.6638	1.6626
m01962s	glucosamine	1.5346	0.062447	1	3.4865	0
m00233c	1,2-diacylglycerol-bile-PC pool	1.5344	0.062467	13	1.7474	2.0863
m03148c	xanthine	1.5335	0.06258	3	2.4607	1.5186
m01099c	5-formiminotetrahydrofolate	1.5279	0.063274	1	3.476	0
m02471c	methionine	1.5255	0.06357	24	1.5721	2.4399
m03000g	Tn-antigen	1.5244	0.063704	17	1.6596	1.225
m00822c	3-methyl-2-oxobutanoate-dehydrogenase	1.524	0.063755	1	3.47	0
m00823c	3-methyl-2-oxobutanoate-dehydrogenase-phosphate	1.524	0.063755	1	3.47	0
m02074l	heparan sulfate, degradation product 4	1.5189	0.064396	2	2.7456	3.2377
m00116c	(7Z)-octadecenoyl-CoA	1.5074	0.065854	24	1.5664	1.325
m01586c	cis-vaccenoyl-CoA	1.5074	0.065854	24	1.5664	1.325
m02101c	heptadecanoyl-CoA	1.5074	0.065854	24	1.5664	1.325
m00196c	[protein]	1.5049	0.066177	356	1.2112	1.5749
m02738g	phosphocholine	1.4972	0.067166	1	3.4283	0
m02838c	retinyl-ester	1.4913	0.067937	13	1.7289	1.3939
m02730c	phosphatidate-LD-PI pool	1.4908	0.068008	21	1.5929	2.1651
m01450l	cholesterol	1.4841	0.06889	4	2.2389	1.6704
m01513c	choline	1.4745	0.070177	18	1.6269	1.6721
m02054l	heparan sulfate proteoglycan	1.4671	0.071178	1	3.3813	0
m02674r	palmitate	1.4621	0.071851	10	1.8051	1.2865
m02492c	myo-inositol-hexakisphosphate	1.4592	0.07225	9	1.8403	0.75277
m02786c	prostaglandin E2	1.457	0.072554	10	1.8026	2.0385
m01590n	CMP	1.4528	0.073134	1	3.3591	0
m01115c	5-methyl-THF	1.4473	0.073905	4	2.2104	1.2997
m01338r	androsterone	1.4463	0.074041	4	2.2096	1.2421
m00339c	13,14-dihydro-15-oxo-lipoxin A4	1.4427	0.074551	16	1.6454	1.7154
m00394c	15-oxo-lipoxin A4	1.4427	0.074551	16	1.6454	1.7154
m00747r	3alpha,7alpha,12alpha,25-tetrahydroxy-5beta-cholestane-24-one	1.4427	0.074551	16	1.6454	1.7154
m01229c	9-cis-4-oxo-13,14-dihydro-retinoate	1.4427	0.074551	16	1.6454	1.7154
m01325c	alpha-hydroxyisocaproic acid	1.4427	0.074551	16	1.6454	1.7154
m03168m	3-oxopropionyl-CoA	1.4427	0.074551	16	1.6454	1.7154
m01307c	alanine	1.4424	0.074594	39	1.4475	2.0294
m00195c	[protein C terminal]-S-farnesyl-L-cysteine-methyl ester	1.4339	0.075793	1	3.3297	0
m01383c	beta-alanine	1.4303	0.076311	14	1.6761	2.6607
m02060l	heparan sulfate, degradation product 14	1.4248	0.077107	2	2.6428	3.3832
m02067l	heparan sulfate, degradation product 20	1.4248	0.077107	2	2.6428	3.3832
m02073l	heparan sulfate, degradation product 3	1.4248	0.077107	2	2.6428	3.3832
m02078l	heparan sulfate, degradation product 8	1.4248	0.077107	2	2.6428	3.3832
m00103c	(5Z,8Z,11Z,14Z,17Z)-eicosapentaenoyl-CoA	1.4214	0.077598	25	1.5288	1.2147
m00106c	(6Z,9Z)-octadecadienoyl-CoA	1.4214	0.077598	25	1.5288	1.2147
m00108c	(6Z,9Z,12Z,15Z)-octadecatetraenoyl-CoA	1.4214	0.077598	25	1.5288	1.2147
m01934c	gamma-linolenoyl-CoA	1.4214	0.077598	25	1.5288	1.2147
m02390c	linolenoyl-CoA	1.4214	0.077598	25	1.5288	1.2147
m01422c	carboxybiotin-carboxyl-carrier	1.416	0.078389	1	3.3017	0
m00025c	(15Z)-tetracosenoyl-CoA	1.3988	0.080943	25	1.5218	1.2624
m02971c	tetracosanoyl-CoA	1.3988	0.080943	25	1.5218	1.2624
m00075p	(2R)-pristanoyl-CoA	1.3962	0.081322	9	1.8077	1.2204
m01710c	diphospho-myo-inositol-polyphosphate	1.3813	0.083586	4	2.1592	0.728
m02493c	myo-inositol-polyphosphate	1.3813	0.083586	4	2.1592	0.728
m01400c	biocytin	1.3807	0.083682	1	3.2467	0
m01400n	biocytin	1.3807	0.083682	1	3.2467	0
m01400s	biocytin	1.3807	0.083682	1	3.2467	0
m01401n	biotin	1.3807	0.083682	1	3.2467	0
m02426n	lysine	1.3807	0.083682	1	3.2467	0
m01734c	dolichyl-phosphate-D-mannose	1.3739	0.084741	5	2.0434	1.6205
m01960c	globotriaosylceramide	1.3618	0.08663	6	1.9489	1.1481
m02040g	H2O	1.3586	0.087141	33	1.4574	1.38
m00258c	10,11-dihydro-LTB4-CoA	1.3548	0.087746	6	1.9444	1.4831
m00258r	10,11-dihydro-LTB4-CoA	1.3548	0.087746	6	1.9444	1.4831
m00582c	20-CoA-20-oxo-LTB4	1.3548	0.087746	6	1.9444	1.4831
m00582r	20-CoA-20-oxo-LTB4	1.3548	0.087746	6	1.9444	1.4831
m01120c	5-oxo-12(R)-hydroxy-eicosa-(8E,10E,14Z)-trienoyl-CoA	1.3548	0.087746	6	1.9444	1.4831
m01120r	5-oxo-12(R)-hydroxy-eicosa-(8E,10E,14Z)-trienoyl-CoA	1.3548	0.087746	6	1.9444	1.4831
m01122c	5-oxo-12(S)-hydroxy-eicosa-(8E,10E,14Z)-trienoyl-CoA	1.3548	0.087746	6	1.9444	1.4831
m01122r	5-oxo-12(S)-hydroxy-eicosa-(8E,10E,14Z)-trienoyl-CoA	1.3548	0.087746	6	1.9444	1.4831
m01369c	asparagine	1.3547	0.087764	24	1.5181	1.7575
m01008c	4-hydroxyvitamin A1	1.3538	0.087894	1	3.2048	0
m01008r	4-hydroxyvitamin A1	1.3538	0.087894	1	3.2048	0
m01026c	4-oxo-13-cis-retinoate	1.3538	0.087894	1	3.2048	0
m01026r	4-oxo-13-cis-retinoate	1.3538	0.087894	1	3.2048	0
m01031c	4-oxo-all-trans-retinoate	1.3538	0.087894	1	3.2048	0
m01031r	4-oxo-all-trans-retinoate	1.3538	0.087894	1	3.2048	0
m01060c	5,8-epoxy-13-cis-retinoate	1.3538	0.087894	1	3.2048	0
m02527l	N-acetylglucosamine	1.3504	0.088445	6	1.9416	2.0863
m02724c	phenylalanine	1.3501	0.088488	22	1.5321	1.9251
m01565g	chondroitin sulfate E (GalNAc4,6diS-GlcA), precursor 4	1.3425	0.089715	10	1.7463	0.79075
m01516g	chondroitin sulfate A (GalNAc4S-GlcA) and B (IdoA2S-GalNAc4S), precursor 3	1.3417	0.089853	7	1.8732	0.91819
m00205g	[protein]-L-serine	1.3343	0.091054	13	1.6614	1.2076
m02969c	testosterone	1.3299	0.091779	4	2.1193	0.7969
m02769c	progesterone	1.3299	0.091783	3	2.2787	0.96893
m03205c	nitrile	1.326	0.09242	2	2.5348	3.1957
m01967c	glucose-1-phosphate	1.3151	0.094234	12	1.6752	1.1028
m02834c	retinol	1.3127	0.094634	22	1.5198	1.4243
m02527c	N-acetylglucosamine	1.3123	0.094709	6	1.9176	2.29
m00811c	3-keto-eicosa-8,11,14,17-all-cis-tetraenoyl-CoA	1.3092	0.095227	7	1.8543	0.72715
m00839c	3-oxo-11cis-docosenoyl-CoA	1.3092	0.095227	7	1.8543	0.72715
m00840c	3-oxo-11-cis-eicosenoyl-CoA	1.3092	0.095227	7	1.8543	0.72715
m00842c	3-oxo-13cis-docosenoyl-CoA	1.3092	0.095227	7	1.8543	0.72715
m00843c	3-oxo-13-cis-eicosenoyl-CoA	1.3092	0.095227	7	1.8543	0.72715
m00852c	3-oxo-9-cis-eicosenoyl-CoA	1.3092	0.095227	7	1.8543	0.72715
m00856c	3-oxo-cis-15-tetracosaenoyl-CoA	1.3092	0.095227	7	1.8543	0.72715
m00860c	3-oxodocasa-cis,cis-13,16-dienoyl-CoA	1.3092	0.095227	7	1.8543	0.72715
m00861c	3-oxo-docosa-10,13,16,19-all-cis-tetraenoyl-CoA	1.3092	0.095227	7	1.8543	0.72715
m00862c	3-oxo-docosa-13,16,19-all-cis-trienoyl-CoA	1.3092	0.095227	7	1.8543	0.72715
m00863c	3-oxo-docosa-7,10,13,16,19-all-cis-pentaenoyl-CoA	1.3092	0.095227	7	1.8543	0.72715
m00864c	3-oxo-docosa-7,10,13,16-all-cis-tetraenoyl-CoA	1.3092	0.095227	7	1.8543	0.72715
m00865c	3-oxo-docosa-cis,cis,cis-10,13,16-trienoyl-CoA	1.3092	0.095227	7	1.8543	0.72715
m00866c	3-oxodocosanoyl-CoA	1.3092	0.095227	7	1.8543	0.72715
m00869c	3-oxoeicosa-cis,cis,cis-11,14,17-trienoyl-CoA	1.3092	0.095227	7	1.8543	0.72715
m00870c	3-oxoeicosa-cis,cis-11,14-dienoyl-CoA	1.3092	0.095227	7	1.8543	0.72715
m00871c	3-oxo-eicosadienoyl-CoA	1.3092	0.095227	7	1.8543	0.72715
m00872c	3-oxoeicosanoyl-CoA	1.3092	0.095227	7	1.8543	0.72715
m00873c	3-oxoheneicosanoyl-CoA	1.3092	0.095227	7	1.8543	0.72715
m00878c	3-oxohexacosanoyl-CoA	1.3092	0.095227	7	1.8543	0.72715
m00879c	3-oxo-hexacosenoyl-CoA	1.3092	0.095227	7	1.8543	0.72715
m00887c	3-oxononadecanoyl-CoA	1.3092	0.095227	7	1.8543	0.72715
m00890c	3-oxooctadecanoyl-CoA	1.3092	0.095227	7	1.8543	0.72715
m00901c	3-oxo-tetracosa-12,15,18,21-all-cis-tetraenoyl-CoA	1.3092	0.095227	7	1.8543	0.72715
m00902c	3-oxo-tetracosa-9,12,15,18,21-all-cis-pentaenoyl-CoA	1.3092	0.095227	7	1.8543	0.72715
m00903c	3-oxo-tetracosa-9,12,15,18-all-cis-tetraenoyl-CoA	1.3092	0.095227	7	1.8543	0.72715
m00904c	3-oxotetracosanoyl-CoA	1.3092	0.095227	7	1.8543	0.72715
m00907c	3-oxotricosanoyl-CoA	1.3092	0.095227	7	1.8543	0.72715
m00240n	1,2-diacylglycerol-LD-TAG pool	1.3084	0.095373	1	3.134	0
m00526n	1D-myo-inositol-1,4-bisphosphate	1.3084	0.095373	1	3.134	0
m00553n	1-phosphatidyl-1D-myo-inositol-4-phosphate	1.3084	0.095373	1	3.134	0
m02173n	inositol-1-phosphate	1.3084	0.095373	1	3.134	0
m02042c	H2S	1.2983	0.097088	2	2.5045	1.09
m02349c	L-cystathionine	1.2983	0.097088	2	2.5045	1.09
m02888c	selenocystathionine	1.2983	0.097088	2	2.5045	1.09
m02696c	PEP	1.2942	0.097792	6	1.9061	1.2312
m00653c	2-hydroxyglutarate	1.2861	0.099199	2	2.4912	1.8432
m01366c	argininosuccinate	1.2857	0.099274	3	2.2393	1.6026
m01427c	CDP-diacylglycerol-LD-PI pool	1.2763	0.10092	3	2.2309	3.1292
m02409c	L-octanoylcarnitine	1.2675	0.10249	5	1.9694	1.1373
m02635c	O-butanoylcarnitine	1.2675	0.10249	5	1.9694	1.1373
m02657c	O-propanoylcarnitine	1.2675	0.10249	5	1.9694	1.1373
m02806c	PRPP	1.2661	0.10273	9	1.7404	0.98694
m00110c	(6Z,9Z,12Z,15Z,18Z)-tetracosapentaenoyl-CoA	1.265	0.10294	18	1.5503	1.2752
m00007c	(11Z)-eicosenoyl-CoA	1.2615	0.10356	23	1.4958	1.2858
m00009c	(11Z,14Z)-eicosadienoyl-CoA	1.2615	0.10356	23	1.4958	1.2858
m00012c	(11Z,14Z,17Z)-eicosatrienoyl-CoA	1.2615	0.10356	23	1.4958	1.2858
m00016c	(13Z)-docosenoyl-CoA	1.2615	0.10356	23	1.4958	1.2858
m00121c	(7Z,10Z,13Z,16Z,19Z)-docosapentaenoyl-CoA	1.2615	0.10356	23	1.4958	1.2858
m00262c	10,13,16,19-docosatetraenoyl-CoA	1.2615	0.10356	23	1.4958	1.2858
m01236c	9-eicosenoyl-CoA	1.2615	0.10356	23	1.4958	1.2858
m01725c	docosanoyl-CoA	1.2615	0.10356	23	1.4958	1.2858
m01773c	eicosanoyl-CoA	1.2615	0.10356	23	1.4958	1.2858
m02052c	heneicosanoyl-CoA	1.2615	0.10356	23	1.4958	1.2858
m02612c	nonadecanoyl-CoA	1.2615	0.10356	23	1.4958	1.2858
m01143r	6-(alpha-D-glucosaminyl)-1-phosphatidyl-1D-myo-inositol	1.2589	0.10404	2	2.4614	3.3255
m00003r	(10Z)-heptadecenoic acid	1.2562	0.10453	8	1.7755	1.4526
m00008r	(11Z,14Z)-eicosadienoic acid	1.2562	0.10453	8	1.7755	1.4526
m00010r	(11Z,14Z,17Z)-eicosatrienoic acid	1.2562	0.10453	8	1.7755	1.4526
m00017r	(13Z)-eicosenoic acid	1.2562	0.10453	8	1.7755	1.4526
m00019r	(13Z)-octadecenoic acid	1.2562	0.10453	8	1.7755	1.4526
m00021r	(13Z,16Z)-docosadienoic acid	1.2562	0.10453	8	1.7755	1.4526
m00094r	(4Z,7Z,10Z,13Z,16Z)-DPA	1.2562	0.10453	8	1.7755	1.4526
m00104r	(6Z,9Z)-octadecadienoic acid	1.2562	0.10453	8	1.7755	1.4526
m00111r	(6Z,9Z,12Z,15Z,18Z)-TPA	1.2562	0.10453	8	1.7755	1.4526
m00114r	(6Z,9Z,12Z,15Z,18Z,21Z)-THA	1.2562	0.10453	8	1.7755	1.4526
m00115r	(7Z)-octadecenoic acid	1.2562	0.10453	8	1.7755	1.4526
m00117r	(7Z)-tetradecenoic acid	1.2562	0.10453	8	1.7755	1.4526
m00128r	(9E)-tetradecenoic acid	1.2562	0.10453	8	1.7755	1.4526
m00132r	(9Z,12Z,15Z,18Z)-TTA	1.2562	0.10453	8	1.7755	1.4526
m00135r	(9Z,12Z,15Z,18Z,21Z)-TPA	1.2562	0.10453	8	1.7755	1.4526
m00260r	10,13,16,19-docosatetraenoic acid	1.2562	0.10453	8	1.7755	1.4526
m00265r	10,13,16-docosatriynoic acid	1.2562	0.10453	8	1.7755	1.4526
m00315r	12,15,18,21-tetracosatetraenoic acid	1.2562	0.10453	8	1.7755	1.4526
m00341r	13,16,19-docosatrienoic acid	1.2562	0.10453	8	1.7755	1.4526
m01197r	7-palmitoleic acid	1.2562	0.10453	8	1.7755	1.4526
m01207r	8,11-eicosadienoic acid	1.2562	0.10453	8	1.7755	1.4526
m01235r	9-eicosenoic acid	1.2562	0.10453	8	1.7755	1.4526
m01238r	9-heptadecylenic acid	1.2562	0.10453	8	1.7755	1.4526
m01291r	adrenic acid	1.2562	0.10453	8	1.7755	1.4526
m01373r	behenic acid	1.2562	0.10453	8	1.7755	1.4526
m01432r	cerotic acid	1.2562	0.10453	8	1.7755	1.4526
m01582r	cis-cetoleic acid	1.2562	0.10453	8	1.7755	1.4526
m01583r	cis-erucic acid	1.2562	0.10453	8	1.7755	1.4526
m01584r	cis-gondoic acid	1.2562	0.10453	8	1.7755	1.4526
m01585r	cis-vaccenic acid	1.2562	0.10453	8	1.7755	1.4526
m01689r	DHA	1.2562	0.10453	8	1.7755	1.4526
m01696r	dihomo-gamma-linolenate	1.2562	0.10453	8	1.7755	1.4526
m01741r	DPA	1.2562	0.10453	8	1.7755	1.4526
m01771r	eicosanoate	1.2562	0.10453	8	1.7755	1.4526
m01778r	elaidate	1.2562	0.10453	8	1.7755	1.4526
m01784r	EPA	1.2562	0.10453	8	1.7755	1.4526
m01932r	gamma-linolenate	1.2562	0.10453	8	1.7755	1.4526
m02053r	henicosanoic acid	1.2562	0.10453	8	1.7755	1.4526
m02344r	lauric acid	1.2562	0.10453	8	1.7755	1.4526
m02385r	lignocerate	1.2562	0.10453	8	1.7755	1.4526
m02389r	linolenate	1.2562	0.10453	8	1.7755	1.4526
m02456r	margaric acid	1.2562	0.10453	8	1.7755	1.4526
m02457r	mead acid	1.2562	0.10453	8	1.7755	1.4526
m02494r	myristic acid	1.2562	0.10453	8	1.7755	1.4526
m02564r	nervonic acid	1.2562	0.10453	8	1.7755	1.4526
m02613r	nonadecylic acid	1.2562	0.10453	8	1.7755	1.4526
m02646r	oleate	1.2562	0.10453	8	1.7755	1.4526
m02648r	omega-3-arachidonic acid	1.2562	0.10453	8	1.7755	1.4526
m02675r	palmitolate	1.2562	0.10453	8	1.7755	1.4526
m02690r	pentadecylic acid	1.2562	0.10453	8	1.7755	1.4526
m02745r	physeteric acid	1.2562	0.10453	8	1.7755	1.4526
m02939r	stearidonic acid	1.2562	0.10453	8	1.7755	1.4526
m03045r	tricosanoic acid	1.2562	0.10453	8	1.7755	1.4526
m03051r	tridecylic acid	1.2562	0.10453	8	1.7755	1.4526
m03153r	ximenic acid	1.2562	0.10453	8	1.7755	1.4526
m02963c	taurocholate	1.256	0.10456	5	1.9614	2.0547
m02963s	taurocholate	1.256	0.10456	5	1.9614	2.0547
m01718c	D-myo-inositol-1,4,5-trisphosphate	1.254	0.10492	19	1.5349	1.7958
m02678p	palmitoyl-CoA	1.2494	0.10577	22	1.4989	1.3643
m00569c	2,3-bisphospho-D-glycerate	1.2463	0.10634	3	2.204	0.16056
m02955c	tagatose-1,6-bisphosphate	1.2439	0.10676	3	2.2019	1.6318
m02738c	phosphocholine	1.2438	0.10679	11	1.6684	1.8328
m00859c	3-oxo-dihomo-gamma-linolenoyl-CoA	1.2334	0.10871	6	1.8677	0.7956
m02524r	N-acetyl-D-mannosamine	1.2329	0.10881	1	3.0163	0
m02805c	provitamin D3	1.2287	0.10959	3	2.1883	1.8028
m01114c	5-methyltetrahydropteroyltri-L-glutamate	1.2277	0.10978	1	3.0083	0
m02979c	tetrahydropteroyltri-L-glutamate	1.2277	0.10978	1	3.0083	0
m02439m	malate	1.2218	0.11088	7	1.8031	1.402
m00141l	(alpha-D-mannosyl)2-beta-D-mannosyl-N-acetylglucosamine	1.2196	0.11131	6	1.8589	1.6488
m01628c	cysteine	1.2193	0.11137	36	1.402	1.8023
m01382l	beta-1,4-mannose-N-acetylglucosamine	1.2119	0.11278	3	2.1733	2.1003
m02453l	mannose	1.2119	0.11278	3	2.1733	2.1003
m01029c	4-oxo-9-cis-retinoate	1.2085	0.11342	18	1.5297	1.8722
m02647c	oleoyl-CoA	1.2064	0.11383	28	1.441	1.3372
m02938r	stearate	1.2059	0.11393	10	1.6792	1.3071
m00077p	(2R,6S,10S)-pristanate	1.196	0.11586	9	1.7041	1.24
m03089s	tryptophan	1.1959	0.11587	11	1.646	1.7109
m03101s	tyrosine	1.1959	0.11587	11	1.646	1.7109
m02822c	quinolinate	1.1895	0.11712	1	2.9488	0
m02037c	guanine	1.1863	0.11775	7	1.7823	1.5861
m00504c	1-acylglycerol-LD-PC pool	1.1841	0.11818	10	1.6685	1.1185
m00505c	1-acylglycerol-LD-PE pool	1.1841	0.11818	10	1.6685	1.1185
m00506c	1-acylglycerol-LD-PI pool	1.1841	0.11818	10	1.6685	1.1185
m00507c	1-acylglycerol-LD-PS pool	1.1841	0.11818	10	1.6685	1.1185
m00508c	1-acylglycerol-LD-SM pool	1.1841	0.11818	10	1.6685	1.1185
m00509c	1-acylglycerol-LD-TG1 pool	1.1841	0.11818	10	1.6685	1.1185
m01683c	D-gluconic acid	1.1807	0.11886	2	2.3759	0.061059
m02547c	N-acetylputrescine	1.1807	0.11886	2	2.3759	0.061059
m02926p	spermine	1.1807	0.11886	2	2.3759	0.061059
m00799m	3-hydroxypropionyl-CoA	1.172	0.1206	19	1.5058	1.7553
m01069c	5-alpha-dihydrotestosterone	1.1703	0.12094	3	2.1361	0.97237
m00970s	4-aminobutyrate	1.169	0.12121	6	1.8269	2.4042
m00572c	2,3-diketo-5-methylthiopentyl-1-phosphate	1.1552	0.124	2	2.3481	1.3446
m01513m	choline	1.1523	0.12459	1	2.8908	0
m01654c	dehydroalanine	1.1516	0.12475	3	2.1194	2.6387
m01659c	dehydroepiandrosterone sulfate	1.1482	0.12544	3	2.1164	0.45996
m01673m	deoxyuridine	1.1424	0.12663	3	2.1112	1.8875
m00554c	1-phosphatidyl-1D-myo-inositol-5-phosphate	1.1262	0.13004	34	1.3883	1.2133
m00125c	(8Z,11Z,14Z,17Z)-eicosatetraenoyl-CoA	1.1166	0.13209	26	1.4289	1.2946
m01697c	dihomo-gamma-linolenoyl-CoA	1.1166	0.13209	26	1.4289	1.2946
m02000c	glycolithocholate	1.1147	0.13248	2	2.3038	0.46089
m02950c	sulfochenodeoxycholate	1.1147	0.13248	2	2.3038	0.46089
m02951c	sulfoglycolithocholate	1.1147	0.13248	2	2.3038	0.46089
m03110c	UDP-N-acetyl-D-galactosamine	1.1134	0.13276	6	1.7918	0.84233
m01966c	glucose-1,6-bisphosphate	1.1123	0.13301	1	2.8284	0
m00258m	10,11-dihydro-LTB4-CoA	1.1108	0.13332	8	1.696	1.3468
m00258p	10,11-dihydro-LTB4-CoA	1.1108	0.13332	8	1.696	1.3468
m00582m	20-CoA-20-oxo-LTB4	1.1108	0.13332	8	1.696	1.3468
m00582p	20-CoA-20-oxo-LTB4	1.1108	0.13332	8	1.696	1.3468
m00587p	20-COOH-LTE4-CoA	1.1108	0.13332	8	1.696	1.3468
m01120m	5-oxo-12(R)-hydroxy-eicosa-(8E,10E,14Z)-trienoyl-CoA	1.1108	0.13332	8	1.696	1.3468
m01120p	5-oxo-12(R)-hydroxy-eicosa-(8E,10E,14Z)-trienoyl-CoA	1.1108	0.13332	8	1.696	1.3468
m01122m	5-oxo-12(S)-hydroxy-eicosa-(8E,10E,14Z)-trienoyl-CoA	1.1108	0.13332	8	1.696	1.3468
m01122p	5-oxo-12(S)-hydroxy-eicosa-(8E,10E,14Z)-trienoyl-CoA	1.1108	0.13332	8	1.696	1.3468
m02891c	selenomethionine	1.1102	0.13345	6	1.7898	1.2918
m00093c	(4Z,7Z,10Z,13Z,16Z)-docosapentaenoyl-CoA	1.1092	0.13368	16	1.5166	1.3114
m00095c	(4Z,7Z,10Z,13Z,16Z,19Z)-docosahexaenoyl-CoA	1.1092	0.13368	16	1.5166	1.3114
m02345c	lauroyl-CoA	1.1092	0.13368	16	1.5166	1.3114
m02689c	pentadecanoyl-CoA	1.1092	0.13368	16	1.5166	1.3114
m03050c	tridecanoyl-CoA	1.1092	0.13368	16	1.5166	1.3114
m01960l	globotriaosylceramide	1.1063	0.1343	4	1.9461	1.4274
m03107c	UDP-galactose	1.1054	0.13449	47	1.3364	1.1714
m00257r	10,11-dihydro-LTB4	1.0981	0.13609	7	1.7307	1.4672
m00113c	(6Z,9Z,12Z,15Z,18Z,21Z)-tetracosahexaenoyl-CoA	1.0967	0.13639	21	1.4597	1.2906
m02898c	S-farnesyl-protein	1.0907	0.1377	2	2.2775	1.0378
m02031c	GT1c	1.0893	0.13802	1	2.7925	0
m02031g	GT1c	1.0893	0.13802	1	2.7925	0
m01252c	acetate	1.0838	0.13923	33	1.3829	1.3457
m01755n	dUMP	1.0836	0.13926	1	2.7837	0
m02040c	H2O	1.0828	0.13945	728	1.1505	1.5519
m01541g	chondroitin sulfate C (GalNAc6S-GlcA), precursor 3	1.0804	0.13999	7	1.7203	0.40086
m01552g	chondroitin sulfate D (GlcNAc6S-GlcA2S), precursor 4	1.0804	0.13999	7	1.7203	0.40086
m01707c	dimethylamine	1.0709	0.1421	2	2.2559	4.1166
m02577c	NG,NG-dimethyl-L-arginine	1.0709	0.1421	2	2.2559	4.1166
m02133c	homocysteine	1.069	0.14253	7	1.7137	1.5524
m02820c	queuine	1.0668	0.14302	2	2.2515	2.006
m03086c	tRNA-queuine	1.0668	0.14302	2	2.2515	2.006
m02136c	homoserine	1.0584	0.14494	5	1.824	2.1997
m02136s	homoserine	1.0584	0.14494	5	1.824	2.1997
m01755c	dUMP	1.0582	0.14499	5	1.8238	1.5659
m02040n	H2O	1.0568	0.14529	33	1.3756	1.5297
m00570c	2,3-cyclic-UMP	1.0553	0.14564	1	2.7396	0
m00921c	3-UMP	1.0553	0.14564	1	2.7396	0
m00555c	1-phosphatidyl-myo-inositol-3,5-bisphosphate	1.0452	0.14796	26	1.4072	1.3125
m02770c	proline	1.0414	0.14885	23	1.4247	1.9074
m02941c	stearoyl-CoA	1.0381	0.14961	26	1.4051	1.4011
m02658c	ornithine	1.0378	0.14967	9	1.6224	2.3214
m01843c	fructose-2,6-bisphosphate	1.0366	0.14997	4	1.892	0.90587
m01568g	chondroitin sulfate precursor (GalNAc-GlcA-(Gal)2-Xyl-L-Ser (protein))	1.0361	0.15008	8	1.6552	0.86631
m00004c	(10Z)-heptadecenoyl-CoA	1.0342	0.15053	18	1.466	1.4651
m00020c	(13Z)-octadecenoyl-CoA	1.0342	0.15053	18	1.466	1.4651
m00118c	(7Z)-tetradecenoyl-CoA	1.0342	0.15053	18	1.466	1.4651
m00127c	(9E)-octadecenoyl-CoA	1.0342	0.15053	18	1.466	1.4651
m00129c	(9E)-tetradecenoyl-CoA	1.0342	0.15053	18	1.466	1.4651
m01141c	5-tetradecenoyl-CoA	1.0342	0.15053	18	1.466	1.4651
m01191c	7-hexadecenoyl-CoA	1.0342	0.15053	18	1.466	1.4651
m01237c	9-heptadecenoyl-CoA	1.0342	0.15053	18	1.466	1.4651
m02677c	palmitoleoyl-CoA	1.0342	0.15053	18	1.466	1.4651
m01069r	5-alpha-dihydrotestosterone	1.0337	0.15063	2	2.2152	1.3614
m02443c	malonyl-carnitin	1.0301	0.15148	6	1.7391	1.1632
m01959g	globoside	1.0289	0.15175	2	2.21	1.3301
m00205l	[protein]-L-serine	1.025	0.15268	2	2.2057	1.6625
m01546l	chondroitin sulfate D (GlcNAc6S-GlcA2S), degradation product 3	1.0195	0.15398	1	2.6838	0
m02056l	heparan sulfate, degradation product 10	1.0195	0.15398	1	2.6838	0
m02141l	hyaluronate	1.0195	0.15398	1	2.6838	0
m03121m	urea	1.0145	0.15517	2	2.1942	0.89057
m01659s	dehydroepiandrosterone sulfate	1.0067	0.15705	2	2.1857	0.62798
m02767c	procollagen-5-hydroxy-L-lysine	1.0054	0.15736	6	1.7235	0.63561
m02738l	phosphocholine	1.0045	0.15758	4	1.8671	1.5945
m02908l	SM pool	1.0045	0.15758	4	1.8671	1.5945
m02931c	sphingosylphosphorylcholine	1.0045	0.15758	4	1.8671	1.5945
m02918c	S-palmitoylprotein	1.0019	0.1582	2	2.1805	0.39197
m01974c	glutamate	1.0013	0.15834	68	1.2768	1.5564
m02893c	selenomethionyl-tRNA(met)	0.9971	0.15936	1	2.6489	0
m00913c	3-phospho-D-glycerate	0.99293	0.16037	10	1.5745	1.3795
m02774p	propanoyl-CoA	0.99276	0.16041	17	1.46	1.5894
m02756c	porphobilinogen	0.98682	0.16187	2	2.164	0.10761
m01396s	bilirubin	0.9848	0.16236	1	2.6297	0
m02000s	glycolithocholate	0.9848	0.16236	1	2.6297	0
m02004c	glycoursodeoxycholate	0.9848	0.16236	1	2.6297	0
m02004s	glycoursodeoxycholate	0.9848	0.16236	1	2.6297	0
m02402c	lithocholate	0.9848	0.16236	1	2.6297	0
m02402s	lithocholate	0.9848	0.16236	1	2.6297	0
m02950s	sulfochenodeoxycholate	0.9848	0.16236	1	2.6297	0
m02951s	sulfoglycolithocholate	0.9848	0.16236	1	2.6297	0
m02965c	taurolithocholate	0.9848	0.16236	1	2.6297	0
m02965s	taurolithocholate	0.9848	0.16236	1	2.6297	0
m02966c	tauroursodeoxycholate	0.9848	0.16236	1	2.6297	0
m02966s	tauroursodeoxycholate	0.9848	0.16236	1	2.6297	0
m03129c	ursodeoxycholate	0.9848	0.16236	1	2.6297	0
m03129s	ursodeoxycholate	0.9848	0.16236	1	2.6297	0
m03156g	Xyl-L-Ser-[protein]	0.98259	0.16291	1	2.6263	0
m02412c	L-phenylalanyl-tRNA(phe)	0.98166	0.16313	17	1.4558	1.4354
m03076c	tRNA(phe)	0.98166	0.16313	17	1.4558	1.4354
m00222c	1-(1-alkenyl)-sn-glycero-3-phosphate	0.97977	0.1636	1	2.6219	0
m00436c	1-acylglycerol-3P-10,13,16,19-doco	0.9768	0.16433	2	2.153	0.83358
m00437c	1-acylglycerol-3P-10,13,16-docosa	0.9768	0.16433	2	2.153	0.83358
m00438c	1-acylglycerol-3P-10-heptade	0.9768	0.16433	2	2.153	0.83358
m00439c	1-acylglycerol-3P-11,14,17-eico	0.9768	0.16433	2	2.153	0.83358
m00440c	1-acylglycerol-3P-11,14-eicosa	0.9768	0.16433	2	2.153	0.83358
m00441c	1-acylglycerol-3P-11-docose	0.9768	0.16433	2	2.153	0.83358
m00442c	1-acylglycerol-3P-11-eico	0.9768	0.16433	2	2.153	0.83358
m00443c	1-acylglycerol-3P-12,15,18,21-tetra	0.9768	0.16433	2	2.153	0.83358
m00444c	1-acylglycerol-3P-13,16,19-doco	0.9768	0.16433	2	2.153	0.83358
m00445c	1-acylglycerol-3P-13,16-docosa	0.9768	0.16433	2	2.153	0.83358
m00446c	1-acylglycerol-3P-13-docose	0.9768	0.16433	2	2.153	0.83358
m00447c	1-acylglycerol-3P-13-eicose	0.9768	0.16433	2	2.153	0.83358
m00448c	1-acylglycerol-3P-13-octade	0.9768	0.16433	2	2.153	0.83358
m00449c	1-acylglycerol-3P-15-tetra	0.9768	0.16433	2	2.153	0.83358
m00450c	1-acylglycerol-3P-4,7,10,13,16,19-doco	0.9768	0.16433	2	2.153	0.83358
m00451c	1-acylglycerol-3P-4,7,10,13,16-docosa	0.9768	0.16433	2	2.153	0.83358
m00452c	1-acylglycerol-3P-5,8,11,14,17-eico	0.9768	0.16433	2	2.153	0.83358
m00453c	1-acylglycerol-3P-5,8,11-eico	0.9768	0.16433	2	2.153	0.83358
m00454c	1-acylglycerol-3P-5-tetrade	0.9768	0.16433	2	2.153	0.83358
m00455c	1-acylglycerol-3P-6,9,12,15,18,21-tetra	0.9768	0.16433	2	2.153	0.83358
m00456c	1-acylglycerol-3P-6,9,12,15,18-tetraco	0.9768	0.16433	2	2.153	0.83358
m00457c	1-acylglycerol-3P-6,9,12,15-octa	0.9768	0.16433	2	2.153	0.83358
m00458c	1-acylglycerol-3P-6,9-octa	0.9768	0.16433	2	2.153	0.83358
m00459c	1-acylglycerol-3P-7,10,13,16,19-docosa	0.9768	0.16433	2	2.153	0.83358
m00460c	1-acylglycerol-3P-7,10,13,16-docosa	0.9768	0.16433	2	2.153	0.83358
m00461c	1-acylglycerol-3P-7-hexade	0.9768	0.16433	2	2.153	0.83358
m00462c	1-acylglycerol-3P-7-octade	0.9768	0.16433	2	2.153	0.83358
m00463c	1-acylglycerol-3P-7-tetrade	0.9768	0.16433	2	2.153	0.83358
m00464c	1-acylglycerol-3P-8,11,14,17-eico	0.9768	0.16433	2	2.153	0.83358
m00465c	1-acylglycerol-3P-8,11-eico	0.9768	0.16433	2	2.153	0.83358
m00466c	1-acylglycerol-3P-9,12,15,18,21-tetra	0.9768	0.16433	2	2.153	0.83358
m00467c	1-acylglycerol-3P-9,12,15,18-tetraco	0.9768	0.16433	2	2.153	0.83358
m00468c	1-acylglycerol-3P-9-eicose	0.9768	0.16433	2	2.153	0.83358
m00469c	1-acylglycerol-3P-9-heptade	0.9768	0.16433	2	2.153	0.83358
m00470c	1-acylglycerol-3P-9-octade	0.9768	0.16433	2	2.153	0.83358
m00471c	1-acylglycerol-3P-9-tetrade	0.9768	0.16433	2	2.153	0.83358
m00472c	1-acylglycerol-3P-arach	0.9768	0.16433	2	2.153	0.83358
m00474c	1-acylglycerol-3P-cis-vac	0.9768	0.16433	2	2.153	0.83358
m00476c	1-acylglycerol-3P-dihomo-gamma	0.9768	0.16433	2	2.153	0.83358
m00477c	1-acylglycerol-3P-docosa	0.9768	0.16433	2	2.153	0.83358
m00478c	1-acylglycerol-3P-eico	0.9768	0.16433	2	2.153	0.83358
m00479c	1-acylglycerol-3P-gamma-lin	0.9768	0.16433	2	2.153	0.83358
m00480c	1-acylglycerol-3P-heneico	0.9768	0.16433	2	2.153	0.83358
m00481c	1-acylglycerol-3P-heptade	0.9768	0.16433	2	2.153	0.83358
m00482c	1-acylglycerol-3P-hexacosa	0.9768	0.16433	2	2.153	0.83358
m00483c	1-acylglycerol-3P-hexecose	0.9768	0.16433	2	2.153	0.83358
m00484c	1-acylglycerol-3P-laur	0.9768	0.16433	2	2.153	0.83358
m00491c	1-acylglycerol-3P-lin	0.9768	0.16433	2	2.153	0.83358
m00492c	1-acylglycerol-3P-linolen	0.9768	0.16433	2	2.153	0.83358
m00493c	1-acylglycerol-3P-myrist	0.9768	0.16433	2	2.153	0.83358
m00494c	1-acylglycerol-3P-nanode	0.9768	0.16433	2	2.153	0.83358
m00495c	1-acylglycerol-3P-ol	0.9768	0.16433	2	2.153	0.83358
m00496c	1-acylglycerol-3P-palm	0.9768	0.16433	2	2.153	0.83358
m00497c	1-acylglycerol-3P-palmn	0.9768	0.16433	2	2.153	0.83358
m00498c	1-acylglycerol-3P-pentade	0.9768	0.16433	2	2.153	0.83358
m00499c	1-acylglycerol-3P-stea	0.9768	0.16433	2	2.153	0.83358
m00500c	1-acylglycerol-3P-tetraco	0.9768	0.16433	2	2.153	0.83358
m00501c	1-acylglycerol-3P-trico	0.9768	0.16433	2	2.153	0.83358
m00502c	1-acylglycerol-3P-tridec	0.9768	0.16433	2	2.153	0.83358
m01252p	acetate	0.97349	0.16516	1	2.6121	0
m01445m	cholate	0.97349	0.16516	1	2.6121	0
m01445p	cholate	0.97349	0.16516	1	2.6121	0
m02651p	omega-COOH-tetranor-LTE3	0.97349	0.16516	1	2.6121	0
m01959l	globoside	0.97054	0.16589	5	1.7629	1.3023
m02684c	PC-LD pool	0.96916	0.16623	37	1.3365	1.4964
m01116c	5-methylthioadenosine	0.9686	0.16637	3	1.9559	3.1806
m01864c	G(5)pppR-RNA	0.9676	0.16662	2	2.143	1.8837
m02579s	NH4+	0.95959	0.16863	5	1.7553	1.9701
m01044c	5,10-methenyl-THF	0.95914	0.16875	3	1.9474	1.7142
m02488c	molybdopterin	0.95808	0.16901	2	2.1326	2.1806
m02154c	hydroxypyruvate	0.95717	0.16924	2	2.1316	0.045432
m01535l	chondroitin sulfate C (GalNAc6S-GlcA), degradation product 2	0.95576	0.1696	4	1.8294	1.3104
m02139l	hyaluronan biosynthesis, precursor 1	0.95576	0.1696	4	1.8294	1.3104
m02140l	hyaluronan degradation product 1	0.95576	0.1696	4	1.8294	1.3104
m01810c	fatty acid-LD-PI pool	0.9557	0.16961	9	1.5799	1.1485
m01811c	fatty acid-LD-PS pool	0.9557	0.16961	9	1.5799	1.1485
m01597l	CoA	0.95103	0.17079	1	2.5771	0
m01639l	dAMP	0.95103	0.17079	1	2.5771	0
m01644l	dCMP	0.95103	0.17079	1	2.5771	0
m01666l	deoxyadenosine	0.95103	0.17079	1	2.5771	0
m01668l	deoxycytidine	0.95103	0.17079	1	2.5771	0
m01669l	deoxyguanosine	0.95103	0.17079	1	2.5771	0
m01674l	dephospho-CoA	0.95103	0.17079	1	2.5771	0
m01686l	dGMP	0.95103	0.17079	1	2.5771	0
m02686c	PE-NME-LD pool	0.94979	0.17111	1	2.5752	0
m02758c	PPE-NME2-LD pool	0.94979	0.17111	1	2.5752	0
m01419s	cAMP	0.94378	0.17264	1	2.5658	0
m01433s	cGMP	0.94378	0.17264	1	2.5658	0
m03202c	vernolate	0.94123	0.17329	1	2.5618	0
m03203c	(9Z)-12,13-dihydroxyoctadeca-9-enoate	0.94123	0.17329	1	2.5618	0
m01959c	globoside	0.93763	0.17422	6	1.6807	1.1821
m03107g	UDP-galactose	0.93743	0.17427	44	1.3074	1.199
m00101c	(5Z,8Z,11Z)-eicosatrienoyl-CoA	0.93501	0.17489	19	1.4217	1.3195
m02735c	phosphatidylinositol-3,5-bisphosphate	0.93162	0.17577	30	1.3548	1.2376
m01672c	deoxyribose	0.9276	0.17681	2	2.0992	2.3049
m02046c	HCO3-	0.92696	0.17697	31	1.3458	1.7768
m02328c	LacCer pool	0.92488	0.17751	11	1.5193	1.408
m02497c	N-(omega)-hydroxyarginine	0.92441	0.17764	3	1.9164	0.27633
m02609c	NO	0.92441	0.17764	3	1.9164	0.27633
m00826m	3-methylcrotonyl-CoA	0.9239	0.17777	4	1.8047	1.738
m02127c	histone-L-lysine	0.92068	0.17861	16	1.4438	1.9045
m02128c	histone-N6-acetyl-L-lysine	0.92068	0.17861	16	1.4438	1.9045
m01927c	gamma-glutamyl-cysteine	0.92065	0.17862	5	1.7282	0.77198
m01419c	cAMP	0.91954	0.17891	30	1.3513	1.4526
m01433c	cGMP	0.91954	0.17891	30	1.3513	1.4526
m03106l	UDP	0.91946	0.17893	2	2.0903	1.4993
m03110l	UDP-N-acetyl-D-galactosamine	0.91946	0.17893	2	2.0903	1.4993
m02554n	NADP+	0.91901	0.17905	4	1.8009	1.57
m00179m	(S)-3-sulfolactate	0.91895	0.17906	1	2.5271	0
m02768c	procollagen-L-lysine	0.91579	0.17989	3	1.9087	0.91292
m00808c	3-isoLM1	0.91339	0.18052	3	1.9065	2.9143
m01264g	acngalacglcgalgluside heparan sulfate	0.91339	0.18052	3	1.9065	2.9143
m03135c	valine	0.91059	0.18126	17	1.4291	2.541
m00131c	(9Z,12Z,15Z,18Z)-tetracosatetraenoyl-CoA	0.90902	0.18167	19	1.4125	1.3772
m00317c	12,15,18,21-tetracosatetraenoyl-CoA	0.90902	0.18167	19	1.4125	1.3772
m02110c	hexacosanoyl-CoA	0.90902	0.18167	19	1.4125	1.3772
m02112c	hexacosenoyl-CoA	0.90902	0.18167	19	1.4125	1.3772
m03047c	tricosanoyl-CoA	0.90902	0.18167	19	1.4125	1.3772
m03060c	tRNA containing 6-isopentenyladenosine	0.90555	0.18259	1	2.5062	0
m02629c	O-1-alk-1-enyl-2-acyl-sn-glycero-3-phosphoethanolamine	0.90516	0.18269	25	1.3691	1.6929
m02039l	H+	0.90148	0.18367	11	1.5083	1.4214
m01413c	Ca2+	0.89963	0.18416	19	1.4092	1.3472
m01413s	Ca2+	0.89963	0.18416	19	1.4092	1.3472
m01334g	AMP	0.89796	0.1846	16	1.435	1.2875
m01419g	cAMP	0.89796	0.1846	16	1.435	1.2875
m01433g	cGMP	0.89796	0.1846	16	1.435	1.2875
m01433n	cGMP	0.89796	0.1846	16	1.435	1.2875
m02016n	GMP	0.89796	0.1846	16	1.435	1.2875
m01629l	cystine	0.89665	0.18495	1	2.4923	0
m00053m	(2E)-hexenoyl-CoA	0.89634	0.18504	3	1.8913	2.5869
m00063m	(2E)-pentenoyl-CoA	0.89634	0.18504	3	1.8913	2.5869
m01698c	dihydrobiopterin	0.89469	0.18548	4	1.7821	3.6399
m00037p	(24R,25R)3alpha,7alpha,24-trihydroxy-5beta-cholestanoyl-CoA	0.89431	0.18558	2	2.0629	0.068349
m02189m	isovaleryl-CoA	0.89417	0.18562	5	1.7098	1.7259
m00521c	1D-myo-inositol-1,3,4,5,6-pentakisphosphate	0.89399	0.18566	7	1.6113	1.2129
m02597g	nm2masn	0.89033	0.18664	2	2.0585	3.9617
m01652l	de-Fuc form of PA6	0.88788	0.1873	3	1.8838	0.56962
m02237l	keratan sulfate I, degradation product 1	0.88788	0.1873	3	1.8838	0.56962
m02736c	phosphatidylinositol-4,5-bisphosphate	0.88715	0.1875	32	1.3309	1.5318
m01189c	7-dehydrodesmosterol	0.88254	0.18874	2	2.05	2.5269
m00552n	1-phosphatidyl-1D-myo-inositol-3-phosphate	0.87909	0.18968	1	2.465	0
m00552r	1-phosphatidyl-1D-myo-inositol-3-phosphate	0.87909	0.18968	1	2.465	0
m00555g	1-phosphatidyl-myo-inositol-3,5-bisphosphate	0.87909	0.18968	1	2.465	0
m00555r	1-phosphatidyl-myo-inositol-3,5-bisphosphate	0.87909	0.18968	1	2.465	0
m00620m	25-hydroxyvitamin D2	0.87908	0.18968	1	2.465	0
m00624c	27alpha-hydroxy-7-dehydrocholesterol	0.87908	0.18968	1	2.465	0
m00625m	27-hydroxycholesterol	0.87908	0.18968	1	2.465	0
m00742m	3,7,24THCA	0.87908	0.18968	1	2.465	0
m00746m	3alpha,7alpha,12alpha,24(S)-tetrahydroxy-5beta-cholestan-27-al	0.87908	0.18968	1	2.465	0
m00750c	3alpha,7alpha,12alpha-trihydroxy-5beta-cholestan-26-al	0.87908	0.18968	1	2.465	0
m00750m	3alpha,7alpha,12alpha-trihydroxy-5beta-cholestan-26-al	0.87908	0.18968	1	2.465	0
m00751m	3alpha,7alpha,12alpha-trihydroxy-5beta-cholestan-27-al	0.87908	0.18968	1	2.465	0
m00752m	3alpha,7alpha,12alpha-trihydroxy-5beta-cholestanate	0.87908	0.18968	1	2.465	0
m00753m	3alpha,7alpha,24(S)-trihydroxy-5beta-cholestan-27-al	0.87908	0.18968	1	2.465	0
m00756m	3alpha,7alpha-dihydroxy-5beta-cholestan-26-al	0.87908	0.18968	1	2.465	0
m00757m	3alpha,7alpha-dihydroxy-5beta-cholestan-27-al	0.87908	0.18968	1	2.465	0
m00761m	3beta,7alpha-dihydroxy-5-cholestenoate	0.87908	0.18968	1	2.465	0
m00763m	3beta-hydroxy-5-cholestenal	0.87908	0.18968	1	2.465	0
m00764m	3beta-hydroxy-5-cholestene-27-oate	0.87908	0.18968	1	2.465	0
m01076m	5beta-cholestan-3alpha,7alpha,12alpha,24(S),27-pentol	0.87908	0.18968	1	2.465	0
m01077m	5beta-cholestan-3alpha,7alpha,12alpha,24(S)-tetrol	0.87908	0.18968	1	2.465	0
m01079m	5beta-cholestan-3alpha,7alpha,24(S),27-tetrol	0.87908	0.18968	1	2.465	0
m01080m	5beta-cholestan-3alpha,7alpha,24(S)-triol	0.87908	0.18968	1	2.465	0
m01089r	5beta-cholestane-3alpha,7alpha,12alpha,25-tetrol	0.87908	0.18968	1	2.465	0
m01090c	5beta-cholestane-3alpha,7alpha,12alpha,26-tetrol	0.87908	0.18968	1	2.465	0
m01090m	5beta-cholestane-3alpha,7alpha,12alpha,26-tetrol	0.87908	0.18968	1	2.465	0
m01093m	5beta-cholestane-3alpha,7alpha,26-triol	0.87908	0.18968	1	2.465	0
m01094m	5beta-cholestane-3alpha,7alpha,27-triol	0.87908	0.18968	1	2.465	0
m01095m	5beta-cholestane-3alpha,7alpha-diol	0.87908	0.18968	1	2.465	0
m01180m	7alpha-hydroxy-3-oxo-4-cholestenoic acid	0.87908	0.18968	1	2.465	0
m02600c	N-methylethanolamine-phosphate	0.87908	0.18968	1	2.465	0
m02739c	phosphodimethylethanolamine	0.87908	0.18968	1	2.465	0
m02977m	tetraHCA	0.87908	0.18968	1	2.465	0
m03141m	vitamin D2	0.87908	0.18968	1	2.465	0
m01786r	estradiol-17beta 3-glucuronide	0.87853	0.18983	4	1.7695	2.9434
m01705c	dihydrothymine	0.87843	0.18985	1	2.4639	0
m02998c	thyroxine	0.87829	0.18989	7	1.6021	2.7035
m00531c	1D-myo-inositol-bisdiphosphate-tetrakisphosphate	0.87696	0.19026	4	1.7683	0.71628
m00531n	1D-myo-inositol-bisdiphosphate-tetrakisphosphate	0.87696	0.19026	4	1.7683	0.71628
m01133n	5-pp-inspP5	0.87696	0.19026	4	1.7683	0.71628
m02492n	myo-inositol-hexakisphosphate	0.87696	0.19026	4	1.7683	0.71628
m01980c	glutathionyl-leukotriene C4	0.87241	0.19149	3	1.8699	1.261
m01980s	glutathionyl-leukotriene C4	0.87241	0.19149	3	1.8699	1.261
m02900c	S-glutathionyl-2-4-dinitrobenzene	0.87241	0.19149	3	1.8699	1.261
m02900s	S-glutathionyl-2-4-dinitrobenzene	0.87241	0.19149	3	1.8699	1.261
m02901c	S-glutathionyl-ethacrynic acid	0.87241	0.19149	3	1.8699	1.261
m02901s	S-glutathionyl-ethacrynic acid	0.87241	0.19149	3	1.8699	1.261
m02427c	lysosomal-enzyme-D-mannose	0.87241	0.19149	1	2.4546	0
m02428c	lysosomal-enzyme-N-acetyl-D-glucosaminyl-phospho-D-mannose	0.87241	0.19149	1	2.4546	0
m01445c	cholate	0.87172	0.19168	3	1.8693	1.3018
m02380c	L-histidyl-tRNA(his)	0.87025	0.19208	16	1.4243	1.5101
m03071c	tRNA(his)	0.87025	0.19208	16	1.4243	1.5101
m01905g	GA2	0.86901	0.19242	2	2.0352	1.071
m01946g	GD2	0.86901	0.19242	2	2.0352	1.071
m02011g	GM2	0.86901	0.19242	2	2.0352	1.071
m02032c	GT2	0.86901	0.19242	2	2.0352	1.071
m02032g	GT2	0.86901	0.19242	2	2.0352	1.071
m01991c	glycogenin G4G4	0.86829	0.19262	4	1.7616	1.2845
m01993c	glycogenin G7	0.86829	0.19262	4	1.7616	1.2845
m00769c	3-dehydrosphinganine	0.86577	0.19331	3	1.864	1.2724
m02519s	Na+	0.86402	0.19379	66	1.2525	1.9946
m01393c	betaine	0.86325	0.194	3	1.8617	3.9666
m01836p	formyl-CoA	0.86282	0.19412	1	2.4396	0
m02759n	PPi	0.86028	0.19482	8	1.5591	0.83345
m00971c	4-androstene-3,17-dione	0.85825	0.19538	2	2.0234	0.12204
m02985c	thiamin-PPP	0.85078	0.19745	3	1.8506	1.5176
m01845c	fructose-6-phosphate	0.84446	0.19921	17	1.4043	1.2549
m02685c	PE-LD pool	0.84356	0.19946	28	1.3346	1.6547
m01052c	5,6-Dihydrouracil	0.84285	0.19966	3	1.8435	1.1908
m00580c	20alpha-hydroxy-4-pregnen-3-one	0.84104	0.20016	1	2.4057	0
m03111g	UDP-N-acetylglucosamine	0.84004	0.20044	22	1.3642	1.2693
m00169c	(S)-2-aminobutanoate	0.83765	0.20111	5	1.6705	0.69496
m02328g	LacCer pool	0.836	0.20158	5	1.6693	0.45322
m01380c	benzoate	0.82938	0.20344	2	1.9919	0.53738
m01380r	benzoate	0.82938	0.20344	2	1.9919	0.53738
m01601c	cocaine	0.82938	0.20344	2	1.9919	0.53738
m01601r	cocaine	0.82938	0.20344	2	1.9919	0.53738
m01767c	ecgonine-methyl ester	0.82938	0.20344	2	1.9919	0.53738
m01767r	ecgonine-methyl ester	0.82938	0.20344	2	1.9919	0.53738
m02016g	GMP	0.82702	0.20411	17	1.3977	1.256
m01797c	ethanolamine	0.82428	0.20489	13	1.4421	1.774
m02892c	selenomethionine-se-oxide	0.82334	0.20516	1	2.3781	0
m03053c	trimethylamine	0.82334	0.20516	1	2.3781	0
m03054c	trimethylamine-N-oxide	0.82334	0.20516	1	2.3781	0
m02736n	phosphatidylinositol-4,5-bisphosphate	0.81732	0.20687	2	1.9787	1.6338
m01942g	GD1alpha	0.81689	0.207	3	1.8203	0.28661
m02552n	NAD+	0.81582	0.2073	4	1.7209	1.1579
m02961c	taurine	0.81516	0.20749	4	1.7204	0.256
m01159l	6-deoxy-L-galactose	0.81195	0.20841	2	1.9728	0.77545
m01159s	6-deoxy-L-galactose	0.81195	0.20841	2	1.9728	0.77545
m01652s	de-Fuc form of PA6	0.81195	0.20841	2	1.9728	0.77545
m02237s	keratan sulfate I, degradation product 1	0.81195	0.20841	2	1.9728	0.77545
m02278l	keratan sulfate I	0.81195	0.20841	2	1.9728	0.77545
m02278s	keratan sulfate I	0.81195	0.20841	2	1.9728	0.77545
m02672l	PA6	0.81195	0.20841	2	1.9728	0.77545
m02672s	PA6	0.81195	0.20841	2	1.9728	0.77545
m01425c	CDP-choline	0.81029	0.20889	4	1.7166	2.2922
m00475m	1-acylglycerol-3P-CL pool	0.80554	0.21025	10	1.4824	2.0969
m01270m	acyl-CoA-CL pool	0.80554	0.21025	10	1.4824	2.0969
m02807c	pseudouridine-5-phosphate	0.80328	0.21091	1	2.3468	0
m01871g	G00031	0.80321	0.21093	2	1.9633	2.2629
m01530g	chondroitin sulfate B (IdoA2S-GalNAc4S), precursor 4	0.80195	0.21129	3	1.807	1.5244
m02541c	N-acetylmuramate	0.80088	0.2116	1	2.3431	0
m02542c	N-acetylmuramoyl-ala	0.80088	0.2116	1	2.3431	0
m00640c	2-deoxy-D-ribose-5-phosphate	0.7996	0.21197	5	1.644	1.2287
m01528l	chondroitin sulfate B - dermatan sulfate (IdoA2S-GalNAc4S), degradation product 3	0.79513	0.21327	2	1.9544	2.1188
m02062l	heparan sulfate, degradation product 16	0.79513	0.21327	2	1.9544	2.1188
m02069l	heparan sulfate, degradation product 22	0.79513	0.21327	2	1.9544	2.1188
m00503c	1-acylglycerol-chylomicron pool	0.7941	0.21357	3	1.7999	1.378
m00510c	1-acylglycerol-VLDL pool	0.7941	0.21357	3	1.7999	1.378
m01164c	6-lactoyl-5,6,7,8-tetrahydropterin	0.78829	0.21526	1	2.3235	0
m02978n	tetrahydrobiopterin	0.78829	0.21526	1	2.3235	0
m02674c	palmitate	0.78318	0.21676	22	1.3455	1.244
m00134c	(9Z,12Z,15Z,18Z,21Z)-tetracosapentaenoyl-CoA	0.78115	0.21736	22	1.3448	1.37
m01816n	fatty acid-ligands	0.77873	0.21807	21	1.3522	1.4909
m02757n	PPARA	0.77873	0.21807	21	1.3522	1.4909
m01930c	gamma-L-glutamyl-L-alanine	0.77783	0.21834	6	1.5796	1.3337
m01972c	glucosylceramide pool	0.77585	0.21892	6	1.5784	0.95177
m01679g	D-galactosyl-N-acylsphingosine	0.77186	0.2201	37	1.2861	1.2075
m01744c	D-serine	0.77128	0.22027	2	1.9284	0.016918
m01744s	D-serine	0.77128	0.22027	2	1.9284	0.016918
m02519c	Na+	0.77111	0.22032	68	1.2334	1.9724
m00036p	(24R,25R)3alpha,7alpha,12alpha,24-tetrahydroxy-5beta-cholestanoyl-CoA	0.76857	0.22107	3	1.7771	0.49725
m00627c	2-acyl-1-(1-alkenyl)-sn-glycero-3-phosphate	0.76394	0.22245	4	1.6807	1.1055
m01513g	choline	0.76394	0.22245	4	1.6807	1.1055
m01513r	choline	0.76394	0.22245	4	1.6807	1.1055
m02728g	phosphatidate-LD-PC pool	0.76394	0.22245	4	1.6807	1.1055
m02728r	phosphatidate-LD-PC pool	0.76394	0.22245	4	1.6807	1.1055
m01566g	chondroitin sulfate E (GalNAc4,6diS-GlcA), precursor 5a	0.75789	0.22426	4	1.676	1.2719
m01736s	dopamine	0.75155	0.22616	2	1.9068	1.0224
m02617s	noradrenaline	0.75155	0.22616	2	1.9068	1.0224
m02897s	serotonin	0.75155	0.22616	2	1.9068	1.0224
m00257m	10,11-dihydro-LTB4	0.75152	0.22617	9	1.4743	1.686
m00257p	10,11-dihydro-LTB4	0.75152	0.22617	9	1.4743	1.686
m00585p	20-COOH-LTB4	0.75152	0.22617	9	1.4743	1.686
m01679c	D-galactosyl-N-acylsphingosine	0.74819	0.22717	36	1.2808	1.2242
m01921g	Gal-Xyl-L-Ser-[protein]	0.747	0.22753	2	1.9018	1.0245
m02655c	O-phospho-L-homoserine	0.7456	0.22795	1	2.2569	0
m01357c	apoC-lys_btn	0.7436	0.22856	2	1.8981	1.985
m00408c	17alpha-hydroxypregnenolone	0.74124	0.22927	2	1.8955	0.11652
m02455c	mannose-6-phosphate	0.74036	0.22954	4	1.6624	1.257
m00006c	(11Z)-docosenoyl-CoA	0.73857	0.23008	17	1.3645	1.416
m00023c	(13Z,16Z)-docosadienoyl-CoA	0.73857	0.23008	17	1.3645	1.416
m00264c	10,13,16-docosatrienoyl-CoA	0.73857	0.23008	17	1.3645	1.416
m00343c	13,16,19-docosatrienoyl-CoA	0.73857	0.23008	17	1.3645	1.416
m02908g	SM pool	0.73816	0.23021	3	1.75	1.8116
m01905c	GA2	0.73774	0.23034	10	1.4491	1.5438
m02453s	mannose	0.73747	0.23042	2	1.8914	2.2558
m02426c	lysine	0.73637	0.23075	17	1.3637	2.4887
m01518g	chondroitin sulfate A (GalNAc4S-GlcA), B (IdoA2S-GalNAc4S), and E (GalNAc4,6diS-GlcA), precursor 1	0.72137	0.23534	7	1.5103	1.2385
m00916c	3-phosphoserine	0.71898	0.23608	3	1.7328	2.3304
m01536l	chondroitin sulfate C (GalNAc6S-GlcA), degradation product 3	0.71817	0.23633	8	1.4814	1.0257
m01547l	chondroitin sulfate D (GlcNAc6S-GlcA2S), degradation product 4	0.71817	0.23633	8	1.4814	1.0257
m00197c	[protein]-L-arginine	0.71693	0.23671	4	1.6443	3.3421
m01527l	chondroitin sulfate B - dermatan sulfate (IdoA2S-GalNAc4S), degradation product 2	0.71475	0.23738	8	1.4795	1.8326
m02039r	H+	0.71274	0.238	58	1.2336	1.6385
m02894c	selenophosphate	0.70891	0.23919	2	1.8602	4.688
m01869g	G00021	0.70804	0.23946	2	1.8592	0.24022
m00350c	13-cis-retinoate	0.70796	0.23948	3	1.723	3.2429
m00350r	13-cis-retinoate	0.70796	0.23948	3	1.723	3.2429
m01231r	9-cis-retinoate	0.70796	0.23948	3	1.723	3.2429
m02495c	myristoyl-CoA	0.7069	0.23981	20	1.3325	1.4455
m02751n	Pi	0.70661	0.2399	5	1.5793	0.75057
m00671c	2-oxobutyrate	0.70412	0.24068	12	1.4022	1.6721
m01689c	DHA	0.70289	0.24106	19	1.3394	1.3371
m01275c	acyl-CoA-LD-SM pool	0.7013	0.24156	13	1.3892	1.9652
m02011c	GM2	0.69856	0.24241	11	1.4134	1.4694
m01849c	fuc-3-isoLM1	0.69736	0.24279	1	2.1817	0
m01850c	fucacgalfucgalacglcgalgluside heparan sulfate	0.69736	0.24279	1	2.1817	0
m01850g	fucacgalfucgalacglcgalgluside heparan sulfate	0.69736	0.24279	1	2.1817	0
m01859g	fucgalfucgalacglcgalgluside heparan sulfate	0.69736	0.24279	1	2.1817	0
m01860c	fuc-Lc4Cer	0.69736	0.24279	1	2.1817	0
m01874c	G00040	0.69736	0.24279	1	2.1817	0
m02194c	IV2Fuc,III4Fuc-Lc4Cer	0.69736	0.24279	1	2.1817	0
m02198g	IV3Neu5Ac,III4Fuc-Lc4Cer	0.69736	0.24279	1	2.1817	0
m03090c	type I A glycolipid	0.69736	0.24279	1	2.1817	0
m03090g	type I A glycolipid	0.69736	0.24279	1	2.1817	0
m03091g	type I B glycolipid	0.69736	0.24279	1	2.1817	0
m02843c	ribose	0.69709	0.24287	3	1.7133	1.7616
m01906g	Gal2-Xyl-L-Ser-[protein]	0.69488	0.24356	4	1.6272	1.4843
m03084c	tRNA-guanine	0.69415	0.24379	6	1.5267	2.0281
m01946c	GD2	0.6925	0.24431	3	1.7092	0.94471
m02634c	O-acetylcarnitine	0.69171	0.24456	6	1.5252	1.4896
m00485c	1-acylglycerol-3P-LD-PC pool	0.69021	0.24503	9	1.4426	2.2059
m00486c	1-acylglycerol-3P-LD-PE pool	0.69021	0.24503	9	1.4426	2.2059
m00487c	1-acylglycerol-3P-LD-PI pool	0.69021	0.24503	9	1.4426	2.2059
m00488c	1-acylglycerol-3P-LD-PS pool	0.69021	0.24503	9	1.4426	2.2059
m00489c	1-acylglycerol-3P-LD-SM pool	0.69021	0.24503	9	1.4426	2.2059
m01782r	emem2gacpail heparan sulfate	0.68669	0.24614	3	1.704	2.0539
m02735r	phosphatidylinositol-3,5-bisphosphate	0.68662	0.24616	2	1.8358	3.2065
m01588c	citrulline	0.67999	0.24825	12	1.3914	2.0657
m03186c	Paraoxon	0.67993	0.24827	2	1.8285	0.081338
m03187c	Diethylphosphoric acid	0.67993	0.24827	2	1.8285	0.081338
m03188c	Parathion	0.67993	0.24827	2	1.8285	0.081338
m03194c	Diethylthiophosphoric acid	0.67993	0.24827	2	1.8285	0.081338
m03039s	trehalose	0.67745	0.24906	1	2.1507	0
m02881c	se-adenosyl-L-selenohomocysteine	0.67461	0.24996	3	1.6932	1.0505
m00131p	(9Z,12Z,15Z,18Z)-tetracosatetraenoyl-CoA	0.67244	0.25065	2	1.8203	1.2982
m00134p	(9Z,12Z,15Z,18Z,21Z)-tetracosapentaenoyl-CoA	0.67244	0.25065	2	1.8203	1.2982
m00317p	12,15,18,21-tetracosatetraenoyl-CoA	0.67244	0.25065	2	1.8203	1.2982
m03047p	tricosanoyl-CoA	0.67244	0.25065	2	1.8203	1.2982
m02084g	heparan sulfate, precursor 12	0.6716	0.25092	4	1.6092	0.95557
m00970c	4-aminobutyrate	0.6698	0.25149	12	1.3869	1.7822
m02751s	Pi	0.6684	0.25194	35	1.2624	1.4129
m01798r	ethanolamine-phosphate	0.66805	0.25205	1	2.1361	0
m02113c	hexadecanal	0.66805	0.25205	1	2.1361	0
m02113r	hexadecanal	0.66805	0.25205	1	2.1361	0
m02116c	hexadecenal	0.66805	0.25205	1	2.1361	0
m02980c	THF	0.66611	0.25267	14	1.3603	1.4067
m01409c	but-2-enoyl-[ACP]	0.66508	0.253	3	1.6846	1.4841
m00670m	2-oxoadipate	0.65302	0.25687	7	1.4703	1.6274
m00755p	3alpha,7alpha-dihydroxy-5beta-cholest-24-enoyl-CoA	0.65208	0.25717	1	2.1112	0
m01371c	ATP	0.64871	0.25826	880	1.1223	1.5128
m00205c	[protein]-L-serine	0.64821	0.25842	2	1.7938	1.2685
m02645c	O-D-mannosylprotein	0.64821	0.25842	2	1.7938	1.2685
m00646c	2-hydroxy-3-oxopropanoate	0.64454	0.25961	1	2.0994	0
m02387r	linoleate	0.64143	0.26062	14	1.3501	1.6093
m01812c	fatty acid-LD-SM pool	0.64137	0.26064	10	1.4017	1.2207
m01127c	5-oxoproline	0.63994	0.26111	4	1.5846	0.58147
m01074c	5-aminolevulinate	0.63713	0.26202	1	2.0879	0
m02151c	hydroxymethylbilane	0.63667	0.26217	2	1.7812	0.64892
m02941r	stearoyl-CoA	0.63506	0.26269	10	1.3986	1.5721
m00918c	3-sulfinoalanine	0.62685	0.26538	7	1.455	0.99202
m01285n	ADP	0.62452	0.26614	8	1.4302	1.6024
m02131c	HMG-CoA	0.6234	0.26651	2	1.7667	0.16303
m02131p	HMG-CoA	0.6234	0.26651	2	1.7667	0.16303
m01558l	chondroitin sulfate E (GalNAc4,6diS-GlcA), degradation product 4	0.62125	0.26722	5	1.52	1.3291
m02552r	NAD+	0.6196	0.26776	33	1.2572	1.6692
m02553r	NADH	0.6196	0.26776	33	1.2572	1.6692
m00564p	2(S)-pristanal	0.61824	0.26821	2	1.7611	0.9596
m00655p	2-hydroxyphytanoyl-CoA	0.61824	0.26821	2	1.7611	0.9596
m01151c	6,7-dihydro-5-oxo-12-epi-LTB4	0.61794	0.26831	12	1.3637	1.6669
m01151m	6,7-dihydro-5-oxo-12-epi-LTB4	0.61794	0.26831	12	1.3637	1.6669
m01151p	6,7-dihydro-5-oxo-12-epi-LTB4	0.61794	0.26831	12	1.3637	1.6669
m01151r	6,7-dihydro-5-oxo-12-epi-LTB4	0.61794	0.26831	12	1.3637	1.6669
m01152c	6,7-dihydro-5-oxo-LTB4	0.61794	0.26831	12	1.3637	1.6669
m01152m	6,7-dihydro-5-oxo-LTB4	0.61794	0.26831	12	1.3637	1.6669
m01152p	6,7-dihydro-5-oxo-LTB4	0.61794	0.26831	12	1.3637	1.6669
m01152r	6,7-dihydro-5-oxo-LTB4	0.61794	0.26831	12	1.3637	1.6669
m03195c	Mycophenolic acid O-acyl-glucuronide	0.61782	0.26835	1	2.0578	0
m03196c	Mycophenolate	0.61782	0.26835	1	2.0578	0
m00744g	3,8-LD1	0.61693	0.26864	1	2.0564	0
m01945c	GD1c	0.61693	0.26864	1	2.0564	0
m01945g	GD1c	0.61693	0.26864	1	2.0564	0
m02019g	GP1calpha	0.61693	0.26864	1	2.0564	0
m02023g	GQ1b	0.61693	0.26864	1	2.0564	0
m02025g	GQ1c	0.61693	0.26864	1	2.0564	0
m02028g	GT1a	0.61693	0.26864	1	2.0564	0
m01804c	FAICAR	0.61682	0.26868	1	2.0562	0
m00004r	(10Z)-heptadecenoyl-CoA	0.61449	0.26944	8	1.4247	1.7721
m00006r	(11Z)-docosenoyl-CoA	0.61449	0.26944	8	1.4247	1.7721
m00007r	(11Z)-eicosenoyl-CoA	0.61449	0.26944	8	1.4247	1.7721
m00009r	(11Z,14Z)-eicosadienoyl-CoA	0.61449	0.26944	8	1.4247	1.7721
m00012r	(11Z,14Z,17Z)-eicosatrienoyl-CoA	0.61449	0.26944	8	1.4247	1.7721
m00016r	(13Z)-docosenoyl-CoA	0.61449	0.26944	8	1.4247	1.7721
m00018r	(13Z)-eicosenoyl-CoA	0.61449	0.26944	8	1.4247	1.7721
m00020r	(13Z)-octadecenoyl-CoA	0.61449	0.26944	8	1.4247	1.7721
m00023r	(13Z,16Z)-docosadienoyl-CoA	0.61449	0.26944	8	1.4247	1.7721
m00025r	(15Z)-tetracosenoyl-CoA	0.61449	0.26944	8	1.4247	1.7721
m00093r	(4Z,7Z,10Z,13Z,16Z)-docosapentaenoyl-CoA	0.61449	0.26944	8	1.4247	1.7721
m00095r	(4Z,7Z,10Z,13Z,16Z,19Z)-docosahexaenoyl-CoA	0.61449	0.26944	8	1.4247	1.7721
m00101r	(5Z,8Z,11Z)-eicosatrienoyl-CoA	0.61449	0.26944	8	1.4247	1.7721
m00103r	(5Z,8Z,11Z,14Z,17Z)-eicosapentaenoyl-CoA	0.61449	0.26944	8	1.4247	1.7721
m00106r	(6Z,9Z)-octadecadienoyl-CoA	0.61449	0.26944	8	1.4247	1.7721
m00108r	(6Z,9Z,12Z,15Z)-octadecatetraenoyl-CoA	0.61449	0.26944	8	1.4247	1.7721
m00110r	(6Z,9Z,12Z,15Z,18Z)-tetracosapentaenoyl-CoA	0.61449	0.26944	8	1.4247	1.7721
m00113r	(6Z,9Z,12Z,15Z,18Z,21Z)-tetracosahexaenoyl-CoA	0.61449	0.26944	8	1.4247	1.7721
m00116r	(7Z)-octadecenoyl-CoA	0.61449	0.26944	8	1.4247	1.7721
m00118r	(7Z)-tetradecenoyl-CoA	0.61449	0.26944	8	1.4247	1.7721
m00119r	(7Z,10Z,13Z,16Z)-docosatetraenoyl-CoA	0.61449	0.26944	8	1.4247	1.7721
m00121r	(7Z,10Z,13Z,16Z,19Z)-docosapentaenoyl-CoA	0.61449	0.26944	8	1.4247	1.7721
m00123r	(8Z,11Z)-eicosadienoyl-CoA	0.61449	0.26944	8	1.4247	1.7721
m00125r	(8Z,11Z,14Z,17Z)-eicosatetraenoyl-CoA	0.61449	0.26944	8	1.4247	1.7721
m00127r	(9E)-octadecenoyl-CoA	0.61449	0.26944	8	1.4247	1.7721
m00129r	(9E)-tetradecenoyl-CoA	0.61449	0.26944	8	1.4247	1.7721
m00131r	(9Z,12Z,15Z,18Z)-tetracosatetraenoyl-CoA	0.61449	0.26944	8	1.4247	1.7721
m00134r	(9Z,12Z,15Z,18Z,21Z)-tetracosapentaenoyl-CoA	0.61449	0.26944	8	1.4247	1.7721
m00262r	10,13,16,19-docosatetraenoyl-CoA	0.61449	0.26944	8	1.4247	1.7721
m00264r	10,13,16-docosatrienoyl-CoA	0.61449	0.26944	8	1.4247	1.7721
m00317r	12,15,18,21-tetracosatetraenoyl-CoA	0.61449	0.26944	8	1.4247	1.7721
m00343r	13,16,19-docosatrienoyl-CoA	0.61449	0.26944	8	1.4247	1.7721
m01141r	5-tetradecenoyl-CoA	0.61449	0.26944	8	1.4247	1.7721
m01191r	7-hexadecenoyl-CoA	0.61449	0.26944	8	1.4247	1.7721
m01236r	9-eicosenoyl-CoA	0.61449	0.26944	8	1.4247	1.7721
m01237r	9-heptadecenoyl-CoA	0.61449	0.26944	8	1.4247	1.7721
m01364r	arachidonyl-CoA	0.61449	0.26944	8	1.4247	1.7721
m01586r	cis-vaccenoyl-CoA	0.61449	0.26944	8	1.4247	1.7721
m01697r	dihomo-gamma-linolenoyl-CoA	0.61449	0.26944	8	1.4247	1.7721
m01725r	docosanoyl-CoA	0.61449	0.26944	8	1.4247	1.7721
m01773r	eicosanoyl-CoA	0.61449	0.26944	8	1.4247	1.7721
m01934r	gamma-linolenoyl-CoA	0.61449	0.26944	8	1.4247	1.7721
m02052r	heneicosanoyl-CoA	0.61449	0.26944	8	1.4247	1.7721
m02101r	heptadecanoyl-CoA	0.61449	0.26944	8	1.4247	1.7721
m02110r	hexacosanoyl-CoA	0.61449	0.26944	8	1.4247	1.7721
m02112r	hexacosenoyl-CoA	0.61449	0.26944	8	1.4247	1.7721
m02345r	lauroyl-CoA	0.61449	0.26944	8	1.4247	1.7721
m02390r	linolenoyl-CoA	0.61449	0.26944	8	1.4247	1.7721
m02391r	linoleoyl-CoA	0.61449	0.26944	8	1.4247	1.7721
m02495r	myristoyl-CoA	0.61449	0.26944	8	1.4247	1.7721
m02612r	nonadecanoyl-CoA	0.61449	0.26944	8	1.4247	1.7721
m02647r	oleoyl-CoA	0.61449	0.26944	8	1.4247	1.7721
m02677r	palmitoleoyl-CoA	0.61449	0.26944	8	1.4247	1.7721
m02678r	palmitoyl-CoA	0.61449	0.26944	8	1.4247	1.7721
m02689r	pentadecanoyl-CoA	0.61449	0.26944	8	1.4247	1.7721
m02971r	tetracosanoyl-CoA	0.61449	0.26944	8	1.4247	1.7721
m03047r	tricosanoyl-CoA	0.61449	0.26944	8	1.4247	1.7721
m03050r	tridecanoyl-CoA	0.61449	0.26944	8	1.4247	1.7721
m01597g	CoA	0.60712	0.27189	6	1.4717	1.3052
m02443p	malonyl-carnitin	0.60609	0.27223	3	1.6319	1.0456
m02444p	malonyl-CoA	0.60609	0.27223	3	1.6319	1.0456
m00201c	[protein]-L-glutamine	0.60567	0.27237	2	1.7473	1.1681
m00207c	[protein]-N5-alkylglutamine	0.60567	0.27237	2	1.7473	1.1681
m01310c	alkylamine	0.60567	0.27237	2	1.7473	1.1681
m00123c	(8Z,11Z)-eicosadienoyl-CoA	0.60492	0.27262	20	1.2972	1.3998
m01275g	acyl-CoA-LD-SM pool	0.6047	0.27269	5	1.5085	1.4558
m02929g	sphingosine	0.6047	0.27269	5	1.5085	1.4558
m00503s	1-acylglycerol-chylomicron pool	0.60426	0.27284	6	1.4699	1.1435
m01815c	fatty acid-LD-TG3 pool	0.60426	0.27284	6	1.4699	1.1435
m02644p	octanoyl-CoA	0.60304	0.27324	4	1.556	1.2341
m01757c	D-xylonolactone	0.6006	0.27405	1	2.031	0
m02515g	n4m2masn	0.59941	0.27445	1	2.0291	0
m01948s	GDP	0.59749	0.27509	19	1.302	1.3316
m02320c	L-1-pyrroline-3-hydroxy-5-carboxylate	0.59659	0.27539	3	1.6234	1.8708
m02432r	m3emgacpail heparan sulfate	0.59036	0.27747	4	1.5462	1.7503
m02453c	mannose	0.5902	0.27753	3	1.6177	1.664
m00615p	25(R)TetraHCA-CoA	0.59006	0.27758	1	2.0145	0
m00616m	25(R)THCA-CoA	0.59006	0.27758	1	2.0145	0
m00617p	25(S)DHCA-CoA	0.59006	0.27758	1	2.0145	0
m00743p	3,7,24THCA-CoA	0.59006	0.27758	1	2.0145	0
m00198r	[protein]-L-asparagine	0.58874	0.27802	7	1.4327	2.0319
m02928r	sphinganine-1-phosphate	0.58815	0.27821	2	1.7282	0.57684
m02930r	sphingosine-1-phosphate	0.58815	0.27821	2	1.7282	0.57684
m01597p	CoA	0.58438	0.27948	30	1.2563	1.453
m02377c	L-glutamyl-tRNA(glu)	0.5806	0.28076	16	1.3125	1.443
m03069c	tRNA(glu)	0.5806	0.28076	16	1.3125	1.443
m00257c	10,11-dihydro-LTB4	0.58042	0.28082	10	1.3717	1.6224
m02082g	heparan sulfate, precursor 10	0.57955	0.28111	4	1.5378	1.3415
m02034s	GTP	0.57878	0.28137	18	1.2996	1.3701
m02521c	N-acetyl-beta-D-glucosaminylamine	0.57668	0.28208	2	1.7156	0.014177
m01334r	AMP	0.57103	0.28399	9	1.381	1.7115
m00407c	17alpha-hydroxypregnenolone sulfate	0.56657	0.2855	1	1.9779	0
m01071c	5alpha-dihydrotestosterone-sulfate	0.56657	0.2855	1	1.9779	0
m01337c	androsterone sulfate	0.56657	0.2855	1	1.9779	0
m01512c	cholesterol-sulfate	0.56657	0.2855	1	1.9779	0
m01512r	cholesterol-sulfate	0.56657	0.2855	1	1.9779	0
m01659r	dehydroepiandrosterone sulfate	0.56657	0.2855	1	1.9779	0
m01660c	dehydroepiandrosterone	0.56657	0.2855	1	1.9779	0
m01660r	dehydroepiandrosterone	0.56657	0.2855	1	1.9779	0
m01789r	estrone 3-sulfate	0.56657	0.2855	1	1.9779	0
m02762c	pregnenolone sulfate	0.56657	0.2855	1	1.9779	0
m02762r	pregnenolone sulfate	0.56657	0.2855	1	1.9779	0
m02763c	pregnenolone	0.56657	0.2855	1	1.9779	0
m02763r	pregnenolone	0.56657	0.2855	1	1.9779	0
m02946r	sulfate	0.56657	0.2855	1	1.9779	0
m00677c	2-trans,6-trans-farnesal	0.56171	0.28716	1	1.9704	0
m01805c	farnesylcysteine	0.56171	0.28716	1	1.9704	0
m01253m	acetoacetate	0.55698	0.28877	7	1.4141	1.6072
m00669c	2-oxo-3-methylvalerate	0.55386	0.28984	1	1.9581	0
m00824c	3-methyl-2-oxobutyrate	0.55386	0.28984	1	1.9581	0
m02157c	hypotaurine	0.55225	0.29039	4	1.5167	0.52922
m02751m	Pi	0.54884	0.29156	179	1.1513	1.371
m02350c	L-cysteate	0.54786	0.29189	5	1.4689	0.46696
m01517g	chondroitin sulfate A (GalNAc4S-GlcA) proteoglycan	0.54583	0.29259	4	1.5117	1.3777
m01515g	chondroitin sulfate A (GalNAc4S-GlcA) and B (IdoA2S-GalNAc4S), precursor 2	0.54583	0.29259	5	1.4675	1.0649
m01540g	chondroitin sulfate C (GalNAc6S-GlcA), precursor 2	0.54583	0.29259	5	1.4675	1.0649
m01551g	chondroitin sulfate D (GlcNAc6S-GlcA2S), precursor 3	0.54583	0.29259	5	1.4675	1.0649
m01564g	chondroitin sulfate E (GalNAc4,6diS-GlcA), precursor 3	0.54583	0.29259	5	1.4675	1.0649
m00200c	[protein]-L-cysteine	0.54508	0.29285	5	1.467	0.86323
m00920m	3-sulfopyruvate	0.54338	0.29343	2	1.6792	1.199
m00551c	1-phosphatidyl-1D-myo-inositol-3,4-bisphosphate	0.54287	0.29361	33	1.2364	1.4818
m00556c	1-piperideine-6-carboxylate	0.5424	0.29377	1	1.9403	0
m01968r	glucose-6-phosphate	0.54221	0.29384	4	1.5089	0.093947
m00523c	1D-myo-inositol-1,3,4,6-tetrakisphosphate	0.54117	0.29419	2	1.6768	2.5697
m03075c	tRNA(met)	0.541	0.29426	15	1.305	1.44
m01752m	dTMP	0.54069	0.29436	8	1.3844	1.7217
m02851c	S-(11-hydroxy-9-deoxy-delta12-PGD2)-glutathione	0.5404	0.29446	1	1.9371	0
m02852c	S-(11-OH-9-deoxy-delta9,12-PGD2)-glutathione	0.5404	0.29446	1	1.9371	0
m02883c	sedoheptulose-1,7-bisphosphate	0.54033	0.29449	5	1.4637	1.6014
m01520l	chondroitin sulfate A (GalNAc4S-GlcA), degradation product 2	0.53891	0.29497	8	1.3834	1.7317
m01557l	chondroitin sulfate E (GalNAc4,6diS-GlcA), degradation product 3	0.53891	0.29497	8	1.3834	1.7317
m01928c	gamma-glutamylglutathione	0.5354	0.29619	4	1.5036	0.67699
m01931c	gamma-L-glutamyl-L-alpha-aminobutyrate	0.5354	0.29619	4	1.5036	0.67699
m02684g	PC-LD pool	0.53182	0.29743	6	1.4241	1.1658
m02734c	phosphatidylinositol-3,4,5-trisphosphate	0.52885	0.29845	36	1.2243	1.3724
m01615r	cortisol	0.52648	0.29928	1	1.9154	0
m01616r	cortisone	0.52648	0.29928	1	1.9154	0
m00081p	(3S)-3-hydroxy-cis,cis-palmito-7,10-dienoyl-CoA	0.52435	0.30002	2	1.6584	0.64029
m00082p	(3S)-3-hydroxydodec-cis-6-enoyl-CoA	0.52435	0.30002	2	1.6584	0.64029
m00083p	(3S)-3-hydroxylinoleoyl-CoA	0.52435	0.30002	2	1.6584	0.64029
m00170p	(S)-3-hydroxy-11-cis-octadecenoyl-CoA	0.52435	0.30002	2	1.6584	0.64029
m00172p	(S)-3-hydroxy-7-hexadecenoyl-CoA	0.52435	0.30002	2	1.6584	0.64029
m00173p	(S)-3-hydroxybutyryl-CoA	0.52435	0.30002	2	1.6584	0.64029
m00174p	(S)-3-hydroxydodecanoyl-CoA	0.52435	0.30002	2	1.6584	0.64029
m00175p	(S)-3-hydroxyhexadecanoyl-CoA	0.52435	0.30002	2	1.6584	0.64029
m00176p	(S)-3-hydroxyoleyleoyl-CoA	0.52435	0.30002	2	1.6584	0.64029
m00177p	(S)-3-hydroxypalmitoleoyl-CoA	0.52435	0.30002	2	1.6584	0.64029
m00178p	(S)-3-hydroxytetradecanoyl-CoA	0.52435	0.30002	2	1.6584	0.64029
m00181p	(S)-hydroxydecanoyl-CoA	0.52435	0.30002	2	1.6584	0.64029
m00182p	(S)-hydroxyhexanoyl-CoA	0.52435	0.30002	2	1.6584	0.64029
m00183p	(S)-hydroxyoctanoyl-CoA	0.52435	0.30002	2	1.6584	0.64029
m00397p	16(S)-hydroxy-18-oxo-18-CoA-LTE4	0.52435	0.30002	2	1.6584	0.64029
m00398p	16,18-oxo-18-CoA-dinor-LTE4	0.52435	0.30002	2	1.6584	0.64029
m00419p	18(R)-hydroxy-20-oxo-20-CoA-LTE4	0.52435	0.30002	2	1.6584	0.64029
m00581p	20-CoA-20-oxo-18r-hydroxy-LTB4	0.52435	0.30002	2	1.6584	0.64029
m00685p	3(R)-hydroxy-(2S,6R,10)-trimethyl-hendecanoyl-CoA	0.52435	0.30002	2	1.6584	0.64029
m00686p	3(R)-hydroxy-(4R,8R,12R)-trimethyl-tridecanoyl-CoA	0.52435	0.30002	2	1.6584	0.64029
m00689p	3(S),12(R)-dihydroxy-5-oxo-eicosa-(8E,10E,14Z)-trienoyl-CoA	0.52435	0.30002	2	1.6584	0.64029
m00690p	3(S),12(S)-dihydroxy-5-oxo-eicosa-(8E,10E,14Z)-trienoyl-CoA	0.52435	0.30002	2	1.6584	0.64029
m00691p	3(S),5(S),12(R)-trihydroxy-eicosa-8-trans-6,14-cis-trienoyl-CoA	0.52435	0.30002	2	1.6584	0.64029
m00696p	3(S)-hydroxy-(5Z,8Z)-tetradecadienoyl-CoA	0.52435	0.30002	2	1.6584	0.64029
m00697p	3(S)-hydroxy-(6Z,9Z,12Z)-octadecatrienoyl-CoA	0.52435	0.30002	2	1.6584	0.64029
m00700p	3(S)-hydroxy-11-cis-eicosenoyl-CoA	0.52435	0.30002	2	1.6584	0.64029
m00701p	3(S)-hydroxy-13-cis-docosenoyl-CoA	0.52435	0.30002	2	1.6584	0.64029
m00702p	3(S)-hydroxy-13-cis-eicosenoyl-CoA	0.52435	0.30002	2	1.6584	0.64029
m00709p	3(S)-hydroxy-cis-15-tetracosaenoyl-CoA	0.52435	0.30002	2	1.6584	0.64029
m00710p	3(S)-hydroxy-dihomo-gamma-linolenoyl-CoA	0.52435	0.30002	2	1.6584	0.64029
m00715p	3(S)-hydroxy-hexacosenoyl-CoA	0.52435	0.30002	2	1.6584	0.64029
m00717p	3(S)-hydroxy-tetracosa-6,9,12,15,18-all-cis-pentaenoyl-CoA	0.52435	0.30002	2	1.6584	0.64029
m00776p	3-hydroxydocosanoyl-CoA	0.52435	0.30002	2	1.6584	0.64029
m00777p	3-hydroxyeicosanoyl-CoA	0.52435	0.30002	2	1.6584	0.64029
m00783p	3-hydroxyhexacosanoyl-CoA	0.52435	0.30002	2	1.6584	0.64029
m00793p	3-hydroxyoctadecanoyl-CoA	0.52435	0.30002	2	1.6584	0.64029
m00798p	3-hydroxypristanoyl-CoA	0.52435	0.30002	2	1.6584	0.64029
m00800p	3-hydroxytetracosanoyl-CoA	0.52435	0.30002	2	1.6584	0.64029
m00801p	3-hydroxy-THA-CoA	0.52435	0.30002	2	1.6584	0.64029
m01573p	cis-(3S)-hydroxytetradec-5-enoyl-CoA	0.52435	0.30002	2	1.6584	0.64029
m01574p	cis-(3S)-hydroxytetradec-7-enoyl-CoA	0.52435	0.30002	2	1.6584	0.64029
m02015c	GM3	0.52177	0.30091	9	1.3555	1.5379
m00011c	(11Z,14Z,17Z)-eicosatrienoylcarnitine	0.51796	0.30224	7	1.3912	1.4052
m00022c	(13Z,16Z)-docosadienoylcarnitine	0.51796	0.30224	7	1.3912	1.4052
m00092c	(4Z,7Z,10Z,13Z,16Z)-docosapentaenoylcarnitine	0.51796	0.30224	7	1.3912	1.4052
m00100c	(5Z,8Z,11Z)-eicosatrienoylcarnitine	0.51796	0.30224	7	1.3912	1.4052
m00102c	(5Z,8Z,11Z,14Z,17Z)-eicosapentaenoylcarnitine	0.51796	0.30224	7	1.3912	1.4052
m00105c	(6Z,9Z)-octadecadienoylcarnitine	0.51796	0.30224	7	1.3912	1.4052
m00107c	(6Z,9Z,12Z,15Z)-octadecatetraenoylcarnitine	0.51796	0.30224	7	1.3912	1.4052
m00120c	(7Z,10Z,13Z,16Z,19Z)-docosapentaenoylcarnitine	0.51796	0.30224	7	1.3912	1.4052
m00122c	(8Z,11Z)-eicosadienoylcarnitine	0.51796	0.30224	7	1.3912	1.4052
m00124c	(8Z,11Z,14Z,17Z)-eicosatetraenoylcarnitine	0.51796	0.30224	7	1.3912	1.4052
m00126c	(9E)-octadecenoylcarnitine	0.51796	0.30224	7	1.3912	1.4052
m00261c	10,13,16,19-docosatetraenoylcarnitine	0.51796	0.30224	7	1.3912	1.4052
m00263c	10,13,16-docosatrienoylcarnitine	0.51796	0.30224	7	1.3912	1.4052
m00342c	13,16,19-docosatrienoylcarnitine	0.51796	0.30224	7	1.3912	1.4052
m01363c	arachidonyl-carnitine	0.51796	0.30224	7	1.3912	1.4052
m01723c	docosahexaenoylcarnitine	0.51796	0.30224	7	1.3912	1.4052
m01724c	docosanoylcarnitine	0.51796	0.30224	7	1.3912	1.4052
m01726c	docosenoylcarnitine(11)	0.51796	0.30224	7	1.3912	1.4052
m01727c	docosenoylcarnitine	0.51796	0.30224	7	1.3912	1.4052
m01729c	dodecanoylcarnitine	0.51796	0.30224	7	1.3912	1.4052
m01770c	eicosadienoylcarnitine	0.51796	0.30224	7	1.3912	1.4052
m01772c	eicosanoylcarnitine	0.51796	0.30224	7	1.3912	1.4052
m01774c	eicosatrienoylcarnitine	0.51796	0.30224	7	1.3912	1.4052
m01775c	eicosenoylcarnitine(11)	0.51796	0.30224	7	1.3912	1.4052
m01776c	eicosenoylcarnitine(7)	0.51796	0.30224	7	1.3912	1.4052
m01777c	eicosenoylcarnitine(9)	0.51796	0.30224	7	1.3912	1.4052
m01933c	gamma-linolenoylcarnitine	0.51796	0.30224	7	1.3912	1.4052
m02051c	heneicosanoylcarnitine	0.51796	0.30224	7	1.3912	1.4052
m02100c	heptadecanoylcarnitine	0.51796	0.30224	7	1.3912	1.4052
m02102c	heptadecenoylcarnitine(7)	0.51796	0.30224	7	1.3912	1.4052
m02103c	heptadecenoylcarnitine(8)	0.51796	0.30224	7	1.3912	1.4052
m02117c	hexadecenoylcarnitine(9)	0.51796	0.30224	7	1.3912	1.4052
m02388c	linoleic-carnitine	0.51796	0.30224	7	1.3912	1.4052
m02410c	L-oleoylcarnitine	0.51796	0.30224	7	1.3912	1.4052
m02411c	L-palmitoylcarnitine	0.51796	0.30224	7	1.3912	1.4052
m02611c	nonadecanoylcarnitine	0.51796	0.30224	7	1.3912	1.4052
m02636c	ocosatetraenoylcarnitine	0.51796	0.30224	7	1.3912	1.4052
m02637c	octadecatrienoylcarnitine	0.51796	0.30224	7	1.3912	1.4052
m02638c	octadecenoylcarnitine(11)	0.51796	0.30224	7	1.3912	1.4052
m02639c	octadecenoylcarnitine(5)	0.51796	0.30224	7	1.3912	1.4052
m02640c	octadecenoylcarnitine(7)	0.51796	0.30224	7	1.3912	1.4052
m02676c	palmitoleoyl-carnitine	0.51796	0.30224	7	1.3912	1.4052
m02688c	pentadecanoylcarnitine	0.51796	0.30224	7	1.3912	1.4052
m02940c	stearoylcarnitine	0.51796	0.30224	7	1.3912	1.4052
m02973c	tetradecanoylcarnitine	0.51796	0.30224	7	1.3912	1.4052
m02974c	tetradecenoylcarnitine(5)	0.51796	0.30224	7	1.3912	1.4052
m02975c	tetradecenoylcarnitine(7)	0.51796	0.30224	7	1.3912	1.4052
m02976c	tetradecenoylcarnitine(9)	0.51796	0.30224	7	1.3912	1.4052
m03049c	tridecanoylcarnitine	0.51796	0.30224	7	1.3912	1.4052
m00560c	1-radyl-2-acyl-sn-glycero-3-phosphocholine	0.51528	0.30318	21	1.2632	1.7843
m01972r	glucosylceramide pool	0.51275	0.30406	2	1.6458	0.020549
m03118c	uracil	0.51105	0.30466	5	1.4433	0.88597
m00003c	(10Z)-heptadecenoic acid	0.50939	0.30524	18	1.2742	1.3445
m00008c	(11Z,14Z)-eicosadienoic acid	0.50939	0.30524	18	1.2742	1.3445
m00010c	(11Z,14Z,17Z)-eicosatrienoic acid	0.50939	0.30524	18	1.2742	1.3445
m00017c	(13Z)-eicosenoic acid	0.50939	0.30524	18	1.2742	1.3445
m00019c	(13Z)-octadecenoic acid	0.50939	0.30524	18	1.2742	1.3445
m00021c	(13Z,16Z)-docosadienoic acid	0.50939	0.30524	18	1.2742	1.3445
m00094c	(4Z,7Z,10Z,13Z,16Z)-DPA	0.50939	0.30524	18	1.2742	1.3445
m00104c	(6Z,9Z)-octadecadienoic acid	0.50939	0.30524	18	1.2742	1.3445
m00111c	(6Z,9Z,12Z,15Z,18Z)-TPA	0.50939	0.30524	18	1.2742	1.3445
m00114c	(6Z,9Z,12Z,15Z,18Z,21Z)-THA	0.50939	0.30524	18	1.2742	1.3445
m00115c	(7Z)-octadecenoic acid	0.50939	0.30524	18	1.2742	1.3445
m00117c	(7Z)-tetradecenoic acid	0.50939	0.30524	18	1.2742	1.3445
m00128c	(9E)-tetradecenoic acid	0.50939	0.30524	18	1.2742	1.3445
m00132c	(9Z,12Z,15Z,18Z)-TTA	0.50939	0.30524	18	1.2742	1.3445
m00135c	(9Z,12Z,15Z,18Z,21Z)-TPA	0.50939	0.30524	18	1.2742	1.3445
m00260c	10,13,16,19-docosatetraenoic acid	0.50939	0.30524	18	1.2742	1.3445
m00265c	10,13,16-docosatriynoic acid	0.50939	0.30524	18	1.2742	1.3445
m00315c	12,15,18,21-tetracosatetraenoic acid	0.50939	0.30524	18	1.2742	1.3445
m00341c	13,16,19-docosatrienoic acid	0.50939	0.30524	18	1.2742	1.3445
m01197c	7-palmitoleic acid	0.50939	0.30524	18	1.2742	1.3445
m01207c	8,11-eicosadienoic acid	0.50939	0.30524	18	1.2742	1.3445
m01235c	9-eicosenoic acid	0.50939	0.30524	18	1.2742	1.3445
m01238c	9-heptadecylenic acid	0.50939	0.30524	18	1.2742	1.3445
m01291c	adrenic acid	0.50939	0.30524	18	1.2742	1.3445
m01373c	behenic acid	0.50939	0.30524	18	1.2742	1.3445
m01432c	cerotic acid	0.50939	0.30524	18	1.2742	1.3445
m01582c	cis-cetoleic acid	0.50939	0.30524	18	1.2742	1.3445
m01583c	cis-erucic acid	0.50939	0.30524	18	1.2742	1.3445
m01584c	cis-gondoic acid	0.50939	0.30524	18	1.2742	1.3445
m01585c	cis-vaccenic acid	0.50939	0.30524	18	1.2742	1.3445
m01696c	dihomo-gamma-linolenate	0.50939	0.30524	18	1.2742	1.3445
m01741c	DPA	0.50939	0.30524	18	1.2742	1.3445
m01771c	eicosanoate	0.50939	0.30524	18	1.2742	1.3445
m01778c	elaidate	0.50939	0.30524	18	1.2742	1.3445
m01784c	EPA	0.50939	0.30524	18	1.2742	1.3445
m01932c	gamma-linolenate	0.50939	0.30524	18	1.2742	1.3445
m02053c	henicosanoic acid	0.50939	0.30524	18	1.2742	1.3445
m02385c	lignocerate	0.50939	0.30524	18	1.2742	1.3445
m02389c	linolenate	0.50939	0.30524	18	1.2742	1.3445
m02457c	mead acid	0.50939	0.30524	18	1.2742	1.3445
m02564c	nervonic acid	0.50939	0.30524	18	1.2742	1.3445
m02613c	nonadecylic acid	0.50939	0.30524	18	1.2742	1.3445
m02646c	oleate	0.50939	0.30524	18	1.2742	1.3445
m02648c	omega-3-arachidonic acid	0.50939	0.30524	18	1.2742	1.3445
m02675c	palmitolate	0.50939	0.30524	18	1.2742	1.3445
m02745c	physeteric acid	0.50939	0.30524	18	1.2742	1.3445
m02938c	stearate	0.50939	0.30524	18	1.2742	1.3445
m02939c	stearidonic acid	0.50939	0.30524	18	1.2742	1.3445
m03045c	tricosanoic acid	0.50939	0.30524	18	1.2742	1.3445
m03153c	ximenic acid	0.50939	0.30524	18	1.2742	1.3445
m01638c	D-alanine	0.50873	0.30547	4	1.4829	1.2332
m01439l	chitobiose	0.50834	0.30561	3	1.5446	1.4454
m01538l	chondroitin sulfate C (GalNAc6S-GlcA), degradation product 5	0.50834	0.30561	3	1.5446	1.4454
m01545l	chondroitin sulfate D (GlcNAc6S-GlcA2S), degradation product 2	0.50834	0.30561	3	1.5446	1.4454
m01549l	chondroitin sulfate D (GlcNAc6S-GlcA2S), degradation product 6	0.50834	0.30561	3	1.5446	1.4454
m01561l	chondroitin sulfate E (GalNAc4,6diS-GlcA), degradation product 7	0.50834	0.30561	3	1.5446	1.4454
m00167p	(R)-mevalonate	0.50501	0.30678	1	1.882	0
m02033g	GT3	0.50398	0.30714	3	1.5407	0.44665
m02344c	lauric acid	0.50285	0.30753	20	1.262	1.2734
m02456c	margaric acid	0.50285	0.30753	20	1.262	1.2734
m02494c	myristic acid	0.50285	0.30753	20	1.262	1.2734
m02690c	pentadecylic acid	0.50285	0.30753	20	1.262	1.2734
m03051c	tridecylic acid	0.50285	0.30753	20	1.262	1.2734
m02341c	L-asparaginyl-tRNA(asn)	0.50083	0.30825	16	1.2817	1.3586
m03065c	tRNA(asn)	0.50083	0.30825	16	1.2817	1.3586
m01100c	5-formyl-THF	0.49928	0.30879	3	1.5365	1.745
m02595c	nLc7Cer	0.49693	0.30962	2	1.6285	1.0537
m01394c	betaine_aldehyde	0.49608	0.30992	2	1.6275	1.7865
m01394m	betaine_aldehyde	0.49608	0.30992	2	1.6275	1.7865
m01592n	CMP-N-acetylneuraminate	0.49602	0.30994	2	1.6275	0.67494
m02348p	L-carnitine	0.49571	0.31005	8	1.3598	1.8607
m00656c	2-lysolecithin pool	0.49423	0.31057	25	1.242	1.9354
m01450r	cholesterol	0.49252	0.31118	4	1.4704	1.0705
m02002c	glycoprotein-N-acetyl-D-glucosaminyl-phospho-D-mannose	0.49177	0.31144	1	1.8614	0
m02003c	glycoprotein-phospho-D-mannose	0.49177	0.31144	1	1.8614	0
m03157r	zinc	0.49093	0.31174	1	1.86	0
m00247c	1,3-bisphospho-D-glycerate	0.4894	0.31228	9	1.3388	1.207
m02015l	GM3	0.48821	0.3127	6	1.3965	1.9391
m00097s	(5-L-glutamyl)-L-amino acid	0.48653	0.3133	4	1.4657	1.6371
m01111s	5-L-gamma-glutamyl	0.48653	0.3133	4	1.4657	1.6371
m01925c	gamma-glutamyl-3-aminopropiononitrile	0.48653	0.3133	4	1.4657	1.6371
m01926c	gamma-glutamyl-beta-cyanoalanine	0.48653	0.3133	4	1.4657	1.6371
m01974r	glutamate	0.48653	0.3133	4	1.4657	1.6371
m02326c	L-3-cyanoalanine	0.48653	0.3133	4	1.4657	1.6371
m02368c	leukotriene D5	0.48653	0.3133	4	1.4657	1.6371
m02418c	LTD4	0.48653	0.3133	4	1.4657	1.6371
m02418r	LTD4	0.48653	0.3133	4	1.4657	1.6371
m02418s	LTD4	0.48653	0.3133	4	1.4657	1.6371
m02322m	L-2-aminoadipate	0.48045	0.31545	2	1.6104	1.7624
m01371r	ATP	0.47902	0.31596	17	1.2671	1.6061
m00211r	[protein]-N6,N6,N6-trimethyl-L-lysine	0.47626	0.31694	5	1.4191	2.453
m02517r	N6,N6,N6-trimethyl-L-lysine	0.47626	0.31694	5	1.4191	2.453
m02698r	peptide sans lysine	0.47626	0.31694	5	1.4191	2.453
m00490c	1-acylglycerol-3P-LD-TG1 pool	0.47401	0.31775	10	1.3194	2.1159
m02844c	ribose-1-phosphate	0.47038	0.31904	4	1.4532	0.92335
m02539c	N-acetylmannosamine-6-phosphate	0.46629	0.32051	2	1.595	2.0101
m01992c	glycogenin G4G7	0.46285	0.32174	4	1.4474	1.7995
m00405c	17alpha,20alpha-dihydroxycholesterol	0.46083	0.32246	1	1.8131	0
m00579c	20alpha,22beta dihydroxycholesterol	0.46083	0.32246	1	1.8131	0
m00579m	20alpha,22beta dihydroxycholesterol	0.46083	0.32246	1	1.8131	0
m00592c	20-hydroxycholesterol	0.46083	0.32246	1	1.8131	0
m02182m	isocaproic-aldehyde	0.46083	0.32246	1	1.8131	0
m02663c	oxidized adrenal ferredoxin	0.46083	0.32246	1	1.8131	0
m02763m	pregnenolone	0.46083	0.32246	1	1.8131	0
m02827c	reduced adrenal ferredoxin	0.46083	0.32246	1	1.8131	0
m01335c	anandamide	0.45837	0.32334	1	1.8093	0
m02610c	noladin-ether	0.45837	0.32334	1	1.8093	0
m00559m	1-pyrroline-5-carboxylate	0.45623	0.32411	5	1.4052	1.363
m00192c	[phosphorylase A]	0.45618	0.32413	6	1.3762	0.54289
m00193c	[phosphorylase B]	0.45618	0.32413	6	1.3762	0.54289
m01675c	desmosterol	0.45502	0.32455	2	1.5826	3.1878
m02383c	L-iditol	0.45268	0.32539	1	1.8004	0
m02417c	L-sorbose	0.45268	0.32539	1	1.8004	0
m01976m	glutamyl-5-phosphate	0.45205	0.32562	1	1.7994	0
m02535m	N-acetyl-L-glutamate 5-semialdehyde	0.45205	0.32562	1	1.7994	0
m02537m	N-acetyl-L-glutamate-5-phosphate	0.45205	0.32562	1	1.7994	0
m00559c	1-pyrroline-5-carboxylate	0.45198	0.32564	4	1.4389	1.5714
m02320m	L-1-pyrroline-3-hydroxy-5-carboxylate	0.45198	0.32564	4	1.4389	1.5714
m02342c	L-aspartyl-tRNA(asp)	0.44015	0.32991	16	1.2583	1.3539
m03066c	tRNA(asp)	0.44015	0.32991	16	1.2583	1.3539
m02013l	GM2A-GM2	0.43592	0.33145	4	1.4265	1.2035
m02134c	homocysteine-thiolactone	0.43379	0.33222	1	1.771	0
m03161c	glycogen	0.43336	0.33237	2	1.559	2.3613
m02028c	GT1a	0.43132	0.33312	2	1.5567	0.70663
m01694g	digalactosylceramide	0.43033	0.33348	36	1.199	1.1003
m01838c	formyl-L-methionyl-peptide	0.43018	0.33353	1	1.7654	0
m02472c	methionyl-peptide	0.43018	0.33353	1	1.7654	0
m00521n	1D-myo-inositol-1,3,4,5,6-pentakisphosphate	0.42949	0.33378	5	1.3866	1.0551
m02016c	GMP	0.42752	0.3345	33	1.2051	1.4209
m01947g	GD3	0.42725	0.3346	4	1.4198	0.43757
m02525c	N-acetylgalactosamine	0.42234	0.33639	4	1.416	1.2078
m02323g	l2fn2m2masn	0.42217	0.33645	8	1.3196	2.1502
m01371n	ATP	0.41555	0.33887	10	1.2907	1.4479
m01570s	chylomicron	0.41483	0.33913	4	1.4101	1.3688
m02956s	TAG-chylomicron pool	0.41483	0.33913	4	1.4101	1.3688
m02959s	TAG-VLDL pool	0.41483	0.33913	4	1.4101	1.3688
m03147s	VLDL	0.41483	0.33913	4	1.4101	1.3688
m00473c	1-acylglycerol-3P-bile-PC pool	0.41325	0.33971	8	1.3147	2.3223
m01269c	acyl-CoA-bile-PC pool	0.41325	0.33971	8	1.3147	2.3223
m01273c	acyl-CoA-LD-PI pool	0.41325	0.33971	8	1.3147	2.3223
m01274c	acyl-CoA-LD-PS pool	0.41325	0.33971	8	1.3147	2.3223
m00923c	3-ureidopropionate	0.40988	0.34095	2	1.5333	1.5028
m02023c	GQ1b	0.40813	0.34159	5	1.3717	1.9432
m01018c	4-N-(n-acetyl-D-glucosaminyl)-protein	0.40471	0.34285	1	1.7257	0
m00552c	1-phosphatidyl-1D-myo-inositol-3-phosphate	0.40392	0.34313	34	1.1954	1.4016
m01533g	chondroitin sulfate C (GalNAc6S-GlcA) proteoglycan	0.40274	0.34357	3	1.4502	0.3109
m01567g	chondroitin sulfate E (GalNAc4,6diS-GlcA), precursor 5b	0.40274	0.34357	3	1.4502	0.3109
m02699c	peptide-2-(3-carboxy-3-aminopropyl)-L-histidine	0.40022	0.3445	1	1.7187	0
m02700c	peptide-2-[3-carboxy-3-(methylammonio)propyl]-L-histidine	0.40022	0.3445	1	1.7187	0
m01435s	chenodiol	0.39955	0.34475	2	1.522	1.5665
m02952c	sulfotaurolithocholate	0.39955	0.34475	2	1.522	1.5665
m02952s	sulfotaurolithocholate	0.39955	0.34475	2	1.522	1.5665
m01694c	digalactosylceramide	0.39622	0.34597	35	1.191	1.1153
m02095g	heparan sulfate, precursor 9	0.39613	0.346	6	1.3383	2.0417
m01665r	dem2emgacpail_prot heparan sulfate	0.39572	0.34616	1	1.7117	0
m01687r	dgpi_prot heparan sulfate	0.39572	0.34616	1	1.7117	0
m02139s	hyaluronan biosynthesis, precursor 1	0.39413	0.34674	1	1.7092	0
m02141s	hyaluronate	0.39413	0.34674	1	1.7092	0
m01590g	CMP	0.39409	0.34676	15	1.2461	1.8386
m01592g	CMP-N-acetylneuraminate	0.39409	0.34676	15	1.2461	1.8386
m00198l	[protein]-L-asparagine	0.39184	0.34759	1	1.7056	0
m02510l	n2m2nmasn	0.39184	0.34759	1	1.7056	0
m02513c	N4-(acetyl-beta-D-glucosaminyl)asparagine	0.39184	0.34759	1	1.7056	0
m01821m	Fe2+	0.3915	0.34771	3	1.4402	0.97841
m01828c	FMN	0.39125	0.34781	6	1.3352	1.0749
m01644n	dCMP	0.39036	0.34814	2	1.512	2.6123
m00291c	11-cis-retinol	0.39025	0.34818	8	1.3022	1.2476
m02408c	L-methionyl-tRNA(met)	0.38747	0.3492	16	1.2379	1.4168
m02439c	malate	0.38408	0.35046	6	1.3307	1.482
m02759s	PPi	0.38341	0.35071	1	1.6925	0
m02806s	PRPP	0.38341	0.35071	1	1.6925	0
m00110p	(6Z,9Z,12Z,15Z,18Z)-tetracosapentaenoyl-CoA	0.38312	0.35081	4	1.3856	0.9416
m00113p	(6Z,9Z,12Z,15Z,18Z,21Z)-tetracosahexaenoyl-CoA	0.38312	0.35081	4	1.3856	0.9416
m02110p	hexacosanoyl-CoA	0.38312	0.35081	4	1.3856	0.9416
m02112p	hexacosenoyl-CoA	0.38312	0.35081	4	1.3856	0.9416
m01689s	DHA	0.38287	0.35091	8	1.2981	1.215
m01870g	G00022	0.38142	0.35145	1	1.6894	0
m01534l	chondroitin sulfate C (GalNAc6S-GlcA), degradation product 1	0.37848	0.35254	7	1.3096	0.97566
m01537l	chondroitin sulfate C (GalNAc6S-GlcA), degradation product 4	0.37848	0.35254	7	1.3096	0.97566
m01539l	chondroitin sulfate C (GalNAc6S-GlcA), free chain	0.37848	0.35254	7	1.3096	0.97566
m01544l	chondroitin sulfate D (GlcNAc6S-GlcA2S), degradation product 1	0.37848	0.35254	7	1.3096	0.97566
m01548l	chondroitin sulfate D (GlcNAc6S-GlcA2S), degradation product 5	0.37848	0.35254	7	1.3096	0.97566
m01550l	chondroitin sulfate D (GlcNAc6S-GlcA2S), free chain	0.37848	0.35254	7	1.3096	0.97566
m01556l	chondroitin sulfate E (GalNAc4,6diS-GlcA), degradation product 2	0.37848	0.35254	7	1.3096	0.97566
m01801l	F1alpha	0.37848	0.35254	7	1.3096	0.97566
m02239l	keratan sulfate I, degradation product 11	0.37848	0.35254	7	1.3096	0.97566
m02242l	keratan sulfate I, degradation product 14	0.37848	0.35254	7	1.3096	0.97566
m02245l	keratan sulfate I, degradation product 17	0.37848	0.35254	7	1.3096	0.97566
m02249l	keratan sulfate I, degradation product 20	0.37848	0.35254	7	1.3096	0.97566
m02252l	keratan sulfate I, degradation product 23	0.37848	0.35254	7	1.3096	0.97566
m02255l	keratan sulfate I, degradation product 26	0.37848	0.35254	7	1.3096	0.97566
m02258l	keratan sulfate I, degradation product 29	0.37848	0.35254	7	1.3096	0.97566
m02262l	keratan sulfate I, degradation product 32	0.37848	0.35254	7	1.3096	0.97566
m02265l	keratan sulfate I, degradation product 35	0.37848	0.35254	7	1.3096	0.97566
m02268l	keratan sulfate I, degradation product 38	0.37848	0.35254	7	1.3096	0.97566
m02269l	keratan sulfate I, degradation product 39	0.37848	0.35254	7	1.3096	0.97566
m02271l	keratan sulfate I, degradation product 40	0.37848	0.35254	7	1.3096	0.97566
m02272l	keratan sulfate I, degradation product 41	0.37848	0.35254	7	1.3096	0.97566
m02276l	keratan sulfate I, degradation product 8	0.37848	0.35254	7	1.3096	0.97566
m02283l	keratan sulfate II (core 2-linked), degradation product 5	0.37848	0.35254	7	1.3096	0.97566
m02286l	keratan sulfate II (core 2-linked), degradation product 8	0.37848	0.35254	7	1.3096	0.97566
m02287l	keratan sulfate II (core 2-linked), degradation product 9	0.37848	0.35254	7	1.3096	0.97566
m02508l	n2m2mn	0.37848	0.35254	7	1.3096	0.97566
m01445s	cholate	0.37752	0.35289	2	1.4979	1.6006
m01718n	D-myo-inositol-1,4,5-trisphosphate	0.37657	0.35325	2	1.4969	2.3152
m02174s	iodide	0.3755	0.35365	1	1.6801	0
m00420p	18,20-dioxo-20-CoA-LTB4	0.37526	0.35374	3	1.4256	0.60627
m00584p	20-COOH-18-oxo-LTE4-CoA	0.37526	0.35374	3	1.4256	0.60627
m00740p	3,5-dioxo-12(R)-hydroxy-eicosa-(8E,10E,14Z)-trienoyl-CoA	0.37526	0.35374	3	1.4256	0.60627
m00741p	3,5-dioxo-12(S)-hydroxy-eicosa-(8E,10E,14Z)-trienoyl-CoA	0.37526	0.35374	3	1.4256	0.60627
m00813p	3-ketopristanoyl-CoA	0.37526	0.35374	3	1.4256	0.60627
m00814p	3-keto-THA-CoA	0.37526	0.35374	3	1.4256	0.60627
m00832p	3-oxo-(2S,6R,10R)-trimethyl-hendecanoyl-CoA	0.37526	0.35374	3	1.4256	0.60627
m00833p	3-oxo-(4R,8R,12R)-trimethyl-tridecanoyl-CoA	0.37526	0.35374	3	1.4256	0.60627
m00834p	3-oxo-(6Z,9Z,12Z)-octadecatrienoyl-CoA	0.37526	0.35374	3	1.4256	0.60627
m00840p	3-oxo-11-cis-eicosenoyl-CoA	0.37526	0.35374	3	1.4256	0.60627
m00841p	3-oxo-11-cis-octadecenoyl-CoA	0.37526	0.35374	3	1.4256	0.60627
m00842p	3-oxo-13cis-docosenoyl-CoA	0.37526	0.35374	3	1.4256	0.60627
m00843p	3-oxo-13-cis-eicosenoyl-CoA	0.37526	0.35374	3	1.4256	0.60627
m00846p	3-oxo-5(S),12(R)-dihydroxy-eicosa-8-trans-6,14-cis-trienoyl-CoA	0.37526	0.35374	3	1.4256	0.60627
m00849p	3-oxo-7-hexadecenoyl-CoA	0.37526	0.35374	3	1.4256	0.60627
m00853p	3-oxo-all-cis-6,9,12,15,18-tetracosapentaenoyl-CoA	0.37526	0.35374	3	1.4256	0.60627
m00854p	3-oxo-cis,cis-5,8-tetradecadienoyl-CoA	0.37526	0.35374	3	1.4256	0.60627
m00855p	3-oxo-cis,cis-7,10-hexadecadienoyl-CoA	0.37526	0.35374	3	1.4256	0.60627
m00856p	3-oxo-cis-15-tetracosaenoyl-CoA	0.37526	0.35374	3	1.4256	0.60627
m00858p	3-oxodecanoyl-CoA	0.37526	0.35374	3	1.4256	0.60627
m00859p	3-oxo-dihomo-gamma-linolenoyl-CoA	0.37526	0.35374	3	1.4256	0.60627
m00866p	3-oxodocosanoyl-CoA	0.37526	0.35374	3	1.4256	0.60627
m00868p	3-oxododecanoyl-CoA	0.37526	0.35374	3	1.4256	0.60627
m00872p	3-oxoeicosanoyl-CoA	0.37526	0.35374	3	1.4256	0.60627
m00878p	3-oxohexacosanoyl-CoA	0.37526	0.35374	3	1.4256	0.60627
m00879p	3-oxo-hexacosenoyl-CoA	0.37526	0.35374	3	1.4256	0.60627
m00882p	3-oxohexanoyl-CoA	0.37526	0.35374	3	1.4256	0.60627
m00883p	3-oxolaur-6-cis-enoyl-CoA	0.37526	0.35374	3	1.4256	0.60627
m00884p	3-oxolinoleoyl-CoA	0.37526	0.35374	3	1.4256	0.60627
m00885p	3-oxomyrist-5-enoyl-CoA	0.37526	0.35374	3	1.4256	0.60627
m00886p	3-oxomyrist-7-enoyl-CoA	0.37526	0.35374	3	1.4256	0.60627
m00890p	3-oxooctadecanoyl-CoA	0.37526	0.35374	3	1.4256	0.60627
m00892p	3-oxooctanoyl-CoA	0.37526	0.35374	3	1.4256	0.60627
m00893p	3-oxooleoyl-CoA	0.37526	0.35374	3	1.4256	0.60627
m00894p	3-oxopalmitoleoyl-CoA	0.37526	0.35374	3	1.4256	0.60627
m00895p	3-oxopalmitoyl-CoA	0.37526	0.35374	3	1.4256	0.60627
m00904p	3-oxotetracosanoyl-CoA	0.37526	0.35374	3	1.4256	0.60627
m00906p	3-oxotetradecanoyl-CoA	0.37526	0.35374	3	1.4256	0.60627
m01334p	AMP	0.37333	0.35445	10	1.27	1.6514
m01371p	ATP	0.37333	0.35445	10	1.27	1.6514
m02043c	H2S2O3	0.37313	0.35453	2	1.4931	1.071
m02145c	hydrogen-cyanide	0.37313	0.35453	2	1.4931	1.071
m02145m	hydrogen-cyanide	0.37313	0.35453	2	1.4931	1.071
m02986m	thiocyanate	0.37313	0.35453	2	1.4931	1.071
m00136c	(ADP-D-ribosyl)n+1-acceptor	0.36952	0.35587	15	1.2362	1.1884
m00137c	(ADP-D-ribosyl)n-acceptor	0.36952	0.35587	15	1.2362	1.1884
m02785c	prostaglandin E1	0.36878	0.35615	8	1.2904	1.8486
m02517c	N6,N6,N6-trimethyl-L-lysine	0.36846	0.35627	6	1.3208	2.2072
m00076p	(2R,6R,10R)-trimethyl-hendecanoyl-CoA	0.3678	0.35651	2	1.4873	0.74562
m01130c	5-phosphoribosyl-4-carboxy-5-aminoimidazole	0.3649	0.35759	1	1.6636	0
m02328r	LacCer pool	0.36275	0.3584	1	1.6603	0
m02381c	L-hydroxylysine	0.36196	0.35869	4	1.3692	1.3115
m02652p	omega-COOH-tetranor-LTE3-CoA	0.36103	0.35904	4	1.3685	0.87193
m02430r	m2emgacpail heparan sulfate	0.35983	0.35949	5	1.3382	1.5856
m02468m	methacrylyl-CoA	0.35944	0.35963	4	1.3672	2.358
m01975c	glutamine	0.3551	0.36126	34	1.1824	1.8899
m00234s	1,2-diacylglycerol-chylomicron pool	0.35227	0.36232	7	1.2943	1.1425
m01807s	fatty acid-chylomicron pool	0.35227	0.36232	7	1.2943	1.1425
m02421c	L-tyrosyl-tRNA(tyr)	0.34549	0.36486	16	1.2217	1.3445
m03081c	tRNA(tyr)	0.34549	0.36486	16	1.2217	1.3445
m02519p	Na+	0.34411	0.36538	1	1.6312	0
m02961p	taurine	0.34411	0.36538	1	1.6312	0
m02961s	taurine	0.34411	0.36538	1	1.6312	0
m01972s	glucosylceramide pool	0.3419	0.36621	2	1.459	1.2778
m02429c	lysyl-proline	0.34152	0.36636	1	1.6272	0
m02550c	N-acetyl-seryl-aspartate	0.34152	0.36636	1	1.6272	0
m02551c	N-acetyl-seryl-aspartyl-lysyl-proline	0.34152	0.36636	1	1.6272	0
m01362r	arachidonate	0.33954	0.3671	15	1.2242	1.6256
m00932c	4-(n-nitrosomethylamino)-1-(3-pyridyl)-1-butanone	0.33758	0.36784	8	1.2734	1.6817
m02896m	serine	0.3362	0.36836	1	1.6189	0
m02913c	sn-glycerol-3-PE	0.3274	0.37168	6	1.2948	2.8186
m00632c	2-aminoethylphosphonate	0.3272	0.37176	1	1.6049	0
m01591c	CMP-2-aminoethylphosphonate	0.3272	0.37176	1	1.6049	0
m01655c	dehydroascorbic acid	0.32692	0.37186	5	1.3153	1.2886
m00978c	4-cholesten-7alpha,24(S)-diol-3-one	0.32519	0.37252	1	1.6017	0
m00979c	4-cholesten-7alpha,27-diol-3-one	0.32519	0.37252	1	1.6017	0
m01182r	7alpha-hydroxycholest-4-en-3-one	0.32519	0.37252	1	1.6017	0
m01183r	7alpha-hydroxycholesterol	0.32519	0.37252	1	1.6017	0
m01446c	cholest-5-ene-3beta,7alpha,24(S)-triol	0.32519	0.37252	1	1.6017	0
m02201g	keratan sulfate I biosynthesis, precursor 1	0.32483	0.37266	7	1.2782	1.8204
m02839c	reverse triiodthyronine	0.32185	0.37378	7	1.2765	2.3155
m02328l	LacCer pool	0.32162	0.37387	7	1.2764	1.7984
m00236r	1,2-diacylglycerol-LD-PE pool	0.3199	0.37452	4	1.3366	1.8309
m01781r	em3gacpail heparan sulfate	0.3199	0.37452	4	1.3366	1.8309
m02685r	PE-LD pool	0.3199	0.37452	4	1.3366	1.8309
m01866c	G00006	0.30688	0.37947	1	1.5732	0
m01895c	G10526	0.30688	0.37947	1	1.5732	0
m00025p	(15Z)-tetracosenoyl-CoA	0.30565	0.37994	5	1.3005	0.83736
m02971p	tetracosanoyl-CoA	0.30565	0.37994	5	1.3005	0.83736
m02833c	retinoate	0.30297	0.38096	13	1.218	1.6188
m02812m	putrescine	0.3013	0.38159	1	1.5645	0
m03112c	UDP-xylose	0.30128	0.3816	1	1.5645	0
m01588s	citrulline	0.30037	0.38195	4	1.3214	2.1835
m02416c	L-seryl-tRNA(ser)	0.30018	0.38202	16	1.2042	1.4433
m03078c	tRNA(ser)	0.30018	0.38202	16	1.2042	1.4433
m02834r	retinol	0.29792	0.38288	7	1.2625	1.718
m02554r	NADP+	0.2967	0.38335	30	1.1747	1.4225
m02555r	NADPH	0.2967	0.38335	30	1.1747	1.4225
m01257m	acetyl adenylate	0.29436	0.38424	2	1.407	0.88687
m02775m	propinol adenylate	0.29436	0.38424	2	1.407	0.88687
m02405c	L-lysyl-tRNA(lys)	0.29305	0.38474	15	1.2056	1.3912
m03074c	tRNA(lys)	0.29305	0.38474	15	1.2056	1.3912
m01106c	5-hydroxykynurenine	0.29262	0.38491	1	1.551	0
m01108c	5-hydroxy-N-formylkynurenine	0.29262	0.38491	1	1.551	0
m01451l	cholesterol-ester pool	0.28793	0.3867	1	1.5437	0
m01424n	CDP	0.28457	0.38799	3	1.3446	2.0034
m01643n	dCDP	0.28457	0.38799	3	1.3446	2.0034
m01645n	dCTP	0.28457	0.38799	3	1.3446	2.0034
m01680n	dGDP	0.28457	0.38799	3	1.3446	2.0034
m01688n	dGTP	0.28457	0.38799	3	1.3446	2.0034
m01948n	GDP	0.28457	0.38799	3	1.3446	2.0034
m02034n	GTP	0.28457	0.38799	3	1.3446	2.0034
m02914m	sn-glycerol-3-phosphate	0.28215	0.38891	7	1.2533	1.3032
m00511c	1-acyl-PE pool	0.28155	0.38914	24	1.1788	1.9504
m02868m	saccharopine	0.28097	0.38937	1	1.5328	0
m01159c	6-deoxy-L-galactose	0.27727	0.39078	1	1.5271	0
m00749m	3alpha,7alpha,12alpha-trihydroxy-5beta-cholest-24-enoyl-CoA	0.27675	0.39098	3	1.3376	0.74706
m00749p	3alpha,7alpha,12alpha-trihydroxy-5beta-cholest-24-enoyl-CoA	0.27675	0.39098	3	1.3376	0.74706
m02020r	gpi heparan sulfate	0.2761	0.39124	8	1.2398	1.5897
m02759p	PPi	0.26941	0.39381	13	1.2036	1.4743
m02759r	PPi	0.26941	0.39381	13	1.2036	1.4743
m01623n	CTP	0.26756	0.39452	4	1.296	1.6386
m02200s	K+	0.2665	0.39493	34	1.1587	1.73
m00721c	3,3-diiodo-L-thyronine-4-O-sulfate	0.26623	0.39503	20	1.1802	1.2035
m02461r	mem2emgacpail heparan sulfate	0.26204	0.39664	9	1.2212	1.5071
m01560l	chondroitin sulfate E (GalNAc4,6diS-GlcA), degradation product 6	0.26166	0.39679	10	1.2151	1.4955
m02324l	l2n2m2mn	0.25977	0.39752	6	1.2521	1.7638
m01563g	chondroitin sulfate E (GalNAc4,6diS-GlcA), precursor 2	0.25691	0.39863	4	1.2878	1.1681
m00308c	12(S)-HHT	0.25474	0.39946	1	1.492	0
m02441c	malonic-dialdehyde	0.25474	0.39946	1	1.492	0
m02994r	thromboxane A2	0.25474	0.39946	1	1.492	0
m02024c	GQ1balpha	0.25419	0.39967	1	1.4911	0
m02024g	GQ1balpha	0.25419	0.39967	1	1.4911	0
m02029c	GT1aalpha	0.25419	0.39967	1	1.4911	0
m02029g	GT1aalpha	0.25419	0.39967	1	1.4911	0
m02833r	retinoate	0.25415	0.39969	7	1.2369	2.0072
m01733c	dolichyl-phosphate	0.25178	0.40061	8	1.2265	1.6978
m01285m	ADP	0.25067	0.40103	205	1.1157	1.4324
m02083g	heparan sulfate, precursor 11	0.24898	0.40169	2	1.3574	0.16323
m01695g	digalactosylceramidesulfate	0.24678	0.40254	1	1.4795	0
m02334g	lactosylceramide sulfate	0.24678	0.40254	1	1.4795	0
m02681l	PAP	0.24678	0.40254	1	1.4795	0
m02682l	PAPS	0.24678	0.40254	1	1.4795	0
m02809c	psychosine sulfate	0.24678	0.40254	1	1.4795	0
m02810c	psychosine	0.24678	0.40254	1	1.4795	0
m02947g	sulfatide galactocerebroside	0.24678	0.40254	1	1.4795	0
m01750c	dTDP-galactose	0.24612	0.40279	1	1.4785	0
m02842c	riboflavin	0.24596	0.40286	5	1.259	1.1835
m03183c	S-3-hydroxybutanoate	0.244	0.40361	1	1.4752	0
m03184c	R-2-hydroxyglutarate	0.244	0.40361	1	1.4752	0
m02366s	leukotriene C4	0.24088	0.40482	5	1.2554	1.4937
m00078p	(2S)-pristanoyl-CoA	0.2407	0.40489	3	1.3054	0.69745
m00080p	(2S,6R,10R)-trimethyl-hendecanoyl-CoA	0.2407	0.40489	3	1.3054	0.69745
m00618m	25(S)THCA-CoA	0.2407	0.40489	3	1.3054	0.69745
m00618p	25(S)THCA-CoA	0.2407	0.40489	3	1.3054	0.69745
m02819m	pyruvate	0.24005	0.40515	16	1.181	1.3141
m01036c	5-(D-galactosyloxy)-L-lysine-procollagen	0.23937	0.40541	3	1.3042	0.1675
m02706c	peptidylamidoglycolate	0.23798	0.40595	1	1.4658	0
m02707c	peptidylglycine	0.23798	0.40595	1	1.4658	0
m01694l	digalactosylceramide	0.23796	0.40595	1	1.4658	0
m02415c	L-prolyl-tRNA(pro)	0.23775	0.40604	15	1.1834	1.3947
m03077c	tRNA(pro)	0.23775	0.40604	15	1.1834	1.3947
m01452r	cholesterol-ester-10,13,16,19-docosa	0.23597	0.40673	3	1.3012	1.2439
m01453r	cholesterol-ester-10,13,16-docosa	0.23597	0.40673	3	1.3012	1.2439
m01454r	cholesterol-ester-10-hepta	0.23597	0.40673	3	1.3012	1.2439
m01455r	cholesterol-ester-11,14,17-eico	0.23597	0.40673	3	1.3012	1.2439
m01456r	cholesterol-ester-11,14-eicosa	0.23597	0.40673	3	1.3012	1.2439
m01457r	cholesterol-ester-11-docose	0.23597	0.40673	3	1.3012	1.2439
m01458r	cholesterol-ester-11-eico	0.23597	0.40673	3	1.3012	1.2439
m01459r	cholesterol-ester-12,15,18,21-tetracosa	0.23597	0.40673	3	1.3012	1.2439
m01460r	cholesterol-ester-13,16,19-doco	0.23597	0.40673	3	1.3012	1.2439
m01461r	cholesterol-ester-13,16-docosa	0.23597	0.40673	3	1.3012	1.2439
m01462r	cholesterol-ester-13-docose	0.23597	0.40673	3	1.3012	1.2439
m01463r	cholesterol-ester-13-eicose	0.23597	0.40673	3	1.3012	1.2439
m01464r	cholesterol-ester-13-octade	0.23597	0.40673	3	1.3012	1.2439
m01465r	cholesterol-ester-15-tetra	0.23597	0.40673	3	1.3012	1.2439
m01466r	cholesterol-ester-4,7,10,13,16,19-doco	0.23597	0.40673	3	1.3012	1.2439
m01467r	cholesterol-ester-4,7,10,13,16-docosa	0.23597	0.40673	3	1.3012	1.2439
m01468r	cholesterol-ester-5,8,11,14,17-eico	0.23597	0.40673	3	1.3012	1.2439
m01469r	cholesterol-ester-5,8,11-eico	0.23597	0.40673	3	1.3012	1.2439
m01470r	cholesterol-ester-5-tetra	0.23597	0.40673	3	1.3012	1.2439
m01471r	cholesterol-ester-6,9,12,15,18,21-tetra	0.23597	0.40673	3	1.3012	1.2439
m01472r	cholesterol-ester-6,9,12,15,18-tetraco	0.23597	0.40673	3	1.3012	1.2439
m01473r	cholesterol-ester-6,9,12,15-octa	0.23597	0.40673	3	1.3012	1.2439
m01474r	cholesterol-ester-6,9-octa	0.23597	0.40673	3	1.3012	1.2439
m01475r	cholesterol-ester-7,10,13,16,19-docosa	0.23597	0.40673	3	1.3012	1.2439
m01476r	cholesterol-ester-7,10,13,16-docosa	0.23597	0.40673	3	1.3012	1.2439
m01477r	cholesterol-ester-7-hexa	0.23597	0.40673	3	1.3012	1.2439
m01478r	cholesterol-ester-7-octade	0.23597	0.40673	3	1.3012	1.2439
m01479r	cholesterol-ester-7-tetrade	0.23597	0.40673	3	1.3012	1.2439
m01480r	cholesterol-ester-8,11,14,17-eico	0.23597	0.40673	3	1.3012	1.2439
m01481r	cholesterol-ester-8,11-eico	0.23597	0.40673	3	1.3012	1.2439
m01482r	cholesterol-ester-9,12,15,18,21-tetra	0.23597	0.40673	3	1.3012	1.2439
m01483r	cholesterol-ester-9,12,15,18-tetraco	0.23597	0.40673	3	1.3012	1.2439
m01484r	cholesterol-ester-9-eicose	0.23597	0.40673	3	1.3012	1.2439
m01485r	cholesterol-ester-9-heptade	0.23597	0.40673	3	1.3012	1.2439
m01486r	cholesterol-ester-9-octa	0.23597	0.40673	3	1.3012	1.2439
m01487r	cholesterol-ester-9-tetrade	0.23597	0.40673	3	1.3012	1.2439
m01488r	cholesterol-ester-arach	0.23597	0.40673	3	1.3012	1.2439
m01489r	cholesterol-ester-cis-vac	0.23597	0.40673	3	1.3012	1.2439
m01490r	cholesterol-ester-dihomo-gamma	0.23597	0.40673	3	1.3012	1.2439
m01491r	cholesterol-ester-docosa	0.23597	0.40673	3	1.3012	1.2439
m01492r	cholesterol-ester-eico	0.23597	0.40673	3	1.3012	1.2439
m01493r	cholesterol-ester-gamma-lin	0.23597	0.40673	3	1.3012	1.2439
m01494r	cholesterol-ester-heneico	0.23597	0.40673	3	1.3012	1.2439
m01495r	cholesterol-ester-hepta	0.23597	0.40673	3	1.3012	1.2439
m01496r	cholesterol-ester-hexacosa	0.23597	0.40673	3	1.3012	1.2439
m01497r	cholesterol-ester-hexecose	0.23597	0.40673	3	1.3012	1.2439
m01498r	cholesterol-ester-laur	0.23597	0.40673	3	1.3012	1.2439
m01499r	cholesterol-ester-lin	0.23597	0.40673	3	1.3012	1.2439
m01500r	cholesterol-ester-linolen	0.23597	0.40673	3	1.3012	1.2439
m01501r	cholesterol-ester-myrist	0.23597	0.40673	3	1.3012	1.2439
m01502r	cholesterol-ester-nanode	0.23597	0.40673	3	1.3012	1.2439
m01503r	cholesterol-ester-ol	0.23597	0.40673	3	1.3012	1.2439
m01504r	cholesterol-ester-palm	0.23597	0.40673	3	1.3012	1.2439
m01505r	cholesterol-ester-palmn	0.23597	0.40673	3	1.3012	1.2439
m01506r	cholesterol-ester-penta	0.23597	0.40673	3	1.3012	1.2439
m01507r	cholesterol-ester-stea	0.23597	0.40673	3	1.3012	1.2439
m01508r	cholesterol-ester-tetraco	0.23597	0.40673	3	1.3012	1.2439
m01509r	cholesterol-ester-trico	0.23597	0.40673	3	1.3012	1.2439
m01510r	cholesterol-ester-tridec	0.23597	0.40673	3	1.3012	1.2439
m01868g	G00020	0.23368	0.40762	4	1.2698	0.6949
m02512g	n3m2masn	0.23368	0.40762	4	1.2698	0.6949
m00737c	3,5-diiodo-L-thyronine-4-O-sulfate	0.2294	0.40928	2	1.336	0.9078
m00829c	3-monoiodo-L-thyronine-4-O-sulfate	0.2294	0.40928	2	1.336	0.9078
m02340c	L-arginyl-tRNA(arg)	0.22849	0.40963	17	1.173	1.3961
m03064c	tRNA(arg)	0.22849	0.40963	17	1.173	1.3961
m01910l	galactose	0.22784	0.40989	9	1.2036	0.92658
m00219c	[pyruvate dehydrogenase (acetyl transferring)]	0.22667	0.41034	6	1.2311	1.6626
m00220c	[pyruvate dehydrogenase (acetyl transferring)]-phosphate	0.22667	0.41034	6	1.2311	1.6626
m01255p	acetoacetyl-CoA	0.22398	0.41139	4	1.2622	0.87016
m03101c	tyrosine	0.22183	0.41222	20	1.1648	1.5266
m01374c	benzo[a]pyrene	0.2195	0.41313	1	1.437	0
m01374s	benzo[a]pyrene	0.2195	0.41313	1	1.437	0
m01395s	bile-PC pool	0.2195	0.41313	1	1.437	0
m02684s	PC-LD pool	0.2195	0.41313	1	1.437	0
m02036c	guanidinoacetate	0.21372	0.41538	2	1.3189	1.2052
m02510g	n2m2nmasn	0.20888	0.41727	1	1.4205	0
m01169c	6-phospho-D-gluconate	0.20556	0.41857	5	1.2309	1.0688
m02015g	GM3	0.20511	0.41874	3	1.2736	0.21443
m02464m	mercaptopyruvate	0.20393	0.41921	3	1.2725	0.84822
m02634m	O-acetylcarnitine	0.20216	0.41989	4	1.2453	2.1317
m02635m	O-butanoylcarnitine	0.20216	0.41989	4	1.2453	2.1317
m02657m	O-propanoylcarnitine	0.20216	0.41989	4	1.2453	2.1317
m02419c	L-threonyl-tRNA(thr)	0.19901	0.42113	17	1.162	1.3435
m03079c	tRNA(thr)	0.19901	0.42113	17	1.162	1.3435
m00915c	3-phosphopolynucleotide	0.19842	0.42136	1	1.4042	0
m03106c	UDP	0.19792	0.42155	78	1.1219	1.368
m03144c	vitamin K epoxide	0.19636	0.42216	1	1.401	0
m01261p	acetyl-CoA	0.19632	0.42218	7	1.203	1.5446
m02387c	linoleate	0.19513	0.42264	24	1.1514	1.4346
m00202c	[protein]-L-isoaspartate	0.19324	0.42339	1	1.3961	0
m00203c	[protein]-L-isoaspartate-methyl ester	0.19324	0.42339	1	1.3961	0
m02012l	GM2A	0.19142	0.4241	17	1.1591	1.3378
m02727m	phosphatidate-CL pool	0.19088	0.42431	10	1.1803	2.1838
m01430l	ceramide pool	0.19085	0.42432	7	1.1998	1.4403
m02581m	nicotinamide D-ribonucleotide	0.19001	0.42465	3	1.2601	1.3866
m01962c	glucosamine	0.18895	0.42507	3	1.2592	2.1392
m01420r	carbamoyl-phosphate	0.18889	0.42509	1	1.3893	0
m02578r	NH3	0.18889	0.42509	1	1.3893	0
m01523l	chondroitin sulfate A (GalNAc4S-GlcA), degradation product 5	0.18713	0.42578	7	1.1977	1.7822
m02525l	N-acetylgalactosamine	0.18713	0.42578	7	1.1977	1.7822
m00554r	1-phosphatidyl-1D-myo-inositol-5-phosphate	0.18519	0.42654	8	1.1901	1.565
m01519l	chondroitin sulfate A (GalNAc4S-GlcA), degradation product 1	0.18109	0.42815	4	1.229	1.3383
m01526l	chondroitin sulfate B - dermatan sulfate (IdoA2S-GalNAc4S), degradation product 1	0.18109	0.42815	4	1.229	1.3383
m01020s	4-nitrophenyl-phosphate	0.18052	0.42837	6	1.202	1.4399
m02754s	PNP	0.18052	0.42837	6	1.202	1.4399
m02445c	maltodecaose	0.18047	0.42839	1	1.3762	0
m02445s	maltodecaose	0.18047	0.42839	1	1.3762	0
m02446c	maltoheptaose	0.18047	0.42839	1	1.3762	0
m02446s	maltoheptaose	0.18047	0.42839	1	1.3762	0
m02447c	maltohexaose	0.18047	0.42839	1	1.3762	0
m02447s	maltohexaose	0.18047	0.42839	1	1.3762	0
m02448c	maltononaose	0.18047	0.42839	1	1.3762	0
m02448s	maltononaose	0.18047	0.42839	1	1.3762	0
m02449c	maltopentaose	0.18047	0.42839	1	1.3762	0
m02449s	maltopentaose	0.18047	0.42839	1	1.3762	0
m02451c	maltotetraose	0.18047	0.42839	1	1.3762	0
m02451s	maltotetraose	0.18047	0.42839	1	1.3762	0
m00748p	3alpha,7alpha,12alpha-trihydroxy-5beta-24-oxocholestanoyl-CoA	0.1794	0.42881	4	1.2277	0.63387
m03160l	GM4	0.17694	0.42978	3	1.2484	2.6917
m01252g	acetate	0.17487	0.43059	4	1.2242	1.4991
m01841c	fructose-1,6-bisphosphate	0.17208	0.43169	6	1.1966	1.5747
m00157c	(R)-3-hydroxybutanoate	0.17108	0.43208	6	1.196	1.2056
m00157s	(R)-3-hydroxybutanoate	0.17108	0.43208	6	1.196	1.2056
m00648s	2-hydroxybutyrate	0.17108	0.43208	6	1.196	1.2056
m00671m	2-oxobutyrate	0.17108	0.43208	6	1.196	1.2056
m01253s	acetoacetate	0.17108	0.43208	6	1.196	1.2056
m01256s	acetone	0.17108	0.43208	6	1.196	1.2056
m01716s	D-lactate	0.17108	0.43208	6	1.196	1.2056
m02772s	propanoate	0.17108	0.43208	6	1.196	1.2056
m02819p	pyruvate	0.17108	0.43208	6	1.196	1.2056
m02819s	pyruvate	0.17108	0.43208	6	1.196	1.2056
m02833s	retinoate	0.17108	0.43208	6	1.196	1.2056
m01045c	5,10-methylene-THF	0.16912	0.43285	3	1.2414	0.99885
m00003l	(10Z)-heptadecenoic acid	0.16774	0.43339	2	1.2686	1.7573
m00008l	(11Z,14Z)-eicosadienoic acid	0.16774	0.43339	2	1.2686	1.7573
m00010l	(11Z,14Z,17Z)-eicosatrienoic acid	0.16774	0.43339	2	1.2686	1.7573
m00017l	(13Z)-eicosenoic acid	0.16774	0.43339	2	1.2686	1.7573
m00019l	(13Z)-octadecenoic acid	0.16774	0.43339	2	1.2686	1.7573
m00021l	(13Z,16Z)-docosadienoic acid	0.16774	0.43339	2	1.2686	1.7573
m00094l	(4Z,7Z,10Z,13Z,16Z)-DPA	0.16774	0.43339	2	1.2686	1.7573
m00104l	(6Z,9Z)-octadecadienoic acid	0.16774	0.43339	2	1.2686	1.7573
m00111l	(6Z,9Z,12Z,15Z,18Z)-TPA	0.16774	0.43339	2	1.2686	1.7573
m00114l	(6Z,9Z,12Z,15Z,18Z,21Z)-THA	0.16774	0.43339	2	1.2686	1.7573
m00115l	(7Z)-octadecenoic acid	0.16774	0.43339	2	1.2686	1.7573
m00117l	(7Z)-tetradecenoic acid	0.16774	0.43339	2	1.2686	1.7573
m00128l	(9E)-tetradecenoic acid	0.16774	0.43339	2	1.2686	1.7573
m00132l	(9Z,12Z,15Z,18Z)-TTA	0.16774	0.43339	2	1.2686	1.7573
m00135l	(9Z,12Z,15Z,18Z,21Z)-TPA	0.16774	0.43339	2	1.2686	1.7573
m00260l	10,13,16,19-docosatetraenoic acid	0.16774	0.43339	2	1.2686	1.7573
m00265l	10,13,16-docosatriynoic acid	0.16774	0.43339	2	1.2686	1.7573
m00315l	12,15,18,21-tetracosatetraenoic acid	0.16774	0.43339	2	1.2686	1.7573
m00341l	13,16,19-docosatrienoic acid	0.16774	0.43339	2	1.2686	1.7573
m01197l	7-palmitoleic acid	0.16774	0.43339	2	1.2686	1.7573
m01207l	8,11-eicosadienoic acid	0.16774	0.43339	2	1.2686	1.7573
m01235l	9-eicosenoic acid	0.16774	0.43339	2	1.2686	1.7573
m01238l	9-heptadecylenic acid	0.16774	0.43339	2	1.2686	1.7573
m01291l	adrenic acid	0.16774	0.43339	2	1.2686	1.7573
m01362l	arachidonate	0.16774	0.43339	2	1.2686	1.7573
m01373l	behenic acid	0.16774	0.43339	2	1.2686	1.7573
m01432l	cerotic acid	0.16774	0.43339	2	1.2686	1.7573
m01452l	cholesterol-ester-10,13,16,19-docosa	0.16774	0.43339	2	1.2686	1.7573
m01453l	cholesterol-ester-10,13,16-docosa	0.16774	0.43339	2	1.2686	1.7573
m01454l	cholesterol-ester-10-hepta	0.16774	0.43339	2	1.2686	1.7573
m01455l	cholesterol-ester-11,14,17-eico	0.16774	0.43339	2	1.2686	1.7573
m01456l	cholesterol-ester-11,14-eicosa	0.16774	0.43339	2	1.2686	1.7573
m01457l	cholesterol-ester-11-docose	0.16774	0.43339	2	1.2686	1.7573
m01458l	cholesterol-ester-11-eico	0.16774	0.43339	2	1.2686	1.7573
m01459l	cholesterol-ester-12,15,18,21-tetracosa	0.16774	0.43339	2	1.2686	1.7573
m01460l	cholesterol-ester-13,16,19-doco	0.16774	0.43339	2	1.2686	1.7573
m01461l	cholesterol-ester-13,16-docosa	0.16774	0.43339	2	1.2686	1.7573
m01462l	cholesterol-ester-13-docose	0.16774	0.43339	2	1.2686	1.7573
m01463l	cholesterol-ester-13-eicose	0.16774	0.43339	2	1.2686	1.7573
m01464l	cholesterol-ester-13-octade	0.16774	0.43339	2	1.2686	1.7573
m01465l	cholesterol-ester-15-tetra	0.16774	0.43339	2	1.2686	1.7573
m01466l	cholesterol-ester-4,7,10,13,16,19-doco	0.16774	0.43339	2	1.2686	1.7573
m01467l	cholesterol-ester-4,7,10,13,16-docosa	0.16774	0.43339	2	1.2686	1.7573
m01468l	cholesterol-ester-5,8,11,14,17-eico	0.16774	0.43339	2	1.2686	1.7573
m01469l	cholesterol-ester-5,8,11-eico	0.16774	0.43339	2	1.2686	1.7573
m01470l	cholesterol-ester-5-tetra	0.16774	0.43339	2	1.2686	1.7573
m01471l	cholesterol-ester-6,9,12,15,18,21-tetra	0.16774	0.43339	2	1.2686	1.7573
m01472l	cholesterol-ester-6,9,12,15,18-tetraco	0.16774	0.43339	2	1.2686	1.7573
m01473l	cholesterol-ester-6,9,12,15-octa	0.16774	0.43339	2	1.2686	1.7573
m01474l	cholesterol-ester-6,9-octa	0.16774	0.43339	2	1.2686	1.7573
m01475l	cholesterol-ester-7,10,13,16,19-docosa	0.16774	0.43339	2	1.2686	1.7573
m01476l	cholesterol-ester-7,10,13,16-docosa	0.16774	0.43339	2	1.2686	1.7573
m01477l	cholesterol-ester-7-hexa	0.16774	0.43339	2	1.2686	1.7573
m01478l	cholesterol-ester-7-octade	0.16774	0.43339	2	1.2686	1.7573
m01479l	cholesterol-ester-7-tetrade	0.16774	0.43339	2	1.2686	1.7573
m01480l	cholesterol-ester-8,11,14,17-eico	0.16774	0.43339	2	1.2686	1.7573
m01481l	cholesterol-ester-8,11-eico	0.16774	0.43339	2	1.2686	1.7573
m01482l	cholesterol-ester-9,12,15,18,21-tetra	0.16774	0.43339	2	1.2686	1.7573
m01483l	cholesterol-ester-9,12,15,18-tetraco	0.16774	0.43339	2	1.2686	1.7573
m01484l	cholesterol-ester-9-eicose	0.16774	0.43339	2	1.2686	1.7573
m01485l	cholesterol-ester-9-heptade	0.16774	0.43339	2	1.2686	1.7573
m01486l	cholesterol-ester-9-octa	0.16774	0.43339	2	1.2686	1.7573
m01487l	cholesterol-ester-9-tetrade	0.16774	0.43339	2	1.2686	1.7573
m01488l	cholesterol-ester-arach	0.16774	0.43339	2	1.2686	1.7573
m01489l	cholesterol-ester-cis-vac	0.16774	0.43339	2	1.2686	1.7573
m01490l	cholesterol-ester-dihomo-gamma	0.16774	0.43339	2	1.2686	1.7573
m01491l	cholesterol-ester-docosa	0.16774	0.43339	2	1.2686	1.7573
m01492l	cholesterol-ester-eico	0.16774	0.43339	2	1.2686	1.7573
m01493l	cholesterol-ester-gamma-lin	0.16774	0.43339	2	1.2686	1.7573
m01494l	cholesterol-ester-heneico	0.16774	0.43339	2	1.2686	1.7573
m01495l	cholesterol-ester-hepta	0.16774	0.43339	2	1.2686	1.7573
m01496l	cholesterol-ester-hexacosa	0.16774	0.43339	2	1.2686	1.7573
m01497l	cholesterol-ester-hexecose	0.16774	0.43339	2	1.2686	1.7573
m01498l	cholesterol-ester-laur	0.16774	0.43339	2	1.2686	1.7573
m01499l	cholesterol-ester-lin	0.16774	0.43339	2	1.2686	1.7573
m01500l	cholesterol-ester-linolen	0.16774	0.43339	2	1.2686	1.7573
m01501l	cholesterol-ester-myrist	0.16774	0.43339	2	1.2686	1.7573
m01502l	cholesterol-ester-nanode	0.16774	0.43339	2	1.2686	1.7573
m01503l	cholesterol-ester-ol	0.16774	0.43339	2	1.2686	1.7573
m01504l	cholesterol-ester-palm	0.16774	0.43339	2	1.2686	1.7573
m01505l	cholesterol-ester-palmn	0.16774	0.43339	2	1.2686	1.7573
m01506l	cholesterol-ester-penta	0.16774	0.43339	2	1.2686	1.7573
m01507l	cholesterol-ester-stea	0.16774	0.43339	2	1.2686	1.7573
m01508l	cholesterol-ester-tetraco	0.16774	0.43339	2	1.2686	1.7573
m01509l	cholesterol-ester-trico	0.16774	0.43339	2	1.2686	1.7573
m01510l	cholesterol-ester-tridec	0.16774	0.43339	2	1.2686	1.7573
m01582l	cis-cetoleic acid	0.16774	0.43339	2	1.2686	1.7573
m01583l	cis-erucic acid	0.16774	0.43339	2	1.2686	1.7573
m01584l	cis-gondoic acid	0.16774	0.43339	2	1.2686	1.7573
m01585l	cis-vaccenic acid	0.16774	0.43339	2	1.2686	1.7573
m01689l	DHA	0.16774	0.43339	2	1.2686	1.7573
m01696l	dihomo-gamma-linolenate	0.16774	0.43339	2	1.2686	1.7573
m01741l	DPA	0.16774	0.43339	2	1.2686	1.7573
m01771l	eicosanoate	0.16774	0.43339	2	1.2686	1.7573
m01778l	elaidate	0.16774	0.43339	2	1.2686	1.7573
m01784l	EPA	0.16774	0.43339	2	1.2686	1.7573
m01932l	gamma-linolenate	0.16774	0.43339	2	1.2686	1.7573
m02053l	henicosanoic acid	0.16774	0.43339	2	1.2686	1.7573
m02344l	lauric acid	0.16774	0.43339	2	1.2686	1.7573
m02385l	lignocerate	0.16774	0.43339	2	1.2686	1.7573
m02387l	linoleate	0.16774	0.43339	2	1.2686	1.7573
m02389l	linolenate	0.16774	0.43339	2	1.2686	1.7573
m02399c	lipoyllysine	0.16774	0.43339	2	1.2686	1.7573
m02456l	margaric acid	0.16774	0.43339	2	1.2686	1.7573
m02457l	mead acid	0.16774	0.43339	2	1.2686	1.7573
m02494l	myristic acid	0.16774	0.43339	2	1.2686	1.7573
m02564l	nervonic acid	0.16774	0.43339	2	1.2686	1.7573
m02613l	nonadecylic acid	0.16774	0.43339	2	1.2686	1.7573
m02646l	oleate	0.16774	0.43339	2	1.2686	1.7573
m02648l	omega-3-arachidonic acid	0.16774	0.43339	2	1.2686	1.7573
m02674l	palmitate	0.16774	0.43339	2	1.2686	1.7573
m02675l	palmitolate	0.16774	0.43339	2	1.2686	1.7573
m02690l	pentadecylic acid	0.16774	0.43339	2	1.2686	1.7573
m02745l	physeteric acid	0.16774	0.43339	2	1.2686	1.7573
m02938l	stearate	0.16774	0.43339	2	1.2686	1.7573
m02939l	stearidonic acid	0.16774	0.43339	2	1.2686	1.7573
m03045l	tricosanoic acid	0.16774	0.43339	2	1.2686	1.7573
m03051l	tridecylic acid	0.16774	0.43339	2	1.2686	1.7573
m03153l	ximenic acid	0.16774	0.43339	2	1.2686	1.7573
m01303m	agmatine	0.16439	0.43471	2	1.2649	0.42366
m03114g	UMP	0.16337	0.43511	7	1.1837	1.2239
m02848c	RNA-3-terminal-phosphate	0.16317	0.43519	2	1.2636	1.3913
m02849c	RNA-terminal-2,3-cyclic-phosphate	0.16317	0.43519	2	1.2636	1.3913
m01410s	butyrate	0.1625	0.43545	13	1.1576	1.1523
m00754p	3alpha,7alpha-dihydroxy-24-oxo-5beta-cholestanoyl coa	0.16195	0.43567	3	1.235	0.77612
m02200c	K+	0.15381	0.43888	36	1.1278	1.6951
m03171n	N6-acetyl-L-lysine	0.15303	0.43919	11	1.1584	1.3808
m03172n	acetylated histone	0.15303	0.43919	11	1.1584	1.3808
m03173n	deacetylated histone	0.15303	0.43919	11	1.1584	1.3808
m00758m	3alpha,7alpha-dihydroxy-5beta-cholestanate	0.14653	0.44175	4	1.2022	0.85187
m02927r	sphinganine	0.1446	0.44251	1	1.3203	0
m02929r	sphingosine	0.1446	0.44251	1	1.3203	0
m00941c	4,4-dimethyl-5alpha-cholesta-8,14,24-trien-3beta-ol	0.14346	0.44296	3	1.2185	2.7883
m00942c	4,4-dimethyl-5alpha-cholesta-8,14-dien-3-beta-ol	0.14346	0.44296	3	1.2185	2.7883
m01428c	CDP-ethanolamine	0.14182	0.44361	3	1.217	1.2985
m00168m	(R)-S-lactoylglutathione	0.14088	0.44398	2	1.2392	0.7511
m01162c	6-hydroxymelatonin-sulfate	0.13568	0.44604	19	1.1382	1.2214
m01947c	GD3	0.13123	0.4478	3	1.2076	0.13043
m02033c	GT3	0.13123	0.4478	3	1.2076	0.13043
m02914c	sn-glycerol-3-phosphate	0.13071	0.448	10	1.1507	1.9445
m01362c	arachidonate	0.12999	0.44829	27	1.1277	1.3973
m01779r	em2emgacpail heparan sulfate	0.12871	0.4488	10	1.1497	1.4388
m00216c	[protein]-S-methyl-L-cysteine	0.12841	0.44891	1	1.2951	0
m01719c	DNA containing 6-O-methylguanine	0.12841	0.44891	1	1.2951	0
m01720c	DNA containing guanine	0.12841	0.44891	1	1.2951	0
m00789c	3-hydroxy-N6,N6,N6-trimethyl-L-lysine	0.12689	0.44951	2	1.224	0.55854
m01244c	9-O-acetylated-GD3	0.12374	0.45076	1	1.2878	0
m01244g	9-O-acetylated-GD3	0.12374	0.45076	1	1.2878	0
m01245c	9-O-acetylated-GT3	0.12374	0.45076	1	1.2878	0
m01245g	9-O-acetylated-GT3	0.12374	0.45076	1	1.2878	0
m01261g	acetyl-CoA	0.12374	0.45076	1	1.2878	0
m01988c	glycocholate	0.12239	0.45129	4	1.1835	1.2629
m01988s	glycocholate	0.12239	0.45129	4	1.1835	1.2629
m02026s	GSH	0.12081	0.45192	17	1.1326	1.507
m01554g	chondroitin sulfate E (GalNAc4,6diS-GlcA) proteoglycan	0.12081	0.45192	1	1.2832	0
m01732r	dolichyl-diphosphate	0.12076	0.45194	8	1.1549	2.0386
m01682s	D-glucitol	0.11859	0.4528	7	1.1575	0.79627
m02770m	proline	0.11847	0.45285	6	1.1627	1.341
m01716m	D-lactate	0.11804	0.45302	3	1.1958	0.53642
m00292c	11-cis-retinyl-palmitate	0.11676	0.45352	4	1.1791	1.2005
m00535c	1-lysolecithin pool	0.11676	0.45352	4	1.1791	1.2005
m02041n	H2O2	0.1154	0.45406	1	1.2748	0
m02631n	O2-	0.1154	0.45406	1	1.2748	0
m01531g	chondroitin sulfate B (IdoA2S-GalNAc4s), precursor 5	0.11528	0.45411	4	1.178	1.7697
m01324g	alpha-GalNAc-globoside	0.11201	0.45541	1	1.2695	0
m00919c	3-sulfinylpyruvic acid	0.10771	0.45711	1	1.2628	0
m01513s	choline	0.10699	0.4574	7	1.1508	2.0401
m00516c	1-alkyl-2-lysoglycerol-3-phosphocholine	0.10523	0.4581	4	1.1702	2.1067
m01985c	glycinamide	0.10504	0.45817	1	1.2586	0
m02668c	oxytocin 1-8	0.10504	0.45817	1	1.2586	0
m02669c	oxytocin	0.10504	0.45817	1	1.2586	0
m02574c	N-formimino-L-glutamate	0.10218	0.45931	2	1.1969	3.2231
m02438c	m7G(5')pppR-RNA	0.10089	0.45982	2	1.1955	3.2236
m00663m	2-methylbutyryl-CoA	0.093562	0.46273	5	1.153	1.8218
m01638s	D-alanine	0.093506	0.46275	3	1.1739	1.3069
m02832c	retinal	0.092505	0.46315	11	1.1301	1.7388
m01285r	ADP	0.091629	0.4635	8	1.139	1.5853
m02969r	testosterone	0.090442	0.46397	13	1.1266	1.4556
m02374m	L-glutamate 5-semialdehyde	0.090332	0.46401	3	1.171	0.54498
m01580c	cis-aconitate	0.089574	0.46431	1	1.2345	0
m02335c	L-alanyl-tRNA(ala)	0.089174	0.46447	16	1.1227	1.4593
m03063c	tRNA(ala)	0.089174	0.46447	16	1.1227	1.4593
m01349c	apo-[ACP]	0.089126	0.46449	1	1.2338	0
m01424s	CDP	0.088439	0.46476	2	1.1819	1.2259
m01623s	CTP	0.088439	0.46476	2	1.1819	1.2259
m02193s	ITP	0.088439	0.46476	2	1.1819	1.2259
m03130s	UTP	0.088439	0.46476	2	1.1819	1.2259
m03124c	urocanate	0.087245	0.46524	5	1.1486	1.3066
m02984c	thiamin-PP	0.086324	0.4656	5	1.1479	1.4773
m01977m	glutaryl-CoA	0.0852	0.46605	7	1.138	1.5319
m02845c	ribose-5-phosphate	0.083655	0.46667	13	1.1237	1.4447
m02751g	Pi	0.08212	0.46728	4	1.1523	0.85854
m02433r	m3gacpail heparan sulfate	0.081861	0.46738	9	1.1281	1.5244
m02554m	NADP+	0.078851	0.46858	53	1.1045	1.5192
m02183p	isocitrate	0.078323	0.46879	1	1.217	0
m02662c	oxalosuccinate	0.078323	0.46879	1	1.217	0
m02662p	oxalosuccinate	0.078323	0.46879	1	1.217	0
m03037c	trans-4-hydroxy-L-proline	0.076654	0.46945	5	1.1412	1.4982
m03037m	trans-4-hydroxy-L-proline	0.076654	0.46945	5	1.1412	1.4982
m01277c	acyl-CoA-LD-TG3 pool	0.07376	0.4706	3	1.1562	1.7217
m02453g	mannose	0.073426	0.47073	5	1.139	2.225
m00140r	(alpha-D-Glucosyl)3-(alpha-D-mannosyl)8-beta-D-mannosyl-diacetylchitobiosyl-L-asparagine (protein)	0.070318	0.47197	8	1.1273	2.0699
m01279s	adenine	0.067621	0.47304	2	1.1592	0.75423
m02016m	GMP	0.066053	0.47367	1	1.1979	0
m00003s	(10Z)-heptadecenoic acid	0.062484	0.47509	7	1.1247	1.2007
m00008s	(11Z,14Z)-eicosadienoic acid	0.062484	0.47509	7	1.1247	1.2007
m00010s	(11Z,14Z,17Z)-eicosatrienoic acid	0.062484	0.47509	7	1.1247	1.2007
m00017s	(13Z)-eicosenoic acid	0.062484	0.47509	7	1.1247	1.2007
m00019s	(13Z)-octadecenoic acid	0.062484	0.47509	7	1.1247	1.2007
m00021s	(13Z,16Z)-docosadienoic acid	0.062484	0.47509	7	1.1247	1.2007
m00094s	(4Z,7Z,10Z,13Z,16Z)-DPA	0.062484	0.47509	7	1.1247	1.2007
m00104s	(6Z,9Z)-octadecadienoic acid	0.062484	0.47509	7	1.1247	1.2007
m00111s	(6Z,9Z,12Z,15Z,18Z)-TPA	0.062484	0.47509	7	1.1247	1.2007
m00114s	(6Z,9Z,12Z,15Z,18Z,21Z)-THA	0.062484	0.47509	7	1.1247	1.2007
m00115s	(7Z)-octadecenoic acid	0.062484	0.47509	7	1.1247	1.2007
m00117s	(7Z)-tetradecenoic acid	0.062484	0.47509	7	1.1247	1.2007
m00128s	(9E)-tetradecenoic acid	0.062484	0.47509	7	1.1247	1.2007
m00132s	(9Z,12Z,15Z,18Z)-TTA	0.062484	0.47509	7	1.1247	1.2007
m00135s	(9Z,12Z,15Z,18Z,21Z)-TPA	0.062484	0.47509	7	1.1247	1.2007
m00260s	10,13,16,19-docosatetraenoic acid	0.062484	0.47509	7	1.1247	1.2007
m00265s	10,13,16-docosatriynoic acid	0.062484	0.47509	7	1.1247	1.2007
m00315s	12,15,18,21-tetracosatetraenoic acid	0.062484	0.47509	7	1.1247	1.2007
m00341s	13,16,19-docosatrienoic acid	0.062484	0.47509	7	1.1247	1.2007
m01197s	7-palmitoleic acid	0.062484	0.47509	7	1.1247	1.2007
m01207s	8,11-eicosadienoic acid	0.062484	0.47509	7	1.1247	1.2007
m01235s	9-eicosenoic acid	0.062484	0.47509	7	1.1247	1.2007
m01238s	9-heptadecylenic acid	0.062484	0.47509	7	1.1247	1.2007
m01291s	adrenic acid	0.062484	0.47509	7	1.1247	1.2007
m01362s	arachidonate	0.062484	0.47509	7	1.1247	1.2007
m01373s	behenic acid	0.062484	0.47509	7	1.1247	1.2007
m01432s	cerotic acid	0.062484	0.47509	7	1.1247	1.2007
m01582s	cis-cetoleic acid	0.062484	0.47509	7	1.1247	1.2007
m01583s	cis-erucic acid	0.062484	0.47509	7	1.1247	1.2007
m01584s	cis-gondoic acid	0.062484	0.47509	7	1.1247	1.2007
m01585s	cis-vaccenic acid	0.062484	0.47509	7	1.1247	1.2007
m01648s	decanoic acid	0.062484	0.47509	7	1.1247	1.2007
m01696s	dihomo-gamma-linolenate	0.062484	0.47509	7	1.1247	1.2007
m01741s	DPA	0.062484	0.47509	7	1.1247	1.2007
m01771s	eicosanoate	0.062484	0.47509	7	1.1247	1.2007
m01778s	elaidate	0.062484	0.47509	7	1.1247	1.2007
m01784s	EPA	0.062484	0.47509	7	1.1247	1.2007
m01932s	gamma-linolenate	0.062484	0.47509	7	1.1247	1.2007
m02053s	henicosanoic acid	0.062484	0.47509	7	1.1247	1.2007
m02108s	heptylic acid	0.062484	0.47509	7	1.1247	1.2007
m02120s	hexanoic acid	0.062484	0.47509	7	1.1247	1.2007
m02344s	lauric acid	0.062484	0.47509	7	1.1247	1.2007
m02385s	lignocerate	0.062484	0.47509	7	1.1247	1.2007
m02387s	linoleate	0.062484	0.47509	7	1.1247	1.2007
m02389s	linolenate	0.062484	0.47509	7	1.1247	1.2007
m02456s	margaric acid	0.062484	0.47509	7	1.1247	1.2007
m02457s	mead acid	0.062484	0.47509	7	1.1247	1.2007
m02494s	myristic acid	0.062484	0.47509	7	1.1247	1.2007
m02564s	nervonic acid	0.062484	0.47509	7	1.1247	1.2007
m02613s	nonadecylic acid	0.062484	0.47509	7	1.1247	1.2007
m02614s	nonanoic acid	0.062484	0.47509	7	1.1247	1.2007
m02642s	octanoic acid	0.062484	0.47509	7	1.1247	1.2007
m02646s	oleate	0.062484	0.47509	7	1.1247	1.2007
m02648s	omega-3-arachidonic acid	0.062484	0.47509	7	1.1247	1.2007
m02674s	palmitate	0.062484	0.47509	7	1.1247	1.2007
m02675s	palmitolate	0.062484	0.47509	7	1.1247	1.2007
m02690s	pentadecylic acid	0.062484	0.47509	7	1.1247	1.2007
m02745s	physeteric acid	0.062484	0.47509	7	1.1247	1.2007
m02938s	stearate	0.062484	0.47509	7	1.1247	1.2007
m02939s	stearidonic acid	0.062484	0.47509	7	1.1247	1.2007
m03045s	tricosanoic acid	0.062484	0.47509	7	1.1247	1.2007
m03051s	tridecylic acid	0.062484	0.47509	7	1.1247	1.2007
m03117s	undecylic acid	0.062484	0.47509	7	1.1247	1.2007
m03134s	valeric acid	0.062484	0.47509	7	1.1247	1.2007
m03153s	ximenic acid	0.062484	0.47509	7	1.1247	1.2007
m01285s	ADP	0.061254	0.47558	3	1.145	0.86919
m02099c	heptadecanoyl-[ACP]	0.060547	0.47586	2	1.1514	0.22298
m02115c	hexadecanoyl-[ACP]	0.060547	0.47586	2	1.1514	0.22298
m02687c	pentadecanoyl-[ACP]	0.060547	0.47586	2	1.1514	0.22298
m03048c	tridecanoyl-[ACP]	0.060547	0.47586	2	1.1514	0.22298
m02197c	IV3GalNAca-Gb4Cer	0.059084	0.47644	2	1.1498	0.16925
m01306p	AKG	0.059028	0.47646	2	1.1498	0.095097
m01596p	CO2	0.059028	0.47646	2	1.1498	0.095097
m01611l	core 6	0.057754	0.47697	4	1.1334	0.6438
m02270l	keratan sulfate I, degradation product 4	0.057754	0.47697	4	1.1334	0.6438
m02273l	keratan sulfate I, degradation product 5	0.057754	0.47697	4	1.1334	0.6438
m02279l	keratan sulfate II (core 2-linked), degradation product 1	0.057754	0.47697	4	1.1334	0.6438
m02280l	keratan sulfate II (core 2-linked), degradation product 2	0.057754	0.47697	4	1.1334	0.6438
m02288l	keratan sulfate II (core 2-linked)	0.057754	0.47697	4	1.1334	0.6438
m02299l	keratan sulfate II (core 4-linked), degradation product 1	0.057754	0.47697	4	1.1334	0.6438
m02300l	keratan sulfate II (core 4-linked), degradation product 2	0.057754	0.47697	4	1.1334	0.6438
m02303l	keratan sulfate II (core 4-linked)	0.057754	0.47697	4	1.1334	0.6438
m01290s	adrenaline	0.057065	0.47725	1	1.1839	0
m01521l	chondroitin sulfate A (GalNAc4S-GlcA), degradation product 3	0.056458	0.47749	3	1.1408	1.3392
m02696m	PEP	0.05205	0.47924	2	1.1421	0.13068
m02665m	oxidized ferredoxin	0.05078	0.47975	1	1.1741	0
m02828m	reduced ferredoxin	0.05078	0.47975	1	1.1741	0
m02347g	lc4Cer	0.046864	0.48131	5	1.1205	2.4326
m02949c	sulfite	0.044874	0.4821	22	1.1024	1.2044
m02041p	H2O2	0.043858	0.48251	9	1.1084	1.75
m01448c	cholest-5-ene-3beta,7alpha,27-triol	0.043855	0.48251	3	1.1295	1.6239
m03114r	UMP	0.043551	0.48263	10	1.1079	1.0447
m03114m	UMP	0.043231	0.48276	2	1.1325	1.1739
m01317c	alpha tubulin	0.04319	0.48278	2	1.1325	1.7179
m01676c	detyrosinated alpha-tubulin	0.04319	0.48278	2	1.1325	1.7179
m01385c	beta-carotene	0.043035	0.48284	2	1.1323	2.6441
m01597r	CoA	0.039989	0.48405	11	1.1055	1.7803
m02202g	keratan sulfate I biosynthesis, precursor 10	0.039633	0.48419	8	1.1105	1.2206
m02205g	keratan sulfate I biosynthesis, precursor 13	0.039633	0.48419	8	1.1105	1.2206
m02208g	keratan sulfate I biosynthesis, precursor 16	0.039633	0.48419	8	1.1105	1.2206
m02211g	keratan sulfate I biosynthesis, precursor 19	0.039633	0.48419	8	1.1105	1.2206
m02215g	keratan sulfate I biosynthesis, precursor 22	0.039633	0.48419	8	1.1105	1.2206
m02218g	keratan sulfate I biosynthesis, precursor 25	0.039633	0.48419	8	1.1105	1.2206
m02221g	keratan sulfate I biosynthesis, precursor 28	0.039633	0.48419	8	1.1105	1.2206
m02225g	keratan sulfate I biosynthesis, precursor 31	0.039633	0.48419	8	1.1105	1.2206
m02228g	keratan sulfate I biosynthesis, precursor 34	0.039633	0.48419	8	1.1105	1.2206
m02231g	keratan sulfate I biosynthesis, precursor 4	0.039633	0.48419	8	1.1105	1.2206
m02234g	keratan sulfate I biosynthesis, precursor 7	0.039633	0.48419	8	1.1105	1.2206
m02294g	keratan sulfate II (core 4-linked), biosynthesis, precursor 5	0.039633	0.48419	8	1.1105	1.2206
m02297g	keratan sulfate II (core 4-linked), biosynthesis, precursor 8	0.039633	0.48419	8	1.1105	1.2206
m02309g	keratan sulfate II biosynthesis, precursor 5	0.039633	0.48419	8	1.1105	1.2206
m02312g	keratan sulfate II biosynthesis, precursor 8	0.039633	0.48419	8	1.1105	1.2206
m01590c	CMP	0.039176	0.48437	35	1.0972	1.5582
m03109g	UDP-glucuronate	0.038812	0.48452	8	1.1101	1.6057
m01401s	biotin	0.037618	0.485	3	1.1239	2.1153
m00011m	(11Z,14Z,17Z)-eicosatrienoylcarnitine	0.037231	0.48515	5	1.1138	1.8693
m00022m	(13Z,16Z)-docosadienoylcarnitine	0.037231	0.48515	5	1.1138	1.8693
m00092m	(4Z,7Z,10Z,13Z,16Z)-docosapentaenoylcarnitine	0.037231	0.48515	5	1.1138	1.8693
m00100m	(5Z,8Z,11Z)-eicosatrienoylcarnitine	0.037231	0.48515	5	1.1138	1.8693
m00102m	(5Z,8Z,11Z,14Z,17Z)-eicosapentaenoylcarnitine	0.037231	0.48515	5	1.1138	1.8693
m00105m	(6Z,9Z)-octadecadienoylcarnitine	0.037231	0.48515	5	1.1138	1.8693
m00107m	(6Z,9Z,12Z,15Z)-octadecatetraenoylcarnitine	0.037231	0.48515	5	1.1138	1.8693
m00120m	(7Z,10Z,13Z,16Z,19Z)-docosapentaenoylcarnitine	0.037231	0.48515	5	1.1138	1.8693
m00122m	(8Z,11Z)-eicosadienoylcarnitine	0.037231	0.48515	5	1.1138	1.8693
m00124m	(8Z,11Z,14Z,17Z)-eicosatetraenoylcarnitine	0.037231	0.48515	5	1.1138	1.8693
m00126m	(9E)-octadecenoylcarnitine	0.037231	0.48515	5	1.1138	1.8693
m00261m	10,13,16,19-docosatetraenoylcarnitine	0.037231	0.48515	5	1.1138	1.8693
m00263m	10,13,16-docosatrienoylcarnitine	0.037231	0.48515	5	1.1138	1.8693
m00342m	13,16,19-docosatrienoylcarnitine	0.037231	0.48515	5	1.1138	1.8693
m01363m	arachidonyl-carnitine	0.037231	0.48515	5	1.1138	1.8693
m01723m	docosahexaenoylcarnitine	0.037231	0.48515	5	1.1138	1.8693
m01724m	docosanoylcarnitine	0.037231	0.48515	5	1.1138	1.8693
m01726m	docosenoylcarnitine(11)	0.037231	0.48515	5	1.1138	1.8693
m01727m	docosenoylcarnitine	0.037231	0.48515	5	1.1138	1.8693
m01729m	dodecanoylcarnitine	0.037231	0.48515	5	1.1138	1.8693
m01770m	eicosadienoylcarnitine	0.037231	0.48515	5	1.1138	1.8693
m01772m	eicosanoylcarnitine	0.037231	0.48515	5	1.1138	1.8693
m01774m	eicosatrienoylcarnitine	0.037231	0.48515	5	1.1138	1.8693
m01775m	eicosenoylcarnitine(11)	0.037231	0.48515	5	1.1138	1.8693
m01776m	eicosenoylcarnitine(7)	0.037231	0.48515	5	1.1138	1.8693
m01777m	eicosenoylcarnitine(9)	0.037231	0.48515	5	1.1138	1.8693
m01933m	gamma-linolenoylcarnitine	0.037231	0.48515	5	1.1138	1.8693
m02051m	heneicosanoylcarnitine	0.037231	0.48515	5	1.1138	1.8693
m02100m	heptadecanoylcarnitine	0.037231	0.48515	5	1.1138	1.8693
m02102m	heptadecenoylcarnitine(7)	0.037231	0.48515	5	1.1138	1.8693
m02103m	heptadecenoylcarnitine(8)	0.037231	0.48515	5	1.1138	1.8693
m02117m	hexadecenoylcarnitine(9)	0.037231	0.48515	5	1.1138	1.8693
m02388m	linoleic-carnitine	0.037231	0.48515	5	1.1138	1.8693
m02410m	L-oleoylcarnitine	0.037231	0.48515	5	1.1138	1.8693
m02411m	L-palmitoylcarnitine	0.037231	0.48515	5	1.1138	1.8693
m02443m	malonyl-carnitin	0.037231	0.48515	5	1.1138	1.8693
m02611m	nonadecanoylcarnitine	0.037231	0.48515	5	1.1138	1.8693
m02636m	ocosatetraenoylcarnitine	0.037231	0.48515	5	1.1138	1.8693
m02637m	octadecatrienoylcarnitine	0.037231	0.48515	5	1.1138	1.8693
m02638m	octadecenoylcarnitine(11)	0.037231	0.48515	5	1.1138	1.8693
[truncated: 2,529 more rows]

## Sheet: MayoRNASeq TCX
REPORTER METABOLITES USING TEST TYPE: all
ID	NAME	Z-SCORE	P-VALUE	NUMBER OF NEIGHBOURS	AVERAGE Z-SCORE	STD Z-SCORE
m02554n	NADP+	4.4348	4.6072e-06	7	2.5927	1.3373
m02555n	NADPH	4.1953	1.3623e-05	5	2.8455	1.5453
m02039n	H+	3.1064	0.00094674	9	1.8101	1.9388
m02173c	inositol-1-phosphate	3.0563	0.0011203	20	1.3757	0.92316
m01164c	6-lactoyl-5,6,7,8-tetrahydropterin	2.9386	0.0016486	1	4.1582	0
m02978n	tetrahydrobiopterin	2.9386	0.0016486	1	4.1582	0
m02555c	NADPH	2.9013	0.0018579	131	0.84383	1.3068
m02554c	NADP+	2.8952	0.0018947	138	0.83403	1.2988
m02498c	N,N-chitobiosyldiphosphodolichol	2.891	0.0019203	3	2.5935	1.0433
m02039r	H+	2.8798	0.0019898	67	0.96412	1.3229
m01718c	D-myo-inositol-1,4,5-trisphosphate	2.8764	0.0020112	22	1.2869	1.0319
m02946s	sulfate	2.8554	0.0021492	5	2.1069	2.7237
m00527c	1D-myo-inositol-3,4,5,6-tetrakisphosphate	2.8026	0.0025349	1	3.9902	0
m02157c	hypotaurine	2.7967	0.0025814	4	2.2641	1.4877
m02531c	N-acetyl-L-asparagine	2.7881	0.0026508	2	2.9627	0.99201
m02630n	O2	2.7053	0.0034123	5	2.0241	1.7509
m00521c	1D-myo-inositol-1,3,4,5,6-pentakisphosphate	2.6811	0.0036687	8	1.698	1.3362
m01696r	dihomo-gamma-linolenate	2.6626	0.0038773	10	1.5693	1.3423
m01784r	EPA	2.6626	0.0038773	10	1.5693	1.3423
m00028c	(18R)-HEPE	2.6625	0.0038779	3	2.4304	1.9114
m00374c	15(R)-HETE	2.6625	0.0038779	3	2.4304	1.9114
m00374p	15(R)-HETE	2.6625	0.0038779	3	2.4304	1.9114
m00374r	15(R)-HETE	2.6625	0.0038779	3	2.4304	1.9114
m01784n	EPA	2.6625	0.0038779	3	2.4304	1.9114
m00195c	[protein C terminal]-S-farnesyl-L-cysteine-methyl ester	2.6235	0.004352	1	3.7692	0
m01830m	folate	2.6024	0.0046294	2	2.801	0.11278
m00526c	1D-myo-inositol-1,4-bisphosphate	2.5527	0.0053443	18	1.2734	0.94983
m00322c	12-hydroperoxyeicosatetraenoate-glyceryl-ester	2.5056	0.0061124	2	2.7168	2.6105
m00375c	15(R)-HpEPE	2.5056	0.0061124	2	2.7168	2.6105
m00375n	15(R)-HpEPE	2.5056	0.0061124	2	2.7168	2.6105
m00375p	15(R)-HpEPE	2.5056	0.0061124	2	2.7168	2.6105
m00375r	15(R)-HpEPE	2.5056	0.0061124	2	2.7168	2.6105
m01217c	9(S)-HPODE	2.5056	0.0061124	2	2.7168	2.6105
m01243c	9-hydroxyoctadecadienoate	2.5056	0.0061124	2	2.7168	2.6105
m01784p	EPA	2.5056	0.0061124	2	2.7168	2.6105
m02791c	prostaglandin G1	2.5056	0.0061124	2	2.7168	2.6105
m02791r	prostaglandin G1	2.5056	0.0061124	2	2.7168	2.6105
m02792r	prostaglandin G2	2.5056	0.0061124	2	2.7168	2.6105
m02793r	prostaglandin H1	2.5056	0.0061124	2	2.7168	2.6105
m01630m	cytidine	2.4775	0.0066156	1	3.5889	0
m02038m	guanosine	2.4775	0.0066156	1	3.5889	0
m01668s	deoxycytidine	2.4736	0.0066881	2	2.6889	1.2728
m01669s	deoxyguanosine	2.4736	0.0066881	2	2.6889	1.2728
m01673s	deoxyuridine	2.4736	0.0066881	2	2.6889	1.2728
m02996s	thymidine	2.4736	0.0066881	2	2.6889	1.2728
m00683c	3-(acyloxy)acyl group of bacterial toxin	2.471	0.0067377	1	3.5809	0
m00774c	3-hydroxyacyl group of bacterial toxin	2.471	0.0067377	1	3.5809	0
m01013c	4-methyl-2-oxopentanoate	2.4295	0.0075606	18	1.2377	1.1672
m02552r	NAD+	2.3856	0.0085246	36	1.02	1.3076
m02553r	NADH	2.3856	0.0085246	36	1.02	1.3076
m01755n	dUMP	2.3776	0.0087125	1	3.4657	0
m02554r	NADP+	2.3739	0.0088001	34	1.0353	1.3618
m02555r	NADPH	2.3739	0.0088001	34	1.0353	1.3618
m01114c	5-methyltetrahydropteroyltri-L-glutamate	2.3333	0.0098154	1	3.411	0
m02979c	tetrahydropteroyltri-L-glutamate	2.3333	0.0098154	1	3.411	0
m01362r	arachidonate	2.3157	0.010287	17	1.2274	1.4766
m00522c	1D-myo-inositol-1,3,4,5-tetrakisphosphate	2.299	0.010752	9	1.4776	1.394
m01448c	cholest-5-ene-3beta,7alpha,27-triol	2.2897	0.011019	4	1.9507	1.0217
m02978c	tetrahydrobiopterin	2.2701	0.011601	3	2.1502	1.7397
m00516c	1-alkyl-2-lysoglycerol-3-phosphocholine	2.2457	0.012361	4	1.9235	2.1528
m01590n	CMP	2.2073	0.013648	1	3.2554	0
m00194c	[protein C terminal]-S-farnesyl-L-cysteine	2.1862	0.014402	2	2.4388	1.8815
m02445c	maltodecaose	2.1285	0.016648	1	3.1581	0
m02445s	maltodecaose	2.1285	0.016648	1	3.1581	0
m02446c	maltoheptaose	2.1285	0.016648	1	3.1581	0
m02446s	maltoheptaose	2.1285	0.016648	1	3.1581	0
m02447c	maltohexaose	2.1285	0.016648	1	3.1581	0
m02447s	maltohexaose	2.1285	0.016648	1	3.1581	0
m02448c	maltononaose	2.1285	0.016648	1	3.1581	0
m02448s	maltononaose	2.1285	0.016648	1	3.1581	0
m02449c	maltopentaose	2.1285	0.016648	1	3.1581	0
m02449s	maltopentaose	2.1285	0.016648	1	3.1581	0
m02451c	maltotetraose	2.1285	0.016648	1	3.1581	0
m02451s	maltotetraose	2.1285	0.016648	1	3.1581	0
m01029c	4-oxo-9-cis-retinoate	2.1235	0.016854	18	1.149	1.134
m02961c	taurine	2.1231	0.016873	4	1.8477	1.8132
m00339c	13,14-dihydro-15-oxo-lipoxin A4	2.1224	0.016903	17	1.1694	1.1655
m00394c	15-oxo-lipoxin A4	2.1224	0.016903	17	1.1694	1.1655
m00747r	3alpha,7alpha,12alpha,25-tetrahydroxy-5beta-cholestane-24-one	2.1224	0.016903	17	1.1694	1.1655
m01229c	9-cis-4-oxo-13,14-dihydro-retinoate	2.1224	0.016903	17	1.1694	1.1655
m01325c	alpha-hydroxyisocaproic acid	2.1224	0.016903	17	1.1694	1.1655
m03168m	3-oxopropionyl-CoA	2.1224	0.016903	17	1.1694	1.1655
m01668n	deoxycytidine	2.1155	0.017193	3	2.0398	1.4402
m02452c	maltotriose	2.111	0.017387	2	2.3733	1.1099
m02452s	maltotriose	2.111	0.017387	2	2.3733	1.1099
m00626c	2-acetyl-1-alkyl-sn-glycero-3-phosphocholine	2.1089	0.017479	8	1.4485	1.8227
m02040l	H2O	2.1035	0.017711	65	0.85265	1.2665
m03043c	trichloroethanol	2.0698	0.019237	3	2.0072	0.90488
m01087r	5beta-cholestane-3alpha,7alpha,12alpha,24s,25-pentol	2.0528	0.020045	18	1.1285	1.144
m01430l	ceramide pool	2.0496	0.0202	7	1.4836	0.61891
m00365c	14,15-DiHETE	2.0473	0.020316	2	2.3179	0.651
m00365n	14,15-DiHETE	2.0473	0.020316	2	2.3179	0.651
m00380n	15(S)-HPETE	2.0473	0.020316	2	2.3179	0.651
m02362n	leukotriene A4	2.0473	0.020316	2	2.3179	0.651
m02735r	phosphatidylinositol-3,5-bisphosphate	2.0303	0.021161	2	2.3032	0.81486
m02945s	sucrose	2.018	0.021796	2	2.2924	0.99543
m01870g	G00022	2.0176	0.021815	1	3.0213	0
m00970c	4-aminobutyrate	2.0142	0.021995	12	1.2485	0.99432
m00523c	1D-myo-inositol-1,3,4,6-tetrakisphosphate	2.0071	0.022368	2	2.2829	2.4145
m02024g	GQ1balpha	1.9996	0.022773	2	2.2764	0.9883
m02029g	GT1aalpha	1.9996	0.022773	2	2.2764	0.9883
m02450l	maltose	1.9974	0.022891	1	2.9963	0
m02452l	maltotriose	1.9974	0.022891	1	2.9963	0
m01944g	GD1beta	1.9803	0.023834	1	2.9752	0
m02009g	GM1alpha	1.9803	0.023834	1	2.9752	0
m02014g	GM2alpha	1.9803	0.023834	1	2.9752	0
m02018g	GP1c	1.9803	0.023834	1	2.9752	0
m02902g	sialyl(1,3)-sialyl(2,6)-galactosylgloboside	1.9803	0.023834	1	2.9752	0
m02903g	sialyl(2,3)-sialyl(2,6)-galactosylgloboside	1.9803	0.023834	1	2.9752	0
m00759c	3alpha-hydroxy-5alpha-pregnan-20-one	1.9784	0.023942	3	1.9419	1.291
m01064c	5alpha-androstane-3,17-dione	1.9784	0.023942	3	1.9419	1.291
m01064r	5alpha-androstane-3,17-dione	1.9784	0.023942	3	1.9419	1.291
m01177c	7alpha,12alpha-dihydroxy-5beta-cholestan-3-one	1.9784	0.023942	3	1.9419	1.291
m01181c	7alpha-hydroxy-5beta-cholestan-3-one	1.9784	0.023942	3	1.9419	1.291
m01589m	CL pool	1.9688	0.024488	1	2.961	0
m02715m	PG-CL pool	1.9688	0.024488	1	2.961	0
m01651l	de-Fuc form of PA6 (wo peptide linkage)	1.9547	0.025308	2	2.2373	0.88344
m02248l	keratan sulfate I, degradation product 2	1.9547	0.025308	2	2.2373	0.88344
m02509l	n2m2nm	1.9547	0.025308	2	2.2373	0.88344
m00970s	4-aminobutyrate	1.9415	0.026097	6	1.5047	0.8463
m02114p	hexadecanol	1.9296	0.02683	4	1.7281	1.459
m01382l	beta-1,4-mannose-N-acetylglucosamine	1.9236	0.027202	4	1.7244	1.1344
m02453l	mannose	1.9236	0.027202	4	1.7244	1.1344
m01965l	glucose	1.9175	0.02759	3	1.8984	0.99229
m00141l	(alpha-D-mannosyl)2-beta-D-mannosyl-N-acetylglucosamine	1.9154	0.027724	6	1.4916	1.6403
m01123c	5-oxo-12-HETE	1.9101	0.028063	4	1.716	1.2162
m01126c	5-oxo-ETE	1.9101	0.028063	4	1.716	1.2162
m00932c	4-(n-nitrosomethylamino)-1-(3-pyridyl)-1-butanone	1.8972	0.028901	9	1.3122	1.6046
m01840s	fructose	1.8913	0.029292	5	1.5755	1.0258
m01983c	glycerol	1.8889	0.029449	13	1.1786	1.3322
m01380c	benzoate	1.8878	0.029525	3	1.8773	0.041695
m01380r	benzoate	1.8878	0.029525	3	1.8773	0.041695
m01601c	cocaine	1.8878	0.029525	3	1.8773	0.041695
m01601r	cocaine	1.8878	0.029525	3	1.8773	0.041695
m01767c	ecgonine-methyl ester	1.8878	0.029525	3	1.8773	0.041695
m01767r	ecgonine-methyl ester	1.8878	0.029525	3	1.8773	0.041695
m02364r	leukotriene B4	1.8759	0.030337	6	1.4717	1.1561
m01674c	dephospho-CoA	1.8631	0.031223	1	2.8305	0
m01674m	dephospho-CoA	1.8631	0.031223	1	2.8305	0
m01755c	dUMP	1.8589	0.03152	7	1.3949	1.2478
m00918c	3-sulfinoalanine	1.8544	0.031841	7	1.3928	1.7875
m02946c	sulfate	1.8366	0.033134	13	1.1607	2.1598
m01072c	5alpha-pregnane-3,20-dione	1.8237	0.034101	5	1.5382	1.2499
m00005c	(11R)-HPETE	1.8207	0.034323	1	2.7782	0
m00278c	11,12-dihydroxy-(5E,7E,9E,14Z)-eicosatetraenoate	1.8207	0.034323	1	2.7782	0
m01040r	5(S)-HETE	1.8207	0.034323	1	2.7782	0
m01202c	8(S)-HETE	1.8207	0.034323	1	2.7782	0
m01203c	8(S)-HPETE	1.8207	0.034323	1	2.7782	0
m02027r	GSSG	1.8207	0.034323	1	2.7782	0
m01370c	aspartate	1.8132	0.034899	25	0.97733	1.3246
m02063l	heparan sulfate, degradation product 17	1.8084	0.035271	1	2.763	0
m02070l	heparan sulfate, degradation product 23	1.8084	0.035271	1	2.763	0
m00913m	3-phospho-D-glycerate	1.8063	0.035435	1	2.7604	0
m00257m	10,11-dihydro-LTB4	1.7924	0.036534	10	1.2301	0.96908
m00257p	10,11-dihydro-LTB4	1.7924	0.036534	10	1.2301	0.96908
m00585p	20-COOH-LTB4	1.7924	0.036534	10	1.2301	0.96908
m01446c	cholest-5-ene-3beta,7alpha,24(S)-triol	1.7903	0.036702	2	2.0942	0.63602
m02372c	L-fucose-1-phosphate	1.7837	0.037234	3	1.8029	0.31403
m01366c	argininosuccinate	1.7833	0.037271	3	1.8026	0.71399
m01669m	deoxyguanosine	1.7747	0.037972	3	1.7965	1.7887
m01821m	Fe2+	1.7679	0.038537	3	1.7916	1.0717
m01040c	5(S)-HETE	1.7631	0.038938	11	1.1847	1.0218
m00524c	1D-myo-inositol-1,3,4-trisphosphate	1.7612	0.039105	6	1.4141	1.3609
m02541c	N-acetylmuramate	1.7561	0.039538	1	2.6984	0
m02542c	N-acetylmuramoyl-ala	1.7561	0.039538	1	2.6984	0
m02896m	serine	1.7466	0.040356	1	2.6866	0
m00531c	1D-myo-inositol-bisdiphosphate-tetrakisphosphate	1.7313	0.0417	5	1.4872	1.1989
m00531n	1D-myo-inositol-bisdiphosphate-tetrakisphosphate	1.7313	0.0417	5	1.4872	1.1989
m01133n	5-pp-inspP5	1.7313	0.0417	5	1.4872	1.1989
m02492n	myo-inositol-hexakisphosphate	1.7313	0.0417	5	1.4872	1.1989
m00003r	(10Z)-heptadecenoic acid	1.7279	0.042007	8	1.2824	0.93414
m00008r	(11Z,14Z)-eicosadienoic acid	1.7279	0.042007	8	1.2824	0.93414
m00010r	(11Z,14Z,17Z)-eicosatrienoic acid	1.7279	0.042007	8	1.2824	0.93414
m00017r	(13Z)-eicosenoic acid	1.7279	0.042007	8	1.2824	0.93414
m00019r	(13Z)-octadecenoic acid	1.7279	0.042007	8	1.2824	0.93414
m00021r	(13Z,16Z)-docosadienoic acid	1.7279	0.042007	8	1.2824	0.93414
m00094r	(4Z,7Z,10Z,13Z,16Z)-DPA	1.7279	0.042007	8	1.2824	0.93414
m00104r	(6Z,9Z)-octadecadienoic acid	1.7279	0.042007	8	1.2824	0.93414
m00111r	(6Z,9Z,12Z,15Z,18Z)-TPA	1.7279	0.042007	8	1.2824	0.93414
m00114r	(6Z,9Z,12Z,15Z,18Z,21Z)-THA	1.7279	0.042007	8	1.2824	0.93414
m00115r	(7Z)-octadecenoic acid	1.7279	0.042007	8	1.2824	0.93414
m00117r	(7Z)-tetradecenoic acid	1.7279	0.042007	8	1.2824	0.93414
m00128r	(9E)-tetradecenoic acid	1.7279	0.042007	8	1.2824	0.93414
m00132r	(9Z,12Z,15Z,18Z)-TTA	1.7279	0.042007	8	1.2824	0.93414
m00135r	(9Z,12Z,15Z,18Z,21Z)-TPA	1.7279	0.042007	8	1.2824	0.93414
m00260r	10,13,16,19-docosatetraenoic acid	1.7279	0.042007	8	1.2824	0.93414
m00265r	10,13,16-docosatriynoic acid	1.7279	0.042007	8	1.2824	0.93414
m00315r	12,15,18,21-tetracosatetraenoic acid	1.7279	0.042007	8	1.2824	0.93414
m00341r	13,16,19-docosatrienoic acid	1.7279	0.042007	8	1.2824	0.93414
m01197r	7-palmitoleic acid	1.7279	0.042007	8	1.2824	0.93414
m01207r	8,11-eicosadienoic acid	1.7279	0.042007	8	1.2824	0.93414
m01235r	9-eicosenoic acid	1.7279	0.042007	8	1.2824	0.93414
m01238r	9-heptadecylenic acid	1.7279	0.042007	8	1.2824	0.93414
m01291r	adrenic acid	1.7279	0.042007	8	1.2824	0.93414
m01373r	behenic acid	1.7279	0.042007	8	1.2824	0.93414
m01432r	cerotic acid	1.7279	0.042007	8	1.2824	0.93414
m01582r	cis-cetoleic acid	1.7279	0.042007	8	1.2824	0.93414
m01583r	cis-erucic acid	1.7279	0.042007	8	1.2824	0.93414
m01584r	cis-gondoic acid	1.7279	0.042007	8	1.2824	0.93414
m01585r	cis-vaccenic acid	1.7279	0.042007	8	1.2824	0.93414
m01689r	DHA	1.7279	0.042007	8	1.2824	0.93414
m01741r	DPA	1.7279	0.042007	8	1.2824	0.93414
m01771r	eicosanoate	1.7279	0.042007	8	1.2824	0.93414
m01778r	elaidate	1.7279	0.042007	8	1.2824	0.93414
m01932r	gamma-linolenate	1.7279	0.042007	8	1.2824	0.93414
m02053r	henicosanoic acid	1.7279	0.042007	8	1.2824	0.93414
m02344r	lauric acid	1.7279	0.042007	8	1.2824	0.93414
m02385r	lignocerate	1.7279	0.042007	8	1.2824	0.93414
m02389r	linolenate	1.7279	0.042007	8	1.2824	0.93414
m02456r	margaric acid	1.7279	0.042007	8	1.2824	0.93414
m02457r	mead acid	1.7279	0.042007	8	1.2824	0.93414
m02494r	myristic acid	1.7279	0.042007	8	1.2824	0.93414
m02564r	nervonic acid	1.7279	0.042007	8	1.2824	0.93414
m02613r	nonadecylic acid	1.7279	0.042007	8	1.2824	0.93414
m02646r	oleate	1.7279	0.042007	8	1.2824	0.93414
m02648r	omega-3-arachidonic acid	1.7279	0.042007	8	1.2824	0.93414
m02675r	palmitolate	1.7279	0.042007	8	1.2824	0.93414
m02690r	pentadecylic acid	1.7279	0.042007	8	1.2824	0.93414
m02745r	physeteric acid	1.7279	0.042007	8	1.2824	0.93414
m02939r	stearidonic acid	1.7279	0.042007	8	1.2824	0.93414
m03045r	tricosanoic acid	1.7279	0.042007	8	1.2824	0.93414
m03051r	tridecylic acid	1.7279	0.042007	8	1.2824	0.93414
m03153r	ximenic acid	1.7279	0.042007	8	1.2824	0.93414
m01256c	acetone	1.7023	0.044349	7	1.3221	1.2631
m02759n	PPi	1.6996	0.0446	9	1.2309	1.6919
m01690s	DHAP	1.6952	0.045022	2	2.0114	0.38341
m01984s	glycerone	1.6952	0.045022	2	2.0114	0.38341
m02554p	NADP+	1.6914	0.045381	17	1.0402	1.5636
m02555p	NADPH	1.6914	0.045381	17	1.0402	1.5636
m01644n	dCMP	1.6803	0.046449	2	1.9985	1.7775
m01338c	androsterone	1.6771	0.046758	4	1.5721	1.2878
m02511l	n2m2nmn	1.6705	0.047406	4	1.568	1.9363
m02894c	selenophosphate	1.6705	0.047414	2	1.9899	2.5888
m01078c	5beta-cholestan-3alpha,7alpha,12alpha-triol	1.6647	0.047989	4	1.5644	1.2967
m01095c	5beta-cholestane-3alpha,7alpha-diol	1.6647	0.047989	4	1.5644	1.2967
m02082g	heparan sulfate, precursor 10	1.6628	0.048181	4	1.5632	0.83135
m01960g	globotriaosylceramide	1.6599	0.048469	2	1.9807	1.5987
m02674r	palmitate	1.6577	0.048693	10	1.1775	0.90995
m01521l	chondroitin sulfate A (GalNAc4S-GlcA), degradation product 3	1.6541	0.049058	3	1.7103	1.1004
m00625c	27-hydroxycholesterol	1.6447	0.050017	1	2.5609	0
m01184c	7alpha-hydroxypregnenolone	1.6447	0.050017	1	2.5609	0
m01447r	cholest-5-ene-3beta,7alpha,25-triol	1.6447	0.050017	1	2.5609	0
m02040r	H2O	1.644	0.050091	76	0.76302	1.279
m02492c	myo-inositol-hexakisphosphate	1.641	0.050397	10	1.1711	1.4297
m01100m	5-formyl-THF	1.6361	0.050914	2	1.96	2.0603
m02328c	LacCer pool	1.6353	0.05099	12	1.1135	1.4536
m00585c	20-COOH-LTB4	1.6316	0.051387	15	1.0499	1.2487
m00585m	20-COOH-LTB4	1.6316	0.051387	15	1.0499	1.2487
m02362c	leukotriene A4	1.6312	0.051426	6	1.3488	1.0297
m00978c	4-cholesten-7alpha,24(S)-diol-3-one	1.631	0.051446	1	2.544	0
m00979c	4-cholesten-7alpha,27-diol-3-one	1.631	0.051446	1	2.544	0
m01182r	7alpha-hydroxycholest-4-en-3-one	1.631	0.051446	1	2.544	0
m01183r	7alpha-hydroxycholesterol	1.631	0.051446	1	2.544	0
m02346g	lc3Cer	1.629	0.051653	1	2.5415	0
m01994c	glycogenin G7G1	1.6257	0.052005	1	2.5375	0
m03114n	UMP	1.6229	0.052302	2	1.9486	1.8481
m02630r	O2	1.619	0.052726	15	1.0459	1.5995
m01960c	globotriaosylceramide	1.6123	0.05345	6	1.3393	1.6107
m00257c	10,11-dihydro-LTB4	1.6108	0.053607	11	1.1281	0.97956
m01303m	agmatine	1.6098	0.053721	2	1.9371	0.55807
m01102c	5-hydroxyindoleacetaldehyde	1.6066	0.054068	9	1.1926	1.6492
m00521n	1D-myo-inositol-1,3,4,5,6-pentakisphosphate	1.6044	0.054316	6	1.3353	1.135
m03123m	uridine	1.6043	0.054327	3	1.6748	1.7361
m00596p	20-hydroxy-LTE4	1.6023	0.054544	2	1.9306	1.2659
m02912c	sn-glycerol-3-PC	1.5993	0.054882	8	1.2264	0.95571
m01513m	choline	1.5961	0.05523	1	2.5009	0
m00726c	3,4-dihydroxymandelaldehyde	1.5938	0.055485	6	1.33	1.3715
m01700c	dihydrofolate	1.5851	0.056467	4	1.5152	2.0189
m00308c	12(S)-HHT	1.5712	0.058071	1	2.4701	0
m02441c	malonic-dialdehyde	1.5712	0.058071	1	2.4701	0
m02994r	thromboxane A2	1.5712	0.058071	1	2.4701	0
m02394c	lipoic acid	1.5665	0.058612	4	1.5037	0.38452
m02364m	leukotriene B4	1.5631	0.05901	5	1.3946	1.2752
m02947l	sulfatide galactocerebroside	1.5541	0.060076	1	2.4491	0
m02834r	retinol	1.5538	0.060112	10	1.1371	1.244
m01965s	glucose	1.5505	0.060514	18	0.98278	1.1845
m02328g	LacCer pool	1.5477	0.060845	6	1.3068	1.4238
m02488c	molybdopterin	1.5399	0.061792	2	1.8763	0.76427
m02532c	N-acetyl-L-aspartate	1.5365	0.062204	7	1.245	1.5986
m01335c	anandamide	1.5357	0.062304	1	2.4263	0
m02610c	noladin-ether	1.5357	0.062304	1	2.4263	0
m01813l	fatty acid-LD-TG1 pool	1.5341	0.062503	1	2.4243	0
m03089s	tryptophan	1.5334	0.062586	12	1.0771	1.0801
m03101s	tyrosine	1.5334	0.062586	12	1.0771	1.0801
m02943s	succinate	1.5331	0.062624	1	2.4231	0
m01396c	bilirubin	1.5311	0.062868	3	1.6226	1.7916
m01588s	citrulline	1.5218	0.064035	4	1.476	1.6139
m02364c	leukotriene B4	1.52	0.064257	9	1.1569	1.0703
m00669c	2-oxo-3-methylvalerate	1.5126	0.06519	1	2.3978	0
m00824c	3-methyl-2-oxobutyrate	1.5126	0.06519	1	2.3978	0
m00085c	(3S)-hydroxy-docasa-cis,cis-13,16-dienoyl-CoA	1.5121	0.06525	6	1.289	0.86451
m00086c	(3S)-hydroxy-eicosa-cis,cis,cis-11,14,17-trienoyl-CoA	1.5121	0.06525	6	1.289	0.86451
m00087c	(3S)-hydroxy-eicosa-cis,cis-11,14-dienoyl-CoA	1.5121	0.06525	6	1.289	0.86451
m00698c	3(S)-hydroxy-10,13,16-all-cis-docosatrienoyl-CoA	1.5121	0.06525	6	1.289	0.86451
m00699c	3(S)-hydroxy-11-cis-docosenoyl-CoA	1.5121	0.06525	6	1.289	0.86451
m00700c	3(S)-hydroxy-11-cis-eicosenoyl-CoA	1.5121	0.06525	6	1.289	0.86451
m00701c	3(S)-hydroxy-13-cis-docosenoyl-CoA	1.5121	0.06525	6	1.289	0.86451
m00702c	3(S)-hydroxy-13-cis-eicosenoyl-CoA	1.5121	0.06525	6	1.289	0.86451
m00704c	3(S)-hydroxy-3-oxo-eicosadienoyl-CoA	1.5121	0.06525	6	1.289	0.86451
m00707c	3(S)-hydroxy-9-cis-eicosenoyl-CoA	1.5121	0.06525	6	1.289	0.86451
m00708c	3(S)-hydroxy-all-cis-8,11,14,17-eicosatetraenoyl-CoA	1.5121	0.06525	6	1.289	0.86451
m00709c	3(S)-hydroxy-cis-15-tetracosaenoyl-CoA	1.5121	0.06525	6	1.289	0.86451
m00711c	3(S)-hydroxy-docosa-10,13,16,19-all-cis-tetraenoyl-CoA	1.5121	0.06525	6	1.289	0.86451
m00712c	3(S)-hydroxy-docosa-13,16,19-all-cis-trienoyl-CoA	1.5121	0.06525	6	1.289	0.86451
m00713c	3(S)-hydroxy-docosa-7,10,13,16,19-all-cis-pentaenoyl-CoA	1.5121	0.06525	6	1.289	0.86451
m00714c	3(S)-hydroxy-docosa-7,10,13,16-all-cis-tetraenoyl-CoA	1.5121	0.06525	6	1.289	0.86451
m00715c	3(S)-hydroxy-hexacosenoyl-CoA	1.5121	0.06525	6	1.289	0.86451
m00716c	3(S)-hydroxy-tetracosa-12,15,18,21-all-cis-tetraenoyl-CoA	1.5121	0.06525	6	1.289	0.86451
m00718c	3(S)-hydroxy-tetracosa-9,12,15,18,21-all-cis-pentaenoyl-CoA	1.5121	0.06525	6	1.289	0.86451
m00776c	3-hydroxydocosanoyl-CoA	1.5121	0.06525	6	1.289	0.86451
m00777c	3-hydroxyeicosanoyl-CoA	1.5121	0.06525	6	1.289	0.86451
m00778c	3-hydroxyheneicosanoyl-CoA	1.5121	0.06525	6	1.289	0.86451
m00783c	3-hydroxyhexacosanoyl-CoA	1.5121	0.06525	6	1.289	0.86451
m00790c	3-hydroxynonadecanoyl-CoA	1.5121	0.06525	6	1.289	0.86451
m00793c	3-hydroxyoctadecanoyl-CoA	1.5121	0.06525	6	1.289	0.86451
m00800c	3-hydroxytetracosanoyl-CoA	1.5121	0.06525	6	1.289	0.86451
m00802c	3-hydroxytricosanoyl-CoA	1.5121	0.06525	6	1.289	0.86451
m02554m	NADP+	1.5105	0.065461	58	0.7762	1.2938
m01868g	G00020	1.5009	0.066692	4	1.4631	1.7006
m02512g	n3m2masn	1.5009	0.066692	4	1.4631	1.7006
m00941c	4,4-dimethyl-5alpha-cholesta-8,14,24-trien-3beta-ol	1.4964	0.067278	3	1.5978	0.79864
m00942c	4,4-dimethyl-5alpha-cholesta-8,14-dien-3-beta-ol	1.4964	0.067278	3	1.5978	0.79864
m02507g	n2m2masn	1.488	0.068379	6	1.2768	1.4644
m00307r	12(S)-HETE	1.4736	0.0703	3	1.5815	1.356
m02425c	L-xylulose	1.4627	0.07177	2	1.8091	0.046654
m03089c	tryptophan	1.4605	0.072071	17	0.97098	1.0731
m02450s	maltose	1.4561	0.072678	4	1.4355	1.2838
m01133c	5-pp-inspP5	1.4435	0.074442	9	1.1254	1.5087
m01334n	AMP	1.4348	0.075667	1	2.3018	0
m02578n	NH3	1.4348	0.075667	1	2.3018	0
m00553c	1-phosphatidyl-1D-myo-inositol-4-phosphate	1.4286	0.076556	53	0.77277	1.0598
m00004r	(10Z)-heptadecenoyl-CoA	1.412	0.07898	9	1.1124	0.89065
m00006r	(11Z)-docosenoyl-CoA	1.412	0.07898	9	1.1124	0.89065
m00007r	(11Z)-eicosenoyl-CoA	1.412	0.07898	9	1.1124	0.89065
m00009r	(11Z,14Z)-eicosadienoyl-CoA	1.412	0.07898	9	1.1124	0.89065
m00012r	(11Z,14Z,17Z)-eicosatrienoyl-CoA	1.412	0.07898	9	1.1124	0.89065
m00016r	(13Z)-docosenoyl-CoA	1.412	0.07898	9	1.1124	0.89065
m00018r	(13Z)-eicosenoyl-CoA	1.412	0.07898	9	1.1124	0.89065
m00020r	(13Z)-octadecenoyl-CoA	1.412	0.07898	9	1.1124	0.89065
m00023r	(13Z,16Z)-docosadienoyl-CoA	1.412	0.07898	9	1.1124	0.89065
m00025r	(15Z)-tetracosenoyl-CoA	1.412	0.07898	9	1.1124	0.89065
m00093r	(4Z,7Z,10Z,13Z,16Z)-docosapentaenoyl-CoA	1.412	0.07898	9	1.1124	0.89065
m00095r	(4Z,7Z,10Z,13Z,16Z,19Z)-docosahexaenoyl-CoA	1.412	0.07898	9	1.1124	0.89065
m00101r	(5Z,8Z,11Z)-eicosatrienoyl-CoA	1.412	0.07898	9	1.1124	0.89065
m00103r	(5Z,8Z,11Z,14Z,17Z)-eicosapentaenoyl-CoA	1.412	0.07898	9	1.1124	0.89065
m00106r	(6Z,9Z)-octadecadienoyl-CoA	1.412	0.07898	9	1.1124	0.89065
m00108r	(6Z,9Z,12Z,15Z)-octadecatetraenoyl-CoA	1.412	0.07898	9	1.1124	0.89065
m00110r	(6Z,9Z,12Z,15Z,18Z)-tetracosapentaenoyl-CoA	1.412	0.07898	9	1.1124	0.89065
m00113r	(6Z,9Z,12Z,15Z,18Z,21Z)-tetracosahexaenoyl-CoA	1.412	0.07898	9	1.1124	0.89065
m00116r	(7Z)-octadecenoyl-CoA	1.412	0.07898	9	1.1124	0.89065
m00118r	(7Z)-tetradecenoyl-CoA	1.412	0.07898	9	1.1124	0.89065
m00119r	(7Z,10Z,13Z,16Z)-docosatetraenoyl-CoA	1.412	0.07898	9	1.1124	0.89065
m00121r	(7Z,10Z,13Z,16Z,19Z)-docosapentaenoyl-CoA	1.412	0.07898	9	1.1124	0.89065
m00123r	(8Z,11Z)-eicosadienoyl-CoA	1.412	0.07898	9	1.1124	0.89065
m00125r	(8Z,11Z,14Z,17Z)-eicosatetraenoyl-CoA	1.412	0.07898	9	1.1124	0.89065
m00127r	(9E)-octadecenoyl-CoA	1.412	0.07898	9	1.1124	0.89065
m00129r	(9E)-tetradecenoyl-CoA	1.412	0.07898	9	1.1124	0.89065
m00131r	(9Z,12Z,15Z,18Z)-tetracosatetraenoyl-CoA	1.412	0.07898	9	1.1124	0.89065
m00134r	(9Z,12Z,15Z,18Z,21Z)-tetracosapentaenoyl-CoA	1.412	0.07898	9	1.1124	0.89065
m00262r	10,13,16,19-docosatetraenoyl-CoA	1.412	0.07898	9	1.1124	0.89065
m00264r	10,13,16-docosatrienoyl-CoA	1.412	0.07898	9	1.1124	0.89065
m00317r	12,15,18,21-tetracosatetraenoyl-CoA	1.412	0.07898	9	1.1124	0.89065
m00343r	13,16,19-docosatrienoyl-CoA	1.412	0.07898	9	1.1124	0.89065
m01141r	5-tetradecenoyl-CoA	1.412	0.07898	9	1.1124	0.89065
m01191r	7-hexadecenoyl-CoA	1.412	0.07898	9	1.1124	0.89065
m01236r	9-eicosenoyl-CoA	1.412	0.07898	9	1.1124	0.89065
m01237r	9-heptadecenoyl-CoA	1.412	0.07898	9	1.1124	0.89065
m01364r	arachidonyl-CoA	1.412	0.07898	9	1.1124	0.89065
m01586r	cis-vaccenoyl-CoA	1.412	0.07898	9	1.1124	0.89065
m01697r	dihomo-gamma-linolenoyl-CoA	1.412	0.07898	9	1.1124	0.89065
m01725r	docosanoyl-CoA	1.412	0.07898	9	1.1124	0.89065
m01773r	eicosanoyl-CoA	1.412	0.07898	9	1.1124	0.89065
m01934r	gamma-linolenoyl-CoA	1.412	0.07898	9	1.1124	0.89065
m02052r	heneicosanoyl-CoA	1.412	0.07898	9	1.1124	0.89065
m02101r	heptadecanoyl-CoA	1.412	0.07898	9	1.1124	0.89065
m02110r	hexacosanoyl-CoA	1.412	0.07898	9	1.1124	0.89065
m02112r	hexacosenoyl-CoA	1.412	0.07898	9	1.1124	0.89065
m02345r	lauroyl-CoA	1.412	0.07898	9	1.1124	0.89065
m02390r	linolenoyl-CoA	1.412	0.07898	9	1.1124	0.89065
m02391r	linoleoyl-CoA	1.412	0.07898	9	1.1124	0.89065
m02495r	myristoyl-CoA	1.412	0.07898	9	1.1124	0.89065
m02612r	nonadecanoyl-CoA	1.412	0.07898	9	1.1124	0.89065
m02647r	oleoyl-CoA	1.412	0.07898	9	1.1124	0.89065
m02677r	palmitoleoyl-CoA	1.412	0.07898	9	1.1124	0.89065
m02678r	palmitoyl-CoA	1.412	0.07898	9	1.1124	0.89065
m02689r	pentadecanoyl-CoA	1.412	0.07898	9	1.1124	0.89065
m02971r	tetracosanoyl-CoA	1.412	0.07898	9	1.1124	0.89065
m03047r	tricosanoyl-CoA	1.412	0.07898	9	1.1124	0.89065
m03050r	tridecanoyl-CoA	1.412	0.07898	9	1.1124	0.89065
m02450c	maltose	1.4118	0.078998	3	1.5374	1.6469
m01252c	acetate	1.4081	0.079547	35	0.82461	1.4334
m00242c	1,2-dibromoethane	1.4061	0.079846	1	2.2663	0
m00974c	4-bromophenol	1.4061	0.079846	1	2.2663	0
m00975c	4-bromophenol-2,3-epoxide	1.4061	0.079846	1	2.2663	0
m00992c	4-hydroxy-4-(methylnitrosoamino)-1-(3-pyridinyl)-1-butanone	1.4061	0.079846	1	2.2663	0
m01019c	4-nitrocatechol	1.4061	0.079846	1	2.2663	0
m02171s	inositol	1.4011	0.080589	3	1.5298	1.2689
m02736c	phosphatidylinositol-4,5-bisphosphate	1.4006	0.080661	34	0.82895	1.0992
m02751n	Pi	1.3982	0.081026	6	1.2317	1.2416
m01522l	chondroitin sulfate A (GalNAc4S-GlcA), degradation product 4	1.3918	0.081986	7	1.1777	1.3767
m01524l	chondroitin sulfate A (GalNAc4S-GlcA), free chain	1.3918	0.081986	7	1.1777	1.3767
m01529l	chondroitin sulfate B - dermatan sulfate (IdoA2S-GalNAc4S), free chain	1.3918	0.081986	7	1.1777	1.3767
m01562l	chondroitin sulfate E (GalNAc4,6diS-GlcA), free chain	1.3918	0.081986	7	1.1777	1.3767
m02929l	sphingosine	1.389	0.082423	2	1.7449	0.96087
m00258c	10,11-dihydro-LTB4-CoA	1.3828	0.083362	7	1.1736	0.95258
m00258r	10,11-dihydro-LTB4-CoA	1.3828	0.083362	7	1.1736	0.95258
m00582c	20-CoA-20-oxo-LTB4	1.3828	0.083362	7	1.1736	0.95258
m00582r	20-CoA-20-oxo-LTB4	1.3828	0.083362	7	1.1736	0.95258
m01120c	5-oxo-12(R)-hydroxy-eicosa-(8E,10E,14Z)-trienoyl-CoA	1.3828	0.083362	7	1.1736	0.95258
m01120r	5-oxo-12(R)-hydroxy-eicosa-(8E,10E,14Z)-trienoyl-CoA	1.3828	0.083362	7	1.1736	0.95258
m01122c	5-oxo-12(S)-hydroxy-eicosa-(8E,10E,14Z)-trienoyl-CoA	1.3828	0.083362	7	1.1736	0.95258
m01122r	5-oxo-12(S)-hydroxy-eicosa-(8E,10E,14Z)-trienoyl-CoA	1.3828	0.083362	7	1.1736	0.95258
m02322m	L-2-aminoadipate	1.3827	0.083378	2	1.7395	2.4189
m00217c	[protein]-tyrosine-O-sulfate	1.3791	0.083939	2	1.7363	0.57136
m01797c	ethanolamine	1.378	0.0841	13	1.0033	1.8615
m01383c	beta-alanine	1.3738	0.084748	14	0.98553	1.2611
m01338r	androsterone	1.3714	0.08512	4	1.3831	1.5363
m00607c	23S,25,26-trihydroxyvitamin D3	1.366	0.085968	3	1.5047	1.5005
m00607m	23S,25,26-trihydroxyvitamin D3	1.366	0.085968	3	1.5047	1.5005
m00608c	23s,25-dihydroxyvitamin D3	1.366	0.085968	3	1.5047	1.5005
m00608m	23s,25-dihydroxyvitamin D3	1.366	0.085968	3	1.5047	1.5005
m00611c	24-oxo-1alpha,23,25-trihydroxyvitamin D3	1.366	0.085968	3	1.5047	1.5005
m00611m	24-oxo-1alpha,23,25-trihydroxyvitamin D3	1.366	0.085968	3	1.5047	1.5005
m00612c	24-oxo-1alpha,25-dihydroxyvitamin D3	1.366	0.085968	3	1.5047	1.5005
m00612m	24-oxo-1alpha,25-dihydroxyvitamin D3	1.366	0.085968	3	1.5047	1.5005
m00621c	25-hydroxyvitamin D3-26,23-lactol	1.366	0.085968	3	1.5047	1.5005
m00621m	25-hydroxyvitamin D3-26,23-lactol	1.366	0.085968	3	1.5047	1.5005
m00622c	25-hydroxyvitamin D3-26,23-lactone	1.366	0.085968	3	1.5047	1.5005
m00622m	25-hydroxyvitamin D3-26,23-lactone	1.366	0.085968	3	1.5047	1.5005
m01416c	calcitetrol	1.366	0.085968	3	1.5047	1.5005
m01416m	calcitetrol	1.366	0.085968	3	1.5047	1.5005
m00307c	12(S)-HETE	1.3633	0.086391	8	1.1235	1.4489
m00923c	3-ureidopropionate	1.3616	0.086656	2	1.7211	1.3882
m03130c	UTP	1.3593	0.087019	82	0.71616	1.2993
m02913c	sn-glycerol-3-PE	1.3571	0.087376	7	1.1616	1.0131
m02724s	phenylalanine	1.3562	0.087522	14	0.97971	1.2917
m02555m	NADPH	1.3521	0.088171	57	0.75238	1.2924
m00947c	4,6-dihydroxyquinoline	1.351	0.08834	2	1.7119	2.2044
m01105c	5-hydroxykynurenamine	1.351	0.08834	2	1.7119	2.2044
m03088c	tryptamine	1.351	0.08834	2	1.7119	2.2044
m02384l	L-iduronic acid	1.3477	0.088879	2	1.709	1.4906
m00549c	1-organyl-2-lyso-sn-glycero-3-phosphocholine	1.3425	0.089723	14	0.97518	1.6134
m02366r	leukotriene C4	1.3397	0.090169	4	1.3635	1.1501
m02367c	leukotriene C5	1.3397	0.090169	4	1.3635	1.1501
m02552n	NAD+	1.3344	0.091033	4	1.3602	1.4442
m01867r	G00007	1.3302	0.09173	2	1.6938	0.086989
m00030c	(1aalpha,2beta,3alpha,11calpha)-1a,2,3,11c-tetrahydro-6,11-dimethylbenzo[6,7]phenanthro[3,4-b]oxirene-2,3-diol	1.3202	0.093384	1	2.1603	0
m00228c	1,1-dichloroethylene	1.3202	0.093384	1	2.1603	0
m00545c	1-nitronaphthalene	1.3202	0.093384	1	2.1603	0
m00951c	4-[(hydroxymethyl)nitrosoamino]-1-(3-pyridinyl)-1-butanone	1.3202	0.093384	1	2.1603	0
m01174c	7,12-dimethylbenz[a]anthracene	1.3202	0.093384	1	2.1603	0
m01196c	7-hydroxymethyl-12-methylbenz[a]anthracene	1.3202	0.093384	1	2.1603	0
m01241c	9-hydroxybenzo[a]pyrene	1.3202	0.093384	1	2.1603	0
m01242c	9-hydroxybenzo[a]pyrene-4,5-oxide	1.3202	0.093384	1	2.1603	0
m01296c	aflatoxin B1	1.3202	0.093384	1	2.1603	0
m01300c	aflatoxin M1	1.3202	0.093384	1	2.1603	0
m01301c	aflatoxin M1-8,9-epoxide	1.3202	0.093384	1	2.1603	0
m01302c	aflatoxin Q1	1.3202	0.093384	1	2.1603	0
m01376c	benzo[a]pyrene-7,8-dihydrodiol-9,10-oxide	1.3202	0.093384	1	2.1603	0
m01379c	benzo[a]pyrene-9,10-oxide	1.3202	0.093384	1	2.1603	0
m01403c	bromobenzene	1.3202	0.093384	1	2.1603	0
m01441c	chloral	1.3202	0.093384	1	2.1603	0
m02460c	melatonin	1.3202	0.093384	1	2.1603	0
m02556c	naphthalene	1.3202	0.093384	1	2.1603	0
m02954c	TAG epoxide	1.3202	0.093384	1	2.1603	0
m02832c	retinal	1.3167	0.09397	12	0.99992	1.2158
m02832r	retinal	1.3167	0.09397	12	0.99992	1.2158
m00799m	3-hydroxypropionyl-CoA	1.2998	0.096843	20	0.88949	1.2975
m02716c	PGH3	1.2869	0.099066	5	1.2423	2.0498
m02716n	PGH3	1.2869	0.099066	5	1.2423	2.0498
m02793c	prostaglandin H1	1.2869	0.099066	5	1.2423	2.0498
m01356c	apoC-lys	1.2852	0.099354	1	2.1171	0
m01402c	biotinyl-5-AMP	1.2852	0.099354	1	2.1171	0
m01673c	deoxyuridine	1.2833	0.099698	8	1.0886	1.43
m01652l	de-Fuc form of PA6	1.2739	0.10135	3	1.4389	0.72768
m02237l	keratan sulfate I, degradation product 1	1.2739	0.10135	3	1.4389	0.72768
m01042c	5(S)-HPETE	1.269	0.10221	7	1.1207	0.82143
m00157c	(R)-3-hydroxybutanoate	1.2649	0.10296	6	1.1647	1.3063
m00157s	(R)-3-hydroxybutanoate	1.2649	0.10296	6	1.1647	1.3063
m00648s	2-hydroxybutyrate	1.2649	0.10296	6	1.1647	1.3063
m00671m	2-oxobutyrate	1.2649	0.10296	6	1.1647	1.3063
m01253s	acetoacetate	1.2649	0.10296	6	1.1647	1.3063
m01256s	acetone	1.2649	0.10296	6	1.1647	1.3063
m01716s	D-lactate	1.2649	0.10296	6	1.1647	1.3063
m02772s	propanoate	1.2649	0.10296	6	1.1647	1.3063
m02819p	pyruvate	1.2649	0.10296	6	1.1647	1.3063
m02819s	pyruvate	1.2649	0.10296	6	1.1647	1.3063
m02833s	retinoate	1.2649	0.10296	6	1.1647	1.3063
m01755m	dUMP	1.2634	0.10323	6	1.164	1.3941
m01093c	5beta-cholestane-3alpha,7alpha,26-triol	1.2627	0.10334	3	1.431	1.2451
m02738l	phosphocholine	1.262	0.10347	4	1.3155	0.60633
m02908l	SM pool	1.262	0.10347	4	1.3155	0.60633
m02931c	sphingosylphosphorylcholine	1.262	0.10347	4	1.3155	0.60633
m00309c	12(S)-HPETE	1.2618	0.1035	6	1.1632	1.077
m00309p	12(S)-HPETE	1.2618	0.1035	6	1.1632	1.077
m00309r	12(S)-HPETE	1.2618	0.1035	6	1.1632	1.077
m01040m	5(S)-HETE	1.2618	0.1035	6	1.1632	1.077
m01170c	6-pyruvoyltetrahydropterin	1.2592	0.10397	2	1.632	3.5725
m01170n	6-pyruvoyltetrahydropterin	1.2592	0.10397	2	1.632	3.5725
m03123s	uridine	1.2537	0.10498	4	1.3103	1.9134
m02527l	N-acetylglucosamine	1.2525	0.10519	7	1.113	1.5676
m03121m	urea	1.2523	0.10522	2	1.626	0.11808
m01590m	CMP	1.2473	0.10615	2	1.6216	1.8942
m00485c	1-acylglycerol-3P-LD-PC pool	1.2439	0.10676	9	1.0432	1.4218
m00486c	1-acylglycerol-3P-LD-PE pool	1.2439	0.10676	9	1.0432	1.4218
m00487c	1-acylglycerol-3P-LD-PI pool	1.2439	0.10676	9	1.0432	1.4218
m00488c	1-acylglycerol-3P-LD-PS pool	1.2439	0.10676	9	1.0432	1.4218
m00489c	1-acylglycerol-3P-LD-SM pool	1.2439	0.10676	9	1.0432	1.4218
m01285r	ADP	1.2432	0.1069	7	1.1086	0.91598
m01519l	chondroitin sulfate A (GalNAc4S-GlcA), degradation product 1	1.2412	0.10727	4	1.3026	1.7649
m01526l	chondroitin sulfate B - dermatan sulfate (IdoA2S-GalNAc4S), degradation product 1	1.2412	0.10727	4	1.3026	1.7649
m00585r	20-COOH-LTB4	1.2381	0.10784	12	0.97191	1.2979
m00586p	20-COOH-LTE4	1.2381	0.10784	12	0.97191	1.2979
m01388c	beta-D-glucose	1.2369	0.10806	6	1.1507	1.8618
m01830c	folate	1.2326	0.10886	3	1.4094	2.4116
m00074c	(2E,7Z,10Z,13Z,16Z)-docosapentaenoyl-CoA	1.2312	0.10913	5	1.2116	0.94303
m00003l	(10Z)-heptadecenoic acid	1.2265	0.11001	1	2.0446	0
m00008l	(11Z,14Z)-eicosadienoic acid	1.2265	0.11001	1	2.0446	0
m00010l	(11Z,14Z,17Z)-eicosatrienoic acid	1.2265	0.11001	1	2.0446	0
m00017l	(13Z)-eicosenoic acid	1.2265	0.11001	1	2.0446	0
m00019l	(13Z)-octadecenoic acid	1.2265	0.11001	1	2.0446	0
m00021l	(13Z,16Z)-docosadienoic acid	1.2265	0.11001	1	2.0446	0
m00094l	(4Z,7Z,10Z,13Z,16Z)-DPA	1.2265	0.11001	1	2.0446	0
m00104l	(6Z,9Z)-octadecadienoic acid	1.2265	0.11001	1	2.0446	0
m00111l	(6Z,9Z,12Z,15Z,18Z)-TPA	1.2265	0.11001	1	2.0446	0
m00114l	(6Z,9Z,12Z,15Z,18Z,21Z)-THA	1.2265	0.11001	1	2.0446	0
m00115l	(7Z)-octadecenoic acid	1.2265	0.11001	1	2.0446	0
m00117l	(7Z)-tetradecenoic acid	1.2265	0.11001	1	2.0446	0
m00128l	(9E)-tetradecenoic acid	1.2265	0.11001	1	2.0446	0
m00132l	(9Z,12Z,15Z,18Z)-TTA	1.2265	0.11001	1	2.0446	0
m00135l	(9Z,12Z,15Z,18Z,21Z)-TPA	1.2265	0.11001	1	2.0446	0
m00260l	10,13,16,19-docosatetraenoic acid	1.2265	0.11001	1	2.0446	0
m00265l	10,13,16-docosatriynoic acid	1.2265	0.11001	1	2.0446	0
m00315l	12,15,18,21-tetracosatetraenoic acid	1.2265	0.11001	1	2.0446	0
m00341l	13,16,19-docosatrienoic acid	1.2265	0.11001	1	2.0446	0
m01197l	7-palmitoleic acid	1.2265	0.11001	1	2.0446	0
m01207l	8,11-eicosadienoic acid	1.2265	0.11001	1	2.0446	0
m01235l	9-eicosenoic acid	1.2265	0.11001	1	2.0446	0
m01238l	9-heptadecylenic acid	1.2265	0.11001	1	2.0446	0
m01291l	adrenic acid	1.2265	0.11001	1	2.0446	0
m01362l	arachidonate	1.2265	0.11001	1	2.0446	0
m01373l	behenic acid	1.2265	0.11001	1	2.0446	0
m01432l	cerotic acid	1.2265	0.11001	1	2.0446	0
m01452l	cholesterol-ester-10,13,16,19-docosa	1.2265	0.11001	1	2.0446	0
m01453l	cholesterol-ester-10,13,16-docosa	1.2265	0.11001	1	2.0446	0
m01454l	cholesterol-ester-10-hepta	1.2265	0.11001	1	2.0446	0
m01455l	cholesterol-ester-11,14,17-eico	1.2265	0.11001	1	2.0446	0
m01456l	cholesterol-ester-11,14-eicosa	1.2265	0.11001	1	2.0446	0
m01457l	cholesterol-ester-11-docose	1.2265	0.11001	1	2.0446	0
m01458l	cholesterol-ester-11-eico	1.2265	0.11001	1	2.0446	0
m01459l	cholesterol-ester-12,15,18,21-tetracosa	1.2265	0.11001	1	2.0446	0
m01460l	cholesterol-ester-13,16,19-doco	1.2265	0.11001	1	2.0446	0
m01461l	cholesterol-ester-13,16-docosa	1.2265	0.11001	1	2.0446	0
m01462l	cholesterol-ester-13-docose	1.2265	0.11001	1	2.0446	0
m01463l	cholesterol-ester-13-eicose	1.2265	0.11001	1	2.0446	0
m01464l	cholesterol-ester-13-octade	1.2265	0.11001	1	2.0446	0
m01465l	cholesterol-ester-15-tetra	1.2265	0.11001	1	2.0446	0
m01466l	cholesterol-ester-4,7,10,13,16,19-doco	1.2265	0.11001	1	2.0446	0
m01467l	cholesterol-ester-4,7,10,13,16-docosa	1.2265	0.11001	1	2.0446	0
m01468l	cholesterol-ester-5,8,11,14,17-eico	1.2265	0.11001	1	2.0446	0
m01469l	cholesterol-ester-5,8,11-eico	1.2265	0.11001	1	2.0446	0
m01470l	cholesterol-ester-5-tetra	1.2265	0.11001	1	2.0446	0
m01471l	cholesterol-ester-6,9,12,15,18,21-tetra	1.2265	0.11001	1	2.0446	0
m01472l	cholesterol-ester-6,9,12,15,18-tetraco	1.2265	0.11001	1	2.0446	0
m01473l	cholesterol-ester-6,9,12,15-octa	1.2265	0.11001	1	2.0446	0
m01474l	cholesterol-ester-6,9-octa	1.2265	0.11001	1	2.0446	0
m01475l	cholesterol-ester-7,10,13,16,19-docosa	1.2265	0.11001	1	2.0446	0
m01476l	cholesterol-ester-7,10,13,16-docosa	1.2265	0.11001	1	2.0446	0
m01477l	cholesterol-ester-7-hexa	1.2265	0.11001	1	2.0446	0
m01478l	cholesterol-ester-7-octade	1.2265	0.11001	1	2.0446	0
m01479l	cholesterol-ester-7-tetrade	1.2265	0.11001	1	2.0446	0
m01480l	cholesterol-ester-8,11,14,17-eico	1.2265	0.11001	1	2.0446	0
m01481l	cholesterol-ester-8,11-eico	1.2265	0.11001	1	2.0446	0
m01482l	cholesterol-ester-9,12,15,18,21-tetra	1.2265	0.11001	1	2.0446	0
m01483l	cholesterol-ester-9,12,15,18-tetraco	1.2265	0.11001	1	2.0446	0
m01484l	cholesterol-ester-9-eicose	1.2265	0.11001	1	2.0446	0
m01485l	cholesterol-ester-9-heptade	1.2265	0.11001	1	2.0446	0
m01486l	cholesterol-ester-9-octa	1.2265	0.11001	1	2.0446	0
m01487l	cholesterol-ester-9-tetrade	1.2265	0.11001	1	2.0446	0
m01488l	cholesterol-ester-arach	1.2265	0.11001	1	2.0446	0
m01489l	cholesterol-ester-cis-vac	1.2265	0.11001	1	2.0446	0
m01490l	cholesterol-ester-dihomo-gamma	1.2265	0.11001	1	2.0446	0
m01491l	cholesterol-ester-docosa	1.2265	0.11001	1	2.0446	0
m01492l	cholesterol-ester-eico	1.2265	0.11001	1	2.0446	0
m01493l	cholesterol-ester-gamma-lin	1.2265	0.11001	1	2.0446	0
m01494l	cholesterol-ester-heneico	1.2265	0.11001	1	2.0446	0
m01495l	cholesterol-ester-hepta	1.2265	0.11001	1	2.0446	0
m01496l	cholesterol-ester-hexacosa	1.2265	0.11001	1	2.0446	0
m01497l	cholesterol-ester-hexecose	1.2265	0.11001	1	2.0446	0
m01498l	cholesterol-ester-laur	1.2265	0.11001	1	2.0446	0
m01499l	cholesterol-ester-lin	1.2265	0.11001	1	2.0446	0
m01500l	cholesterol-ester-linolen	1.2265	0.11001	1	2.0446	0
m01501l	cholesterol-ester-myrist	1.2265	0.11001	1	2.0446	0
m01502l	cholesterol-ester-nanode	1.2265	0.11001	1	2.0446	0
m01503l	cholesterol-ester-ol	1.2265	0.11001	1	2.0446	0
m01504l	cholesterol-ester-palm	1.2265	0.11001	1	2.0446	0
m01505l	cholesterol-ester-palmn	1.2265	0.11001	1	2.0446	0
m01506l	cholesterol-ester-penta	1.2265	0.11001	1	2.0446	0
m01507l	cholesterol-ester-stea	1.2265	0.11001	1	2.0446	0
m01508l	cholesterol-ester-tetraco	1.2265	0.11001	1	2.0446	0
m01509l	cholesterol-ester-trico	1.2265	0.11001	1	2.0446	0
m01510l	cholesterol-ester-tridec	1.2265	0.11001	1	2.0446	0
m01582l	cis-cetoleic acid	1.2265	0.11001	1	2.0446	0
m01583l	cis-erucic acid	1.2265	0.11001	1	2.0446	0
m01584l	cis-gondoic acid	1.2265	0.11001	1	2.0446	0
m01585l	cis-vaccenic acid	1.2265	0.11001	1	2.0446	0
m01689l	DHA	1.2265	0.11001	1	2.0446	0
m01696l	dihomo-gamma-linolenate	1.2265	0.11001	1	2.0446	0
m01741l	DPA	1.2265	0.11001	1	2.0446	0
m01771l	eicosanoate	1.2265	0.11001	1	2.0446	0
m01778l	elaidate	1.2265	0.11001	1	2.0446	0
m01784l	EPA	1.2265	0.11001	1	2.0446	0
m01932l	gamma-linolenate	1.2265	0.11001	1	2.0446	0
m02053l	henicosanoic acid	1.2265	0.11001	1	2.0446	0
m02344l	lauric acid	1.2265	0.11001	1	2.0446	0
m02385l	lignocerate	1.2265	0.11001	1	2.0446	0
m02387l	linoleate	1.2265	0.11001	1	2.0446	0
m02389l	linolenate	1.2265	0.11001	1	2.0446	0
m02399c	lipoyllysine	1.2265	0.11001	1	2.0446	0
m02456l	margaric acid	1.2265	0.11001	1	2.0446	0
m02457l	mead acid	1.2265	0.11001	1	2.0446	0
m02494l	myristic acid	1.2265	0.11001	1	2.0446	0
m02564l	nervonic acid	1.2265	0.11001	1	2.0446	0
m02613l	nonadecylic acid	1.2265	0.11001	1	2.0446	0
m02646l	oleate	1.2265	0.11001	1	2.0446	0
m02648l	omega-3-arachidonic acid	1.2265	0.11001	1	2.0446	0
m02674l	palmitate	1.2265	0.11001	1	2.0446	0
m02675l	palmitolate	1.2265	0.11001	1	2.0446	0
m02690l	pentadecylic acid	1.2265	0.11001	1	2.0446	0
m02745l	physeteric acid	1.2265	0.11001	1	2.0446	0
m02938l	stearate	1.2265	0.11001	1	2.0446	0
m02939l	stearidonic acid	1.2265	0.11001	1	2.0446	0
m03045l	tricosanoic acid	1.2265	0.11001	1	2.0446	0
m03051l	tridecylic acid	1.2265	0.11001	1	2.0446	0
m03153l	ximenic acid	1.2265	0.11001	1	2.0446	0
m03058c	tRNA containing 5-aminomethyl-2-thiouridine	1.226	0.1101	1	2.044	0
m03059c	tRNA containing 5-methylaminomethyl-2-thiouridylate	1.226	0.1101	1	2.044	0
m02586c	nicotinate	1.2196	0.1113	2	1.5975	0.75009
m02323g	l2fn2m2masn	1.2194	0.11135	8	1.0607	1.1716
m01618c	cPMP	1.2174	0.11173	2	1.5956	1.1612
m01708c	dimethylglycine	1.2171	0.11179	1	2.033	0
m02661s	oxalate	1.2131	0.11255	3	1.3955	1.6919
m02026c	GSH	1.2089	0.11335	63	0.71987	0.95461
m02897c	serotonin	1.2071	0.11369	5	1.1983	1.2712
m01983m	glycerol	1.2065	0.11381	6	1.1354	1.8438
m02980m	THF	1.2063	0.11385	11	0.97796	1.9321
m01415c	calcidiol	1.2006	0.11495	4	1.2775	1.3067
m01700m	dihydrofolate	1.1997	0.11513	3	1.3859	2.4523
m01420c	carbamoyl-phosphate	1.1905	0.11692	1	2.0002	0
m02559c	N-carbamoyl-L-aspartate	1.1905	0.11692	1	2.0002	0
m00257r	10,11-dihydro-LTB4	1.1728	0.12044	8	1.0404	0.95892
m01950c	GDP-L-fucose	1.1715	0.12069	7	1.0753	0.81146
m02789c	prostaglandin F2alpha	1.1683	0.12134	6	1.1162	0.91878
m01275c	acyl-CoA-LD-SM pool	1.1672	0.12156	13	0.93096	1.3075
m03204c	Trimeric 2-5A	1.167	0.12161	3	1.3626	0.55022
m01282c	adenylosuccinate	1.1668	0.12165	4	1.2566	1.3501
m00013c	(13E)-11alpha-hydroxy-9,15-dioxoprost-13-enoate	1.1661	0.12178	3	1.362	1.211
m00252c	10,11-dihydro-12-epi-LTB4	1.1661	0.12178	3	1.362	1.211
m00252m	10,11-dihydro-12-epi-LTB4	1.1661	0.12178	3	1.362	1.211
m00252p	10,11-dihydro-12-epi-LTB4	1.1661	0.12178	3	1.362	1.211
m00254c	10,11-dihydro-12R-hydroxy-LTC4	1.1661	0.12178	3	1.362	1.211
m00254m	10,11-dihydro-12R-hydroxy-LTC4	1.1661	0.12178	3	1.362	1.211
m00254p	10,11-dihydro-12R-hydroxy-LTC4	1.1661	0.12178	3	1.362	1.211
m00328c	12-oxo-10,11-dihydro-20-COOH-LTB4	1.1661	0.12178	3	1.362	1.211
m00328r	12-oxo-10,11-dihydro-20-COOH-LTB4	1.1661	0.12178	3	1.362	1.211
m00329c	12-oxo-20-carboxy-LTB4	1.1661	0.12178	3	1.362	1.211
m00329r	12-oxo-20-carboxy-LTB4	1.1661	0.12178	3	1.362	1.211
m00334c	12-oxoETE	1.1661	0.12178	3	1.362	1.211
m00381c	15-dehydro-prostaglandin D2	1.1661	0.12178	3	1.362	1.211
m00393c	15-oxoETE	1.1661	0.12178	3	1.362	1.211
m00583c	20-COOH-10,11-dihydro-LTB4	1.1661	0.12178	3	1.362	1.211
m00583m	20-COOH-10,11-dihydro-LTB4	1.1661	0.12178	3	1.362	1.211
m00583p	20-COOH-10,11-dihydro-LTB4	1.1661	0.12178	3	1.362	1.211
m01039c	5(S)-HEPE	1.1661	0.12178	3	1.362	1.211
m01125c	5-oxo-EPE	1.1661	0.12178	3	1.362	1.211
m01171c	6-trans-12-epi-LTB4	1.1661	0.12178	3	1.362	1.211
m01171m	6-trans-12-epi-LTB4	1.1661	0.12178	3	1.362	1.211
m01171p	6-trans-12-epi-LTB4	1.1661	0.12178	3	1.362	1.211
m01172c	6-trans-LTB4	1.1661	0.12178	3	1.362	1.211
m01172m	6-trans-LTB4	1.1661	0.12178	3	1.362	1.211
m01172p	6-trans-LTB4	1.1661	0.12178	3	1.362	1.211
m02364p	leukotriene B4	1.1661	0.12178	3	1.362	1.211
m01606c	coproporphyrinogen III	1.1661	0.12179	2	1.5509	0.30181
m00475m	1-acylglycerol-3P-CL pool	1.1651	0.12198	10	0.98555	1.5168
m01270m	acyl-CoA-CL pool	1.1651	0.12198	10	0.98555	1.5168
m00377c	15(S)-HETE	1.1623	0.12256	8	1.0359	0.93449
m03135c	valine	1.1614	0.12273	19	0.86115	1.2432
m02026r	GSH	1.1587	0.12329	18	0.86916	0.77244
m02363c	leukotriene A5	1.1529	0.12447	2	1.5395	0.47483
m02822c	quinolinate	1.1522	0.12461	1	1.9529	0
m01666s	deoxyadenosine	1.1502	0.12502	3	1.3506	2.4866
m01671s	deoxyinosine	1.1502	0.12502	3	1.3506	2.4866
m01964r	glucosaminyl-acylphosphatidylinositol	1.1495	0.12517	2	1.5365	0.49048
m02040n	H2O	1.1493	0.12522	39	0.75838	1.4643
m02672g	PA6	1.1491	0.12527	2	1.5361	0.70204
m02522c	N-acetyl-D-glucosaminyldiphosphodolichol	1.1462	0.12585	3	1.3478	2.5894
m00554r	1-phosphatidyl-1D-myo-inositol-5-phosphate	1.1429	0.12654	7	1.062	0.97178
m02910c	S-methyl-5-thio-D-ribulose-1-phosphate	1.1421	0.1267	2	1.5301	1.3226
m02794r	prostaglandin H2	1.1396	0.12723	7	1.0605	2.014
m02059l	heparan sulfate, degradation product 13	1.1382	0.12752	2	1.5267	1.0107
m02065l	heparan sulfate, degradation product 19	1.1382	0.12752	2	1.5267	1.0107
m02066l	heparan sulfate, degradation product 2	1.1382	0.12752	2	1.5267	1.0107
m02077l	heparan sulfate, degradation product 7	1.1382	0.12752	2	1.5267	1.0107
m02084g	heparan sulfate, precursor 12	1.1378	0.1276	4	1.2387	1.2974
m02132c	homocarnosine	1.1372	0.12772	3	1.3413	1.0761
m03138c	VI3NeuAc-nLc6Cer	1.1351	0.12816	1	1.9319	0
m03138g	VI3NeuAc-nLc6Cer	1.1351	0.12816	1	1.9319	0
m01415m	calcidiol	1.1342	0.12836	4	1.2364	1.3375
m02794c	prostaglandin H2	1.1327	0.12866	9	0.99745	1.7795
m01252s	acetate	1.1324	0.12874	9	0.9973	1.2885
m01780r	em2emgacpail_prot heparan sulfate	1.1322	0.12877	6	1.0981	0.74971
m02021r	gpi_prot heparan sulfate	1.1322	0.12877	6	1.0981	0.74971
m02443r	malonyl-carnitin	1.1306	0.12911	3	1.3366	0.71273
m02657p	O-propanoylcarnitine	1.1306	0.12911	3	1.3366	0.71273
m01332c	aminoacetone	1.1306	0.12912	3	1.3366	1.6888
m02473c	methylamine	1.1306	0.12912	3	1.3366	1.6888
m02718c	phenethylamine	1.1306	0.12912	3	1.3366	1.6888
m02886c	selenide	1.1303	0.12918	6	1.0971	1.4617
m02749c	phytosphingosine	1.1299	0.12926	2	1.5195	1.2797
m01558l	chondroitin sulfate E (GalNAc4,6diS-GlcA), degradation product 4	1.1296	0.12932	5	1.1556	1.5634
m00929c	4-(methylnitrosamino)-1-(3-pyridyl)-1-butanol	1.1273	0.12981	7	1.0547	1.7561
m02387r	linoleate	1.1264	0.13	14	0.90388	1.233
m01627c	cysteamine	1.1264	0.13001	1	1.921	0
m01942g	GD1alpha	1.125	0.1303	5	1.153	1.2274
m00214c	[protein]-N-ubiquityllysine	1.1225	0.13082	165	0.63849	1.2198
m02763c	pregnenolone	1.121	0.13115	2	1.5117	1.4838
m02914m	sn-glycerol-3-phosphate	1.1195	0.13147	7	1.0511	1.4816
m01796c	ethanol	1.1157	0.13228	3	1.326	1.3777
m02738g	phosphocholine	1.1146	0.1325	1	1.9065	0
m02483r	mgacpail heparan sulfate	1.114	0.13264	4	1.224	0.95148
m01779r	em2emgacpail heparan sulfate	1.1139	0.13265	10	0.96559	0.90041
m02366c	leukotriene C4	1.1138	0.13267	5	1.1469	1.1075
m00599c	20-OH-LTB4	1.1119	0.13308	3	1.3233	1.3812
m00599m	20-OH-LTB4	1.1119	0.13308	3	1.3233	1.3812
m00599r	20-OH-LTB4	1.1119	0.13308	3	1.3233	1.3812
m01679l	D-galactosyl-N-acylsphingosine	1.1112	0.13324	9	0.9886	0.98675
m01257c	acetyl adenylate	1.11	0.13349	1	1.9009	0
m02775c	propinol adenylate	1.11	0.13349	1	1.9009	0
m01058c	5,6-epoxytetraene	1.1072	0.13411	4	1.2197	1.3558
m01058n	5,6-epoxytetraene	1.1072	0.13411	4	1.2197	1.3558
m02184c	isoleucine	1.1059	0.13438	19	0.84541	1.2611
m00600c	20-oxo-LTB4	1.1046	0.13467	7	1.0442	1.6434
m00600m	20-oxo-LTB4	1.1046	0.13467	7	1.0442	1.6434
m00600r	20-oxo-LTB4	1.1046	0.13467	7	1.0442	1.6434
m00601p	20-oxo-LTE4	1.1046	0.13467	7	1.0442	1.6434
m00756c	3alpha,7alpha-dihydroxy-5beta-cholestan-26-al	1.1046	0.13467	7	1.0442	1.6434
m01590g	CMP	1.1005	0.13555	17	0.86302	0.89434
m01592g	CMP-N-acetylneuraminate	1.1005	0.13555	17	0.86302	0.89434
m01629l	cystine	1.0977	0.13618	1	1.8856	0
m01421c	carbonate	1.0939	0.13699	9	0.98148	1.4319
m01421s	carbonate	1.0939	0.13699	9	0.98148	1.4319
m02738c	phosphocholine	1.0898	0.1379	11	0.93471	0.70103
m02362r	leukotriene A4	1.0893	0.13802	1	1.8752	0
m01365s	arginine	1.0876	0.13838	8	1.0033	1.371
m01523l	chondroitin sulfate A (GalNAc4S-GlcA), degradation product 5	1.0843	0.13913	6	1.074	1.4778
m02525l	N-acetylgalactosamine	1.0843	0.13913	6	1.074	1.4778
m02125s	histidine	1.0828	0.13946	15	0.87491	1.2965
m01698c	dihydrobiopterin	1.0808	0.1399	4	1.2034	1.036
m01053c	5,6-dihydroxyindole-2-carboxylate	1.0789	0.14033	1	1.8624	0
m01059c	5,6-indolequinone-2-carboxylate	1.0789	0.14033	1	1.8624	0
m02847c	RNA	1.0778	0.14057	41	0.7396	1.2848
m01052c	5,6-Dihydrouracil	1.0762	0.14092	3	1.2978	1.2252
m00490c	1-acylglycerol-3P-LD-TG1 pool	1.0754	0.14109	10	0.95058	1.3721
m00029c	(18R)-hydroxy-(5Z,8Z,11Z,14Z,16E)-eicosapentaenoic acid	1.075	0.1412	1	1.8576	0
m00373c	15(R)-HEPE	1.075	0.1412	1	1.8576	0
m00373n	15(R)-HEPE	1.075	0.1412	1	1.8576	0
m00373p	15(R)-HEPE	1.075	0.1412	1	1.8576	0
m00373r	15(R)-HEPE	1.075	0.1412	1	1.8576	0
m00380p	15(S)-HPETE	1.075	0.1412	1	1.8576	0
m00380r	15(S)-HPETE	1.075	0.1412	1	1.8576	0
m01038n	5(S),6(S)-epoxy-15(R)-HEPE	1.075	0.1412	1	1.8576	0
m01041c	5(S)-HpEPE	1.075	0.1412	1	1.8576	0
m01041n	5(S)-HpEPE	1.075	0.1412	1	1.8576	0
m01050c	5,15-DiHETE	1.075	0.1412	1	1.8576	0
m01056c	5,6-epoxy,(18R)-HEPE	1.075	0.1412	1	1.8576	0
m02041r	H2O2	1.075	0.1412	1	1.8576	0
m01837c	formylglutathione	1.0655	0.14331	3	1.2902	1.4254
m02133c	homocysteine	1.0649	0.14347	7	1.0257	1.3424
m02170s	inosine	1.0632	0.14384	5	1.119	1.833
m01142r	6-(alpha-D-glucosaminyl)-1D-myo-inositol	1.0617	0.14419	1	1.8411	0
m02733r	phosphatidate-LD-TAG pool	1.0617	0.14419	1	1.8411	0
m01995c	glycogenin G8	1.0563	0.14542	3	1.2835	0.74806
m03124c	urocanate	1.0561	0.14546	5	1.1151	0.38992
m01278p	acylglycerone-phosphate	1.0555	0.14559	1	1.8336	0
m01311p	alkyl-glycerone-3-phosphate	1.0555	0.14559	1	1.8336	0
m02015l	GM3	1.0515	0.1465	6	1.0575	1.6003
m02578c	NH3	1.047	0.14754	45	0.724	1.2854
m02350c	L-cysteate	1.0399	0.14919	5	1.1061	2.2241
m01411c	butyryl-[ACP]	1.0366	0.14996	4	1.1761	0.8122
m01829g	fn2m2masn	1.0316	0.15113	5	1.1016	1.483
m03114g	UMP	1.0309	0.15129	7	1.0099	0.94279
m02125c	histidine	1.0258	0.15248	23	0.79284	1.2376
m01393c	betaine	1.0241	0.1529	3	1.2605	1.078
m02348r	L-carnitine	1.0208	0.15367	4	1.1664	0.67424
m02969c	testosterone	1.0206	0.15372	4	1.1662	0.84581
m01517s	chondroitin sulfate A (GalNAc4S-GlcA) proteoglycan	1.0194	0.15401	1	1.7889	0
m01632s	cytosine	1.0194	0.15401	1	1.7889	0
m02037s	guanine	1.0194	0.15401	1	1.7889	0
m02159s	hypoxanthine	1.0194	0.15401	1	1.7889	0
m02997s	thymine	1.0194	0.15401	1	1.7889	0
m03118s	uracil	1.0194	0.15401	1	1.7889	0
m01520l	chondroitin sulfate A (GalNAc4S-GlcA), degradation product 2	1.0131	0.15551	7	1.0016	1.3626
m01557l	chondroitin sulfate E (GalNAc4,6diS-GlcA), degradation product 3	1.0131	0.15551	7	1.0016	1.3626
m01982m	glycerate	1.0062	0.15716	6	1.0347	1.7875
m01143r	6-(alpha-D-glucosaminyl)-1-phosphatidyl-1D-myo-inositol	1.0009	0.15843	2	1.4072	0.6137
m02016m	GMP	1.0003	0.15857	1	1.7654	0
m01605c	coproporphyrinogen I	0.99947	0.15878	1	1.7644	0
m03127c	uroporphyrinogen I	0.99947	0.15878	1	1.7644	0
m02083g	heparan sulfate, precursor 11	0.99911	0.15887	2	1.4056	0.1262
m01721c	DNA	0.99808	0.15912	26	0.77315	1.2427
m00473c	1-acylglycerol-3P-bile-PC pool	0.99505	0.15986	8	0.96295	1.4979
m01269c	acyl-CoA-bile-PC pool	0.99505	0.15986	8	0.96295	1.4979
m01273c	acyl-CoA-LD-PI pool	0.99505	0.15986	8	0.96295	1.4979
m01274c	acyl-CoA-LD-PS pool	0.99505	0.15986	8	0.96295	1.4979
m00971c	4-androstene-3,17-dione	0.99257	0.16046	2	1.3999	0.48417
m00237c	1,2-diacylglycerol-LD-PI pool	0.99193	0.16062	30	0.75484	1.1055
m01252g	acetate	0.98977	0.16114	4	1.1472	1.2079
m01721n	DNA	0.98921	0.16128	2	1.397	2.2374
m01722c	DNA-5-methylcytosine	0.98921	0.16128	2	1.397	2.2374
m01722n	DNA-5-methylcytosine	0.98921	0.16128	2	1.397	2.2374
m02881n	se-adenosyl-L-selenohomocysteine	0.98921	0.16128	2	1.397	2.2374
m02882n	se-adenosylselenomethionine	0.98921	0.16128	2	1.397	2.2374
m02025g	GQ1c	0.98812	0.16155	2	1.396	2.2333
m01623c	CTP	0.98425	0.1625	62	0.68557	1.2204
m01704c	dihydroneopterin	0.97999	0.16355	1	1.7403	0
m03123c	uridine	0.97903	0.16378	10	0.913	1.9454
m01440c	chloral hydrate	0.97666	0.16437	4	1.1391	1.1703
m00380c	15(S)-HPETE	0.97201	0.16552	13	0.86397	1.278
m02168c	indole-3-acetaldehyde	0.97021	0.16597	7	0.9817	1.768
m02330g	lactoneotetraosylceramide	0.96445	0.16741	5	1.0645	0.75419
m02594g	nLc6Cer	0.96445	0.16741	5	1.0645	0.75419
m02634m	O-acetylcarnitine	0.96325	0.16771	4	1.1308	0.71282
m02635m	O-butanoylcarnitine	0.96325	0.16771	4	1.1308	0.71282
m02657m	O-propanoylcarnitine	0.96325	0.16771	4	1.1308	0.71282
m01393s	betaine	0.96321	0.16772	1	1.7196	0
m01948g	GDP	0.96249	0.1679	7	0.97811	0.72013
m01132c	5-phosphoribosylformylglycinamidine	0.96048	0.16841	2	1.372	0.54704
m02575c	N-formyl-GAR	0.96048	0.16841	2	1.372	0.54704
m03105c	ubiquitin	0.95971	0.1686	219	0.61072	1.2155
m00367c	14-demethyllanosterol	0.95466	0.16988	4	1.1255	1.6932
m00943c	4,4-dimethyl-5alpha-cholesta-8-en-3-beta-ol	0.95466	0.16988	4	1.1255	1.6932
m03175c	ethylmalonyl-CoA	0.95418	0.17	1	1.7085	0
m00965c	4alpha-hydroxytetrahydrobiopterin	0.94688	0.17185	3	1.2054	1.2688
m02770c	proline	0.94157	0.17321	26	0.75942	1.3115
m02470c	methanol	0.9414	0.17325	4	1.1173	1.2204
m01159l	6-deoxy-L-galactose	0.93759	0.17423	2	1.3521	1.0069
m01159s	6-deoxy-L-galactose	0.93759	0.17423	2	1.3521	1.0069
m01652s	de-Fuc form of PA6	0.93759	0.17423	2	1.3521	1.0069
m02237s	keratan sulfate I, degradation product 1	0.93759	0.17423	2	1.3521	1.0069
m02278l	keratan sulfate I	0.93759	0.17423	2	1.3521	1.0069
m02278s	keratan sulfate I	0.93759	0.17423	2	1.3521	1.0069
m02672l	PA6	0.93759	0.17423	2	1.3521	1.0069
m02672s	PA6	0.93759	0.17423	2	1.3521	1.0069
m01078m	5beta-cholestan-3alpha,7alpha,12alpha-triol	0.93408	0.17513	2	1.349	1.2973
m01091c	5beta-cholestane-3alpha,7alpha,12alpha,27,27-pentaol	0.93408	0.17513	2	1.349	1.2973
m01091m	5beta-cholestane-3alpha,7alpha,12alpha,27,27-pentaol	0.93408	0.17513	2	1.349	1.2973
m01092c	5beta-cholestane-3alpha,7alpha,12alpha,27-tetraol	0.93408	0.17513	2	1.349	1.2973
m01092m	5beta-cholestane-3alpha,7alpha,12alpha,27-tetraol	0.93408	0.17513	2	1.349	1.2973
m01448m	cholest-5-ene-3beta,7alpha,27-triol	0.93408	0.17513	2	1.349	1.2973
m03142m	vitamin D3	0.93408	0.17513	2	1.349	1.2973
m01838c	formyl-L-methionyl-peptide	0.93382	0.1752	1	1.6833	0
m02472c	methionyl-peptide	0.93382	0.1752	1	1.6833	0
m00222c	1-(1-alkenyl)-sn-glycero-3-phosphate	0.93364	0.17524	1	1.6831	0
m00224c	1-(1-alkenyl)-sn-glycerol	0.93093	0.17594	1	1.6797	0
m00097s	(5-L-glutamyl)-L-amino acid	0.92934	0.17636	3	1.1929	1.3452
m01111s	5-L-gamma-glutamyl	0.92934	0.17636	3	1.1929	1.3452
m01925c	gamma-glutamyl-3-aminopropiononitrile	0.92934	0.17636	3	1.1929	1.3452
m01926c	gamma-glutamyl-beta-cyanoalanine	0.92934	0.17636	3	1.1929	1.3452
m01974r	glutamate	0.92934	0.17636	3	1.1929	1.3452
m02326c	L-3-cyanoalanine	0.92934	0.17636	3	1.1929	1.3452
m02368c	leukotriene D5	0.92934	0.17636	3	1.1929	1.3452
m02418r	LTD4	0.92934	0.17636	3	1.1929	1.3452
m00635c	2-arachidonoylglycerol	0.9291	0.17642	14	0.83878	1.341
m01371n	ATP	0.92908	0.17642	10	0.89353	1.5404
m00570c	2,3-cyclic-UMP	0.92497	0.17749	1	1.6724	0
m00921c	3-UMP	0.92497	0.17749	1	1.6724	0
m00333c	12-oxo-c-LTB3	0.92291	0.17803	19	0.79354	0.70866
m00333m	12-oxo-c-LTB3	0.92291	0.17803	19	0.79354	0.70866
m00333p	12-oxo-c-LTB3	0.92291	0.17803	19	0.79354	0.70866
m02905g	sialyl-galactosylgloboside	0.91733	0.17948	5	1.0386	1.2301
m01511c	cholesterol-STAR	0.91552	0.17996	7	0.95627	1.6204
m02935c	STAR	0.91552	0.17996	7	0.95627	1.6204
m01930c	gamma-L-glutamyl-L-alanine	0.91421	0.1803	5	1.0369	1.1669
m01285n	ADP	0.91246	0.18076	8	0.92694	1.5379
m02001r	glycophosphatidylinositol-(GPI)-anchored-protein-precursor	0.90473	0.1828	5	1.0316	0.81821
m02022r	gpi_sig	0.90473	0.1828	5	1.0316	0.81821
m02434r	m3gacpail_prot heparan sulfate	0.90473	0.1828	5	1.0316	0.81821
m02462r	mem2emgacpail_prot heparan sulfate	0.90473	0.1828	5	1.0316	0.81821
m02890c	selenohomocysteine	0.90415	0.18296	5	1.0313	1.4769
m01306s	AKG	0.89731	0.18478	9	0.90052	1.4365
m02601c	N-methylhistamine	0.89714	0.18482	3	1.1699	1.8196
m02433r	m3gacpail heparan sulfate	0.89458	0.18551	10	0.88008	0.92445
m02328l	LacCer pool	0.89427	0.18559	7	0.94639	1.4901
m01621c	creatinine	0.89414	0.18562	1	1.6343	0
m01621s	creatinine	0.89414	0.18562	1	1.6343	0
m02035c	guanidine	0.89414	0.18562	1	1.6343	0
m02035s	guanidine	0.89414	0.18562	1	1.6343	0
m02467c	metformin	0.89414	0.18562	1	1.6343	0
m02467s	metformin	0.89414	0.18562	1	1.6343	0
m01706c	dimethylallyl-PP	0.88985	0.18677	4	1.0854	1.3974
m01950g	GDP-L-fucose	0.88824	0.18721	5	1.0225	0.6944
m01869g	G00021	0.88303	0.18861	2	1.3046	2.4278
m01450l	cholesterol	0.88149	0.18903	3	1.1588	0.76715
m02481c	methylthioribose-1p	0.88076	0.18922	2	1.3026	1.6442
m01646c	deamido-NAD	0.88024	0.18937	5	1.0181	1.2683
m01423c	carnosine	0.87849	0.18984	8	0.91214	1.3159
m00198l	[protein]-L-asparagine	0.87657	0.19036	1	1.6126	0
m02510l	n2m2nmasn	0.87657	0.19036	1	1.6126	0
m02513c	N4-(acetyl-beta-D-glucosaminyl)asparagine	0.87657	0.19036	1	1.6126	0
m00646c	2-hydroxy-3-oxopropanoate	0.87341	0.19122	1	1.6087	0
m02403s	L-lactate	0.86963	0.19225	7	0.93493	1.3386
m02444p	malonyl-CoA	0.86621	0.19319	4	1.0708	1.295
m01982c	glycerate	0.86384	0.19384	7	0.93224	1.6541
m01671c	deoxyinosine	0.86206	0.19433	7	0.93142	1.8088
m00205c	[protein]-L-serine	0.86149	0.19448	2	1.2858	0.46776
m02645c	O-D-mannosylprotein	0.86149	0.19448	2	1.2858	0.46776
m02026s	GSH	0.86132	0.19453	18	0.78292	0.9292
m01960l	globotriaosylceramide	0.85689	0.19575	4	1.065	1.7394
m01439l	chitobiose	0.85052	0.19752	3	1.1366	2.123
m01538l	chondroitin sulfate C (GalNAc6S-GlcA), degradation product 5	0.85052	0.19752	3	1.1366	2.123
m01545l	chondroitin sulfate D (GlcNAc6S-GlcA2S), degradation product 2	0.85052	0.19752	3	1.1366	2.123
m01549l	chondroitin sulfate D (GlcNAc6S-GlcA2S), degradation product 6	0.85052	0.19752	3	1.1366	2.123
m01561l	chondroitin sulfate E (GalNAc4,6diS-GlcA), degradation product 7	0.85052	0.19752	3	1.1366	2.123
m02024c	GQ1balpha	0.84813	0.19818	1	1.5775	0
m02029c	GT1aalpha	0.84813	0.19818	1	1.5775	0
m01369m	asparagine	0.84673	0.19857	1	1.5758	0
m02948l	sulfatide	0.84558	0.19889	4	1.0581	1.1412
m02884c	sedoheptulose-7-phosphate	0.84322	0.19955	6	0.95286	0.47416
m01716c	D-lactate	0.83954	0.20058	14	0.80923	1.3648
m02189m	isovaleryl-CoA	0.8381	0.20099	5	0.9949	1.1568
m01394c	betaine_aldehyde	0.83754	0.20114	2	1.265	1.7479
m01394m	betaine_aldehyde	0.83754	0.20114	2	1.265	1.7479
m01151c	6,7-dihydro-5-oxo-12-epi-LTB4	0.83259	0.20254	13	0.81613	1.237
m01151m	6,7-dihydro-5-oxo-12-epi-LTB4	0.83259	0.20254	13	0.81613	1.237
m01151p	6,7-dihydro-5-oxo-12-epi-LTB4	0.83259	0.20254	13	0.81613	1.237
m01151r	6,7-dihydro-5-oxo-12-epi-LTB4	0.83259	0.20254	13	0.81613	1.237
m01152c	6,7-dihydro-5-oxo-LTB4	0.83259	0.20254	13	0.81613	1.237
m01152m	6,7-dihydro-5-oxo-LTB4	0.83259	0.20254	13	0.81613	1.237
m01152p	6,7-dihydro-5-oxo-LTB4	0.83259	0.20254	13	0.81613	1.237
m01152r	6,7-dihydro-5-oxo-LTB4	0.83259	0.20254	13	0.81613	1.237
m00965n	4alpha-hydroxytetrahydrobiopterin	0.83258	0.20254	2	1.2607	1.7892
m02632c	O2-4a-cyclic-tetrahydrobiopterin	0.83258	0.20254	2	1.2607	1.7892
m02632n	O2-4a-cyclic-tetrahydrobiopterin	0.83258	0.20254	2	1.2607	1.7892
m02823c	quinonoid dihydrobiopterin	0.83258	0.20254	2	1.2607	1.7892
m02823n	quinonoid dihydrobiopterin	0.83258	0.20254	2	1.2607	1.7892
m01048c	5,12-DiHETE	0.83036	0.20317	4	1.0487	1.1706
m00326r	12-keto-LTB4	0.82936	0.20345	20	0.7593	0.70656
m02597g	nm2masn	0.82468	0.20478	3	1.1182	0.7883
m01371r	ATP	0.82266	0.20535	17	0.7797	1.3517
m01629c	cystine	0.82222	0.20548	8	0.8876	0.8398
m02812m	putrescine	0.81976	0.20618	1	1.5425	0
m00206c	[protein]-L-tyrosine	0.81606	0.20723	162	0.61014	1.2116
m02557c	naphthalene-1,2-diol	0.81543	0.20741	4	1.0394	2.0903
m00670m	2-oxoadipate	0.81492	0.20756	7	0.9095	1.6652
m02027c	GSSG	0.8128	0.20817	18	0.76885	1.1761
m01099c	5-formiminotetrahydrofolate	0.80963	0.20908	1	1.53	0
m00648c	2-hydroxybutyrate	0.80773	0.20962	7	0.90615	1.3748
m00180c	(S)-dihydroorotate	0.80665	0.20993	2	1.2381	1.0778
m02348c	L-carnitine	0.80638	0.21001	24	0.73358	1.2292
m01261r	acetyl-CoA	0.80517	0.21036	1	1.5245	0
m02444r	malonyl-CoA	0.80517	0.21036	1	1.5245	0
m02634p	O-acetylcarnitine	0.80517	0.21036	1	1.5245	0
m01668c	deoxycytidine	0.80512	0.21038	11	0.82903	1.3446
m00643c	2-hydroxy-3-(4-hydroxyphenyl)propenoate	0.80164	0.21138	1	1.5201	0
m00647c	2-hydroxy-3-phenylpropenoate	0.80164	0.21138	1	1.5201	0
m00818c	3-methoxy-4-hydroxyphenylacetaldehyde	0.79977	0.21192	4	1.0297	1.4968
m00820c	3-methoxy-4-hydroxyphenylglycolaldehyde	0.79977	0.21192	4	1.0297	1.4968
m02476c	methylimidazole-acetaldehyde	0.79977	0.21192	4	1.0297	1.4968
m01836p	formyl-CoA	0.79871	0.21223	1	1.5165	0
m02461r	mem2emgacpail heparan sulfate	0.79445	0.21347	9	0.85818	0.88446
m02833c	retinoate	0.78969	0.21485	14	0.79278	1.2941
m01645c	dCTP	0.78894	0.21507	33	0.69923	1.2831
m01127c	5-oxoproline	0.78775	0.21542	4	1.0223	0.99693
m02085g	heparan sulfate, precursor 13	0.78757	0.21547	5	0.96705	1.9163
m01703m	dihydrolipoylprotein	0.78424	0.21645	4	1.0201	1.7828
m02400m	lipoylprotein	0.78424	0.21645	4	1.0201	1.7828
m02878m	S-aminomethyldihydrolipoamide	0.78424	0.21645	4	1.0201	1.7828
m02879m	S-aminomethyldihydrolipoylprotein	0.78424	0.21645	4	1.0201	1.7828
m02393m	lipoamide	0.78355	0.21665	11	0.82102	1.1785
m00606m	22beta-hydroxycholesterol	0.78293	0.21683	4	1.0193	1.5631
m02398c	lipoyl-AMP	0.78272	0.2169	1	1.4968	0
m00179c	(S)-3-sulfolactate	0.78093	0.21742	2	1.2157	1.9873
m01695g	digalactosylceramidesulfate	0.77654	0.21871	1	1.4892	0
m02334g	lactosylceramide sulfate	0.77654	0.21871	1	1.4892	0
m02681l	PAP	0.77654	0.21871	1	1.4892	0
m02682l	PAPS	0.77654	0.21871	1	1.4892	0
m02809c	psychosine sulfate	0.77654	0.21871	1	1.4892	0
m02810c	psychosine	0.77654	0.21871	1	1.4892	0
m02947g	sulfatide galactocerebroside	0.77654	0.21871	1	1.4892	0
m01374c	benzo[a]pyrene	0.77072	0.22044	2	1.2068	1.3484
m01789c	estrone 3-sulfate	0.7705	0.2205	10	0.83171	1.6133
m01962s	glucosamine	0.7704	0.22053	2	1.2065	1.3886
m02039p	H+	0.76788	0.22128	42	0.67559	1.5414
m01856g	fucfucgalacglcgalacglcgal14acglcgalgluside heparan sulfate	0.76696	0.22155	2	1.2036	0.90602
m01857g	fucgalacgalfucgalacglcgal14acglcgalgluside heparan sulfate	0.76696	0.22155	2	1.2036	0.90602
m01861g	fucosyl-galactosylgloboside	0.76696	0.22155	2	1.2036	0.90602
m01873c	G00038	0.76696	0.22155	2	1.2036	0.90602
m01876c	G00057	0.76696	0.22155	2	1.2036	0.90602
m01878c	G00073	0.76696	0.22155	2	1.2036	0.90602
m01879c	G00074	0.76696	0.22155	2	1.2036	0.90602
m01881c	G00079	0.76696	0.22155	2	1.2036	0.90602
m01907g	galacgalfuc12gal14acglcgalgluside heparan sulfate	0.76696	0.22155	2	1.2036	0.90602
m01908g	galacgalfucgalacglcgal14acglcgalgluside heparan sulfate	0.76696	0.22155	2	1.2036	0.90602
m01958c	globo-H	0.76696	0.22155	2	1.2036	0.90602
m02186c	iso-nLc8Cer	0.76696	0.22155	2	1.2036	0.90602
m02195c	IV2Fuc-Lc4Cer	0.76696	0.22155	2	1.2036	0.90602
m02490c	monofucosyllactoisooctaosylceramide	0.76696	0.22155	2	1.2036	0.90602
m02592c	nLc5Cer(G00051)	0.76696	0.22155	2	1.2036	0.90602
m03091c	type I B glycolipid	0.76696	0.22155	2	1.2036	0.90602
m03092g	type I H glycolipid	0.76696	0.22155	2	1.2036	0.90602
m03094c	type II B antigen	0.76696	0.22155	2	1.2036	0.90602
m03097c	type III H glycolipid	0.76696	0.22155	2	1.2036	0.90602
m03097g	type III H glycolipid	0.76696	0.22155	2	1.2036	0.90602
m02136c	homoserine	0.76499	0.22214	6	0.91355	1.5256
m02136s	homoserine	0.76499	0.22214	6	0.91355	1.5256
m02347g	lc4Cer	0.76301	0.22273	4	1.007	0.61526
m01166c	6-methylmercaptopurine	0.76283	0.22278	1	1.4722	0
m02989c	thiopurine	0.76283	0.22278	1	1.4722	0
m01305c	AIR	0.76105	0.22331	2	1.1984	0.30157
m01159c	6-deoxy-L-galactose	0.75939	0.22381	1	1.468	0
m01288s	ADP-ribose	0.75937	0.22382	2	1.1969	2.1982
m01289c	ADP-ribose-2-phosphate	0.75937	0.22382	2	1.1969	2.1982
m01289s	ADP-ribose-2-phosphate	0.75937	0.22382	2	1.1969	2.1982
m02552s	NAD+	0.75937	0.22382	2	1.1969	2.1982
m02554s	NADP+	0.75937	0.22382	2	1.1969	2.1982
m02583s	nicotinamide	0.75937	0.22382	2	1.1969	2.1982
m02769c	progesterone	0.75713	0.22449	3	1.07	0.95043
m02319c	kynurenine	0.75481	0.22518	5	0.94899	1.5573
m01701m	dihydrolipoamide	0.75391	0.22545	7	0.88113	1.2821
m00765m	3-carboxy-1-hydroxypropyl-ThPP	0.75352	0.22557	3	1.0674	0.81882
m02984m	thiamin-PP	0.75352	0.22557	3	1.0674	0.81882
m02409c	L-octanoylcarnitine	0.74623	0.22776	5	0.94426	1.1202
m02635c	O-butanoylcarnitine	0.74623	0.22776	5	0.94426	1.1202
m02657c	O-propanoylcarnitine	0.74623	0.22776	5	0.94426	1.1202
m00772c	3-deoxy-D-glycero-D-galacto-2-nonulosonic acid-9-phosphate	0.74385	0.22848	1	1.4488	0
m01535l	chondroitin sulfate C (GalNAc6S-GlcA), degradation product 2	0.7426	0.22886	4	0.9944	1.7567
m02139l	hyaluronan biosynthesis, precursor 1	0.7426	0.22886	4	0.9944	1.7567
m02140l	hyaluronan degradation product 1	0.7426	0.22886	4	0.9944	1.7567
m00728c	3,4-dihydroxyphenylacetaldehyde	0.74029	0.22956	5	0.94099	1.3114
m01002c	4-hydroxyphenylacetaldehyde	0.74029	0.22956	5	0.94099	1.3114
m02719c	phenylacetaldehyde	0.74029	0.22956	5	0.94099	1.3114
m02074l	heparan sulfate, degradation product 4	0.73756	0.23039	2	1.178	2.2415
m02929c	sphingosine	0.73737	0.23045	17	0.75412	0.9216
m02727m	phosphatidate-CL pool	0.73649	0.23072	10	0.81845	1.4037
m02348p	L-carnitine	0.73106	0.23237	8	0.84786	0.96324
m02634c	O-acetylcarnitine	0.73036	0.23259	6	0.89615	1.0089
m01665r	dem2emgacpail_prot heparan sulfate	0.72884	0.23305	1	1.4303	0
m01687r	dgpi_prot heparan sulfate	0.72884	0.23305	1	1.4303	0
m01360c	apppA	0.7287	0.23309	2	1.1703	1.1214
m00773m	3-hydroxy-2,6-dimethyl-5-methylene-heptanoyl-CoA	0.72561	0.23404	1	1.4263	0
m01579m	cis-2-methyl-5-isopropylhexa-2,5-dienoyl-CoA	0.72561	0.23404	1	1.4263	0
m03031m	trans-2-methyl-5-isopropylhexa-2,5-dienoyl-CoA	0.72561	0.23404	1	1.4263	0
m02041s	H2O2	0.72428	0.23445	13	0.77897	0.87492
m01365c	arginine	0.72239	0.23503	20	0.72969	1.2665
m01390c	beta-D-mannosyldiacetylchitobiosyldiphosphodolichol	0.71984	0.23581	2	1.1626	1.6598
m01833s	formate	0.71972	0.23585	8	0.84292	1.2682
m00326m	12-keto-LTB4	0.71821	0.23632	21	0.72548	0.86792
m00326p	12-keto-LTB4	0.71821	0.23632	21	0.72548	0.86792
m01066c	5alpha-cholesta-7,24-dien-3beta-ol	0.71698	0.23669	3	1.0413	0.53773
m02343c	lathosterol	0.71698	0.23669	3	1.0413	0.53773
m01436c	chitin(n-1)	0.71629	0.23691	3	1.0408	2.8202
m01437c	chitin	0.71629	0.23691	3	1.0408	2.8202
m01438c	chitin-component	0.71629	0.23691	3	1.0408	2.8202
m00258m	10,11-dihydro-LTB4-CoA	0.71625	0.23692	9	0.82598	1.114
m00258p	10,11-dihydro-LTB4-CoA	0.71625	0.23692	9	0.82598	1.114
m00582m	20-CoA-20-oxo-LTB4	0.71625	0.23692	9	0.82598	1.114
m00582p	20-CoA-20-oxo-LTB4	0.71625	0.23692	9	0.82598	1.114
m00587p	20-COOH-LTE4-CoA	0.71625	0.23692	9	0.82598	1.114
m01120m	5-oxo-12(R)-hydroxy-eicosa-(8E,10E,14Z)-trienoyl-CoA	0.71625	0.23692	9	0.82598	1.114
m01120p	5-oxo-12(R)-hydroxy-eicosa-(8E,10E,14Z)-trienoyl-CoA	0.71625	0.23692	9	0.82598	1.114
m01122m	5-oxo-12(S)-hydroxy-eicosa-(8E,10E,14Z)-trienoyl-CoA	0.71625	0.23692	9	0.82598	1.114
m01122p	5-oxo-12(S)-hydroxy-eicosa-(8E,10E,14Z)-trienoyl-CoA	0.71625	0.23692	9	0.82598	1.114
m02054l	heparan sulfate proteoglycan	0.71536	0.23719	1	1.4136	0
m01452r	cholesterol-ester-10,13,16,19-docosa	0.71519	0.23724	2	1.1585	1.2531
m01453r	cholesterol-ester-10,13,16-docosa	0.71519	0.23724	2	1.1585	1.2531
m01454r	cholesterol-ester-10-hepta	0.71519	0.23724	2	1.1585	1.2531
m01455r	cholesterol-ester-11,14,17-eico	0.71519	0.23724	2	1.1585	1.2531
m01456r	cholesterol-ester-11,14-eicosa	0.71519	0.23724	2	1.1585	1.2531
m01457r	cholesterol-ester-11-docose	0.71519	0.23724	2	1.1585	1.2531
m01458r	cholesterol-ester-11-eico	0.71519	0.23724	2	1.1585	1.2531
m01459r	cholesterol-ester-12,15,18,21-tetracosa	0.71519	0.23724	2	1.1585	1.2531
m01460r	cholesterol-ester-13,16,19-doco	0.71519	0.23724	2	1.1585	1.2531
m01461r	cholesterol-ester-13,16-docosa	0.71519	0.23724	2	1.1585	1.2531
m01462r	cholesterol-ester-13-docose	0.71519	0.23724	2	1.1585	1.2531
m01463r	cholesterol-ester-13-eicose	0.71519	0.23724	2	1.1585	1.2531
m01464r	cholesterol-ester-13-octade	0.71519	0.23724	2	1.1585	1.2531
m01465r	cholesterol-ester-15-tetra	0.71519	0.23724	2	1.1585	1.2531
m01466r	cholesterol-ester-4,7,10,13,16,19-doco	0.71519	0.23724	2	1.1585	1.2531
m01467r	cholesterol-ester-4,7,10,13,16-docosa	0.71519	0.23724	2	1.1585	1.2531
m01468r	cholesterol-ester-5,8,11,14,17-eico	0.71519	0.23724	2	1.1585	1.2531
m01469r	cholesterol-ester-5,8,11-eico	0.71519	0.23724	2	1.1585	1.2531
m01470r	cholesterol-ester-5-tetra	0.71519	0.23724	2	1.1585	1.2531
m01471r	cholesterol-ester-6,9,12,15,18,21-tetra	0.71519	0.23724	2	1.1585	1.2531
m01472r	cholesterol-ester-6,9,12,15,18-tetraco	0.71519	0.23724	2	1.1585	1.2531
m01473r	cholesterol-ester-6,9,12,15-octa	0.71519	0.23724	2	1.1585	1.2531
m01474r	cholesterol-ester-6,9-octa	0.71519	0.23724	2	1.1585	1.2531
m01475r	cholesterol-ester-7,10,13,16,19-docosa	0.71519	0.23724	2	1.1585	1.2531
m01476r	cholesterol-ester-7,10,13,16-docosa	0.71519	0.23724	2	1.1585	1.2531
m01477r	cholesterol-ester-7-hexa	0.71519	0.23724	2	1.1585	1.2531
m01478r	cholesterol-ester-7-octade	0.71519	0.23724	2	1.1585	1.2531
m01479r	cholesterol-ester-7-tetrade	0.71519	0.23724	2	1.1585	1.2531
m01480r	cholesterol-ester-8,11,14,17-eico	0.71519	0.23724	2	1.1585	1.2531
m01481r	cholesterol-ester-8,11-eico	0.71519	0.23724	2	1.1585	1.2531
m01482r	cholesterol-ester-9,12,15,18,21-tetra	0.71519	0.23724	2	1.1585	1.2531
m01483r	cholesterol-ester-9,12,15,18-tetraco	0.71519	0.23724	2	1.1585	1.2531
m01484r	cholesterol-ester-9-eicose	0.71519	0.23724	2	1.1585	1.2531
m01485r	cholesterol-ester-9-heptade	0.71519	0.23724	2	1.1585	1.2531
m01486r	cholesterol-ester-9-octa	0.71519	0.23724	2	1.1585	1.2531
m01487r	cholesterol-ester-9-tetrade	0.71519	0.23724	2	1.1585	1.2531
m01488r	cholesterol-ester-arach	0.71519	0.23724	2	1.1585	1.2531
m01489r	cholesterol-ester-cis-vac	0.71519	0.23724	2	1.1585	1.2531
m01490r	cholesterol-ester-dihomo-gamma	0.71519	0.23724	2	1.1585	1.2531
m01491r	cholesterol-ester-docosa	0.71519	0.23724	2	1.1585	1.2531
m01492r	cholesterol-ester-eico	0.71519	0.23724	2	1.1585	1.2531
m01493r	cholesterol-ester-gamma-lin	0.71519	0.23724	2	1.1585	1.2531
m01494r	cholesterol-ester-heneico	0.71519	0.23724	2	1.1585	1.2531
m01495r	cholesterol-ester-hepta	0.71519	0.23724	2	1.1585	1.2531
m01496r	cholesterol-ester-hexacosa	0.71519	0.23724	2	1.1585	1.2531
m01497r	cholesterol-ester-hexecose	0.71519	0.23724	2	1.1585	1.2531
m01498r	cholesterol-ester-laur	0.71519	0.23724	2	1.1585	1.2531
m01499r	cholesterol-ester-lin	0.71519	0.23724	2	1.1585	1.2531
m01500r	cholesterol-ester-linolen	0.71519	0.23724	2	1.1585	1.2531
m01501r	cholesterol-ester-myrist	0.71519	0.23724	2	1.1585	1.2531
m01502r	cholesterol-ester-nanode	0.71519	0.23724	2	1.1585	1.2531
m01503r	cholesterol-ester-ol	0.71519	0.23724	2	1.1585	1.2531
m01504r	cholesterol-ester-palm	0.71519	0.23724	2	1.1585	1.2531
m01505r	cholesterol-ester-palmn	0.71519	0.23724	2	1.1585	1.2531
m01506r	cholesterol-ester-penta	0.71519	0.23724	2	1.1585	1.2531
m01507r	cholesterol-ester-stea	0.71519	0.23724	2	1.1585	1.2531
m01508r	cholesterol-ester-tetraco	0.71519	0.23724	2	1.1585	1.2531
m01509r	cholesterol-ester-trico	0.71519	0.23724	2	1.1585	1.2531
m01510r	cholesterol-ester-tridec	0.71519	0.23724	2	1.1585	1.2531
m01513c	choline	0.7145	0.23746	17	0.74726	1.6296
m01130c	5-phosphoribosyl-4-carboxy-5-aminoimidazole	0.71376	0.23769	1	1.4117	0
m01515g	chondroitin sulfate A (GalNAc4S-GlcA) and B (IdoA2S-GalNAc4S), precursor 2	0.71362	0.23773	6	0.88774	1.1012
m01540g	chondroitin sulfate C (GalNAc6S-GlcA), precursor 2	0.71362	0.23773	6	0.88774	1.1012
m01551g	chondroitin sulfate D (GlcNAc6S-GlcA2S), precursor 3	0.71362	0.23773	6	0.88774	1.1012
m01564g	chondroitin sulfate E (GalNAc4,6diS-GlcA), precursor 3	0.71362	0.23773	6	0.88774	1.1012
m01707c	dimethylamine	0.71337	0.23781	2	1.1569	1.8862
m02577c	NG,NG-dimethyl-L-arginine	0.71337	0.23781	2	1.1569	1.8862
m01833c	formate	0.70815	0.23943	17	0.74536	1.0933
m02002c	glycoprotein-N-acetyl-D-glucosaminyl-phospho-D-mannose	0.70764	0.23959	1	1.4041	0
m02003c	glycoprotein-phospho-D-mannose	0.70764	0.23959	1	1.4041	0
m01169c	6-phospho-D-gluconate	0.70471	0.2405	5	0.92138	1.233
m01953c	geranyl-PP	0.70378	0.24079	2	1.1486	2.3743
m02929s	sphingosine	0.70236	0.24123	1	1.3976	0
m02930s	sphingosine-1-phosphate	0.70236	0.24123	1	1.3976	0
m00011m	(11Z,14Z,17Z)-eicosatrienoylcarnitine	0.6994	0.24215	5	0.91845	0.7788
m00022m	(13Z,16Z)-docosadienoylcarnitine	0.6994	0.24215	5	0.91845	0.7788
m00092m	(4Z,7Z,10Z,13Z,16Z)-docosapentaenoylcarnitine	0.6994	0.24215	5	0.91845	0.7788
m00100m	(5Z,8Z,11Z)-eicosatrienoylcarnitine	0.6994	0.24215	5	0.91845	0.7788
m00102m	(5Z,8Z,11Z,14Z,17Z)-eicosapentaenoylcarnitine	0.6994	0.24215	5	0.91845	0.7788
m00105m	(6Z,9Z)-octadecadienoylcarnitine	0.6994	0.24215	5	0.91845	0.7788
m00107m	(6Z,9Z,12Z,15Z)-octadecatetraenoylcarnitine	0.6994	0.24215	5	0.91845	0.7788
m00120m	(7Z,10Z,13Z,16Z,19Z)-docosapentaenoylcarnitine	0.6994	0.24215	5	0.91845	0.7788
m00122m	(8Z,11Z)-eicosadienoylcarnitine	0.6994	0.24215	5	0.91845	0.7788
m00124m	(8Z,11Z,14Z,17Z)-eicosatetraenoylcarnitine	0.6994	0.24215	5	0.91845	0.7788
m00126m	(9E)-octadecenoylcarnitine	0.6994	0.24215	5	0.91845	0.7788
m00261m	10,13,16,19-docosatetraenoylcarnitine	0.6994	0.24215	5	0.91845	0.7788
m00263m	10,13,16-docosatrienoylcarnitine	0.6994	0.24215	5	0.91845	0.7788
m00342m	13,16,19-docosatrienoylcarnitine	0.6994	0.24215	5	0.91845	0.7788
m01363m	arachidonyl-carnitine	0.6994	0.24215	5	0.91845	0.7788
m01723m	docosahexaenoylcarnitine	0.6994	0.24215	5	0.91845	0.7788
m01724m	docosanoylcarnitine	0.6994	0.24215	5	0.91845	0.7788
m01726m	docosenoylcarnitine(11)	0.6994	0.24215	5	0.91845	0.7788
m01727m	docosenoylcarnitine	0.6994	0.24215	5	0.91845	0.7788
m01729m	dodecanoylcarnitine	0.6994	0.24215	5	0.91845	0.7788
m01770m	eicosadienoylcarnitine	0.6994	0.24215	5	0.91845	0.7788
m01772m	eicosanoylcarnitine	0.6994	0.24215	5	0.91845	0.7788
m01774m	eicosatrienoylcarnitine	0.6994	0.24215	5	0.91845	0.7788
m01775m	eicosenoylcarnitine(11)	0.6994	0.24215	5	0.91845	0.7788
m01776m	eicosenoylcarnitine(7)	0.6994	0.24215	5	0.91845	0.7788
m01777m	eicosenoylcarnitine(9)	0.6994	0.24215	5	0.91845	0.7788
m01933m	gamma-linolenoylcarnitine	0.6994	0.24215	5	0.91845	0.7788
m02051m	heneicosanoylcarnitine	0.6994	0.24215	5	0.91845	0.7788
m02100m	heptadecanoylcarnitine	0.6994	0.24215	5	0.91845	0.7788
m02102m	heptadecenoylcarnitine(7)	0.6994	0.24215	5	0.91845	0.7788
m02103m	heptadecenoylcarnitine(8)	0.6994	0.24215	5	0.91845	0.7788
m02117m	hexadecenoylcarnitine(9)	0.6994	0.24215	5	0.91845	0.7788
m02388m	linoleic-carnitine	0.6994	0.24215	5	0.91845	0.7788
m02410m	L-oleoylcarnitine	0.6994	0.24215	5	0.91845	0.7788
m02411m	L-palmitoylcarnitine	0.6994	0.24215	5	0.91845	0.7788
m02443m	malonyl-carnitin	0.6994	0.24215	5	0.91845	0.7788
m02611m	nonadecanoylcarnitine	0.6994	0.24215	5	0.91845	0.7788
m02636m	ocosatetraenoylcarnitine	0.6994	0.24215	5	0.91845	0.7788
m02637m	octadecatrienoylcarnitine	0.6994	0.24215	5	0.91845	0.7788
m02638m	octadecenoylcarnitine(11)	0.6994	0.24215	5	0.91845	0.7788
m02639m	octadecenoylcarnitine(5)	0.6994	0.24215	5	0.91845	0.7788
m02640m	octadecenoylcarnitine(7)	0.6994	0.24215	5	0.91845	0.7788
m02676m	palmitoleoyl-carnitine	0.6994	0.24215	5	0.91845	0.7788
m02688m	pentadecanoylcarnitine	0.6994	0.24215	5	0.91845	0.7788
m02940m	stearoylcarnitine	0.6994	0.24215	5	0.91845	0.7788
m02973m	tetradecanoylcarnitine	0.6994	0.24215	5	0.91845	0.7788
m02974m	tetradecenoylcarnitine(5)	0.6994	0.24215	5	0.91845	0.7788
m02975m	tetradecenoylcarnitine(7)	0.6994	0.24215	5	0.91845	0.7788
m02976m	tetradecenoylcarnitine(9)	0.6994	0.24215	5	0.91845	0.7788
m03049m	tridecanoylcarnitine	0.6994	0.24215	5	0.91845	0.7788
m03114r	UMP	0.69769	0.24269	10	0.80332	0.81723
m00619r	25-hydroxycholesterol	0.69698	0.24291	2	1.1427	2.0057
m02020r	gpi heparan sulfate	0.69534	0.24342	8	0.83229	0.94855
m02366s	leukotriene C4	0.69474	0.24361	4	0.96482	1.1893
m02529c	N-acetylglucosamine-6-phosphate	0.69473	0.24361	4	0.96481	1.3864
m00040c	(2E)-docosenoyl-CoA	0.69339	0.24403	6	0.87758	1.1751
m00043c	(2E)-eicosenoyl-CoA	0.69339	0.24403	6	0.87758	1.1751
m00044c	(2E)-heneicosenoyl-CoA	0.69339	0.24403	6	0.87758	1.1751
m00049c	(2E)-hexacosenoyl-CoA	0.69339	0.24403	6	0.87758	1.1751
m00054c	(2E)-nonadecenoyl-CoA	0.69339	0.24403	6	0.87758	1.1751
m00057c	(2E)-octadecenoyl-CoA	0.69339	0.24403	6	0.87758	1.1751
m00064c	(2E)-tetracosenoyl-CoA	0.69339	0.24403	6	0.87758	1.1751
m00067c	(2E)-tricosenoyl-CoA	0.69339	0.24403	6	0.87758	1.1751
m00679c	2-trans-7,10,13,16,19-all-cis-docosahexaenoyl-CoA	0.69339	0.24403	6	0.87758	1.1751
m00680c	2-trans-9,12,15,18,21-all-cis-tetracosahexaenoyl-CoA	0.69339	0.24403	6	0.87758	1.1751
m00681c	2-trans-9,12,15,18-all-cis-tetracosapentaenoyl-CoA	0.69339	0.24403	6	0.87758	1.1751
m01769c	eicosa-(2E,8Z,11Z,14Z,17Z)-pentaenoyl-CoA	0.69339	0.24403	6	0.87758	1.1751
m03002c	trans,cis,cis,cis,cis-2,10,13,16,19-docosapentaenoyl-CoA	0.69339	0.24403	6	0.87758	1.1751
m03003c	trans,cis,cis,cis,cis-2,12,15,18,21-tetracosapentaenoyl-CoA	0.69339	0.24403	6	0.87758	1.1751
m03004c	trans,cis,cis,cis-2,10,13,16-docosatetraenoyl-CoA	0.69339	0.24403	6	0.87758	1.1751
m03005c	trans,cis,cis,cis-2,11,14,17-eicosatetraenoyl-CoA	0.69339	0.24403	6	0.87758	1.1751
m03006c	trans,cis,cis,cis-2,13,16,19-docosatetraenoyl-CoA	0.69339	0.24403	6	0.87758	1.1751
m03007c	trans,cis,cis-2,11,14-eicosatrienoyl-CoA	0.69339	0.24403	6	0.87758	1.1751
m03008c	trans,cis,cis-2,13,16-docasatrienoyl-CoA	0.69339	0.24403	6	0.87758	1.1751
m03011c	trans,cis-2,11-docosadienoyl-CoA	0.69339	0.24403	6	0.87758	1.1751
m03012c	trans,cis-2,11-eicosadienoyl-CoA	0.69339	0.24403	6	0.87758	1.1751
m03013c	trans,cis-2,13-docosadienoyl-CoA	0.69339	0.24403	6	0.87758	1.1751
m03014c	trans,cis-2,13-eicosadienoyl-CoA	0.69339	0.24403	6	0.87758	1.1751
m03015c	trans,cis-2,15-tetracosadienoyl-CoA	0.69339	0.24403	6	0.87758	1.1751
m03016c	trans,cis-2,17-hexacosadienoyl-CoA	0.69339	0.24403	6	0.87758	1.1751
m03017c	trans,cis-2,8,11-eicosatrienoyl-CoA	0.69339	0.24403	6	0.87758	1.1751
m03018c	trans,cis-2,9-eicosadienoyl-CoA	0.69339	0.24403	6	0.87758	1.1751
m02471s	methionine	0.69314	0.24411	16	0.74565	1.4393
m00223c	1-(1-alkenyl)-sn-glycero-3-phosphoethanolamine	0.69048	0.24495	12	0.77678	1.2382
m02744c	phylloquinone	0.68398	0.24699	1	1.3749	0
m03159c	phylloquinol	0.68398	0.24699	1	1.3749	0
m00937c	4,4-dimethyl-14alpha-formyl-5alpha-cholesta-8,24-dien-3beta-ol	0.6818	0.24768	1	1.3722	0
m00938c	4,4-dimethyl-14alpha-formyl-5alpha-cholesta-8-en-3beta-ol	0.6818	0.24768	1	1.3722	0
m00939c	4,4-dimethyl-14alpha-hydroxymethyl-5alpha-cholesta-8,24-dien-3beta-ol	0.6818	0.24768	1	1.3722	0
m00940c	4,4-dimethyl-14alpha-hydroxymethyl-5alpha-cholesta-8-en-3beta-ol	0.6818	0.24768	1	1.3722	0
m02963c	taurocholate	0.67945	0.24843	5	0.90745	1.4297
m02963s	taurocholate	0.67945	0.24843	5	0.90745	1.4297
m01959c	globoside	0.67451	0.24999	6	0.86809	1.3954
m01399c	biliverdin	0.67211	0.25076	4	0.95083	1.9325
m01597g	CoA	0.67145	0.25097	6	0.86656	0.97894
m02579s	NH4+	0.66853	0.2519	5	0.90143	1.0286
m01609g	core 4	0.66783	0.25212	4	0.94819	1.666
m00653c	2-hydroxyglutarate	0.66764	0.25218	2	1.1171	0.79008
m01596p	CO2	0.66615	0.25266	3	1.005	1.0311
m02661c	oxalate	0.66556	0.25284	6	0.8636	1.3341
m02709c	peptidylproline-(omega=0)	0.6654	0.2529	30	0.68128	1.4627
m02710c	peptidylproline-(omega=180)	0.6654	0.2529	30	0.68128	1.4627
m01824m	ferricytochrome C	0.66521	0.25296	29	0.68283	1.3188
m01826m	ferrocytochrome C	0.66521	0.25296	29	0.68283	1.3188
m00218c	[protein]-tyrosine-phosphate	0.66404	0.25333	160	0.59606	1.2117
m01962c	glucosamine	0.66271	0.25376	6	0.86216	1.6528
m00580c	20alpha-hydroxy-4-pregnen-3-one	0.6596	0.25476	1	1.3448	0
m02914c	sn-glycerol-3-phosphate	0.65758	0.2554	10	0.78769	1.9571
m02332g	lactose	0.65594	0.25593	2	1.1069	2.398
m03157g	zinc	0.65575	0.25599	2	1.1068	0.85867
m01963c	glucosamine-6-phosphate	0.65415	0.25651	10	0.78635	1.509
m01281c	adenylated molybdopterin	0.65237	0.25708	1	1.3359	0
m01169r	6-phospho-D-gluconate	0.65173	0.25729	3	0.99471	0.25287
m00656l	2-lysolecithin pool	0.65053	0.25768	6	0.85604	0.73234
m00656r	2-lysolecithin pool	0.65053	0.25768	6	0.85604	0.73234
m01808l	fatty acid-LD-PC pool	0.65053	0.25768	6	0.85604	0.73234
m01808r	fatty acid-LD-PC pool	0.65053	0.25768	6	0.85604	0.73234
m02684l	PC-LD pool	0.65053	0.25768	6	0.85604	0.73234
m01371s	ATP	0.64401	0.25979	8	0.80991	0.95042
m02027s	GSSG	0.64307	0.26009	10	0.78203	1.0019
m00529c	1D-myo-inositol-3-phosphate	0.64297	0.26012	6	0.85224	0.94527
m02196c	IV2Fuc-nLc4Cer	0.64081	0.26082	3	0.98691	0.74246
m03095g	type II H glycolipid	0.64081	0.26082	3	0.98691	0.74246
m03137c	VI2Fuc-nLc6	0.64081	0.26082	3	0.98691	0.74246
m03137g	VI2Fuc-nLc6	0.64081	0.26082	3	0.98691	0.74246
m01972g	glucosylceramide pool	0.64043	0.26095	2	1.0934	0.28968
m01426m	CDP-diacylglycerol-CL pool	0.64007	0.26106	4	0.93103	1.493
m01527l	chondroitin sulfate B - dermatan sulfate (IdoA2S-GalNAc4S), degradation product 2	0.63949	0.26125	7	0.82792	1.4979
m02566c	neuromedin B(1-3)	0.63798	0.26174	1	1.3181	0
m02567c	neuromedin B(4-10)	0.63798	0.26174	1	1.3181	0
m02568c	neuromedin B	0.63798	0.26174	1	1.3181	0
m01959l	globoside	0.63778	0.26181	5	0.88448	1.5595
m00326c	12-keto-LTB4	0.63752	0.26189	22	0.69744	0.85715
m00011r	(11Z,14Z,17Z)-eicosatrienoylcarnitine	0.63655	0.26221	2	1.0901	0.6144
m00022r	(13Z,16Z)-docosadienoylcarnitine	0.63655	0.26221	2	1.0901	0.6144
m00024r	(15Z)-tetracosenoylcarnitine	0.63655	0.26221	2	1.0901	0.6144
m00092r	(4Z,7Z,10Z,13Z,16Z)-docosapentaenoylcarnitine	0.63655	0.26221	2	1.0901	0.6144
m00100r	(5Z,8Z,11Z)-eicosatrienoylcarnitine	0.63655	0.26221	2	1.0901	0.6144
m00102r	(5Z,8Z,11Z,14Z,17Z)-eicosapentaenoylcarnitine	0.63655	0.26221	2	1.0901	0.6144
m00105r	(6Z,9Z)-octadecadienoylcarnitine	0.63655	0.26221	2	1.0901	0.6144
m00107r	(6Z,9Z,12Z,15Z)-octadecatetraenoylcarnitine	0.63655	0.26221	2	1.0901	0.6144
m00109r	(6Z,9Z,12Z,15Z,18Z)-tetracosapentaenoylcarnitine	0.63655	0.26221	2	1.0901	0.6144
m00112r	(6Z,9Z,12Z,15Z,18Z,21Z)-tetracosahexaenoylcarnitine	0.63655	0.26221	2	1.0901	0.6144
m00120r	(7Z,10Z,13Z,16Z,19Z)-docosapentaenoylcarnitine	0.63655	0.26221	2	1.0901	0.6144
m00122r	(8Z,11Z)-eicosadienoylcarnitine	0.63655	0.26221	2	1.0901	0.6144
m00124r	(8Z,11Z,14Z,17Z)-eicosatetraenoylcarnitine	0.63655	0.26221	2	1.0901	0.6144
m00126r	(9E)-octadecenoylcarnitine	0.63655	0.26221	2	1.0901	0.6144
m00130r	(9Z,12Z,15Z,18Z)-tetracosatetraenoylcarnitine	0.63655	0.26221	2	1.0901	0.6144
m00133r	(9Z,12Z,15Z,18Z,21Z)-tetracosapentaenoylcarnitine	0.63655	0.26221	2	1.0901	0.6144
m00261r	10,13,16,19-docosatetraenoylcarnitine	0.63655	0.26221	2	1.0901	0.6144
m00263r	10,13,16-docosatrienoylcarnitine	0.63655	0.26221	2	1.0901	0.6144
m00316r	12,15,18,21-tetracosatetraenoylcarnitine	0.63655	0.26221	2	1.0901	0.6144
m00342r	13,16,19-docosatrienoylcarnitine	0.63655	0.26221	2	1.0901	0.6144
m01363r	arachidonyl-carnitine	0.63655	0.26221	2	1.0901	0.6144
m01723r	docosahexaenoylcarnitine	0.63655	0.26221	2	1.0901	0.6144
m01724r	docosanoylcarnitine	0.63655	0.26221	2	1.0901	0.6144
m01726r	docosenoylcarnitine(11)	0.63655	0.26221	2	1.0901	0.6144
m01727r	docosenoylcarnitine	0.63655	0.26221	2	1.0901	0.6144
m01729r	dodecanoylcarnitine	0.63655	0.26221	2	1.0901	0.6144
m01770r	eicosadienoylcarnitine	0.63655	0.26221	2	1.0901	0.6144
m01772r	eicosanoylcarnitine	0.63655	0.26221	2	1.0901	0.6144
m01774r	eicosatrienoylcarnitine	0.63655	0.26221	2	1.0901	0.6144
m01775r	eicosenoylcarnitine(11)	0.63655	0.26221	2	1.0901	0.6144
m01776r	eicosenoylcarnitine(7)	0.63655	0.26221	2	1.0901	0.6144
m01777r	eicosenoylcarnitine(9)	0.63655	0.26221	2	1.0901	0.6144
m01933r	gamma-linolenoylcarnitine	0.63655	0.26221	2	1.0901	0.6144
m02051r	heneicosanoylcarnitine	0.63655	0.26221	2	1.0901	0.6144
m02100r	heptadecanoylcarnitine	0.63655	0.26221	2	1.0901	0.6144
m02102r	heptadecenoylcarnitine(7)	0.63655	0.26221	2	1.0901	0.6144
m02103r	heptadecenoylcarnitine(8)	0.63655	0.26221	2	1.0901	0.6144
m02109r	hexacosanoylcarnitine	0.63655	0.26221	2	1.0901	0.6144
m02111r	hexacosenoylcarnitine	0.63655	0.26221	2	1.0901	0.6144
m02117r	hexadecenoylcarnitine(9)	0.63655	0.26221	2	1.0901	0.6144
m02388r	linoleic-carnitine	0.63655	0.26221	2	1.0901	0.6144
m02410r	L-oleoylcarnitine	0.63655	0.26221	2	1.0901	0.6144
m02411r	L-palmitoylcarnitine	0.63655	0.26221	2	1.0901	0.6144
m02611r	nonadecanoylcarnitine	0.63655	0.26221	2	1.0901	0.6144
m02634r	O-acetylcarnitine	0.63655	0.26221	2	1.0901	0.6144
m02636r	ocosatetraenoylcarnitine	0.63655	0.26221	2	1.0901	0.6144
m02637r	octadecatrienoylcarnitine	0.63655	0.26221	2	1.0901	0.6144
m02638r	octadecenoylcarnitine(11)	0.63655	0.26221	2	1.0901	0.6144
m02639r	octadecenoylcarnitine(5)	0.63655	0.26221	2	1.0901	0.6144
m02640r	octadecenoylcarnitine(7)	0.63655	0.26221	2	1.0901	0.6144
m02676r	palmitoleoyl-carnitine	0.63655	0.26221	2	1.0901	0.6144
m02688r	pentadecanoylcarnitine	0.63655	0.26221	2	1.0901	0.6144
m02940r	stearoylcarnitine	0.63655	0.26221	2	1.0901	0.6144
m02970r	tetracosanoylcarnitine	0.63655	0.26221	2	1.0901	0.6144
m02973r	tetradecanoylcarnitine	0.63655	0.26221	2	1.0901	0.6144
m02974r	tetradecenoylcarnitine(5)	0.63655	0.26221	2	1.0901	0.6144
m02975r	tetradecenoylcarnitine(7)	0.63655	0.26221	2	1.0901	0.6144
m02976r	tetradecenoylcarnitine(9)	0.63655	0.26221	2	1.0901	0.6144
m03046r	tricosanoylcarnitine	0.63655	0.26221	2	1.0901	0.6144
m03049r	tridecanoylcarnitine	0.63655	0.26221	2	1.0901	0.6144
m02184s	isoleucine	0.6362	0.26232	14	0.74213	1.3435
m03135s	valine	0.6362	0.26232	14	0.74213	1.3435
m02574c	N-formimino-L-glutamate	0.63541	0.26258	2	1.0891	0.62358
m01285s	ADP	0.63532	0.26261	3	0.98299	1.2954
m02770s	proline	0.63478	0.26278	17	0.72336	1.3947
m01752n	dTMP	0.62947	0.26452	1	1.3076	0
m02549c	N-acetyl-serotonin	0.62935	0.26456	1	1.3074	0
m01275g	acyl-CoA-LD-SM pool	0.62922	0.2646	5	0.87977	1.0939
m02929g	sphingosine	0.62922	0.2646	5	0.87977	1.0939
m03160l	GM4	0.62894	0.2647	3	0.97844	1.3696
m02418c	LTD4	0.62831	0.2649	4	0.92376	1.2232
m02418s	LTD4	0.62831	0.2649	4	0.92376	1.2232
m00924c	4-(2-amino-3-hydroxyphenyl)-2,4-dioxobutanoate	0.62625	0.26558	3	0.97652	2.1665
m00926c	4-(2-aminophenyl)-2,4-dioxobutanoate	0.62625	0.26558	3	0.97652	2.1665
m00990c	4-hydroxy-2-quinolinecarboxylic acid	0.62625	0.26558	3	0.97652	2.1665
m03151c	xanthurenate	0.62625	0.26558	3	0.97652	2.1665
m00208c	[protein]-N6-(dihydrolipoyl)lysine	0.6246	0.26612	1	1.3016	0
m01701c	dihydrolipoamide	0.6246	0.26612	1	1.3016	0
m01106c	5-hydroxykynurenine	0.62309	0.26661	1	1.2997	0
m01108c	5-hydroxy-N-formylkynurenine	0.62309	0.26661	1	1.2997	0
m03101c	tyrosine	0.6227	0.26674	22	0.69354	1.2847
m02328r	LacCer pool	0.6219	0.267	1	1.2983	0
m00436c	1-acylglycerol-3P-10,13,16,19-doco	0.62037	0.26751	2	1.076	2.2311
m00437c	1-acylglycerol-3P-10,13,16-docosa	0.62037	0.26751	2	1.076	2.2311
m00438c	1-acylglycerol-3P-10-heptade	0.62037	0.26751	2	1.076	2.2311
m00439c	1-acylglycerol-3P-11,14,17-eico	0.62037	0.26751	2	1.076	2.2311
m00440c	1-acylglycerol-3P-11,14-eicosa	0.62037	0.26751	2	1.076	2.2311
m00441c	1-acylglycerol-3P-11-docose	0.62037	0.26751	2	1.076	2.2311
m00442c	1-acylglycerol-3P-11-eico	0.62037	0.26751	2	1.076	2.2311
m00443c	1-acylglycerol-3P-12,15,18,21-tetra	0.62037	0.26751	2	1.076	2.2311
m00444c	1-acylglycerol-3P-13,16,19-doco	0.62037	0.26751	2	1.076	2.2311
m00445c	1-acylglycerol-3P-13,16-docosa	0.62037	0.26751	2	1.076	2.2311
m00446c	1-acylglycerol-3P-13-docose	0.62037	0.26751	2	1.076	2.2311
m00447c	1-acylglycerol-3P-13-eicose	0.62037	0.26751	2	1.076	2.2311
m00448c	1-acylglycerol-3P-13-octade	0.62037	0.26751	2	1.076	2.2311
m00449c	1-acylglycerol-3P-15-tetra	0.62037	0.26751	2	1.076	2.2311
m00450c	1-acylglycerol-3P-4,7,10,13,16,19-doco	0.62037	0.26751	2	1.076	2.2311
m00451c	1-acylglycerol-3P-4,7,10,13,16-docosa	0.62037	0.26751	2	1.076	2.2311
m00452c	1-acylglycerol-3P-5,8,11,14,17-eico	0.62037	0.26751	2	1.076	2.2311
m00453c	1-acylglycerol-3P-5,8,11-eico	0.62037	0.26751	2	1.076	2.2311
m00454c	1-acylglycerol-3P-5-tetrade	0.62037	0.26751	2	1.076	2.2311
m00455c	1-acylglycerol-3P-6,9,12,15,18,21-tetra	0.62037	0.26751	2	1.076	2.2311
m00456c	1-acylglycerol-3P-6,9,12,15,18-tetraco	0.62037	0.26751	2	1.076	2.2311
m00457c	1-acylglycerol-3P-6,9,12,15-octa	0.62037	0.26751	2	1.076	2.2311
m00458c	1-acylglycerol-3P-6,9-octa	0.62037	0.26751	2	1.076	2.2311
m00459c	1-acylglycerol-3P-7,10,13,16,19-docosa	0.62037	0.26751	2	1.076	2.2311
m00460c	1-acylglycerol-3P-7,10,13,16-docosa	0.62037	0.26751	2	1.076	2.2311
m00461c	1-acylglycerol-3P-7-hexade	0.62037	0.26751	2	1.076	2.2311
m00462c	1-acylglycerol-3P-7-octade	0.62037	0.26751	2	1.076	2.2311
m00463c	1-acylglycerol-3P-7-tetrade	0.62037	0.26751	2	1.076	2.2311
m00464c	1-acylglycerol-3P-8,11,14,17-eico	0.62037	0.26751	2	1.076	2.2311
m00465c	1-acylglycerol-3P-8,11-eico	0.62037	0.26751	2	1.076	2.2311
m00466c	1-acylglycerol-3P-9,12,15,18,21-tetra	0.62037	0.26751	2	1.076	2.2311
m00467c	1-acylglycerol-3P-9,12,15,18-tetraco	0.62037	0.26751	2	1.076	2.2311
m00468c	1-acylglycerol-3P-9-eicose	0.62037	0.26751	2	1.076	2.2311
m00469c	1-acylglycerol-3P-9-heptade	0.62037	0.26751	2	1.076	2.2311
m00470c	1-acylglycerol-3P-9-octade	0.62037	0.26751	2	1.076	2.2311
m00471c	1-acylglycerol-3P-9-tetrade	0.62037	0.26751	2	1.076	2.2311
m00472c	1-acylglycerol-3P-arach	0.62037	0.26751	2	1.076	2.2311
m00474c	1-acylglycerol-3P-cis-vac	0.62037	0.26751	2	1.076	2.2311
m00476c	1-acylglycerol-3P-dihomo-gamma	0.62037	0.26751	2	1.076	2.2311
m00477c	1-acylglycerol-3P-docosa	0.62037	0.26751	2	1.076	2.2311
m00478c	1-acylglycerol-3P-eico	0.62037	0.26751	2	1.076	2.2311
m00479c	1-acylglycerol-3P-gamma-lin	0.62037	0.26751	2	1.076	2.2311
m00480c	1-acylglycerol-3P-heneico	0.62037	0.26751	2	1.076	2.2311
m00481c	1-acylglycerol-3P-heptade	0.62037	0.26751	2	1.076	2.2311
m00482c	1-acylglycerol-3P-hexacosa	0.62037	0.26751	2	1.076	2.2311
m00483c	1-acylglycerol-3P-hexecose	0.62037	0.26751	2	1.076	2.2311
m00484c	1-acylglycerol-3P-laur	0.62037	0.26751	2	1.076	2.2311
m00491c	1-acylglycerol-3P-lin	0.62037	0.26751	2	1.076	2.2311
m00492c	1-acylglycerol-3P-linolen	0.62037	0.26751	2	1.076	2.2311
m00493c	1-acylglycerol-3P-myrist	0.62037	0.26751	2	1.076	2.2311
m00494c	1-acylglycerol-3P-nanode	0.62037	0.26751	2	1.076	2.2311
m00495c	1-acylglycerol-3P-ol	0.62037	0.26751	2	1.076	2.2311
m00496c	1-acylglycerol-3P-palm	0.62037	0.26751	2	1.076	2.2311
m00497c	1-acylglycerol-3P-palmn	0.62037	0.26751	2	1.076	2.2311
m00498c	1-acylglycerol-3P-pentade	0.62037	0.26751	2	1.076	2.2311
m00499c	1-acylglycerol-3P-stea	0.62037	0.26751	2	1.076	2.2311
m00500c	1-acylglycerol-3P-tetraco	0.62037	0.26751	2	1.076	2.2311
m00501c	1-acylglycerol-3P-trico	0.62037	0.26751	2	1.076	2.2311
m00502c	1-acylglycerol-3P-tridec	0.62037	0.26751	2	1.076	2.2311
m02289g	keratan sulfate II (core 4-linked), biosynthesis, precursor 1	0.61548	0.26912	7	0.81676	1.2755
m02304g	keratan sulfate II biosynthesis, precursor 1	0.61548	0.26912	7	0.81676	1.2755
m00636c	2-bromoacetaldehyde	0.61465	0.26939	14	0.73502	0.71391
m02143c	hydrobromic acid	0.61465	0.26939	14	0.73502	0.71391
m01897r	G10596	0.612	0.27027	2	1.0687	0.97097
m01898r	G10597	0.612	0.27027	2	1.0687	0.97097
m00516s	1-alkyl-2-lysoglycerol-3-phosphocholine	0.61047	0.27077	1	1.2841	0
m00549s	1-organyl-2-lyso-sn-glycero-3-phosphocholine	0.61047	0.27077	1	1.2841	0
m00626s	2-acetyl-1-alkyl-sn-glycero-3-phosphocholine	0.61047	0.27077	1	1.2841	0
m01673m	deoxyuridine	0.60631	0.27216	3	0.96228	0.66738
m01798c	ethanolamine-phosphate	0.60565	0.27237	10	0.76744	0.82247
m01912c	galactosylgloboside	0.60487	0.27263	5	0.86634	0.7864
m01912g	galactosylgloboside	0.60487	0.27263	5	0.86634	0.7864
m01419s	cAMP	0.60472	0.27268	2	1.0624	0.54211
m01433s	cGMP	0.60472	0.27268	2	1.0624	0.54211
m02426s	lysine	0.60461	0.27272	10	0.76704	1.3655
m02471c	methionine	0.6028	0.27332	27	0.67461	1.7314
m02034c	GTP	0.60235	0.27347	83	0.61206	1.3368
m01528l	chondroitin sulfate B - dermatan sulfate (IdoA2S-GalNAc4S), degradation product 3	0.59892	0.27461	2	1.0573	2.4122
m02062l	heparan sulfate, degradation product 16	0.59892	0.27461	2	1.0573	2.4122
m02069l	heparan sulfate, degradation product 22	0.59892	0.27461	2	1.0573	2.4122
m03026c	trans,trans,cis-geranyl-geranyl-pp	0.59566	0.2757	3	0.95468	1.7121
m01409c	but-2-enoyl-[ACP]	0.59432	0.27615	3	0.95372	0.83226
m00227c	1,1-dichloroethylene epoxide	0.59169	0.27703	14	0.72744	0.69677
m00547c	1-nitronaphthalene-7,8-oxide	0.59169	0.27703	14	0.72744	0.69677
m00568c	2,2-dichloroacetaldehyde	0.59169	0.27703	14	0.72744	0.69677
m01375c	benzo[a]pyrene-4,5-oxide	0.59169	0.27703	14	0.72744	0.69677
m01444c	chloroacetyl chloride	0.59169	0.27703	14	0.72744	0.69677
m03044c	trichloroethene	0.59169	0.27703	14	0.72744	0.69677
m03041c	trichloroacetate	0.59164	0.27705	3	0.95181	1.0467
m02131c	HMG-CoA	0.59152	0.27709	2	1.0509	0.43748
m02131p	HMG-CoA	0.59152	0.27709	2	1.0509	0.43748
m01276c	acyl-CoA-LD-TG2 pool	0.59017	0.27754	13	0.73295	1.5416
m01637n	dADP	0.59014	0.27755	10	0.7614	1.4524
m01642n	dATP	0.59014	0.27755	10	0.7614	1.4524
m01789s	estrone 3-sulfate	0.58925	0.27785	5	0.85773	1.7686
m02899m	S-glutaryldihydrolipoamide	0.58765	0.27838	4	0.89863	0.74893
m02934m	S-succinyldihydrolipoamide	0.58765	0.27838	4	0.89863	0.74893
m01383s	beta-alanine	0.58755	0.27842	4	0.89857	1.2236
m02519s	Na+	0.58751	0.27843	68	0.61862	1.4951
m02859c	S-(9-deoxy-delta12-PGD2)-glutathione	0.58611	0.2789	17	0.70876	0.56373
m02860c	S-(9-deoxy-delta9,12-PGD2)-glutathione	0.58611	0.2789	17	0.70876	0.56373
m00349c	13-cis-retinal	0.5842	0.27954	3	0.94649	0.51807
m00199c	[protein]-L-citrulline	0.58401	0.27961	1	1.2515	0
m02403c	L-lactate	0.58325	0.27986	13	0.73057	1.436
m00530c	1D-myo-inositol-4-phosphate	0.58171	0.28038	4	0.89495	0.70393
m02519c	Na+	0.58022	0.28088	70	0.61682	1.4762
m02525c	N-acetylgalactosamine	0.57861	0.28143	4	0.89304	1.8006
m01659s	dehydroepiandrosterone sulfate	0.57854	0.28145	2	1.0396	1.227
m02191m	itaconate	0.57582	0.28237	3	0.94051	1.2344
m02192m	itaconyl-CoA	0.57582	0.28237	3	0.94051	1.2344
m02465m	mesaconate	0.57582	0.28237	3	0.94051	1.2344
m02466m	mesaconyl-CoA	0.57582	0.28237	3	0.94051	1.2344
m02821c	quinidine	0.57558	0.28245	1	1.2411	0
m02821s	quinidine	0.57558	0.28245	1	1.2411	0
m02528c	N-acetylglucosamine-1-phosphate	0.57522	0.28257	3	0.94009	0.28163
m02188c	isoputreanine	0.5749	0.28268	3	0.93986	2.5391
m02811c	putreanine	0.5749	0.28268	3	0.93986	2.5391
m02919c	spermic acid 1	0.5749	0.28268	3	0.93986	2.5391
m02921c	spermidine monoaldehyde 1	0.5749	0.28268	3	0.93986	2.5391
m02922c	spermidine monoaldehyde 2	0.5749	0.28268	3	0.93986	2.5391
m02925c	spermine monoaldehyde	0.5749	0.28268	3	0.93986	2.5391
m01693m	dIDP	0.57435	0.28287	1	1.2396	0
m01714m	dITP	0.57435	0.28287	1	1.2396	0
m02161m	IDP	0.57435	0.28287	1	1.2396	0
m02193m	ITP	0.57435	0.28287	1	1.2396	0
m03106m	UDP	0.57435	0.28287	1	1.2396	0
m00253c	10,11-dihydro-12-oxo-LTB4	0.5729	0.28336	5	0.84872	1.582
m00253m	10,11-dihydro-12-oxo-LTB4	0.5729	0.28336	5	0.84872	1.582
m00253p	10,11-dihydro-12-oxo-LTB4	0.5729	0.28336	5	0.84872	1.582
m01365m	arginine	0.57266	0.28344	3	0.93826	1.9004
m01754c	dUDP	0.56503	0.28603	16	0.70616	1.5014
m02927c	sphinganine	0.56006	0.28772	16	0.70462	0.96616
m00336c	13(S)-HODE	0.55745	0.28861	5	0.8402	0.81692
m00337c	13(S)-HPODE	0.55745	0.28861	5	0.8402	0.81692
m01042m	5(S)-HPETE	0.55745	0.28861	5	0.8402	0.81692
m02031g	GT1c	0.55694	0.28878	2	1.0208	2.764
m02904c	sialyl-3-paragloboside	0.55576	0.28919	3	0.92619	0.88061
m02187c	isopentenyl-pPP	0.55576	0.28919	6	0.80842	1.2733
m00663m	2-methylbutyryl-CoA	0.55553	0.28927	5	0.83914	1.2257
m00004m	(10Z)-heptadecenoyl-CoA	0.5548	0.28952	2	1.0189	0.71502
m01237m	9-heptadecenoyl-CoA	0.5548	0.28952	2	1.0189	0.71502
m00857c	3-oxodecanoyl-[ACP]	0.55352	0.28995	2	1.0178	1.1676
m00867c	3-oxododecanoyl-[ACP]	0.55352	0.28995	2	1.0178	1.1676
m00880c	3-oxohexadecanoyl-[ACP]	0.55352	0.28995	2	1.0178	1.1676
m00881c	3-oxohexanoyl-[ACP]	0.55352	0.28995	2	1.0178	1.1676
m00891c	3-oxooctanoyl-[ACP]	0.55352	0.28995	2	1.0178	1.1676
m00905c	3-oxotetradecanoyl-[ACP]	0.55352	0.28995	2	1.0178	1.1676
m01254c	acetoacetyl-[ACP]	0.55352	0.28995	2	1.0178	1.1676
m01258c	acetyl-[ACP]	0.55352	0.28995	2	1.0178	1.1676
m01649c	decanoyl-[ACP]	0.55352	0.28995	2	1.0178	1.1676
m01728c	dodecanoyl-[ACP]	0.55352	0.28995	2	1.0178	1.1676
m02121c	hexanoyl-[ACP]	0.55352	0.28995	2	1.0178	1.1676
m02972c	tetradecanoyl-[ACP]	0.55352	0.28995	2	1.0178	1.1676
m02759c	PPi	0.55289	0.29017	376	0.56597	1.2435
m01786r	estradiol-17beta 3-glucuronide	0.55261	0.29026	3	0.92394	2.2181
m02839s	reverse triiodthyronine	0.55261	0.29026	3	0.92394	2.2181
m02096p	hepoxilin A3	0.55212	0.29043	23	0.67111	0.62678
m01990c	glycogenin G11	0.55096	0.29083	4	0.87595	1.0186
m01927c	gamma-glutamyl-cysteine	0.5478	0.29192	5	0.83488	0.75102
m01905c	GA2	0.54747	0.29203	11	0.73338	1.5408
m01653l	de-Fuc, GlcNAc removed PA6 (wo peptide linkage)	0.54587	0.29258	6	0.80345	1.5873
m02360s	leucine	0.54099	0.29426	16	0.69875	1.4546
m02786c	prostaglandin E2	0.53675	0.29572	13	0.71462	1.2054
m01425c	CDP-choline	0.53666	0.29575	4	0.86711	0.307
m02443c	malonyl-carnitin	0.53581	0.29604	6	0.7984	1.0638
m01044c	5,10-methenyl-THF	0.53458	0.29647	3	0.91106	0.54498
m00011c	(11Z,14Z,17Z)-eicosatrienoylcarnitine	0.53212	0.29732	7	0.778	0.97257
m00022c	(13Z,16Z)-docosadienoylcarnitine	0.53212	0.29732	7	0.778	0.97257
m00092c	(4Z,7Z,10Z,13Z,16Z)-docosapentaenoylcarnitine	0.53212	0.29732	7	0.778	0.97257
m00100c	(5Z,8Z,11Z)-eicosatrienoylcarnitine	0.53212	0.29732	7	0.778	0.97257
m00102c	(5Z,8Z,11Z,14Z,17Z)-eicosapentaenoylcarnitine	0.53212	0.29732	7	0.778	0.97257
m00105c	(6Z,9Z)-octadecadienoylcarnitine	0.53212	0.29732	7	0.778	0.97257
m00107c	(6Z,9Z,12Z,15Z)-octadecatetraenoylcarnitine	0.53212	0.29732	7	0.778	0.97257
m00120c	(7Z,10Z,13Z,16Z,19Z)-docosapentaenoylcarnitine	0.53212	0.29732	7	0.778	0.97257
m00122c	(8Z,11Z)-eicosadienoylcarnitine	0.53212	0.29732	7	0.778	0.97257
m00124c	(8Z,11Z,14Z,17Z)-eicosatetraenoylcarnitine	0.53212	0.29732	7	0.778	0.97257
m00126c	(9E)-octadecenoylcarnitine	0.53212	0.29732	7	0.778	0.97257
m00261c	10,13,16,19-docosatetraenoylcarnitine	0.53212	0.29732	7	0.778	0.97257
m00263c	10,13,16-docosatrienoylcarnitine	0.53212	0.29732	7	0.778	0.97257
m00342c	13,16,19-docosatrienoylcarnitine	0.53212	0.29732	7	0.778	0.97257
m01363c	arachidonyl-carnitine	0.53212	0.29732	7	0.778	0.97257
m01723c	docosahexaenoylcarnitine	0.53212	0.29732	7	0.778	0.97257
m01724c	docosanoylcarnitine	0.53212	0.29732	7	0.778	0.97257
m01726c	docosenoylcarnitine(11)	0.53212	0.29732	7	0.778	0.97257
m01727c	docosenoylcarnitine	0.53212	0.29732	7	0.778	0.97257
m01729c	dodecanoylcarnitine	0.53212	0.29732	7	0.778	0.97257
m01770c	eicosadienoylcarnitine	0.53212	0.29732	7	0.778	0.97257
m01772c	eicosanoylcarnitine	0.53212	0.29732	7	0.778	0.97257
m01774c	eicosatrienoylcarnitine	0.53212	0.29732	7	0.778	0.97257
m01775c	eicosenoylcarnitine(11)	0.53212	0.29732	7	0.778	0.97257
m01776c	eicosenoylcarnitine(7)	0.53212	0.29732	7	0.778	0.97257
m01777c	eicosenoylcarnitine(9)	0.53212	0.29732	7	0.778	0.97257
m01933c	gamma-linolenoylcarnitine	0.53212	0.29732	7	0.778	0.97257
m02051c	heneicosanoylcarnitine	0.53212	0.29732	7	0.778	0.97257
m02100c	heptadecanoylcarnitine	0.53212	0.29732	7	0.778	0.97257
m02102c	heptadecenoylcarnitine(7)	0.53212	0.29732	7	0.778	0.97257
m02103c	heptadecenoylcarnitine(8)	0.53212	0.29732	7	0.778	0.97257
m02117c	hexadecenoylcarnitine(9)	0.53212	0.29732	7	0.778	0.97257
m02388c	linoleic-carnitine	0.53212	0.29732	7	0.778	0.97257
m02410c	L-oleoylcarnitine	0.53212	0.29732	7	0.778	0.97257
m02411c	L-palmitoylcarnitine	0.53212	0.29732	7	0.778	0.97257
m02611c	nonadecanoylcarnitine	0.53212	0.29732	7	0.778	0.97257
m02636c	ocosatetraenoylcarnitine	0.53212	0.29732	7	0.778	0.97257
m02637c	octadecatrienoylcarnitine	0.53212	0.29732	7	0.778	0.97257
m02638c	octadecenoylcarnitine(11)	0.53212	0.29732	7	0.778	0.97257
m02639c	octadecenoylcarnitine(5)	0.53212	0.29732	7	0.778	0.97257
m02640c	octadecenoylcarnitine(7)	0.53212	0.29732	7	0.778	0.97257
m02676c	palmitoleoyl-carnitine	0.53212	0.29732	7	0.778	0.97257
m02688c	pentadecanoylcarnitine	0.53212	0.29732	7	0.778	0.97257
m02940c	stearoylcarnitine	0.53212	0.29732	7	0.778	0.97257
m02973c	tetradecanoylcarnitine	0.53212	0.29732	7	0.778	0.97257
m02974c	tetradecenoylcarnitine(5)	0.53212	0.29732	7	0.778	0.97257
m02975c	tetradecenoylcarnitine(7)	0.53212	0.29732	7	0.778	0.97257
m02976c	tetradecenoylcarnitine(9)	0.53212	0.29732	7	0.778	0.97257
m03049c	tridecanoylcarnitine	0.53212	0.29732	7	0.778	0.97257
m02171c	inositol	0.5305	0.29788	8	0.76043	1.2808
m01786c	estradiol-17beta 3-glucuronide	0.52956	0.29821	4	0.86272	1.8152
m01786s	estradiol-17beta 3-glucuronide	0.52956	0.29821	4	0.86272	1.8152
m00788c	3-hydroxy-L-kynurenine	0.52728	0.299	4	0.86131	1.7839
m02430r	m2emgacpail heparan sulfate	0.52646	0.29928	6	0.7937	0.99109
m02848c	RNA-3-terminal-phosphate	0.52574	0.29953	2	0.99361	1.1091
m02849c	RNA-terminal-2,3-cyclic-phosphate	0.52574	0.29953	2	0.99361	1.1091
m02927r	sphinganine	0.52314	0.30044	1	1.1763	0
m02929r	sphingosine	0.52314	0.30044	1	1.1763	0
m01596s	CO2	0.52292	0.30052	10	0.73519	1.5586
m01688c	dGTP	0.52288	0.30053	35	0.63985	1.2686
m01293c	adrenochrome-O-semiquinone	0.52229	0.30073	1	1.1753	0
m01333c	aminochrome-O-semiquinone	0.52229	0.30073	1	1.1753	0
m01735c	dopachrome-O-semiquinone	0.52229	0.30073	1	1.1753	0
m02361c	leukoaminochrome	0.52229	0.30073	1	1.1753	0
m02619c	noradrenochrome-O-semiquinone	0.52229	0.30073	1	1.1753	0
m02394s	lipoic acid	0.5195	0.30171	1	1.1718	0
m02680s	pantothenate	0.5195	0.30171	1	1.1718	0
m02426c	lysine	0.51396	0.30364	17	0.68712	1.4734
m01316c	all-trans-decaprenyl-diphosphate	0.51391	0.30366	1	1.1649	0
m00569c	2,3-bisphospho-D-glycerate	0.50774	0.30582	3	0.89191	1.5653
m01271c	acyl-CoA-LD-PC pool	0.50444	0.30698	12	0.71048	1.6079
m01272c	acyl-CoA-LD-PE pool	0.50444	0.30698	12	0.71048	1.6079
m02724c	phenylalanine	0.50312	0.30744	23	0.65852	1.2917
m00333r	12-oxo-c-LTB3	0.50276	0.30757	16	0.68696	0.57477
m01234c	9-deoxy-delta12-PGD2	0.50276	0.30757	16	0.68696	0.57477
m01662c	delta-12-prostaglandin J2	0.50276	0.30757	16	0.68696	0.57477
m02026p	GSH	0.50276	0.30757	16	0.68696	0.57477
m02097c	hepoxilin A3-c	0.50276	0.30757	16	0.68696	0.57477
m02097p	hepoxilin A3-c	0.50276	0.30757	16	0.68696	0.57477
m02097r	hepoxilin A3-c	0.50276	0.30757	16	0.68696	0.57477
m02796c	prostaglandin J2	0.50276	0.30757	16	0.68696	0.57477
m02862c	S-(PGA1)-glutathione	0.50276	0.30757	16	0.68696	0.57477
m02863c	S-(PGA2)-glutathione	0.50276	0.30757	16	0.68696	0.57477
m02864c	S-(PGJ2)-glutathione	0.50276	0.30757	16	0.68696	0.57477
m01996c	glycogenin	0.50234	0.30771	7	0.76415	1.1643
m03061c	tRNA containing N2-methylguanine	0.50062	0.30832	3	0.88682	1.8891
m00236r	1,2-diacylglycerol-LD-PE pool	0.50015	0.30848	4	0.84454	1.2267
m01781r	em3gacpail heparan sulfate	0.50015	0.30848	4	0.84454	1.2267
m02685r	PE-LD pool	0.50015	0.30848	4	0.84454	1.2267
m02321m	L-2-amino-3-oxobutanoic acid	0.49875	0.30898	1	1.1462	0
m02521c	N-acetyl-beta-D-glucosaminylamine	0.49656	0.30975	2	0.96821	0.91136
m01430g	ceramide pool	0.49601	0.30994	9	0.7353	1.0082
m01948c	GDP	0.49565	0.31007	41	0.62743	1.2069
m01899r	G10598	0.49244	0.3112	2	0.96463	0.94415
m02728c	phosphatidate-LD-PC pool	0.49064	0.31184	24	0.65434	1.4409
m02154c	hydroxypyruvate	0.49054	0.31188	2	0.96298	0.91324
m03107r	UDP-galactose	0.48864	0.31255	3	0.87827	0.39569
m02984c	thiamin-PP	0.48626	0.31339	5	0.80096	0.80097
m00435c	1a,11b-dihydro-4,9-dimethylbenz[a]anthra[3,4-b]oxirene	0.48512	0.3138	2	0.95826	1.6999
m01173c	7,12-dimethylbenz[a]anthracene 5,6-oxide	0.48512	0.3138	2	0.95826	1.6999
m01378c	benzo[a]pyrene-7,8-oxide	0.48512	0.3138	2	0.95826	1.6999
m03032c	trans-3,4-dihydro-3,4-dihydroxy-7,12-dimethylbenz[a]anthracene	0.48512	0.3138	2	0.95826	1.6999
m02786s	prostaglandin E2	0.4835	0.31437	5	0.79944	1.5132
m01972l	glucosylceramide pool	0.4831	0.31451	2	0.9565	0.95741
m00201c	[protein]-L-glutamine	0.48155	0.31506	3	0.87321	0.88311
m00207c	[protein]-N5-alkylglutamine	0.48155	0.31506	3	0.87321	0.88311
m01310c	alkylamine	0.48155	0.31506	3	0.87321	0.88311
m02041n	H2O2	0.48077	0.31534	2	0.95447	1.2772
m02030c	GT1b	0.47705	0.31666	9	0.72749	0.93388
m02887c	selenite	0.46796	0.31991	3	0.8635	0.72309
m01587s	citrate	0.46711	0.32021	3	0.8629	1.8603
m01034c	4-trimethylammoniobutanal	0.46688	0.32029	2	0.94238	2.4668
m01630s	cytidine	0.46674	0.32034	9	0.72325	1.453
m02038s	guanosine	0.46674	0.32034	9	0.72325	1.453
m02011c	GM2	0.46574	0.3207	12	0.69669	1.4746
m02096c	hepoxilin A3	0.46411	0.32128	24	0.64768	0.62366
m02096r	hepoxilin A3	0.46411	0.32128	24	0.64768	0.62366
m02834c	retinol	0.4639	0.32136	24	0.64763	1.2421
m02578s	NH3	0.46207	0.32202	8	0.73059	1.517
m01753c	dTTP	0.46129	0.32229	31	0.6341	1.2352
m02329c	lactaldehyde	0.46113	0.32235	8	0.73018	1.7651
m02438c	m7G(5')pppR-RNA	0.46051	0.32257	2	0.93684	0.61232
m01118c	5-oxo-(6E)-12-epi-LTB4	0.45907	0.32309	9	0.72009	1.4039
m01118m	5-oxo-(6E)-12-epi-LTB4	0.45907	0.32309	9	0.72009	1.4039
m01118p	5-oxo-(6E)-12-epi-LTB4	0.45907	0.32309	9	0.72009	1.4039
m01124c	5-oxo-6-trans-LTB4	0.45907	0.32309	9	0.72009	1.4039
m01124m	5-oxo-6-trans-LTB4	0.45907	0.32309	9	0.72009	1.4039
m01124p	5-oxo-6-trans-LTB4	0.45907	0.32309	9	0.72009	1.4039
m02040s	H2O	0.45869	0.32323	95	0.5884	1.1289
m01734r	dolichyl-phosphate-D-mannose	0.45786	0.32353	8	0.72875	0.90279
m00913c	3-phospho-D-glycerate	0.45776	0.32356	11	0.70008	1.037
m01115c	5-methyl-THF	0.45753	0.32364	4	0.8182	2.0144
m01069r	5-alpha-dihydrotestosterone	0.45559	0.32434	2	0.93255	1.3013
m01594c	CMP-N-trimethyl-2-aminoethylphosphonate	0.45421	0.32484	2	0.93136	0.15645
m02628c	N-trimethyl-2-aminoethylphosphonate	0.45421	0.32484	2	0.93136	0.15645
m00243c	1,2-dihydronaphthalene-1,2-diol	0.45328	0.32517	5	0.78278	1.899
m00627c	2-acyl-1-(1-alkenyl)-sn-glycero-3-phosphate	0.45262	0.32541	4	0.81516	2.9295
m01513g	choline	0.45262	0.32541	4	0.81516	2.9295
m01513r	choline	0.45262	0.32541	4	0.81516	2.9295
m02728g	phosphatidate-LD-PC pool	0.45262	0.32541	4	0.81516	2.9295
m02728r	phosphatidate-LD-PC pool	0.45262	0.32541	4	0.81516	2.9295
m02729c	phosphatidate-LD-PE pool	0.45257	0.32543	23	0.64553	1.4726
m02731c	phosphatidate-LD-PS pool	0.45257	0.32543	23	0.64553	1.4726
m01290s	adrenaline	0.45187	0.32568	1	1.0884	0
m00552n	1-phosphatidyl-1D-myo-inositol-3-phosphate	0.44893	0.32674	1	1.0847	0
m00552r	1-phosphatidyl-1D-myo-inositol-3-phosphate	0.44893	0.32674	1	1.0847	0
m00555g	1-phosphatidyl-myo-inositol-3,5-bisphosphate	0.44893	0.32674	1	1.0847	0
m00555r	1-phosphatidyl-myo-inositol-3,5-bisphosphate	0.44893	0.32674	1	1.0847	0
m02631s	O2-	0.44893	0.32674	1	1.0847	0
m02348m	L-carnitine	0.44782	0.32714	22	0.6475	1.214
m00204c	[protein]-L-lysine	0.44737	0.3273	192	0.57051	1.22
m02444m	malonyl-CoA	0.44673	0.32754	4	0.81152	1.2713
m01659c	dehydroepiandrosterone sulfate	0.44513	0.32811	3	0.8472	0.92937
m03037c	trans-4-hydroxy-L-proline	0.4424	0.3291	5	0.77678	1.6178
m03037m	trans-4-hydroxy-L-proline	0.4424	0.3291	5	0.77678	1.6178
m01362c	arachidonate	0.44199	0.32925	32	0.62644	1.5222
m00559c	1-pyrroline-5-carboxylate	0.43944	0.33017	4	0.80701	1.6804
m02320m	L-1-pyrroline-3-hydroxy-5-carboxylate	0.43944	0.33017	4	0.80701	1.6804
m02170c	inosine	0.43908	0.3303	13	0.6811	1.4058
m00192c	[phosphorylase A]	0.43816	0.33063	6	0.74933	1.5874
m00193c	[phosphorylase B]	0.43816	0.33063	6	0.74933	1.5874
m02060l	heparan sulfate, degradation product 14	0.43787	0.33074	2	0.91714	1.8727
m02067l	heparan sulfate, degradation product 20	0.43787	0.33074	2	0.91714	1.8727
m02073l	heparan sulfate, degradation product 3	0.43787	0.33074	2	0.91714	1.8727
m02078l	heparan sulfate, degradation product 8	0.43787	0.33074	2	0.91714	1.8727
m02442c	malonyl-[ACP]	0.43582	0.33148	3	0.84056	0.88085
m02955c	tagatose-1,6-bisphosphate	0.43552	0.33159	3	0.84034	0.32677
m00350c	13-cis-retinoate	0.4334	0.33236	3	0.83883	0.49585
m00350r	13-cis-retinoate	0.4334	0.33236	3	0.83883	0.49585
m01231r	9-cis-retinoate	0.4334	0.33236	3	0.83883	0.49585
m02810l	psychosine	0.43334	0.33239	1	1.0655	0
m02005c	glycylpeptide	0.4316	0.33301	2	0.91168	1.8667
m02627c	N-tetradecanoylglycylpeptide	0.4316	0.33301	2	0.91168	1.8667
m01292c	adrenochrome	0.43147	0.33306	16	0.66499	0.54655
m01739c	dopaminochrome	0.43147	0.33306	16	0.66499	0.54655
m02355c	L-dopachrome	0.43147	0.33306	16	0.66499	0.54655
m02618c	noradrenochrome	0.43147	0.33306	16	0.66499	0.54655
m01783r	emgacpail heparan sulfate	0.43131	0.33312	2	0.91142	1.4438
m01342c	anthranilate	0.42703	0.33468	2	0.9077	0.55441
m01835c	formylanthranilate	0.42703	0.33468	2	0.9077	0.55441
m02851c	S-(11-hydroxy-9-deoxy-delta12-PGD2)-glutathione	0.42692	0.33472	1	1.0576	0
m02852c	S-(11-OH-9-deoxy-delta9,12-PGD2)-glutathione	0.42692	0.33472	1	1.0576	0
m01913s	galactosylglycerol	0.42446	0.33562	3	0.83244	0.6534
m01983s	glycerol	0.42446	0.33562	3	0.83244	0.6534
m01257m	acetyl adenylate	0.41831	0.33786	2	0.90011	2.1304
m02775m	propinol adenylate	0.41831	0.33786	2	0.90011	2.1304
m00032c	(1R,2S)-naphthalene 1,2-oxide	0.41734	0.33822	15	0.66269	0.71672
m00034c	(1S,2R)-naphthalene 1,2-oxide	0.41734	0.33822	15	0.66269	0.71672
m00546c	1-nitronaphthalene-5,6-oxide	0.41734	0.33822	15	0.66269	0.71672
m01298c	aflatoxin B1-exo-8,9-epoxide	0.41734	0.33822	15	0.66269	0.71672
m01377c	benzo[a]pyrene-7,8-diol	0.41734	0.33822	15	0.66269	0.71672
m01405c	bromobenzene-2,3-oxide	0.41734	0.33822	15	0.66269	0.71672
m01407c	bromobenzene-3,4-oxide	0.41734	0.33822	15	0.66269	0.71672
m02544c	N-acetylneuraminate-9-phosphate	0.41733	0.33822	2	0.89926	0.77718
m02598g	nm4masn	0.41674	0.33843	3	0.82694	1.2574
m01369c	asparagine	0.41651	0.33852	27	0.63044	1.4716
m01733r	dolichyl-phosphate	0.4159	0.33874	13	0.67315	0.78228
m00609c	24,25-dihydrolanosterol	0.41421	0.33936	2	0.89654	0.67268
m02013l	GM2A-GM2	0.41404	0.33942	4	0.79131	1.866
m02480m	methylmalonyl-CoA	0.41203	0.34016	4	0.79007	1.8315
m01961c	glucono-1,5-lactone-6-phosphate	0.41159	0.34032	3	0.82326	0.31347
m01961r	glucono-1,5-lactone-6-phosphate	0.41159	0.34032	3	0.82326	0.31347
m02997c	thymine	0.40992	0.34093	4	0.78876	1.5181
m02046c	HCO3-	0.40956	0.34106	30	0.62365	1.3788
m00168c	(R)-S-lactoylglutathione	0.40882	0.34133	6	0.73459	1.3463
m01638p	D-alanine	0.40262	0.34362	1	1.0276	0
m01742c	D-proline	0.40262	0.34362	1	1.0276	0
m01742s	D-proline	0.40262	0.34362	1	1.0276	0
m01410s	butyrate	0.40247	0.34367	13	0.66854	1.1058
m01699c	dihydroceramide pool	0.40235	0.34371	9	0.69674	1.1916
m02360c	leucine	0.39985	0.34463	21	0.63941	1.4528
m02750n	PI pool	0.39969	0.34469	2	0.8839	0.28402
m02034s	GTP	0.39825	0.34522	18	0.64863	1.009
m01965g	glucose	0.39701	0.34568	3	0.81284	1.7705
m02982s	thiamin	0.39532	0.34631	2	0.8801	1.4744
m01587c	citrate	0.39487	0.34647	7	0.71418	1.1049
m00623c	26-hydroxycholesterol	0.3895	0.34845	3	0.80748	1.312
m00623m	26-hydroxycholesterol	0.3895	0.34845	3	0.80748	1.312
m03169c	insulin-(SS)	0.38404	0.35048	6	0.72214	1.1803
m03170c	Insulin-(SH)2	0.38404	0.35048	6	0.72214	1.1803
m00532c	1-hexadecylglycerol-3-phosphate	0.38236	0.3511	1	1.0025	0
m00550p	1-palmitoyl-dihydroxyacetone-phosphate	0.38236	0.3511	1	1.0025	0
m02017c	GO3P	0.38236	0.3511	1	1.0025	0
m02017p	GO3P	0.38236	0.3511	1	1.0025	0
m02770m	proline	0.38234	0.3511	6	0.72129	1.4533
m00826m	3-methylcrotonyl-CoA	0.38123	0.35152	4	0.77103	1.3603
m02039s	H+	0.38091	0.35164	52	0.59626	1.3548
m00209c	[protein]-N6-(lipoyl)lysine	0.38012	0.35193	4	0.77034	2.6029
m02996m	thymidine	0.37565	0.35359	9	0.68574	1.4262
m01802s	FAD	0.37438	0.35406	8	0.69236	0.64644
m00349r	13-cis-retinal	0.36969	0.3558	2	0.8578	0.6997
m01940c	GAR	0.36828	0.35633	1	0.98517	0
m02183p	isocitrate	0.36601	0.35718	1	0.98237	0
m02662c	oxalosuccinate	0.36601	0.35718	1	0.98237	0
m02662p	oxalosuccinate	0.36601	0.35718	1	0.98237	0
m00559m	1-pyrroline-5-carboxylate	0.36546	0.35738	5	0.73437	1.4643
m02409m	L-octanoylcarnitine	0.36353	0.35811	3	0.78894	1.0484
m02409p	L-octanoylcarnitine	0.36353	0.35811	3	0.78894	1.0484
m01588c	citrulline	0.36351	0.35811	11	0.66509	1.515
m01143c	6-(alpha-D-glucosaminyl)-1-phosphatidyl-1D-myo-inositol	0.35861	0.35994	1	0.97323	0
m01252r	acetate	0.35861	0.35994	1	0.97323	0
m02453g	mannose	0.35812	0.36013	6	0.70911	1.3468
m03039s	trehalose	0.3581	0.36013	2	0.84771	0.55775
m01580c	cis-aconitate	0.35688	0.36059	1	0.9711	0
m02633c	OAA	0.35181	0.36249	4	0.75285	1.2941
m01069c	5-alpha-dihydrotestosterone	0.34521	0.36497	3	0.77586	0.95933
m02320c	L-1-pyrroline-3-hydroxy-5-carboxylate	0.3432	0.36573	3	0.77442	2.0565
m01802c	FAD	0.34228	0.36607	21	0.62385	1.1775
m02015c	GM3	0.33991	0.36696	9	0.67103	1.4093
m01928c	gamma-glutamylglutathione	0.33642	0.36828	4	0.74333	0.83437
m01931c	gamma-L-glutamyl-L-alpha-aminobutyrate	0.33642	0.36828	4	0.74333	0.83437
m02904g	sialyl-3-paragloboside	0.33344	0.3694	3	0.76746	1.0736
m01261p	acetyl-CoA	0.32968	0.37082	8	0.67287	1.3637
m01322c	alpha-D-galactose-1-phosphate	0.32714	0.37178	3	0.76296	1.4298
m02661m	oxalate	0.3265	0.37202	2	0.8202	0.2134
m03130n	UTP	0.32545	0.37242	29	0.60482	1.4794
m01941c	GD1a	0.32533	0.37247	12	0.64666	0.85578
m02881c	se-adenosyl-L-selenohomocysteine	0.32531	0.37247	3	0.76165	0.43413
m01948s	GDP	0.32504	0.37258	19	0.62409	0.9864
m01290c	adrenaline	0.32464	0.37273	6	0.69229	1.5477
m01959g	globoside	0.32421	0.37289	2	0.81821	0.045334
m00169c	(S)-2-aminobutanoate	0.32391	0.373	5	0.71147	0.72609
m01592c	CMP-N-acetylneuraminate	0.32252	0.37353	15	0.63246	1.0509
m01738c	dopamine-O-quinone	0.32204	0.37371	16	0.63126	0.52934
m02594c	nLc6Cer	0.32178	0.37381	10	0.65678	1.4961
m02683c	paragloboside	0.32178	0.37381	10	0.65678	1.4961
m01010c	4-maleylacetoacetate	0.31996	0.3745	1	0.92551	0
m00610c	24-hydroxycholesterol	0.31848	0.37506	2	0.81322	1.1756
m00410c	17beta-estradiol-2,3-quinone	0.31785	0.3753	15	0.63097	0.54791
m00410m	17beta-estradiol-2,3-quinone	0.31785	0.3753	15	0.63097	0.54791
m00410p	17beta-estradiol-2,3-quinone	0.31785	0.3753	15	0.63097	0.54791
m00410r	17beta-estradiol-2,3-quinone	0.31785	0.3753	15	0.63097	0.54791
m00412c	17beta-estradiol-3,4-quinone	0.31785	0.3753	15	0.63097	0.54791
m00412m	17beta-estradiol-3,4-quinone	0.31785	0.3753	15	0.63097	0.54791
m00412p	17beta-estradiol-3,4-quinone	0.31785	0.3753	15	0.63097	0.54791
m00412r	17beta-estradiol-3,4-quinone	0.31785	0.3753	15	0.63097	0.54791
m00641c	2-hydroxy-17beta-estradiol-1-S-glutathione	0.31785	0.3753	15	0.63097	0.54791
m00641m	2-hydroxy-17beta-estradiol-1-S-glutathione	0.31785	0.3753	15	0.63097	0.54791
m00641p	2-hydroxy-17beta-estradiol-1-S-glutathione	0.31785	0.3753	15	0.63097	0.54791
m00641r	2-hydroxy-17beta-estradiol-1-S-glutathione	0.31785	0.3753	15	0.63097	0.54791
m00642c	2-hydroxy-17beta-estradiol-4-S-glutathione	0.31785	0.3753	15	0.63097	0.54791
m00642m	2-hydroxy-17beta-estradiol-4-S-glutathione	0.31785	0.3753	15	0.63097	0.54791
m00642p	2-hydroxy-17beta-estradiol-4-S-glutathione	0.31785	0.3753	15	0.63097	0.54791
m00642r	2-hydroxy-17beta-estradiol-4-S-glutathione	0.31785	0.3753	15	0.63097	0.54791
m00651c	2-hydroxyestrone-1-S-glutathione	0.31785	0.3753	15	0.63097	0.54791
m00651m	2-hydroxyestrone-1-S-glutathione	0.31785	0.3753	15	0.63097	0.54791
m00651p	2-hydroxyestrone-1-S-glutathione	0.31785	0.3753	15	0.63097	0.54791
m00651r	2-hydroxyestrone-1-S-glutathione	0.31785	0.3753	15	0.63097	0.54791
m00652c	2-hydroxyestrone-4-S-glutathione	0.31785	0.3753	15	0.63097	0.54791
m00652m	2-hydroxyestrone-4-S-glutathione	0.31785	0.3753	15	0.63097	0.54791
m00652p	2-hydroxyestrone-4-S-glutathione	0.31785	0.3753	15	0.63097	0.54791
m00652r	2-hydroxyestrone-4-S-glutathione	0.31785	0.3753	15	0.63097	0.54791
m00787c	3-hydroxykynurenine-O-beta-D-glucoside	0.31785	0.3753	15	0.63097	0.54791
m00987c	4-hydroxy-17beta-estradiol-2-S-glutathione	0.31785	0.3753	15	0.63097	0.54791
m00987m	4-hydroxy-17beta-estradiol-2-S-glutathione	0.31785	0.3753	15	0.63097	0.54791
m00987p	4-hydroxy-17beta-estradiol-2-S-glutathione	0.31785	0.3753	15	0.63097	0.54791
m00987r	4-hydroxy-17beta-estradiol-2-S-glutathione	0.31785	0.3753	15	0.63097	0.54791
m01001c	4-hydroxyestrone-2-S-glutathione	0.31785	0.3753	15	0.63097	0.54791
m01001m	4-hydroxyestrone-2-S-glutathione	0.31785	0.3753	15	0.63097	0.54791
m01001p	4-hydroxyestrone-2-S-glutathione	0.31785	0.3753	15	0.63097	0.54791
m01001r	4-hydroxyestrone-2-S-glutathione	0.31785	0.3753	15	0.63097	0.54791
m01135c	5-S-glutathionyl-adrenochrome hydroquinone	0.31785	0.3753	15	0.63097	0.54791
m01136c	5-S-glutathionyl-aminochrome reduced	0.31785	0.3753	15	0.63097	0.54791
m01137c	5-S-glutathionyl-dopachrome hydroquinone	0.31785	0.3753	15	0.63097	0.54791
m01138c	5-S-glutathionyl-dopamine	0.31785	0.3753	15	0.63097	0.54791
m01139c	5-S-glutathionyl-L-dopa	0.31785	0.3753	15	0.63097	0.54791
m01140c	5-S-glutathionyl-noradrenochrome hydroquinone	0.31785	0.3753	15	0.63097	0.54791
m01791c	estrone-2,3-quinone	0.31785	0.3753	15	0.63097	0.54791
m01791m	estrone-2,3-quinone	0.31785	0.3753	15	0.63097	0.54791
m01791p	estrone-2,3-quinone	0.31785	0.3753	15	0.63097	0.54791
m01791r	estrone-2,3-quinone	0.31785	0.3753	15	0.63097	0.54791
m01793c	estrone-3,4-quinone	0.31785	0.3753	15	0.63097	0.54791
m01793m	estrone-3,4-quinone	0.31785	0.3753	15	0.63097	0.54791
m01793p	estrone-3,4-quinone	0.31785	0.3753	15	0.63097	0.54791
m01793r	estrone-3,4-quinone	0.31785	0.3753	15	0.63097	0.54791
m01979c	glutathionyl-3-hydroxykynurenine glucoside	0.31785	0.3753	15	0.63097	0.54791
m02356c	L-dopaquinone	0.31785	0.3753	15	0.63097	0.54791
m01683c	D-gluconic acid	0.31636	0.37587	2	0.81137	2.4317
m02547c	N-acetylputrescine	0.31636	0.37587	2	0.81137	2.4317
m02926p	spermine	0.31636	0.37587	2	0.81137	2.4317
m02696m	PEP	0.31547	0.3762	2	0.8106	0.22697
m00808c	3-isoLM1	0.31533	0.37626	2	0.81048	0.4003
m01264g	acngalacglcgalgluside heparan sulfate	0.31533	0.37626	2	0.81048	0.4003
m01730c	dolichol	0.31356	0.37693	1	0.91762	0
m02868m	saccharopine	0.31321	0.37706	2	0.80864	0.78226
m02630p	O2	0.31317	0.37707	16	0.62852	1.4609
m00671c	2-oxobutyrate	0.31015	0.37822	11	0.64528	1.2832
m00513c	1-alkyl-2-acetyl-sn-glycerol	0.30658	0.37958	2	0.80286	0.4917
m02658s	ornithine	0.30507	0.38016	6	0.68246	1.7909
m02026m	GSH	0.30387	0.38061	28	0.60232	0.76864
m00024c	(15Z)-tetracosenoylcarnitine	0.30334	0.38081	4	0.72289	1.1204
m00109c	(6Z,9Z,12Z,15Z,18Z)-tetracosapentaenoylcarnitine	0.30334	0.38081	4	0.72289	1.1204
m00112c	(6Z,9Z,12Z,15Z,18Z,21Z)-tetracosahexaenoylcarnitine	0.30334	0.38081	4	0.72289	1.1204
m00130c	(9Z,12Z,15Z,18Z)-tetracosatetraenoylcarnitine	0.30334	0.38081	4	0.72289	1.1204
m00133c	(9Z,12Z,15Z,18Z,21Z)-tetracosapentaenoylcarnitine	0.30334	0.38081	4	0.72289	1.1204
m00316c	12,15,18,21-tetracosatetraenoylcarnitine	0.30334	0.38081	4	0.72289	1.1204
m02109c	hexacosanoylcarnitine	0.30334	0.38081	4	0.72289	1.1204
m02111c	hexacosenoylcarnitine	0.30334	0.38081	4	0.72289	1.1204
m02970c	tetracosanoylcarnitine	0.30334	0.38081	4	0.72289	1.1204
m03046c	tricosanoylcarnitine	0.30334	0.38081	4	0.72289	1.1204
m02327m	L-4-hydroxyglutamate semialdehyde	0.30317	0.38088	1	0.90478	0
m02374c	L-glutamate 5-semialdehyde	0.30317	0.38088	1	0.90478	0
m02443p	malonyl-carnitin	0.30243	0.38116	3	0.74532	1.3711
m02866c	S-[2-carboxy-1-(1H-imidazol-4-yl)ethyl]glutathione	0.30167	0.38145	19	0.61747	1.1349
m01813c	fatty acid-LD-TG1 pool	0.30151	0.38151	16	0.62493	1.3015
m01986s	glycine	0.29807	0.38283	20	0.61225	1.409
m01285g	ADP	0.29609	0.38358	4	0.7184	0.2717
m00205l	[protein]-L-serine	0.28941	0.38614	2	0.78792	0.88488
m01161c	6-hydroxymelatonin	0.28848	0.38649	20	0.6096	1.1485
m03157c	zinc	0.28671	0.38717	13	0.62882	1.1696
m02332s	lactose	0.28663	0.3872	2	0.7855	0.7156
m00216c	[protein]-S-methyl-L-cysteine	0.2865	0.38725	1	0.88422	0
m01719c	DNA containing 6-O-methylguanine	0.2865	0.38725	1	0.88422	0
m01720c	DNA containing guanine	0.2865	0.38725	1	0.88422	0
m00661c	2-methyl-3-oxopropanoate	0.28427	0.3881	5	0.68962	1.7609
m00760c	3-amino-propanal	0.28427	0.3881	5	0.68962	1.7609
m00952c	4-acetamidobutanoate	0.28427	0.3881	5	0.68962	1.7609
m00969m	4-aminobutanal	0.28427	0.3881	5	0.68962	1.7609
m01103c	5-hydroxyindoleacetate	0.28427	0.3881	5	0.68962	1.7609
m01249m	acetaldehyde	0.28427	0.3881	5	0.68962	1.7609
m01681c	D-glucarate	0.28427	0.3881	5	0.68962	1.7609
m01685c	D-glucurono-6,3-lactone	0.28427	0.3881	5	0.68962	1.7609
m01997m	glycolaldehyde	0.28427	0.3881	5	0.68962	1.7609
m02165c	imidazole-4-acetaldehyde	0.28427	0.3881	5	0.68962	1.7609
m02166c	imidazole-4-acetate	0.28427	0.3881	5	0.68962	1.7609
m02329m	lactaldehyde	0.28427	0.3881	5	0.68962	1.7609
m02479c	methylmalonate	0.28427	0.3881	5	0.68962	1.7609
m02514c	N4-acetylaminobutanal	0.28427	0.3881	5	0.68962	1.7609
m02711c	perillic acid	0.28427	0.3881	5	0.68962	1.7609
m02713c	perillyl aldehyde	0.28427	0.3881	5	0.68962	1.7609
m02748c	phytoceramide pool	0.28341	0.38843	3	0.73174	1.6372
m01044m	5,10-methenyl-THF	0.28267	0.38871	6	0.67121	1.9207
m01981m	glyceraldehyde	0.27748	0.3907	9	0.64533	1.6853
m01334l	AMP	0.27502	0.39165	1	0.87004	0
m01590l	CMP	0.27502	0.39165	1	0.87004	0
m02016l	GMP	0.27502	0.39165	1	0.87004	0
m03114l	UMP	0.27502	0.39165	1	0.87004	0
m02726c	phosphatidate-bile-PC pool	0.27469	0.39178	19	0.60982	1.1011
m02732c	phosphatidate-LD-SM pool	0.27469	0.39178	19	0.60982	1.1011
m02783c	prostaglandin D2	0.27412	0.39199	6	0.66691	1.3073
m03112c	UDP-xylose	0.27041	0.39342	1	0.86434	0
m00168m	(R)-S-lactoylglutathione	0.26918	0.3939	2	0.77031	0.56722
m02776c	prostaglandin A1	0.26542	0.39534	19	0.60719	0.56721
m02777c	prostaglandin A2	0.26542	0.39534	19	0.60719	0.56721
m01646n	deamido-NAD	0.25717	0.39853	2	0.75986	2.1806
m01334p	AMP	0.2558	0.39905	11	0.62511	1.5343
m01371p	ATP	0.2558	0.39905	11	0.62511	1.5343
m02183c	isocitrate	0.25543	0.3992	4	0.69327	0.364
m03033m	trans-3-cis-5,8,11,14-eicosapentaenoyl-CoA	0.2552	0.39928	2	0.75815	0.87555
m00551c	1-phosphatidyl-1D-myo-inositol-3,4-bisphosphate	0.25456	0.39953	32	0.58565	1.0082
m02820c	queuine	0.25342	0.39997	2	0.75659	0.48076
m03086c	tRNA-queuine	0.25342	0.39997	2	0.75659	0.48076
m00031c	(1R)-hydroxy-(2R)-glutathionyl-1,2-dihydronaphthalene	0.25291	0.40017	13	0.61722	0.58454
m00033c	(1S)-hydroxy-(2S)-glutathionyl-1,2-dihydronaphthalene	0.25291	0.40017	13	0.61722	0.58454
m00541c	1-nitro-5-glutathionyl-6-hydroxy-5,6-dihydronaphthalene	0.25291	0.40017	13	0.61722	0.58454
m00542c	1-nitro-5-hydroxy-6-glutathionyl-5,6-dihydronaphthalene	0.25291	0.40017	13	0.61722	0.58454
m00543c	1-nitro-7-glutathionyl-8-hydroxy-7,8-dihydronaphthalene	0.25291	0.40017	13	0.61722	0.58454
m00544c	1-nitro-7-hydroxy-8-glutathionyl-7,8-dihydronaphthalene	0.25291	0.40017	13	0.61722	0.58454
m00565c	2-(S-glutathionyl)acetyl chloride	0.25291	0.40017	13	0.61722	0.58454
m00566c	2-(S-glutathionyl)acetyl glutathione	0.25291	0.40017	13	0.61722	0.58454
m00571c	2,3-dihydro-2-S-glutathionyl-3-hydroxy bromobenzene	0.25291	0.40017	13	0.61722	0.58454
m00724c	3,4-dihydro-3-hydroxy-4-S-glutathionyl bromobenzene	0.25291	0.40017	13	0.61722	0.58454
m00944c	4,5-dihydro-4-hydroxy-5-S-glutathionyl-benzo[a]pyrene	0.25291	0.40017	13	0.61722	0.58454
m01175c	7,8-dihydro-7-hydroxy-8-S-glutathionyl-benzo[a]pyrene	0.25291	0.40017	13	0.61722	0.58454
m01299c	aflatoxin B1-exo-8,9-epoxide-GSH	0.25291	0.40017	13	0.61722	0.58454
m02144c	hydrochloride	0.25291	0.40017	13	0.61722	0.58454
m02850c	S-(1,2-dichlorovinyl)glutathione	0.25291	0.40017	13	0.61722	0.58454
m02853c	S-(2,2-dichloro-1-hydroxy)ethyl glutathione	0.25291	0.40017	13	0.61722	0.58454
m02854c	S-(2-chloroacetyl)glutathione	0.25291	0.40017	13	0.61722	0.58454
m02861c	S-(formylmethyl)glutathione	0.25291	0.40017	13	0.61722	0.58454
m01669c	deoxyguanosine	0.24957	0.40146	12	0.61966	1.4456
m00053m	(2E)-hexenoyl-CoA	0.24863	0.40182	3	0.70691	1.6979
m00063m	(2E)-pentenoyl-CoA	0.24863	0.40182	3	0.70691	1.6979
m01642c	dATP	0.24708	0.40242	38	0.58043	1.3179
m00564p	2(S)-pristanal	0.24693	0.40248	2	0.75094	1.0827
m00655p	2-hydroxyphytanoyl-CoA	0.24693	0.40248	2	0.75094	1.0827
m02348s	L-carnitine	0.24561	0.40299	3	0.70475	0.66161
m02815c	pyridoxamine	0.24271	0.40411	4	0.68541	0.8881
m02816c	pyridoxamine-phosphate	0.24271	0.40411	4	0.68541	0.8881
m02817c	pyridoxine	0.24271	0.40411	4	0.68541	0.8881
m02027m	GSSG	0.23976	0.40526	8	0.63367	0.96058
m00098c	(5S,6S)-epoxy-(15R)-hydroxy-ETE	0.23932	0.40543	3	0.70026	1.0668
m00098p	(5S,6S)-epoxy-(15R)-hydroxy-ETE	0.23932	0.40543	3	0.70026	1.0668
m00098r	(5S,6S)-epoxy-(15R)-hydroxy-ETE	0.23932	0.40543	3	0.70026	1.0668
m01038c	5(S),6(S)-epoxy-15(R)-HEPE	0.23932	0.40543	3	0.70026	1.0668
m01038p	5(S),6(S)-epoxy-15(R)-HEPE	0.23932	0.40543	3	0.70026	1.0668
m01038r	5(S),6(S)-epoxy-15(R)-HEPE	0.23932	0.40543	3	0.70026	1.0668
m01058p	5,6-epoxytetraene	0.23932	0.40543	3	0.70026	1.0668
m01058r	5,6-epoxytetraene	0.23932	0.40543	3	0.70026	1.0668
m02396c	lipoxin B4	0.23932	0.40543	3	0.70026	1.0668
m02396n	lipoxin B4	0.23932	0.40543	3	0.70026	1.0668
m01941g	GD1a	0.23744	0.40616	5	0.6638	0.84074
m02030g	GT1b	0.23744	0.40616	5	0.6638	0.84074
m02431r	m2gacpail heparan sulfate	0.23302	0.40787	3	0.69576	1.0871
m02463r	memgacpail heparan sulfate	0.23302	0.40787	3	0.69576	1.0871
m01976m	glutamyl-5-phosphate	0.23275	0.40798	1	0.81785	0
m02535m	N-acetyl-L-glutamate 5-semialdehyde	0.23275	0.40798	1	0.81785	0
m02537m	N-acetyl-L-glutamate-5-phosphate	0.23275	0.40798	1	0.81785	0
m02681c	PAP	0.23246	0.40809	31	0.58328	1.424
m02064l	heparan sulfate, degradation product 18	0.22802	0.40981	1	0.81202	0
m02844c	ribose-1-phosphate	0.22771	0.40994	5	0.65844	1.1448
m03161c	glycogen	0.22713	0.41016	3	0.69156	0.20894
m01252m	acetate	0.22668	0.41034	9	0.62441	1.4896
m02039g	H+	0.22413	0.41133	5	0.65647	0.68475
m02906g	sialyl-T antigen	0.22303	0.41176	4	0.67324	0.65468
m01710c	diphospho-myo-inositol-polyphosphate	0.22278	0.41185	4	0.67309	1.9137
m02493c	myo-inositol-polyphosphate	0.22278	0.41185	4	0.67309	1.9137
m03157r	zinc	0.22242	0.41199	1	0.8051	0
m01259c	acetylcarnosine	0.22077	0.41264	5	0.65462	1.4934
m00556c	1-piperideine-6-carboxylate	0.22009	0.4129	2	0.72758	1.3875
m00993c	4-hydroxy-all-trans-retinoate	0.219	0.41333	1	0.80088	0
m00993r	4-hydroxy-all-trans-retinoate	0.219	0.41333	1	0.80088	0
m01008c	4-hydroxyvitamin A1	0.219	0.41333	1	0.80088	0
m01008r	4-hydroxyvitamin A1	0.219	0.41333	1	0.80088	0
m01026c	4-oxo-13-cis-retinoate	0.219	0.41333	1	0.80088	0
m01026r	4-oxo-13-cis-retinoate	0.219	0.41333	1	0.80088	0
m01029r	4-oxo-9-cis-retinoate	0.219	0.41333	1	0.80088	0
m01031c	4-oxo-all-trans-retinoate	0.219	0.41333	1	0.80088	0
m01031r	4-oxo-all-trans-retinoate	0.219	0.41333	1	0.80088	0
m01057c	5,6-epoxy-13-cis-retinoate	0.219	0.41333	1	0.80088	0
m01057r	5,6-epoxy-13-cis-retinoate	0.219	0.41333	1	0.80088	0
m01060c	5,8-epoxy-13-cis-retinoate	0.219	0.41333	1	0.80088	0
m01231c	9-cis-retinoate	0.219	0.41333	1	0.80088	0
m01244c	9-O-acetylated-GD3	0.21869	0.41345	1	0.8005	0
m01244g	9-O-acetylated-GD3	0.21869	0.41345	1	0.8005	0
m01245c	9-O-acetylated-GT3	0.21869	0.41345	1	0.8005	0
m01245g	9-O-acetylated-GT3	0.21869	0.41345	1	0.8005	0
m01261g	acetyl-CoA	0.21869	0.41345	1	0.8005	0
m01253c	acetoacetate	0.21595	0.41451	9	0.61999	1.4094
m01597r	CoA	0.21574	0.41459	12	0.60761	1.474
[truncated: 2,586 more rows]

## Sheet: MayoRNASeq CBE
REPORTER METABOLITES USING TEST TYPE: all
ID	NAME	Z-SCORE	P-VALUE	NUMBER OF NEIGHBOURS	AVERAGE Z-SCORE	STD Z-SCORE
m03112r	UDP-xylose	3.5115	0.00022282	3	3.5522	1.5954
m00475m	1-acylglycerol-3P-CL pool	2.9906	0.0013924	11	2.0038	1.2358
m01270m	acyl-CoA-CL pool	2.9906	0.0013924	11	2.0038	1.2358
m00970s	4-aminobutyrate	2.9667	0.0015053	6	2.4238	1.0038
m00239c	1,2-diacylglycerol-LD-SM pool	2.9269	0.0017115	17	1.7442	1.4251
m00234s	1,2-diacylglycerol-chylomicron pool	2.9187	0.0017574	8	2.1787	1.2771
m01807s	fatty acid-chylomicron pool	2.9187	0.0017574	8	2.1787	1.2771
m01596g	CO2	2.9108	0.0018027	1	4.752	0
m02942m	succinate semialdehyde	2.8726	0.0020356	2	3.5333	1.4526
m01674c	dephospho-CoA	2.8686	0.0020614	1	4.6943	0
m01674m	dephospho-CoA	2.8686	0.0020614	1	4.6943	0
m00503s	1-acylglycerol-chylomicron pool	2.8519	0.002173	7	2.2435	1.3652
m01815c	fatty acid-LD-TG3 pool	2.8519	0.002173	7	2.2435	1.3652
m01818c	fatty acid-retinol pool	2.8105	0.0024733	9	2.0488	1.3801
m01812c	fatty acid-LD-SM pool	2.7979	0.0025714	12	1.8838	1.308
m02726c	phosphatidate-bile-PC pool	2.7053	0.0034116	18	1.6434	1.3167
m02732c	phosphatidate-LD-SM pool	2.7053	0.0034116	18	1.6434	1.3167
m02329c	lactaldehyde	2.6787	0.0036957	6	2.2638	1.3687
m00970c	4-aminobutyrate	2.5922	0.004768	12	1.8024	1.5138
m00969c	4-aminobutanal	2.5709	0.0050715	1	4.2874	0
m02479m	methylmalonate	2.5696	0.0050909	6	2.2032	1.5106
m02365c	leukotriene B5	2.5557	0.0052991	2	3.2283	0.42307
m01810c	fatty acid-LD-PI pool	2.5483	0.005412	10	1.8712	1.3573
m01811c	fatty acid-LD-PS pool	2.5483	0.005412	10	1.8712	1.3573
m02495c	myristoyl-CoA	2.5211	0.0058494	23	1.4928	1.6705
m00970m	4-aminobutyrate	2.5055	0.0061147	6	2.1676	1.4984
m03112g	UDP-xylose	2.5007	0.0061972	2	3.1754	2.2296
m01590m	CMP	2.4712	0.0067328	2	3.1471	0.50225
m02838c	retinyl-ester	2.4659	0.0068335	11	1.7883	1.3875
m00142g	(alpha-D-mannosyl)4-beta-D-mannosyl-diacetylchitobiosyl-L-asparagine (protein)	2.4651	0.0068485	5	2.2843	1.2078
m01276c	acyl-CoA-LD-TG2 pool	2.4617	0.0069133	13	1.705	1.1259
m00473c	1-acylglycerol-3P-bile-PC pool	2.4523	0.0070974	8	1.9542	1.1794
m01269c	acyl-CoA-bile-PC pool	2.4523	0.0070974	8	1.9542	1.1794
m01273c	acyl-CoA-LD-PI pool	2.4523	0.0070974	8	1.9542	1.1794
m01274c	acyl-CoA-LD-PS pool	2.4523	0.0070974	8	1.9542	1.1794
m02730c	phosphatidate-LD-PI pool	2.4485	0.0071722	20	1.5198	1.3025
m02040p	H2O	2.4136	0.0078968	33	1.347	1.4628
m02545c	N-acetyl-O-acetylneuraminate	2.3941	0.0083303	1	4.0457	0
m01963c	glucosamine-6-phosphate	2.3774	0.0087182	10	1.7976	1.5639
m00531c	1D-myo-inositol-bisdiphosphate-tetrakisphosphate	2.3485	0.0094247	4	2.3686	1.9876
m00531n	1D-myo-inositol-bisdiphosphate-tetrakisphosphate	2.3485	0.0094247	4	2.3686	1.9876
m01133n	5-pp-inspP5	2.3485	0.0094247	4	2.3686	1.9876
m02492n	myo-inositol-hexakisphosphate	2.3485	0.0094247	4	2.3686	1.9876
m02492c	myo-inositol-hexakisphosphate	2.3402	0.0096376	9	1.8355	1.6538
m00236c	1,2-diacylglycerol-LD-PE pool	2.3332	0.0098179	19	1.509	1.5329
m00238c	1,2-diacylglycerol-LD-PS pool	2.3332	0.0098179	19	1.509	1.5329
m00026p	(18E)-20-oxo-20-CoA-LTB4	2.3278	0.0099609	3	2.6162	0.80981
m00027p	(18E)-20-oxo-20-CoA-LTE4	2.3278	0.0099609	3	2.6162	0.80981
m00040p	(2E)-docosenoyl-CoA	2.3278	0.0099609	3	2.6162	0.80981
m00043p	(2E)-eicosenoyl-CoA	2.3278	0.0099609	3	2.6162	0.80981
m00049p	(2E)-hexacosenoyl-CoA	2.3278	0.0099609	3	2.6162	0.80981
m00051p	(2E)-hexadecenoyl-CoA	2.3278	0.0099609	3	2.6162	0.80981
m00053p	(2E)-hexenoyl-CoA	2.3278	0.0099609	3	2.6162	0.80981
m00057p	(2E)-octadecenoyl-CoA	2.3278	0.0099609	3	2.6162	0.80981
m00059p	(2E)-octenoyl-CoA	2.3278	0.0099609	3	2.6162	0.80981
m00064p	(2E)-tetracosenoyl-CoA	2.3278	0.0099609	3	2.6162	0.80981
m00066p	(2E)-tetradecenoyl-CoA	2.3278	0.0099609	3	2.6162	0.80981
m00073p	(2E,6Z,9Z,12Z)-octadecatetraenoyl-CoA	2.3278	0.0099609	3	2.6162	0.80981
m00079p	(2S,6R,10R)-trimethyl-(2E)-hendecenoyl-CoA	2.3278	0.0099609	3	2.6162	0.80981
m00090p	(4R,8R,12R)-trimethyl-(2E)-tridecenoyl-CoA	2.3278	0.0099609	3	2.6162	0.80981
m01037p	5(S),12(R)-dihydroxy-eicosa-2,8-trans-6,14-cis-tetraenoyl-CoA	2.3278	0.0099609	3	2.6162	0.80981
m01119p	5-oxo-12(R)-hydroxy-eicosa-(2E,8E,10E,14Z)-tetraenoyl-CoA	2.3278	0.0099609	3	2.6162	0.80981
m01121p	5-oxo-12(S)-hydroxy-eicosa-(2E,8E,10E,14Z)-tetraenoyl-CoA	2.3278	0.0099609	3	2.6162	0.80981
m01622p	crotonyl-CoA	2.3278	0.0099609	3	2.6162	0.80981
m01664p	delta2-THA-CoA	2.3278	0.0099609	3	2.6162	0.80981
m03010p	trans,cis,cis-2,9,12-octadecatrienoyl-CoA	2.3278	0.0099609	3	2.6162	0.80981
m03012p	trans,cis-2,11-eicosadienoyl-CoA	2.3278	0.0099609	3	2.6162	0.80981
m03013p	trans,cis-2,13-docosadienoyl-CoA	2.3278	0.0099609	3	2.6162	0.80981
m03014p	trans,cis-2,13-eicosadienoyl-CoA	2.3278	0.0099609	3	2.6162	0.80981
m03015p	trans,cis-2,15-tetracosadienoyl-CoA	2.3278	0.0099609	3	2.6162	0.80981
m03016p	trans,cis-2,17-hexacosadienoyl-CoA	2.3278	0.0099609	3	2.6162	0.80981
m03019p	trans,cis-hexadeca-2,7-dienoyl-CoA	2.3278	0.0099609	3	2.6162	0.80981
m03020p	trans,cis-hexadeca-2,9-dienoyl-CoA	2.3278	0.0099609	3	2.6162	0.80981
m03022p	trans,cis-myristo-2,5-dienoyl-CoA	2.3278	0.0099609	3	2.6162	0.80981
m03023p	trans,cis-myristo-2,7-dienoyl-CoA	2.3278	0.0099609	3	2.6162	0.80981
m03024p	trans,cis-octadeca-2,11-dienoyl-CoA	2.3278	0.0099609	3	2.6162	0.80981
m03025p	trans,cis-octadeca-2,9-dienoyl-CoA	2.3278	0.0099609	3	2.6162	0.80981
m03027p	trans-2,3-dehydropristanoyl-CoA	2.3278	0.0099609	3	2.6162	0.80981
m03028p	trans-2-all-cis-6,9,12,15,18-tetracosahexaenoyl-CoA	2.3278	0.0099609	3	2.6162	0.80981
m03030p	trans-2-cis,cis-5,8-tetradecatrienoyl-CoA	2.3278	0.0099609	3	2.6162	0.80981
m02539c	N-acetylmannosamine-6-phosphate	2.3271	0.0099803	2	3.0083	1.0939
m02519s	Na+	2.3203	0.010162	72	1.148	1.7247
m02041p	H2O2	2.3167	0.010261	13	1.6501	1.353
m01271c	acyl-CoA-LD-PC pool	2.294	0.010895	12	1.6844	1.1734
m01272c	acyl-CoA-LD-PE pool	2.294	0.010895	12	1.6844	1.1734
m00235c	1,2-diacylglycerol-LD-PC pool	2.2854	0.011146	19	1.494	1.5482
m00134c	(9Z,12Z,15Z,18Z,21Z)-tetracosapentaenoyl-CoA	2.2786	0.011345	25	1.3968	1.5669
m01034c	4-trimethylammoniobutanal	2.2756	0.011436	2	2.9588	1.8789
m00205r	[protein]-L-serine	2.2689	0.011637	2	2.9524	1.7122
m03156r	Xyl-L-Ser-[protein]	2.2689	0.011637	2	2.9524	1.7122
m02552r	NAD+	2.2536	0.01211	35	1.2953	1.4649
m02553r	NADH	2.2536	0.01211	35	1.2953	1.4649
m00631c	2-aminoadipate 6-semialdehyde	2.2304	0.012859	2	2.9153	0.82788
m02519c	Na+	2.2264	0.012993	74	1.1283	1.7118
m01596m	CO2	2.218	0.013279	32	1.31	1.2695
m02169c	indoleacetate	2.2116	0.013496	8	1.8383	1.4328
m02524r	N-acetyl-D-mannosamine	2.2012	0.013863	1	3.7819	0
m02672g	PA6	2.2011	0.013866	2	2.8871	2.4549
m00600c	20-oxo-LTB4	2.1732	0.014884	6	1.9829	1.5165
m00600m	20-oxo-LTB4	2.1732	0.014884	6	1.9829	1.5165
m00600r	20-oxo-LTB4	2.1732	0.014884	6	1.9829	1.5165
m00601p	20-oxo-LTE4	2.1732	0.014884	6	1.9829	1.5165
m00756c	3alpha,7alpha-dihydroxy-5beta-cholestan-26-al	2.1732	0.014884	6	1.9829	1.5165
m02630p	O2	2.1681	0.015074	15	1.5424	1.2873
m02085g	heparan sulfate, precursor 13	2.1668	0.015127	5	2.1018	1.0946
m00661c	2-methyl-3-oxopropanoate	2.1635	0.015253	5	2.0998	1.665
m00760c	3-amino-propanal	2.1635	0.015253	5	2.0998	1.665
m00952c	4-acetamidobutanoate	2.1635	0.015253	5	2.0998	1.665
m00969m	4-aminobutanal	2.1635	0.015253	5	2.0998	1.665
m01103c	5-hydroxyindoleacetate	2.1635	0.015253	5	2.0998	1.665
m01249m	acetaldehyde	2.1635	0.015253	5	2.0998	1.665
m01681c	D-glucarate	2.1635	0.015253	5	2.0998	1.665
m01685c	D-glucurono-6,3-lactone	2.1635	0.015253	5	2.0998	1.665
m01997m	glycolaldehyde	2.1635	0.015253	5	2.0998	1.665
m02165c	imidazole-4-acetaldehyde	2.1635	0.015253	5	2.0998	1.665
m02166c	imidazole-4-acetate	2.1635	0.015253	5	2.0998	1.665
m02329m	lactaldehyde	2.1635	0.015253	5	2.0998	1.665
m02479c	methylmalonate	2.1635	0.015253	5	2.0998	1.665
m02514c	N4-acetylaminobutanal	2.1635	0.015253	5	2.0998	1.665
m02711c	perillic acid	2.1635	0.015253	5	2.0998	1.665
m02713c	perillyl aldehyde	2.1635	0.015253	5	2.0998	1.665
m01986p	glycine	2.1613	0.015334	2	2.8488	0.26632
m01997c	glycolaldehyde	2.1377	0.016272	6	1.9632	1.663
m01275c	acyl-CoA-LD-SM pool	2.1328	0.016471	13	1.5805	1.1808
m00004c	(10Z)-heptadecenoyl-CoA	2.1322	0.016497	21	1.4079	1.7085
m00020c	(13Z)-octadecenoyl-CoA	2.1322	0.016497	21	1.4079	1.7085
m00118c	(7Z)-tetradecenoyl-CoA	2.1322	0.016497	21	1.4079	1.7085
m00127c	(9E)-octadecenoyl-CoA	2.1322	0.016497	21	1.4079	1.7085
m00129c	(9E)-tetradecenoyl-CoA	2.1322	0.016497	21	1.4079	1.7085
m01141c	5-tetradecenoyl-CoA	2.1322	0.016497	21	1.4079	1.7085
m01191c	7-hexadecenoyl-CoA	2.1322	0.016497	21	1.4079	1.7085
m01237c	9-heptadecenoyl-CoA	2.1322	0.016497	21	1.4079	1.7085
m02677c	palmitoleoyl-CoA	2.1322	0.016497	21	1.4079	1.7085
m00113c	(6Z,9Z,12Z,15Z,18Z,21Z)-tetracosahexaenoyl-CoA	2.1292	0.016621	24	1.3686	1.5942
m02729c	phosphatidate-LD-PE pool	2.1266	0.016725	22	1.392	1.3152
m02731c	phosphatidate-LD-PS pool	2.1266	0.016725	22	1.392	1.3152
m02566c	neuromedin B(1-3)	2.1257	0.016763	1	3.6787	0
m02567c	neuromedin B(4-10)	2.1257	0.016763	1	3.6787	0
m02568c	neuromedin B	2.1257	0.016763	1	3.6787	0
m03189c	8-Oxo-dGTP	2.113	0.017299	2	2.8024	1.9306
m01133c	5-pp-inspP5	2.1122	0.017334	8	1.7904	1.7621
m00131c	(9Z,12Z,15Z,18Z)-tetracosatetraenoyl-CoA	2.1105	0.017407	22	1.3873	1.6451
m00317c	12,15,18,21-tetracosatetraenoyl-CoA	2.1105	0.017407	22	1.3873	1.6451
m02110c	hexacosanoyl-CoA	2.1105	0.017407	22	1.3873	1.6451
m02112c	hexacosenoyl-CoA	2.1105	0.017407	22	1.3873	1.6451
m03047c	tricosanoyl-CoA	2.1105	0.017407	22	1.3873	1.6451
m01368s	ascorbate	2.0981	0.017948	2	2.788	1.3351
m00110p	(6Z,9Z,12Z,15Z,18Z)-tetracosapentaenoyl-CoA	2.0956	0.018057	4	2.1968	0.66001
m00113p	(6Z,9Z,12Z,15Z,18Z,21Z)-tetracosahexaenoyl-CoA	2.0956	0.018057	4	2.1968	0.66001
m02110p	hexacosanoyl-CoA	2.0956	0.018057	4	2.1968	0.66001
m02112p	hexacosenoyl-CoA	2.0956	0.018057	4	2.1968	0.66001
m01597m	CoA	2.0948	0.018092	84	1.0869	1.536
m01814c	fatty acid-LD-TG2 pool	2.0937	0.018144	14	1.5391	1.4538
m01102c	5-hydroxyindoleacetaldehyde	2.0779	0.018861	8	1.7739	1.3548
m02834c	retinol	2.0696	0.019243	20	1.4043	1.3513
m01870g	G00022	2.06	0.019697	1	3.5889	0
m00018c	(13Z)-eicosenoyl-CoA	2.0488	0.02024	28	1.3034	1.5764
m01982m	glycerate	2.0484	0.020258	6	1.9136	1.5575
m02168c	indole-3-acetaldehyde	2.0437	0.02049	7	1.8275	1.4542
m01632c	cytosine	2.0429	0.020533	7	1.8271	1.0332
m03058c	tRNA containing 5-aminomethyl-2-thiouridine	2.039	0.020728	1	3.5601	0
m03059c	tRNA containing 5-methylaminomethyl-2-thiouridylate	2.039	0.020728	1	3.5601	0
m02426m	lysine	2.027	0.021331	2	2.7196	0.51102
m02727m	phosphatidate-CL pool	2.0224	0.021568	10	1.6448	1.2282
m02363c	leukotriene A5	2.0151	0.021948	1	3.5275	0
m02678c	palmitoyl-CoA	2.0059	0.022435	38	1.2179	1.5281
m03167c	5-Phosphonooxy-L-lysine	2.0057	0.022443	2	2.6991	0.52205
m01831m	formaldehyde	2.0003	0.022736	1	3.5072	0
m02880m	sarcosine	2.0003	0.022736	1	3.5072	0
m01822c	Fe3+	1.9994	0.022785	4	2.1314	0.93298
m01589m	CL pool	1.9966	0.022935	1	3.5022	0
m02715m	PG-CL pool	1.9966	0.022935	1	3.5022	0
m01393m	betaine	1.9955	0.022993	1	3.5007	0
m02322c	L-2-aminoadipate	1.9955	0.022993	1	3.5007	0
m00139r	(alpha-D-Glucosyl)2-(alpha-D-mannosyl)8-beta-D-mannosyl-diacetylchitobiosyl-L-asparagine (protein)	1.9936	0.023099	2	2.6874	1.8147
m02728c	phosphatidate-LD-PC pool	1.99	0.023298	23	1.3417	1.3075
m02647c	oleoyl-CoA	1.9843	0.023609	31	1.2629	1.578
m00187c	[beta-adrenergic-receptor]	1.9812	0.023786	2	2.6755	0.87233
m02737c	phospho-[beta adrenergic receptor]	1.9812	0.023786	2	2.6755	0.87233
m00143g	(alpha-D-mannosyl)5-beta-D-mannosyl-diacetylchitobiosyl-L-asparagine (protein) (B1)	1.9781	0.02396	4	2.117	1.3261
m00144g	(alpha-D-mannosyl)5-beta-D-mannosyl-diacetylchitobiosyl-L-asparagine (protein) (B2)	1.9781	0.02396	4	2.117	1.3261
m00145g	(alpha-D-mannosyl)5-beta-D-mannosyl-diacetylchitobiosyl-L-asparagine (protein) (C)	1.9781	0.02396	4	2.117	1.3261
m00146g	(alpha-D-mannosyl)6-beta-D-mannosyl-diacetylchitobiosyl-L-asparagine (protein) (A)	1.9781	0.02396	4	2.117	1.3261
m00147g	(alpha-D-mannosyl)6-beta-D-mannosyl-diacetylchitobiosyl-L-asparagine (protein) (B1)	1.9781	0.02396	4	2.117	1.3261
m00148g	(alpha-D-mannosyl)6-beta-D-mannosyl-diacetylchitobiosyl-L-asparagine (protein) (B2)	1.9781	0.02396	4	2.117	1.3261
m00149g	(alpha-D-mannosyl)6-beta-D-mannosyl-diacetylchitobiosyl-L-asparagine (protein) (C)	1.9781	0.02396	4	2.117	1.3261
m00150g	(alpha-D-mannosyl)7-beta-D-mannosyl-diacetylchitobiosyl-L-asparagine, isoform A (protein)	1.9781	0.02396	4	2.117	1.3261
m00151g	(alpha-D-mannosyl)7-beta-D-mannosyl-diacetylchitobiosyl-L-asparagine, isoform B (protein)	1.9781	0.02396	4	2.117	1.3261
m00151r	(alpha-D-mannosyl)7-beta-D-mannosyl-diacetylchitobiosyl-L-asparagine, isoform B (protein)	1.9781	0.02396	4	2.117	1.3261
m00152g	(alpha-D-mannosyl)7-beta-D-mannosyl-diacetylchitobiosyl-L-asparagine, isoform C (protein)	1.9781	0.02396	4	2.117	1.3261
m00153g	(alpha-D-mannosyl)8-beta-D-mannosyl-diacetylchitobiosyl-L-asparagine (protein)	1.9781	0.02396	4	2.117	1.3261
m00153r	(alpha-D-mannosyl)8-beta-D-mannosyl-diacetylchitobiosyl-L-asparagine (protein)	1.9781	0.02396	4	2.117	1.3261
m01969r	glucosyl-(alpha-D-mannosyl)6-beta-D-mannosyl-diacetylchitobiosyl-L-asparagine (protein)	1.9781	0.02396	4	2.117	1.3261
m01970r	glucosyl-(alpha-D-mannosyl)7-beta-D-mannosyl-diacetylchitobiosyl-L-asparagine, isoform B (protein)	1.9781	0.02396	4	2.117	1.3261
m01971r	glucosyl-(alpha-D-mannosyl)7-beta-D-mannosyl-diacetylchitobiosyl-L-asparagine, isoform C (protein)	1.9781	0.02396	4	2.117	1.3261
m02453r	mannose	1.9781	0.02396	4	2.117	1.3261
m02929l	sphingosine	1.9645	0.024736	2	2.6594	0.48559
m00504c	1-acylglycerol-LD-PC pool	1.9623	0.024866	11	1.5814	1.6067
m00505c	1-acylglycerol-LD-PE pool	1.9623	0.024866	11	1.5814	1.6067
m00506c	1-acylglycerol-LD-PI pool	1.9623	0.024866	11	1.5814	1.6067
m00507c	1-acylglycerol-LD-PS pool	1.9623	0.024866	11	1.5814	1.6067
m00508c	1-acylglycerol-LD-SM pool	1.9623	0.024866	11	1.5814	1.6067
m00509c	1-acylglycerol-LD-TG1 pool	1.9623	0.024866	11	1.5814	1.6067
m02941c	stearoyl-CoA	1.9616	0.024905	29	1.2698	1.6164
m01716c	D-lactate	1.9604	0.024976	15	1.469	1.274
m00138r	(alpha-D-Glucosyl)-(alpha-D-mannosyl)8-beta-D-mannosyl-diacetylchitobiosyl-L-asparagine (protein)	1.9584	0.025092	5	1.9744	1.1918
m00123c	(8Z,11Z)-eicosadienoyl-CoA	1.9576	0.025137	23	1.3325	1.6094
m00110c	(6Z,9Z,12Z,15Z,18Z)-tetracosapentaenoyl-CoA	1.9531	0.025406	21	1.3547	1.6784
m01106c	5-hydroxykynurenine	1.9474	0.025745	1	3.4349	0
m01108c	5-hydroxy-N-formylkynurenine	1.9474	0.025745	1	3.4349	0
m00072p	(2E,4Z,7Z,10Z)-hexadecatetraenoyl-CoA	1.9394	0.026226	4	2.0907	0.94975
m00423p	18-COOH-(16E)-dinor-LTE5-CoA	1.9394	0.026226	4	2.0907	0.94975
m00678p	2-trans-4-cis-decadienoyl-CoA	1.9394	0.026226	4	2.0907	0.94975
m01144m	6(R)-hydroxy-tetradeca-(2E,4E,8Z)-trienoate	1.9394	0.026226	4	2.0907	0.94975
m01147m	6(S)-hydroxy-tetradeca-(2E,4E,8Z)-trienoate	1.9394	0.026226	4	2.0907	0.94975
m01199m	8(R)-hydroxy-hexadeca-(2E,4E,6E,10Z)-tetraenoate	1.9394	0.026226	4	2.0907	0.94975
m01204m	8(S)-hydroxy-hexadeca-(2E,4E,6E,10Z)-tetraenoate	1.9394	0.026226	4	2.0907	0.94975
m01986m	glycine	1.9369	0.02638	9	1.6525	1.6599
m00900m	3-oxopropanoate	1.9164	0.027659	2	2.6131	0.15121
m01364c	arachidonyl-CoA	1.9058	0.028336	36	1.2074	1.5282
m02391c	linoleoyl-CoA	1.9058	0.028336	36	1.2074	1.5282
m00015p	(13E)-tetranor-16-oxo-16-CoA-LTE4	1.8947	0.029063	7	1.7509	0.7125
m00208c	[protein]-N6-(dihydrolipoyl)lysine	1.8813	0.029965	1	3.3446	0
m01701c	dihydrolipoamide	1.8813	0.029965	1	3.3446	0
m02856m	S-(2-methylbutanoyl)-dihydrolipoamide	1.8762	0.030312	3	2.259	1.4865
m02857m	S-(2-methylpropanoyl)-dihydrolipoamide	1.8762	0.030312	3	2.259	1.4865
m02858m	S-(3-methylbutanoyl)-dihydrolipoamide	1.8762	0.030312	3	2.259	1.4865
m00116c	(7Z)-octadecenoyl-CoA	1.8741	0.030457	27	1.267	1.6639
m01586c	cis-vaccenoyl-CoA	1.8741	0.030457	27	1.267	1.6639
m02101c	heptadecanoyl-CoA	1.8741	0.030457	27	1.267	1.6639
m01161c	6-hydroxymelatonin	1.8684	0.030852	21	1.3296	1.2139
m00025c	(15Z)-tetracosenoyl-CoA	1.8652	0.03108	28	1.2559	1.614
m02971c	tetracosanoyl-CoA	1.8652	0.03108	28	1.2559	1.614
m00078p	(2S)-pristanoyl-CoA	1.8582	0.031572	3	2.2448	0.51964
m00080p	(2S,6R,10R)-trimethyl-hendecanoyl-CoA	1.8582	0.031572	3	2.2448	0.51964
m00618m	25(S)THCA-CoA	1.8582	0.031572	3	2.2448	0.51964
m00618p	25(S)THCA-CoA	1.8582	0.031572	3	2.2448	0.51964
m01393s	betaine	1.8455	0.032486	1	3.2956	0
m03199c	1-ethyladenine	1.8394	0.032926	6	1.7975	1.1285
m03200c	N1-methyladenine	1.8394	0.032926	6	1.7975	1.1285
m03201c	N3-methylcytosine	1.8394	0.032926	6	1.7975	1.1285
m01334l	AMP	1.8212	0.034288	1	3.2624	0
m01590l	CMP	1.8212	0.034288	1	3.2624	0
m02016l	GMP	1.8212	0.034288	1	3.2624	0
m03114l	UMP	1.8212	0.034288	1	3.2624	0
m00720c	3,3-diiodo-L-thyronine	1.8196	0.034408	22	1.3029	1.186
m00237c	1,2-diacylglycerol-LD-PI pool	1.8186	0.034486	29	1.2336	1.6326
m02346c	lc3Cer	1.8165	0.034648	7	1.7106	1.2486
m00682p	2-trans-cis,cis,cis,cis-4,8,11,14-eicosapentaenoyl-CoA	1.8084	0.035275	7	1.7064	1.5053
m00101c	(5Z,8Z,11Z)-eicosatrienoyl-CoA	1.8057	0.03548	22	1.2988	1.639
m00485c	1-acylglycerol-3P-LD-PC pool	1.8008	0.035866	9	1.5908	1.551
m00486c	1-acylglycerol-3P-LD-PE pool	1.8008	0.035866	9	1.5908	1.551
m00487c	1-acylglycerol-3P-LD-PI pool	1.8008	0.035866	9	1.5908	1.551
m00488c	1-acylglycerol-3P-LD-PS pool	1.8008	0.035866	9	1.5908	1.551
m00489c	1-acylglycerol-3P-LD-SM pool	1.8008	0.035866	9	1.5908	1.551
m02944m	succinyl-CoA	1.7914	0.036613	13	1.4512	1.2482
m02678p	palmitoyl-CoA	1.7898	0.036742	21	1.3062	1.0865
m01831c	formaldehyde	1.7856	0.037084	14	1.4268	1.0113
m00307r	12(S)-HETE	1.7807	0.037481	3	2.1835	0.98476
m02084g	heparan sulfate, precursor 12	1.7741	0.03802	4	1.9785	0.90618
m00006c	(11Z)-docosenoyl-CoA	1.7682	0.038513	20	1.3124	1.699
m00023c	(13Z,16Z)-docosadienoyl-CoA	1.7682	0.038513	20	1.3124	1.699
m00264c	10,13,16-docosatrienoyl-CoA	1.7682	0.038513	20	1.3124	1.699
m00343c	13,16,19-docosatrienoyl-CoA	1.7682	0.038513	20	1.3124	1.699
m01393c	betaine	1.7622	0.039019	3	2.1688	2.1317
m01998m	glycolate	1.756	0.039545	6	1.7511	1.7168
m00125c	(8Z,11Z,14Z,17Z)-eicosatetraenoyl-CoA	1.7527	0.03983	29	1.2169	1.5834
m01697c	dihomo-gamma-linolenoyl-CoA	1.7527	0.03983	29	1.2169	1.5834
m01013c	4-methyl-2-oxopentanoate	1.7432	0.040653	19	1.3231	1.3514
m00610c	24-hydroxycholesterol	1.7262	0.042152	2	2.4301	0.35532
m00436c	1-acylglycerol-3P-10,13,16,19-doco	1.721	0.042628	3	2.1363	1.6526
m00437c	1-acylglycerol-3P-10,13,16-docosa	1.721	0.042628	3	2.1363	1.6526
m00438c	1-acylglycerol-3P-10-heptade	1.721	0.042628	3	2.1363	1.6526
m00439c	1-acylglycerol-3P-11,14,17-eico	1.721	0.042628	3	2.1363	1.6526
m00440c	1-acylglycerol-3P-11,14-eicosa	1.721	0.042628	3	2.1363	1.6526
m00441c	1-acylglycerol-3P-11-docose	1.721	0.042628	3	2.1363	1.6526
m00442c	1-acylglycerol-3P-11-eico	1.721	0.042628	3	2.1363	1.6526
m00443c	1-acylglycerol-3P-12,15,18,21-tetra	1.721	0.042628	3	2.1363	1.6526
m00444c	1-acylglycerol-3P-13,16,19-doco	1.721	0.042628	3	2.1363	1.6526
m00445c	1-acylglycerol-3P-13,16-docosa	1.721	0.042628	3	2.1363	1.6526
m00446c	1-acylglycerol-3P-13-docose	1.721	0.042628	3	2.1363	1.6526
m00447c	1-acylglycerol-3P-13-eicose	1.721	0.042628	3	2.1363	1.6526
m00448c	1-acylglycerol-3P-13-octade	1.721	0.042628	3	2.1363	1.6526
m00449c	1-acylglycerol-3P-15-tetra	1.721	0.042628	3	2.1363	1.6526
m00450c	1-acylglycerol-3P-4,7,10,13,16,19-doco	1.721	0.042628	3	2.1363	1.6526
m00451c	1-acylglycerol-3P-4,7,10,13,16-docosa	1.721	0.042628	3	2.1363	1.6526
m00452c	1-acylglycerol-3P-5,8,11,14,17-eico	1.721	0.042628	3	2.1363	1.6526
m00453c	1-acylglycerol-3P-5,8,11-eico	1.721	0.042628	3	2.1363	1.6526
m00454c	1-acylglycerol-3P-5-tetrade	1.721	0.042628	3	2.1363	1.6526
m00455c	1-acylglycerol-3P-6,9,12,15,18,21-tetra	1.721	0.042628	3	2.1363	1.6526
m00456c	1-acylglycerol-3P-6,9,12,15,18-tetraco	1.721	0.042628	3	2.1363	1.6526
m00457c	1-acylglycerol-3P-6,9,12,15-octa	1.721	0.042628	3	2.1363	1.6526
m00458c	1-acylglycerol-3P-6,9-octa	1.721	0.042628	3	2.1363	1.6526
m00459c	1-acylglycerol-3P-7,10,13,16,19-docosa	1.721	0.042628	3	2.1363	1.6526
m00460c	1-acylglycerol-3P-7,10,13,16-docosa	1.721	0.042628	3	2.1363	1.6526
m00461c	1-acylglycerol-3P-7-hexade	1.721	0.042628	3	2.1363	1.6526
m00462c	1-acylglycerol-3P-7-octade	1.721	0.042628	3	2.1363	1.6526
m00463c	1-acylglycerol-3P-7-tetrade	1.721	0.042628	3	2.1363	1.6526
m00464c	1-acylglycerol-3P-8,11,14,17-eico	1.721	0.042628	3	2.1363	1.6526
m00465c	1-acylglycerol-3P-8,11-eico	1.721	0.042628	3	2.1363	1.6526
m00466c	1-acylglycerol-3P-9,12,15,18,21-tetra	1.721	0.042628	3	2.1363	1.6526
m00467c	1-acylglycerol-3P-9,12,15,18-tetraco	1.721	0.042628	3	2.1363	1.6526
m00468c	1-acylglycerol-3P-9-eicose	1.721	0.042628	3	2.1363	1.6526
m00469c	1-acylglycerol-3P-9-heptade	1.721	0.042628	3	2.1363	1.6526
m00470c	1-acylglycerol-3P-9-octade	1.721	0.042628	3	2.1363	1.6526
m00471c	1-acylglycerol-3P-9-tetrade	1.721	0.042628	3	2.1363	1.6526
m00472c	1-acylglycerol-3P-arach	1.721	0.042628	3	2.1363	1.6526
m00474c	1-acylglycerol-3P-cis-vac	1.721	0.042628	3	2.1363	1.6526
m00476c	1-acylglycerol-3P-dihomo-gamma	1.721	0.042628	3	2.1363	1.6526
m00477c	1-acylglycerol-3P-docosa	1.721	0.042628	3	2.1363	1.6526
m00478c	1-acylglycerol-3P-eico	1.721	0.042628	3	2.1363	1.6526
m00479c	1-acylglycerol-3P-gamma-lin	1.721	0.042628	3	2.1363	1.6526
m00480c	1-acylglycerol-3P-heneico	1.721	0.042628	3	2.1363	1.6526
m00481c	1-acylglycerol-3P-heptade	1.721	0.042628	3	2.1363	1.6526
m00482c	1-acylglycerol-3P-hexacosa	1.721	0.042628	3	2.1363	1.6526
m00483c	1-acylglycerol-3P-hexecose	1.721	0.042628	3	2.1363	1.6526
m00484c	1-acylglycerol-3P-laur	1.721	0.042628	3	2.1363	1.6526
m00491c	1-acylglycerol-3P-lin	1.721	0.042628	3	2.1363	1.6526
m00492c	1-acylglycerol-3P-linolen	1.721	0.042628	3	2.1363	1.6526
m00493c	1-acylglycerol-3P-myrist	1.721	0.042628	3	2.1363	1.6526
m00494c	1-acylglycerol-3P-nanode	1.721	0.042628	3	2.1363	1.6526
m00495c	1-acylglycerol-3P-ol	1.721	0.042628	3	2.1363	1.6526
m00496c	1-acylglycerol-3P-palm	1.721	0.042628	3	2.1363	1.6526
m00497c	1-acylglycerol-3P-palmn	1.721	0.042628	3	2.1363	1.6526
m00498c	1-acylglycerol-3P-pentade	1.721	0.042628	3	2.1363	1.6526
m00499c	1-acylglycerol-3P-stea	1.721	0.042628	3	2.1363	1.6526
m00500c	1-acylglycerol-3P-tetraco	1.721	0.042628	3	2.1363	1.6526
m00501c	1-acylglycerol-3P-trico	1.721	0.042628	3	2.1363	1.6526
m00502c	1-acylglycerol-3P-tridec	1.721	0.042628	3	2.1363	1.6526
m01981m	glyceraldehyde	1.7012	0.044449	8	1.5926	1.7799
m02189m	isovaleryl-CoA	1.6971	0.044838	6	1.7184	1.1883
m02125m	histidine	1.6884	0.045665	1	3.0809	0
m00617p	25(S)DHCA-CoA	1.6879	0.045719	2	2.3932	0.24551
m02543c	N-acetylneuraminate	1.6878	0.045721	8	1.5861	1.5948
m01982c	glycerate	1.6819	0.046296	7	1.6413	1.5939
m02005c	glycylpeptide	1.6793	0.046548	2	2.3849	1.1271
m02627c	N-tetradecanoylglycylpeptide	1.6793	0.046548	2	2.3849	1.1271
m02180m	isobutyryl-CoA	1.6787	0.046605	9	1.5354	1.073
m01268m	activation-ppara	1.6663	0.04783	5	1.7958	1.2236
m01282c	adenylosuccinate	1.6621	0.048246	3	2.0897	0.2942
m00030c	(1aalpha,2beta,3alpha,11calpha)-1a,2,3,11c-tetrahydro-6,11-dimethylbenzo[6,7]phenanthro[3,4-b]oxirene-2,3-diol	1.6616	0.048297	1	3.0442	0
m00228c	1,1-dichloroethylene	1.6616	0.048297	1	3.0442	0
m00545c	1-nitronaphthalene	1.6616	0.048297	1	3.0442	0
m00951c	4-[(hydroxymethyl)nitrosoamino]-1-(3-pyridinyl)-1-butanone	1.6616	0.048297	1	3.0442	0
m01174c	7,12-dimethylbenz[a]anthracene	1.6616	0.048297	1	3.0442	0
m01196c	7-hydroxymethyl-12-methylbenz[a]anthracene	1.6616	0.048297	1	3.0442	0
m01241c	9-hydroxybenzo[a]pyrene	1.6616	0.048297	1	3.0442	0
m01242c	9-hydroxybenzo[a]pyrene-4,5-oxide	1.6616	0.048297	1	3.0442	0
m01301c	aflatoxin M1-8,9-epoxide	1.6616	0.048297	1	3.0442	0
m01302c	aflatoxin Q1	1.6616	0.048297	1	3.0442	0
m01376c	benzo[a]pyrene-7,8-dihydrodiol-9,10-oxide	1.6616	0.048297	1	3.0442	0
m01379c	benzo[a]pyrene-9,10-oxide	1.6616	0.048297	1	3.0442	0
m01403c	bromobenzene	1.6616	0.048297	1	3.0442	0
m01441c	chloral	1.6616	0.048297	1	3.0442	0
m02556c	naphthalene	1.6616	0.048297	1	3.0442	0
m02954c	TAG epoxide	1.6616	0.048297	1	3.0442	0
m00556p	1-piperideine-6-carboxylate	1.6564	0.048818	1	3.0372	0
m01831p	formaldehyde	1.6564	0.048818	1	3.0372	0
m02413p	L-pipecolate	1.6564	0.048818	1	3.0372	0
m02880p	sarcosine	1.6564	0.048818	1	3.0372	0
m01045m	5,10-methylene-THF	1.6522	0.04925	8	1.5689	1.4036
m02751n	Pi	1.6438	0.050111	5	1.782	2.164
m01813l	fatty acid-LD-TG1 pool	1.6313	0.051417	1	3.0028	0
m00018p	(13Z)-eicosenoyl-CoA	1.6305	0.051501	10	1.4761	1.2607
m02391p	linoleoyl-CoA	1.6305	0.051501	10	1.4761	1.2607
m01412c	butyryl-CoA	1.6193	0.052691	21	1.2556	1.4928
m00339c	13,14-dihydro-15-oxo-lipoxin A4	1.6185	0.052777	17	1.3116	1.4118
m00394c	15-oxo-lipoxin A4	1.6185	0.052777	17	1.3116	1.4118
m00747r	3alpha,7alpha,12alpha,25-tetrahydroxy-5beta-cholestane-24-one	1.6185	0.052777	17	1.3116	1.4118
m01229c	9-cis-4-oxo-13,14-dihydro-retinoate	1.6185	0.052777	17	1.3116	1.4118
m01325c	alpha-hydroxyisocaproic acid	1.6185	0.052777	17	1.3116	1.4118
m03168m	3-oxopropionyl-CoA	1.6185	0.052777	17	1.3116	1.4118
m00036p	(24R,25R)3alpha,7alpha,12alpha,24-tetrahydroxy-5beta-cholestanoyl-CoA	1.6134	0.053328	3	2.0512	1.3745
m01845c	fructose-6-phosphate	1.613	0.053371	19	1.2821	1.4299
m02733c	phosphatidate-LD-TAG pool	1.611	0.053588	27	1.1977	1.4477
m00721c	3,3-diiodo-L-thyronine-4-O-sulfate	1.6106	0.053638	20	1.2644	1.1729
m00025p	(15Z)-tetracosenoyl-CoA	1.603	0.054465	5	1.7571	1.1373
m02971p	tetracosanoyl-CoA	1.603	0.054465	5	1.7571	1.1373
m01981c	glyceraldehyde	1.6002	0.054781	10	1.463	1.6707
m00103c	(5Z,8Z,11Z,14Z,17Z)-eicosapentaenoyl-CoA	1.5961	0.055236	28	1.1864	1.6037
m00106c	(6Z,9Z)-octadecadienoyl-CoA	1.5961	0.055236	28	1.1864	1.6037
m00108c	(6Z,9Z,12Z,15Z)-octadecatetraenoyl-CoA	1.5961	0.055236	28	1.1864	1.6037
m01934c	gamma-linolenoyl-CoA	1.5961	0.055236	28	1.1864	1.6037
m02390c	linolenoyl-CoA	1.5961	0.055236	28	1.1864	1.6037
m01965r	glucose	1.5958	0.05527	4	1.8573	1.5826
m01364p	arachidonyl-CoA	1.5906	0.055846	17	1.3024	1.1483
m01638p	D-alanine	1.5904	0.055877	2	2.2993	0.51079
m01742c	D-proline	1.5904	0.055877	2	2.2993	0.51079
m00093c	(4Z,7Z,10Z,13Z,16Z)-docosapentaenoyl-CoA	1.5822	0.056801	19	1.2724	1.7359
m00095c	(4Z,7Z,10Z,13Z,16Z,19Z)-docosahexaenoyl-CoA	1.5822	0.056801	19	1.2724	1.7359
m02345c	lauroyl-CoA	1.5822	0.056801	19	1.2724	1.7359
m02689c	pentadecanoyl-CoA	1.5822	0.056801	19	1.2724	1.7359
m03050c	tridecanoyl-CoA	1.5822	0.056801	19	1.2724	1.7359
m02040c	H2O	1.5808	0.056966	745	0.85357	1.3922
m00255c	10,11-dihydro-20-dihydroxy-LTB4	1.5774	0.057347	1	2.9292	0
m00255r	10,11-dihydro-20-dihydroxy-LTB4	1.5774	0.057347	1	2.9292	0
m00256c	10,11-dihydro-20-trihydroxy-LTB4	1.5774	0.057347	1	2.9292	0
m00256r	10,11-dihydro-20-trihydroxy-LTB4	1.5774	0.057347	1	2.9292	0
m00318c	12,20-diHETE	1.5774	0.057347	1	2.9292	0
m00318r	12,20-diHETE	1.5774	0.057347	1	2.9292	0
m00330c	12-oxo-20-dihydroxy-LTB4	1.5774	0.057347	1	2.9292	0
m00330r	12-oxo-20-dihydroxy-LTB4	1.5774	0.057347	1	2.9292	0
m00331c	12-oxo-20-hydroxy-LTB4	1.5774	0.057347	1	2.9292	0
m00331r	12-oxo-20-hydroxy-LTB4	1.5774	0.057347	1	2.9292	0
m00332c	12-oxo-20-trihydroxy-LTB4	1.5774	0.057347	1	2.9292	0
m00332r	12-oxo-20-trihydroxy-LTB4	1.5774	0.057347	1	2.9292	0
m00344c	13-carboxy-alpha-tocopherol	1.5774	0.057347	1	2.9292	0
m00344r	13-carboxy-alpha-tocopherol	1.5774	0.057347	1	2.9292	0
m00345c	13-carboxy-alpha-tocotrienol	1.5774	0.057347	1	2.9292	0
m00345r	13-carboxy-alpha-tocotrienol	1.5774	0.057347	1	2.9292	0
m00346c	13-carboxy-gamma-tocopherol	1.5774	0.057347	1	2.9292	0
m00346r	13-carboxy-gamma-tocopherol	1.5774	0.057347	1	2.9292	0
m00347c	13-carboxy-gamma-tocotrienol	1.5774	0.057347	1	2.9292	0
m00347r	13-carboxy-gamma-tocotrienol	1.5774	0.057347	1	2.9292	0
m00356c	13-hydroxy-alpha-tocopherol	1.5774	0.057347	1	2.9292	0
m00356r	13-hydroxy-alpha-tocopherol	1.5774	0.057347	1	2.9292	0
m00357c	13-hydroxy-alpha-tocotrienol	1.5774	0.057347	1	2.9292	0
m00357r	13-hydroxy-alpha-tocotrienol	1.5774	0.057347	1	2.9292	0
m00360c	13-hydroxy-gamma-tocopherol	1.5774	0.057347	1	2.9292	0
m00360r	13-hydroxy-gamma-tocopherol	1.5774	0.057347	1	2.9292	0
m00361c	13-hydroxy-gamma-tocotrienol	1.5774	0.057347	1	2.9292	0
m00361r	13-hydroxy-gamma-tocotrienol	1.5774	0.057347	1	2.9292	0
m00588c	20-dihydroxy-LTB4	1.5774	0.057347	1	2.9292	0
m00588r	20-dihydroxy-LTB4	1.5774	0.057347	1	2.9292	0
m00590c	20-hydroxy-5S-HETE	1.5774	0.057347	1	2.9292	0
m00595c	20-hydroxy-LTB5	1.5774	0.057347	1	2.9292	0
m00595r	20-hydroxy-LTB5	1.5774	0.057347	1	2.9292	0
m00597c	20-OH-10,11-dihydro-LTB4	1.5774	0.057347	1	2.9292	0
m00597r	20-OH-10,11-dihydro-LTB4	1.5774	0.057347	1	2.9292	0
m00598c	20-OH-hepoxilin A3	1.5774	0.057347	1	2.9292	0
m00598r	20-OH-hepoxilin A3	1.5774	0.057347	1	2.9292	0
m00602c	20-trihydroxy-LTB4	1.5774	0.057347	1	2.9292	0
m00602r	20-trihydroxy-LTB4	1.5774	0.057347	1	2.9292	0
m01047c	5,12,20-TriHETE	1.5774	0.057347	1	2.9292	0
m01327c	alpha-tocopherol	1.5774	0.057347	1	2.9292	0
m01327r	alpha-tocopherol	1.5774	0.057347	1	2.9292	0
m01330c	alpha-tocotrienol	1.5774	0.057347	1	2.9292	0
m01330r	alpha-tocotrienol	1.5774	0.057347	1	2.9292	0
m01935c	gamma-tocopherol	1.5774	0.057347	1	2.9292	0
m01935r	gamma-tocopherol	1.5774	0.057347	1	2.9292	0
m01938c	gamma-tocotrienol	1.5774	0.057347	1	2.9292	0
m01938r	gamma-tocotrienol	1.5774	0.057347	1	2.9292	0
m02365r	leukotriene B5	1.5774	0.057347	1	2.9292	0
m01087r	5beta-cholestane-3alpha,7alpha,12alpha,24s,25-pentol	1.5774	0.057349	18	1.2809	1.3758
m00828r	3-monoiodo-L-thyronine	1.5766	0.05744	1	2.9281	0
m02174r	iodide	1.5766	0.05744	1	2.9281	0
m02650p	omega-COOH-dinor-LTE4-CoA	1.575	0.057627	8	1.5318	0.90504
m01162c	6-hydroxymelatonin-sulfate	1.574	0.057744	19	1.2698	1.2047
m03109g	UDP-glucuronate	1.5716	0.058026	9	1.4868	1.6538
m01370c	aspartate	1.5645	0.05885	23	1.2206	1.2525
m02346g	lc3Cer	1.553	0.060213	1	2.8957	0
m00663m	2-methylbutyryl-CoA	1.5519	0.060338	6	1.6377	1.3031
m01703m	dihydrolipoylprotein	1.5512	0.060428	4	1.827	1.4594
m02400m	lipoylprotein	1.5512	0.060428	4	1.827	1.4594
m02878m	S-aminomethyldihydrolipoamide	1.5512	0.060428	4	1.827	1.4594
m02879m	S-aminomethyldihydrolipoylprotein	1.5512	0.060428	4	1.827	1.4594
m00072m	(2E,4Z,7Z,10Z)-hexadecatetraenoyl-CoA	1.5511	0.060442	5	1.7253	0.78846
m00678m	2-trans-4-cis-decadienoyl-CoA	1.5511	0.060442	5	1.7253	0.78846
m00007c	(11Z)-eicosenoyl-CoA	1.5497	0.060601	26	1.1882	1.6482
m00009c	(11Z,14Z)-eicosadienoyl-CoA	1.5497	0.060601	26	1.1882	1.6482
m00012c	(11Z,14Z,17Z)-eicosatrienoyl-CoA	1.5497	0.060601	26	1.1882	1.6482
m00016c	(13Z)-docosenoyl-CoA	1.5497	0.060601	26	1.1882	1.6482
m00121c	(7Z,10Z,13Z,16Z,19Z)-docosapentaenoyl-CoA	1.5497	0.060601	26	1.1882	1.6482
m00262c	10,13,16,19-docosatetraenoyl-CoA	1.5497	0.060601	26	1.1882	1.6482
m01236c	9-eicosenoyl-CoA	1.5497	0.060601	26	1.1882	1.6482
m01725c	docosanoyl-CoA	1.5497	0.060601	26	1.1882	1.6482
m01773c	eicosanoyl-CoA	1.5497	0.060601	26	1.1882	1.6482
m02052c	heneicosanoyl-CoA	1.5497	0.060601	26	1.1882	1.6482
m02612c	nonadecanoyl-CoA	1.5497	0.060601	26	1.1882	1.6482
m01802p	FAD	1.5467	0.060963	2	2.2574	0.73424
m01803p	FADH2	1.5467	0.060963	2	2.2574	0.73424
m00965n	4alpha-hydroxytetrahydrobiopterin	1.5424	0.061486	2	2.2532	0.67429
m02632c	O2-4a-cyclic-tetrahydrobiopterin	1.5424	0.061486	2	2.2532	0.67429
m02632n	O2-4a-cyclic-tetrahydrobiopterin	1.5424	0.061486	2	2.2532	0.67429
m02823c	quinonoid dihydrobiopterin	1.5424	0.061486	2	2.2532	0.67429
m02823n	quinonoid dihydrobiopterin	1.5424	0.061486	2	2.2532	0.67429
m01554g	chondroitin sulfate E (GalNAc4,6diS-GlcA) proteoglycan	1.541	0.061662	1	2.8793	0
m01252c	acetate	1.5361	0.062261	34	1.1344	1.3918
m00349c	13-cis-retinal	1.536	0.062267	2	2.247	0.7821
m01752n	dTMP	1.533	0.062636	1	2.8684	0
m00969s	4-aminobutanal	1.5327	0.062673	2	2.2439	0.14757
m01513s	choline	1.5313	0.062849	6	1.6262	0.9121
m02872c	SAICAR	1.525	0.063629	3	1.9813	0.13135
m02958r	TAG-LD pool	1.525	0.063631	2	2.2364	2.0502
m01029c	4-oxo-9-cis-retinoate	1.5226	0.063928	19	1.2536	1.3464
m01268p	activation-ppara	1.5147	0.064919	2	2.2266	0.77778
m01789c	estrone 3-sulfate	1.5129	0.065147	10	1.4255	1.5363
m01146m	6(R)-hydroxy-tetradeca-(4E,8Z)-dienoate	1.5119	0.06528	5	1.7014	0.7247
m01149m	6(S)-hydroxy-tetradeca-(4E,8Z)-dienoate	1.5119	0.06528	5	1.7014	0.7247
m01201m	8(R)-hydroxy-hexadeca-(4E,6E,10Z)-trienoate	1.5119	0.06528	5	1.7014	0.7247
m01206m	8(S)-hydroxy-hexadeca-(4E,6E,10Z)-trienoate	1.5119	0.06528	5	1.7014	0.7247
m02812s	putrescine	1.511	0.065399	3	1.9702	0.48539
m00619r	25-hydroxycholesterol	1.5077	0.06582	1	2.8338	0
m00625c	27-hydroxycholesterol	1.5077	0.06582	1	2.8338	0
m01184c	7alpha-hydroxypregnenolone	1.5077	0.06582	1	2.8338	0
m01447r	cholest-5-ene-3beta,7alpha,25-triol	1.5077	0.06582	1	2.8338	0
m02980m	THF	1.5007	0.066722	11	1.3918	1.213
m01808c	fatty acid-LD-PC pool	1.4911	0.067973	22	1.2075	1.5075
m01809c	fatty acid-LD-PE pool	1.4911	0.067973	22	1.2075	1.5075
m00631m	2-aminoadipate 6-semialdehyde	1.4895	0.068174	3	1.9532	1.7848
m02394c	lipoic acid	1.4875	0.06844	5	1.6865	1.45
m00218c	[protein]-tyrosine-phosphate	1.484	0.068898	145	0.9427	1.383
m00349r	13-cis-retinal	1.483	0.069037	1	2.8001	0
m02174c	iodide	1.4822	0.069145	2	2.1952	1.0364
m01962c	glucosamine	1.4796	0.069496	5	1.6816	2.234
m01426m	CDP-diacylglycerol-CL pool	1.4778	0.06973	4	1.7772	1.6093
m01942g	GD1alpha	1.4776	0.069755	4	1.7771	0.49479
m02717m	PGP-CL pool	1.477	0.069833	1	2.7919	0
m01431c	ceramide-1P pool	1.4699	0.070791	11	1.3792	1.3554
m01596r	CO2	1.4693	0.070875	3	1.9372	2.7881
m00521c	1D-myo-inositol-1,3,4,5,6-pentakisphosphate	1.4682	0.071019	7	1.5314	2.0034
m01230c	9-cis-retinal	1.4671	0.071176	6	1.5906	0.4966
m02453g	mannose	1.4543	0.072927	6	1.5835	1.3202
m01707c	dimethylamine	1.4507	0.073431	2	2.1649	0.41311
m02577c	NG,NG-dimethyl-L-arginine	1.4507	0.073431	2	2.1649	0.41311
m00521n	1D-myo-inositol-1,3,4,5,6-pentakisphosphate	1.4497	0.073572	5	1.6633	2.3344
m00599c	20-OH-LTB4	1.4495	0.073602	2	2.1638	1.0825
m00599m	20-OH-LTB4	1.4495	0.073602	2	2.1638	1.0825
m00599r	20-OH-LTB4	1.4495	0.073602	2	2.1638	1.0825
m00534c	1-lyso-2-arachidonoyl-phosphatidate	1.4415	0.074721	10	1.3947	1.4277
m00628c	2-acyl-1-alkyl-sn-glycero-3-phosphate	1.4415	0.074721	10	1.3947	1.4277
m00421m	18-CoA-18-oxo-dinor-LTB4	1.4398	0.074963	8	1.4667	0.58658
m00688m	3(S),10(R)-OH-octadeca-6-trans-4,12-cis-trienoyl-CoA	1.4398	0.074963	8	1.4667	0.58658
m00835m	3-oxo-10(R)-hydroxy-octadeca-(6E,8E,12Z)-trienoate	1.4398	0.074963	8	1.4667	0.58658
m00836m	3-oxo-10(R)-hydroxy-octadeca-(6E,8E,12Z)-trienoyl-CoA	1.4398	0.074963	8	1.4667	0.58658
m00837m	3-oxo-10(S)-hydroxy-octadeca-(6E,8E,12Z)-trienoate	1.4398	0.074963	8	1.4667	0.58658
m00838m	3-oxo-10(S)-hydroxy-octadeca-(6E,8E,12Z)-trienoyl-CoA	1.4398	0.074963	8	1.4667	0.58658
m01252m	acetate	1.4305	0.076291	9	1.4228	1.888
m02541c	N-acetylmuramate	1.4285	0.07658	1	2.7255	0
m02542c	N-acetylmuramoyl-ala	1.4285	0.07658	1	2.7255	0
m02403m	L-lactate	1.4265	0.076862	7	1.5099	1.7211
m02393m	lipoamide	1.424	0.077225	11	1.3603	1.6919
m00206c	[protein]-L-tyrosine	1.4239	0.077238	147	0.93377	1.3762
m00630m	2-amino-3-oxoadipate	1.4223	0.077476	1	2.717	0
m01074m	5-aminolevulinate	1.4223	0.077476	1	2.717	0
m00131p	(9Z,12Z,15Z,18Z)-tetracosatetraenoyl-CoA	1.4209	0.077669	2	2.1363	0.8678
m00134p	(9Z,12Z,15Z,18Z,21Z)-tetracosapentaenoyl-CoA	1.4209	0.077669	2	2.1363	0.8678
m00317p	12,15,18,21-tetracosatetraenoyl-CoA	1.4209	0.077669	2	2.1363	0.8678
m03047p	tricosanoyl-CoA	1.4209	0.077669	2	2.1363	0.8678
m02751c	Pi	1.4143	0.078636	323	0.88186	1.3543
m02024g	GQ1balpha	1.4128	0.07885	2	2.1285	0.35583
m02029g	GT1aalpha	1.4128	0.07885	2	2.1285	0.35583
m00085c	(3S)-hydroxy-docasa-cis,cis-13,16-dienoyl-CoA	1.4125	0.078903	6	1.5602	0.78931
m00086c	(3S)-hydroxy-eicosa-cis,cis,cis-11,14,17-trienoyl-CoA	1.4125	0.078903	6	1.5602	0.78931
m00087c	(3S)-hydroxy-eicosa-cis,cis-11,14-dienoyl-CoA	1.4125	0.078903	6	1.5602	0.78931
m00698c	3(S)-hydroxy-10,13,16-all-cis-docosatrienoyl-CoA	1.4125	0.078903	6	1.5602	0.78931
m00699c	3(S)-hydroxy-11-cis-docosenoyl-CoA	1.4125	0.078903	6	1.5602	0.78931
m00700c	3(S)-hydroxy-11-cis-eicosenoyl-CoA	1.4125	0.078903	6	1.5602	0.78931
m00701c	3(S)-hydroxy-13-cis-docosenoyl-CoA	1.4125	0.078903	6	1.5602	0.78931
m00702c	3(S)-hydroxy-13-cis-eicosenoyl-CoA	1.4125	0.078903	6	1.5602	0.78931
m00704c	3(S)-hydroxy-3-oxo-eicosadienoyl-CoA	1.4125	0.078903	6	1.5602	0.78931
m00707c	3(S)-hydroxy-9-cis-eicosenoyl-CoA	1.4125	0.078903	6	1.5602	0.78931
m00708c	3(S)-hydroxy-all-cis-8,11,14,17-eicosatetraenoyl-CoA	1.4125	0.078903	6	1.5602	0.78931
m00709c	3(S)-hydroxy-cis-15-tetracosaenoyl-CoA	1.4125	0.078903	6	1.5602	0.78931
m00711c	3(S)-hydroxy-docosa-10,13,16,19-all-cis-tetraenoyl-CoA	1.4125	0.078903	6	1.5602	0.78931
m00712c	3(S)-hydroxy-docosa-13,16,19-all-cis-trienoyl-CoA	1.4125	0.078903	6	1.5602	0.78931
m00713c	3(S)-hydroxy-docosa-7,10,13,16,19-all-cis-pentaenoyl-CoA	1.4125	0.078903	6	1.5602	0.78931
m00714c	3(S)-hydroxy-docosa-7,10,13,16-all-cis-tetraenoyl-CoA	1.4125	0.078903	6	1.5602	0.78931
m00715c	3(S)-hydroxy-hexacosenoyl-CoA	1.4125	0.078903	6	1.5602	0.78931
m00716c	3(S)-hydroxy-tetracosa-12,15,18,21-all-cis-tetraenoyl-CoA	1.4125	0.078903	6	1.5602	0.78931
m00718c	3(S)-hydroxy-tetracosa-9,12,15,18,21-all-cis-pentaenoyl-CoA	1.4125	0.078903	6	1.5602	0.78931
m00776c	3-hydroxydocosanoyl-CoA	1.4125	0.078903	6	1.5602	0.78931
m00777c	3-hydroxyeicosanoyl-CoA	1.4125	0.078903	6	1.5602	0.78931
m00778c	3-hydroxyheneicosanoyl-CoA	1.4125	0.078903	6	1.5602	0.78931
m00783c	3-hydroxyhexacosanoyl-CoA	1.4125	0.078903	6	1.5602	0.78931
m00790c	3-hydroxynonadecanoyl-CoA	1.4125	0.078903	6	1.5602	0.78931
m00793c	3-hydroxyoctadecanoyl-CoA	1.4125	0.078903	6	1.5602	0.78931
m00800c	3-hydroxytetracosanoyl-CoA	1.4125	0.078903	6	1.5602	0.78931
m00802c	3-hydroxytricosanoyl-CoA	1.4125	0.078903	6	1.5602	0.78931
m03041c	trichloroacetate	1.409	0.07941	2	2.1249	1.3002
m02040r	H2O	1.4073	0.079676	76	0.99525	1.4791
m02735r	phosphatidylinositol-3,5-bisphosphate	1.4064	0.079796	2	2.1223	1.5147
m00585r	20-COOH-LTB4	1.4005	0.080681	13	1.3032	1.9081
m00586p	20-COOH-LTE4	1.4005	0.080681	13	1.3032	1.9081
m00563m	2(S),6-dimethyl-heptanoyl-CoA	1.3962	0.081324	2	2.1125	0.15141
m01533g	chondroitin sulfate C (GalNAc6S-GlcA) proteoglycan	1.3929	0.081824	3	1.8768	1.5587
m01567g	chondroitin sulfate E (GalNAc4,6diS-GlcA), precursor 5b	1.3929	0.081824	3	1.8768	1.5587
m00248c	1,3-diaminopropane	1.3906	0.082175	1	2.6737	0
m00557c	1-pyrroline	1.3906	0.082175	1	2.6737	0
m01661c	dehydrospermidine	1.3906	0.082175	1	2.6737	0
m01670c	deoxyhypusine	1.3906	0.082175	1	2.6737	0
m02039p	H+	1.3899	0.082281	42	1.0679	1.4396
m00119c	(7Z,10Z,13Z,16Z)-docosatetraenoyl-CoA	1.3858	0.082909	25	1.1528	1.6721
m02578p	NH3	1.3835	0.083258	2	2.1002	0.79234
m02742c	phosphoprotein	1.3834	0.083265	370	0.87214	1.3663
m01073p	5-amino-2-oxopentanoic acid	1.3809	0.08365	1	2.6605	0
m01101p	5-guanidino-2-oxopentanoate	1.3809	0.08365	1	2.6605	0
m01640p	D-arginine	1.3809	0.08365	1	2.6605	0
m01740p	D-ornithine	1.3809	0.08365	1	2.6605	0
m02007p	glyoxalate	1.3809	0.08365	1	2.6605	0
m00039p	(2E)-decenoyl-CoA	1.3778	0.08414	5	1.6193	1.6887
m00042p	(2E)-dodecenoyl-CoA	1.3778	0.08414	5	1.6193	1.6887
m03009p	trans,cis,cis-2,7,10-hexadecatrienoyl-CoA	1.3778	0.08414	5	1.6193	1.6887
m02986c	thiocyanate	1.3762	0.08438	7	1.484	1.6137
m02444p	malonyl-CoA	1.3752	0.08453	4	1.7075	2.4711
m01412m	butyryl-CoA	1.375	0.084568	27	1.1356	1.0983
m01994c	glycogenin G7G1	1.37	0.085347	1	2.6456	0
m00196c	[protein]	1.3696	0.085401	371	0.87149	1.3645
m02322m	L-2-aminoadipate	1.3674	0.085753	2	2.0848	2.0025
m00209c	[protein]-N6-(lipoyl)lysine	1.3583	0.087189	4	1.696	1.9703
m01332c	aminoacetone	1.3573	0.087345	4	1.6953	0.71353
m02473c	methylamine	1.3573	0.087345	4	1.6953	0.71353
m02718c	phenethylamine	1.3573	0.087345	4	1.6953	0.71353
m02444m	malonyl-CoA	1.3573	0.087347	4	1.6953	1.3714
m02158c	hypothiocyanite	1.3536	0.087934	5	1.6046	1.9324
m02114p	hexadecanol	1.3531	0.088009	4	1.6925	0.27855
m02774p	propanoyl-CoA	1.3506	0.088412	16	1.2362	1.1024
m01279c	adenine	1.3466	0.089062	11	1.3285	1.1026
m02183m	isocitrate	1.3432	0.089605	7	1.467	0.63004
m00728c	3,4-dihydroxyphenylacetaldehyde	1.3418	0.089827	5	1.5974	0.65562
m01002c	4-hydroxyphenylacetaldehyde	1.3418	0.089827	5	1.5974	0.65562
m02719c	phenylacetaldehyde	1.3418	0.089827	5	1.5974	0.65562
m02552p	NAD+	1.3328	0.091302	18	1.2023	1.5654
m02553p	NADH	1.3328	0.091302	18	1.2023	1.5654
m02949c	sulfite	1.3308	0.091622	22	1.1609	1.2198
m03186c	Paraoxon	1.3269	0.092272	2	2.0458	0.36182
m03187c	Diethylphosphoric acid	1.3269	0.092272	2	2.0458	0.36182
m03188c	Parathion	1.3269	0.092272	2	2.0458	0.36182
m03194c	Diethylthiophosphoric acid	1.3269	0.092272	2	2.0458	0.36182
m01411c	butyryl-[ACP]	1.3225	0.093005	4	1.6717	0.3213
m01698c	dihydrobiopterin	1.3123	0.094708	4	1.6648	0.84548
m03183c	S-3-hydroxybutanoate	1.3074	0.095545	1	2.5599	0
m03184c	R-2-hydroxyglutarate	1.3074	0.095545	1	2.5599	0
m01998c	glycolate	1.3062	0.095736	6	1.5012	2.0081
m02980c	THF	1.3046	0.096011	15	1.2374	1.3298
m00028c	(18R)-HEPE	1.3031	0.096273	1	2.5541	0
m00029c	(18R)-hydroxy-(5Z,8Z,11Z,14Z,16E)-eicosapentaenoic acid	1.3031	0.096273	1	2.5541	0
m00373c	15(R)-HEPE	1.3031	0.096273	1	2.5541	0
m00373n	15(R)-HEPE	1.3031	0.096273	1	2.5541	0
m00373p	15(R)-HEPE	1.3031	0.096273	1	2.5541	0
m00373r	15(R)-HEPE	1.3031	0.096273	1	2.5541	0
m00374c	15(R)-HETE	1.3031	0.096273	1	2.5541	0
m00374p	15(R)-HETE	1.3031	0.096273	1	2.5541	0
m00374r	15(R)-HETE	1.3031	0.096273	1	2.5541	0
m00380p	15(S)-HPETE	1.3031	0.096273	1	2.5541	0
m00380r	15(S)-HPETE	1.3031	0.096273	1	2.5541	0
m01038n	5(S),6(S)-epoxy-15(R)-HEPE	1.3031	0.096273	1	2.5541	0
m01041c	5(S)-HpEPE	1.3031	0.096273	1	2.5541	0
m01041n	5(S)-HpEPE	1.3031	0.096273	1	2.5541	0
m01050c	5,15-DiHETE	1.3031	0.096273	1	2.5541	0
m01056c	5,6-epoxy,(18R)-HEPE	1.3031	0.096273	1	2.5541	0
m01784n	EPA	1.3031	0.096273	1	2.5541	0
m01686m	dGMP	1.2999	0.096818	1	2.5497	0
m02630r	O2	1.2949	0.097683	14	1.2479	1.4601
m01922c	gamma-butyrobetaine	1.2908	0.09839	2	2.011	3.2192
m01701m	dihydrolipoamide	1.288	0.098878	7	1.4386	1.2211
m02384l	L-iduronic acid	1.2874	0.098986	2	2.0077	0.69387
m01304c	AICAR	1.2794	0.10037	3	1.7871	0.2635
m02763c	pregnenolone	1.2765	0.1009	2	1.9972	1.183
m00291c	11-cis-retinol	1.2757	0.10104	7	1.4322	0.69565
m02555m	NADPH	1.2732	0.10147	56	1.0063	1.4268
m01830m	folate	1.2694	0.10216	2	1.9904	0.73343
m01383m	beta-alanine	1.268	0.10239	1	2.5062	0
m01633m	D-3-amino-isobutanoate	1.268	0.10239	1	2.5062	0
m02325m	L-3-amino-isobutanoate	1.268	0.10239	1	2.5062	0
m02578m	NH3	1.2666	0.10265	8	1.3833	1.4881
m01965l	glucose	1.2662	0.10272	3	1.7766	1.1591
m00528c	1D-myo-inositol-3,4-bisphosphate	1.2661	0.10273	3	1.7765	1.2304
m02384c	L-iduronic acid	1.2623	0.10342	1	2.4984	0
m00014p	(13E)-tetranor-16-carboxy-LTE4	1.2615	0.10356	5	1.5483	0.66868
m00425p	18-COOH-LTE4	1.2615	0.10356	5	1.5483	0.66868
m00687m	3(S),10(R)-OH-octadeca-6-trans-4,12-cis-trienoate	1.2615	0.10356	5	1.5483	0.66868
m00687p	3(S),10(R)-OH-octadeca-6-trans-4,12-cis-trienoate	1.2615	0.10356	5	1.5483	0.66868
m00835p	3-oxo-10(R)-hydroxy-octadeca-(6E,8E,12Z)-trienoate	1.2615	0.10356	5	1.5483	0.66868
m00837p	3-oxo-10(S)-hydroxy-octadeca-(6E,8E,12Z)-trienoate	1.2615	0.10356	5	1.5483	0.66868
m01435p	chenodiol	1.2615	0.10356	5	1.5483	0.66868
m02649m	omega-carboxy-trinor-LTB4	1.2615	0.10356	5	1.5483	0.66868
m02649p	omega-carboxy-trinor-LTB4	1.2615	0.10356	5	1.5483	0.66868
m02772p	propanoate	1.2615	0.10356	5	1.5483	0.66868
m01370s	aspartate	1.2613	0.1036	4	1.6302	2.024
m01641c	D-aspartate	1.2613	0.1036	4	1.6302	2.024
m01641s	D-aspartate	1.2613	0.1036	4	1.6302	2.024
m02165m	imidazole-4-acetaldehyde	1.2604	0.10377	3	1.772	1.5051
m02166m	imidazole-4-acetate	1.2604	0.10377	3	1.772	1.5051
m02168m	indole-3-acetaldehyde	1.2604	0.10377	3	1.772	1.5051
m02169m	indoleacetate	1.2604	0.10377	3	1.772	1.5051
m02711m	perillic acid	1.2604	0.10377	3	1.772	1.5051
m02713m	perillyl aldehyde	1.2604	0.10377	3	1.772	1.5051
m00179c	(S)-3-sulfolactate	1.2559	0.10458	2	1.9774	2.9916
m00290c	11-cis-retinal	1.2555	0.10464	6	1.473	0.75283
m01232c	9-cis-retinol	1.2555	0.10464	6	1.473	0.75283
m01342c	anthranilate	1.254	0.10491	2	1.9757	2.0637
m01835c	formylanthranilate	1.254	0.10491	2	1.9757	2.0637
m02371c	L-formylkynurenine	1.254	0.10491	2	1.9757	2.0637
m02774c	propanoyl-CoA	1.2522	0.10525	19	1.1684	1.4129
m00558c	1-pyrroline-2-carboxylate	1.2493	0.10579	2	1.9711	0.97503
m00081p	(3S)-3-hydroxy-cis,cis-palmito-7,10-dienoyl-CoA	1.245	0.10656	2	1.967	1.9329
m00082p	(3S)-3-hydroxydodec-cis-6-enoyl-CoA	1.245	0.10656	2	1.967	1.9329
m00083p	(3S)-3-hydroxylinoleoyl-CoA	1.245	0.10656	2	1.967	1.9329
m00170p	(S)-3-hydroxy-11-cis-octadecenoyl-CoA	1.245	0.10656	2	1.967	1.9329
m00172p	(S)-3-hydroxy-7-hexadecenoyl-CoA	1.245	0.10656	2	1.967	1.9329
m00173p	(S)-3-hydroxybutyryl-CoA	1.245	0.10656	2	1.967	1.9329
m00174p	(S)-3-hydroxydodecanoyl-CoA	1.245	0.10656	2	1.967	1.9329
m00175p	(S)-3-hydroxyhexadecanoyl-CoA	1.245	0.10656	2	1.967	1.9329
m00176p	(S)-3-hydroxyoleyleoyl-CoA	1.245	0.10656	2	1.967	1.9329
m00177p	(S)-3-hydroxypalmitoleoyl-CoA	1.245	0.10656	2	1.967	1.9329
m00178p	(S)-3-hydroxytetradecanoyl-CoA	1.245	0.10656	2	1.967	1.9329
m00181p	(S)-hydroxydecanoyl-CoA	1.245	0.10656	2	1.967	1.9329
m00182p	(S)-hydroxyhexanoyl-CoA	1.245	0.10656	2	1.967	1.9329
m00183p	(S)-hydroxyoctanoyl-CoA	1.245	0.10656	2	1.967	1.9329
m00397p	16(S)-hydroxy-18-oxo-18-CoA-LTE4	1.245	0.10656	2	1.967	1.9329
m00398p	16,18-oxo-18-CoA-dinor-LTE4	1.245	0.10656	2	1.967	1.9329
m00419p	18(R)-hydroxy-20-oxo-20-CoA-LTE4	1.245	0.10656	2	1.967	1.9329
m00581p	20-CoA-20-oxo-18r-hydroxy-LTB4	1.245	0.10656	2	1.967	1.9329
m00685p	3(R)-hydroxy-(2S,6R,10)-trimethyl-hendecanoyl-CoA	1.245	0.10656	2	1.967	1.9329
m00686p	3(R)-hydroxy-(4R,8R,12R)-trimethyl-tridecanoyl-CoA	1.245	0.10656	2	1.967	1.9329
m00689p	3(S),12(R)-dihydroxy-5-oxo-eicosa-(8E,10E,14Z)-trienoyl-CoA	1.245	0.10656	2	1.967	1.9329
m00690p	3(S),12(S)-dihydroxy-5-oxo-eicosa-(8E,10E,14Z)-trienoyl-CoA	1.245	0.10656	2	1.967	1.9329
m00691p	3(S),5(S),12(R)-trihydroxy-eicosa-8-trans-6,14-cis-trienoyl-CoA	1.245	0.10656	2	1.967	1.9329
m00696p	3(S)-hydroxy-(5Z,8Z)-tetradecadienoyl-CoA	1.245	0.10656	2	1.967	1.9329
m00697p	3(S)-hydroxy-(6Z,9Z,12Z)-octadecatrienoyl-CoA	1.245	0.10656	2	1.967	1.9329
m00700p	3(S)-hydroxy-11-cis-eicosenoyl-CoA	1.245	0.10656	2	1.967	1.9329
m00701p	3(S)-hydroxy-13-cis-docosenoyl-CoA	1.245	0.10656	2	1.967	1.9329
m00702p	3(S)-hydroxy-13-cis-eicosenoyl-CoA	1.245	0.10656	2	1.967	1.9329
m00709p	3(S)-hydroxy-cis-15-tetracosaenoyl-CoA	1.245	0.10656	2	1.967	1.9329
m00710p	3(S)-hydroxy-dihomo-gamma-linolenoyl-CoA	1.245	0.10656	2	1.967	1.9329
m00715p	3(S)-hydroxy-hexacosenoyl-CoA	1.245	0.10656	2	1.967	1.9329
m00717p	3(S)-hydroxy-tetracosa-6,9,12,15,18-all-cis-pentaenoyl-CoA	1.245	0.10656	2	1.967	1.9329
m00776p	3-hydroxydocosanoyl-CoA	1.245	0.10656	2	1.967	1.9329
m00777p	3-hydroxyeicosanoyl-CoA	1.245	0.10656	2	1.967	1.9329
m00783p	3-hydroxyhexacosanoyl-CoA	1.245	0.10656	2	1.967	1.9329
m00793p	3-hydroxyoctadecanoyl-CoA	1.245	0.10656	2	1.967	1.9329
m00798p	3-hydroxypristanoyl-CoA	1.245	0.10656	2	1.967	1.9329
m00800p	3-hydroxytetracosanoyl-CoA	1.245	0.10656	2	1.967	1.9329
m00801p	3-hydroxy-THA-CoA	1.245	0.10656	2	1.967	1.9329
m01573p	cis-(3S)-hydroxytetradec-5-enoyl-CoA	1.245	0.10656	2	1.967	1.9329
m01574p	cis-(3S)-hydroxytetradec-7-enoyl-CoA	1.245	0.10656	2	1.967	1.9329
m02124c	histamine	1.2411	0.10728	2	1.9633	0.9781
m01975m	glutamine	1.2406	0.10738	2	1.9627	0.90893
m02578s	NH3	1.2377	0.10791	7	1.4127	1.4147
m02544c	N-acetylneuraminate-9-phosphate	1.2365	0.10813	2	1.9588	0.39033
m01974s	glutamate	1.2365	0.10814	11	1.2833	1.6082
m00091m	(4Z,7Z,10Z)-hexadecatrienoyl-CoA	1.2353	0.10836	6	1.4618	0.43208
m00980m	4-cis-decenoyl-CoA	1.2353	0.10836	6	1.4618	0.43208
m01576m	cis,cis-myristo-5,8-dienoyl-CoA	1.2353	0.10836	6	1.4618	0.43208
m01577m	cis,cis-palmito-7,10-dienoyl-CoA	1.2353	0.10836	6	1.4618	0.43208
m02362c	leukotriene A4	1.2353	0.10836	4	1.6125	1.8433
m00198l	[protein]-L-asparagine	1.2322	0.10894	1	2.4572	0
m02510l	n2m2nmasn	1.2322	0.10894	1	2.4572	0
m02513c	N4-(acetyl-beta-D-glucosaminyl)asparagine	1.2322	0.10894	1	2.4572	0
m02749c	phytosphingosine	1.2242	0.11043	2	1.947	1.4931
m00040c	(2E)-docosenoyl-CoA	1.2183	0.11155	6	1.4523	0.62655
m00043c	(2E)-eicosenoyl-CoA	1.2183	0.11155	6	1.4523	0.62655
m00044c	(2E)-heneicosenoyl-CoA	1.2183	0.11155	6	1.4523	0.62655
m00049c	(2E)-hexacosenoyl-CoA	1.2183	0.11155	6	1.4523	0.62655
m00054c	(2E)-nonadecenoyl-CoA	1.2183	0.11155	6	1.4523	0.62655
m00057c	(2E)-octadecenoyl-CoA	1.2183	0.11155	6	1.4523	0.62655
m00064c	(2E)-tetracosenoyl-CoA	1.2183	0.11155	6	1.4523	0.62655
m00067c	(2E)-tricosenoyl-CoA	1.2183	0.11155	6	1.4523	0.62655
m00679c	2-trans-7,10,13,16,19-all-cis-docosahexaenoyl-CoA	1.2183	0.11155	6	1.4523	0.62655
m00680c	2-trans-9,12,15,18,21-all-cis-tetracosahexaenoyl-CoA	1.2183	0.11155	6	1.4523	0.62655
m00681c	2-trans-9,12,15,18-all-cis-tetracosapentaenoyl-CoA	1.2183	0.11155	6	1.4523	0.62655
m01769c	eicosa-(2E,8Z,11Z,14Z,17Z)-pentaenoyl-CoA	1.2183	0.11155	6	1.4523	0.62655
m03002c	trans,cis,cis,cis,cis-2,10,13,16,19-docosapentaenoyl-CoA	1.2183	0.11155	6	1.4523	0.62655
m03003c	trans,cis,cis,cis,cis-2,12,15,18,21-tetracosapentaenoyl-CoA	1.2183	0.11155	6	1.4523	0.62655
m03004c	trans,cis,cis,cis-2,10,13,16-docosatetraenoyl-CoA	1.2183	0.11155	6	1.4523	0.62655
m03005c	trans,cis,cis,cis-2,11,14,17-eicosatetraenoyl-CoA	1.2183	0.11155	6	1.4523	0.62655
m03006c	trans,cis,cis,cis-2,13,16,19-docosatetraenoyl-CoA	1.2183	0.11155	6	1.4523	0.62655
m03007c	trans,cis,cis-2,11,14-eicosatrienoyl-CoA	1.2183	0.11155	6	1.4523	0.62655
m03008c	trans,cis,cis-2,13,16-docasatrienoyl-CoA	1.2183	0.11155	6	1.4523	0.62655
m03011c	trans,cis-2,11-docosadienoyl-CoA	1.2183	0.11155	6	1.4523	0.62655
m03012c	trans,cis-2,11-eicosadienoyl-CoA	1.2183	0.11155	6	1.4523	0.62655
m03013c	trans,cis-2,13-docosadienoyl-CoA	1.2183	0.11155	6	1.4523	0.62655
m03014c	trans,cis-2,13-eicosadienoyl-CoA	1.2183	0.11155	6	1.4523	0.62655
m03015c	trans,cis-2,15-tetracosadienoyl-CoA	1.2183	0.11155	6	1.4523	0.62655
m03016c	trans,cis-2,17-hexacosadienoyl-CoA	1.2183	0.11155	6	1.4523	0.62655
m03017c	trans,cis-2,8,11-eicosatrienoyl-CoA	1.2183	0.11155	6	1.4523	0.62655
m03018c	trans,cis-2,9-eicosadienoyl-CoA	1.2183	0.11155	6	1.4523	0.62655
m02914m	sn-glycerol-3-phosphate	1.2139	0.11239	8	1.3579	1.6561
m00965c	4alpha-hydroxytetrahydrobiopterin	1.2082	0.11348	3	1.7308	1.0228
m03109c	UDP-glucuronate	1.2049	0.11412	6	1.4449	1.9091
m02748c	phytoceramide pool	1.1994	0.11518	3	1.7238	1.1243
m01652l	de-Fuc form of PA6	1.1981	0.11543	3	1.7228	1.5069
m02237l	keratan sulfate I, degradation product 1	1.1981	0.11543	3	1.7228	1.5069
m00758c	3alpha,7alpha-dihydroxy-5beta-cholestanate	1.1964	0.11576	10	1.2892	1.6157
m01366c	argininosuccinate	1.1926	0.11651	3	1.7184	2.1069
m01249c	acetaldehyde	1.1911	0.1168	12	1.2478	1.2689
m00490c	1-acylglycerol-3P-LD-TG1 pool	1.1901	0.11701	10	1.2865	1.7505
m01965c	glucose	1.1846	0.11808	25	1.0979	1.5416
m02024c	GQ1balpha	1.1758	0.11983	1	2.3801	0
m02029c	GT1aalpha	1.1758	0.11983	1	2.3801	0
m00749m	3alpha,7alpha,12alpha-trihydroxy-5beta-cholest-24-enoyl-CoA	1.1756	0.11987	3	1.705	1.0885
m00749p	3alpha,7alpha,12alpha-trihydroxy-5beta-cholest-24-enoyl-CoA	1.1756	0.11987	3	1.705	1.0885
m00661m	2-methyl-3-oxopropanoate	1.175	0.12	10	1.28	1.9621
m02891c	selenomethionine	1.1739	0.12021	7	1.3799	1.3036
m01296c	aflatoxin B1	1.1722	0.12055	2	1.897	1.6225
m01300c	aflatoxin M1	1.1722	0.12055	2	1.897	1.6225
m02460c	melatonin	1.1722	0.12055	2	1.897	1.6225
m02927c	sphinganine	1.1705	0.12089	15	1.1901	1.3631
m01044m	5,10-methenyl-THF	1.1703	0.12093	6	1.4257	1.2657
m01255p	acetoacetyl-CoA	1.1677	0.12147	4	1.5666	1.5914
m00915c	3-phosphopolynucleotide	1.1647	0.12207	1	2.3649	0
m01434p	chenodeoxycholoyl-CoA	1.1632	0.12237	7	1.3744	0.82564
m02348m	L-carnitine	1.1627	0.12248	22	1.1121	1.148
m01419c	cAMP	1.161	0.12283	34	1.0465	1.299
m01433c	cGMP	1.161	0.12283	34	1.0465	1.299
m00089p	(3Z,7Z,10Z)-hexadecatrienoyl-CoA	1.1597	0.12308	5	1.486	1.7469
m00422p	18-COOH-(15E)-dinor-LTE4-CoA	1.1597	0.12308	5	1.486	1.7469
m03034p	trans-3-cis-8,11,14-eicosatetraenoyl-CoA	1.1597	0.12308	5	1.486	1.7469
m03035p	trans-3-decenoyl-CoA	1.1597	0.12308	5	1.486	1.7469
m01340c	anhydroretinol	1.1557	0.1239	1	2.3526	0
m02579c	NH4+	1.1511	0.12484	17	1.157	1.5954
m00007m	(11Z)-eicosenoyl-CoA	1.151	0.12486	8	1.3277	0.69842
m00118m	(7Z)-tetradecenoyl-CoA	1.151	0.12486	8	1.3277	0.69842
m01141m	5-tetradecenoyl-CoA	1.151	0.12486	8	1.3277	0.69842
m01191m	7-hexadecenoyl-CoA	1.151	0.12486	8	1.3277	0.69842
m01586m	cis-vaccenoyl-CoA	1.151	0.12486	8	1.3277	0.69842
m01773m	eicosanoyl-CoA	1.151	0.12486	8	1.3277	0.69842
m01934m	gamma-linolenoyl-CoA	1.151	0.12486	8	1.3277	0.69842
m02101m	heptadecanoyl-CoA	1.151	0.12486	8	1.3277	0.69842
m02345m	lauroyl-CoA	1.151	0.12486	8	1.3277	0.69842
m02495m	myristoyl-CoA	1.151	0.12486	8	1.3277	0.69842
m02612m	nonadecanoyl-CoA	1.151	0.12486	8	1.3277	0.69842
m02647m	oleoyl-CoA	1.151	0.12486	8	1.3277	0.69842
m02677m	palmitoleoyl-CoA	1.151	0.12486	8	1.3277	0.69842
m02678m	palmitoyl-CoA	1.151	0.12486	8	1.3277	0.69842
m02689m	pentadecanoyl-CoA	1.151	0.12486	8	1.3277	0.69842
m02941m	stearoyl-CoA	1.151	0.12486	8	1.3277	0.69842
m03050m	tridecanoyl-CoA	1.151	0.12486	8	1.3277	0.69842
m02958c	TAG-LD pool	1.1482	0.12545	21	1.1157	1.4373
m00562m	2(R),6-dimethyl-heptanoyl-CoA	1.1476	0.12557	4	1.5529	0.61205
m01253c	acetoacetate	1.1355	0.12808	10	1.263	1.0866
m01305c	AIR	1.135	0.12818	2	1.8611	0.3179
m01669m	deoxyguanosine	1.1311	0.12901	3	1.6697	1.087
m02046c	HCO3-	1.13	0.12923	34	1.0392	1.4843
m02810l	psychosine	1.129	0.12946	1	2.316	0
m03099c	tyramine	1.1267	0.12994	11	1.2382	1.3976
m02327m	L-4-hydroxyglutamate semialdehyde	1.1267	0.12994	1	2.3129	0
m02374c	L-glutamate 5-semialdehyde	1.1267	0.12994	1	2.3129	0
m01268c	activation-ppara	1.1237	0.13057	42	1.0117	1.4834
m02882c	se-adenosylselenomethionine	1.121	0.13115	2	1.8476	0.058094
m02134c	homocysteine-thiolactone	1.1184	0.1317	1	2.3016	0
m02398c	lipoyl-AMP	1.1182	0.13173	1	2.3014	0
m01014c	4-methylpentan-1-ol	1.1137	0.13271	1	2.2951	0
m01909c	galactitol	1.1137	0.13271	1	2.2951	0
m02656c	O-phosphoprotamine	1.1131	0.13283	180	0.88689	1.4256
m02801c	protamine	1.1131	0.13283	180	0.88689	1.4256
m02998c	thyroxine	1.1115	0.13317	7	1.3478	1.5696
m01268s	activation-ppara	1.1106	0.13337	4	1.5278	1.6369
m02601c	N-methylhistamine	1.1055	0.13447	3	1.6495	0.95349
m01389c	beta-D-glucose-6-phosphate	1.1033	0.13495	6	1.3884	2.1256
m02943s	succinate	1.1022	0.13519	1	2.2794	0
m00643c	2-hydroxy-3-(4-hydroxyphenyl)propenoate	1.1002	0.13563	1	2.2767	0
m00647c	2-hydroxy-3-phenylpropenoate	1.1002	0.13563	1	2.2767	0
m01114c	5-methyltetrahydropteroyltri-L-glutamate	1.0999	0.1357	1	2.2763	0
m02979c	tetrahydropteroyltri-L-glutamate	1.0999	0.1357	1	2.2763	0
m00168m	(R)-S-lactoylglutathione	1.0992	0.13584	2	1.8267	0.40328
m01650m	decanoyl-CoA	1.0963	0.13647	5	1.4472	0.48144
m02107m	heptanoyl-CoA	1.0963	0.13647	5	1.4472	0.48144
m02616m	nonanoyl-CoA	1.0963	0.13647	5	1.4472	0.48144
m03116m	undecanoyl-CoA	1.0963	0.13647	5	1.4472	0.48144
m02554m	NADP+	1.095	0.13676	57	0.97346	1.4355
m01446c	cholest-5-ene-3beta,7alpha,24(S)-triol	1.0883	0.13824	2	1.8161	1.2236
m02131c	HMG-CoA	1.0866	0.13861	2	1.8145	0.87746
m02131p	HMG-CoA	1.0866	0.13861	2	1.8145	0.87746
m01790c	estrone	1.0864	0.13864	19	1.1162	1.676
m00365c	14,15-DiHETE	1.0826	0.1395	2	1.8106	1.0514
m00365n	14,15-DiHETE	1.0826	0.1395	2	1.8106	1.0514
m00380n	15(S)-HPETE	1.0826	0.1395	2	1.8106	1.0514
m02362n	leukotriene A4	1.0826	0.1395	2	1.8106	1.0514
m03043c	trichloroethanol	1.0808	0.1399	3	1.63	1.3139
m01044c	5,10-methenyl-THF	1.0785	0.1404	3	1.6282	1.0291
m00635c	2-arachidonoylglycerol	1.077	0.14075	11	1.2178	1.4761
m01730c	dolichol	1.0704	0.14222	1	2.236	0
m00772c	3-deoxy-D-glycero-D-galacto-2-nonulosonic acid-9-phosphate	1.0696	0.14241	1	2.2348	0
m01015m	4-methyl-pentanoyl-CoA	1.0688	0.14259	4	1.4994	0.53935
m00615p	25(R)TetraHCA-CoA	1.0584	0.14494	1	2.2196	0
m00616m	25(R)THCA-CoA	1.0584	0.14494	1	2.2196	0
m00743p	3,7,24THCA-CoA	1.0584	0.14494	1	2.2196	0
m01166c	6-methylmercaptopurine	1.0566	0.14534	1	2.2172	0
m02989c	thiopurine	1.0566	0.14534	1	2.2172	0
m01449c	cholestenol	1.0535	0.14605	3	1.6084	0.46854
m03158c	zymosterol	1.0535	0.14605	3	1.6084	0.46854
m01862c	fumarate	1.0505	0.14675	8	1.2792	1.5624
m00524c	1D-myo-inositol-1,3,4-trisphosphate	1.0496	0.14695	6	1.3586	1.2892
m02890c	selenohomocysteine	1.0495	0.14698	5	1.4186	0.89069
m01409c	but-2-enoyl-[ACP]	1.0397	0.14924	3	1.5975	0.34899
m01869g	G00021	1.0343	0.15051	2	1.7642	2.5806
m02741c	phosphopantetheine	1.0336	0.15066	6	1.3497	2.1447
m02741m	phosphopantetheine	1.0336	0.15066	6	1.3497	2.1447
m01977m	glutaryl-CoA	1.031	0.15128	7	1.3063	1.406
m02278g	keratan sulfate I	1.0283	0.15191	3	1.5884	1.4117
m02288g	keratan sulfate II (core 2-linked)	1.0283	0.15191	3	1.5884	1.4117
m02303g	keratan sulfate II (core 4-linked)	1.0283	0.15191	3	1.5884	1.4117
m02469c	methaneselenol	1.0276	0.15207	2	1.7577	1.2714
m02889c	selenocysteine	1.0276	0.15207	2	1.7577	1.2714
m02039r	H+	1.0242	0.15286	64	0.94925	1.5158
m02230g	keratan sulfate I biosynthesis, precursor 36	1.0218	0.15343	7	1.3016	1.3556
m02290g	keratan sulfate II (core 4-linked), biosynthesis, precursor 10	1.0218	0.15343	7	1.3016	1.3556
m02305g	keratan sulfate II biosynthesis, precursor 10	1.0218	0.15343	7	1.3016	1.3556
m02133c	homocysteine	1.02	0.15385	7	1.3007	1.0626
m02323g	l2fn2m2masn	1.0189	0.15413	8	1.264	1.7462
m02865c	S-[2-carboxy-1-(1H-imidazol-4-yl)ethyl]-3-thiolactate	1.0062	0.15716	13	1.1539	1.4184
m01069r	5-alpha-dihydrotestosterone	1.0042	0.15763	2	1.7353	0.52368
m01911c	galactose-1-phosphate	1.0009	0.15843	4	1.4533	1.5686
m00748p	3alpha,7alpha,12alpha-trihydroxy-5beta-24-oxocholestanoyl-CoA	1.0009	0.15844	4	1.4533	1.4792
m02188c	isoputreanine	1.0006	0.1585	3	1.5666	0.30122
m02811c	putreanine	1.0006	0.1585	3	1.5666	0.30122
m02919c	spermic acid 1	1.0006	0.1585	3	1.5666	0.30122
m02921c	spermidine monoaldehyde 1	1.0006	0.1585	3	1.5666	0.30122
m02922c	spermidine monoaldehyde 2	1.0006	0.1585	3	1.5666	0.30122
m02925c	spermine monoaldehyde	1.0006	0.1585	3	1.5666	0.30122
m01364m	arachidonyl-CoA	0.99908	0.15888	6	1.3305	0.75946
m02171s	inositol	0.99847	0.15903	3	1.5649	0.31802
m02571c	neurotensin 1-10	0.99634	0.15954	1	2.1347	0
m02572c	neurotensin 11-13	0.99634	0.15954	1	2.1347	0
m02573c	neurotensin	0.99634	0.15954	1	2.1347	0
m01255c	acetoacetyl-CoA	0.99248	0.16048	3	1.5601	1.4407
m02191m	itaconate	0.9853	0.16224	3	1.5545	1.5739
m02192m	itaconyl-CoA	0.9853	0.16224	3	1.5545	1.5739
m02465m	mesaconate	0.9853	0.16224	3	1.5545	1.5739
m02466m	mesaconyl-CoA	0.9853	0.16224	3	1.5545	1.5739
m00669c	2-oxo-3-methylvalerate	0.98109	0.16327	1	2.1139	0
m00824c	3-methyl-2-oxobutyrate	0.98109	0.16327	1	2.1139	0
m01715c	D-lactaldehyde	0.97998	0.16355	10	1.1961	1.7883
m02555n	NADPH	0.97971	0.16361	3	1.55	0.86975
m01288s	ADP-ribose	0.97394	0.16504	1	2.1041	0
m01289c	ADP-ribose-2-phosphate	0.97394	0.16504	1	2.1041	0
m01289s	ADP-ribose-2-phosphate	0.97394	0.16504	1	2.1041	0
m02552s	NAD+	0.97394	0.16504	1	2.1041	0
m02554s	NADP+	0.97394	0.16504	1	2.1041	0
m02583s	nicotinamide	0.97394	0.16504	1	2.1041	0
m03123s	uridine	0.97237	0.16543	4	1.4339	1.4883
m01069c	5-alpha-dihydrotestosterone	0.97175	0.16559	3	1.5438	0.49715
m02046s	HCO3-	0.97163	0.16562	20	1.0697	1.5703
m02122m	hexanoyl-CoA	0.97022	0.16597	4	1.4325	0.46743
m02694m	pentanoyl-CoA	0.97022	0.16597	4	1.4325	0.46743
m00075p	(2R)-pristanoyl-CoA	0.96793	0.16654	11	1.173	1.7728
m00399r	16alpha-hydroxydehydroepiandrosterone	0.96652	0.16689	1	2.094	0
m02041n	H2O2	0.96642	0.16692	2	1.6989	1.2095
m01130c	5-phosphoribosyl-4-carboxy-5-aminoimidazole	0.96063	0.16837	1	2.0859	0
m02348c	L-carnitine	0.95982	0.16857	24	1.0426	1.4005
m00682m	2-trans-cis,cis,cis,cis-4,8,11,14-eicosapentaenoyl-CoA	0.95625	0.16947	7	1.2678	1.2105
m00720r	3,3-diiodo-L-thyronine	0.9548	0.16984	2	1.6877	1.7541
m00736r	3,5-diiodo-L-thyronine	0.9548	0.16984	2	1.6877	1.7541
m02839r	reverse triiodthyronine	0.9548	0.16984	2	1.6877	1.7541
m02998r	thyroxine	0.9548	0.16984	2	1.6877	1.7541
m03052r	triiodothyronine	0.9548	0.16984	2	1.6877	1.7541
m02923s	spermidine	0.954	0.17004	1	2.0769	0
m02926s	spermine	0.954	0.17004	1	2.0769	0
m02839c	reverse triiodthyronine	0.95352	0.17016	7	1.2664	1.5126
m02455c	mannose-6-phosphate	0.9513	0.17073	6	1.304	1.6707
m03029c	trans-2-cis,cis,cis-8,11,14-eicosatetraenoyl-CoA	0.95082	0.17085	1	2.0725	0
m02203g	keratan sulfate I biosynthesis, precursor 11	0.95052	0.17092	7	1.2649	1.5765
m02206g	keratan sulfate I biosynthesis, precursor 14	0.95052	0.17092	7	1.2649	1.5765
m02209g	keratan sulfate I biosynthesis, precursor 17	0.95052	0.17092	7	1.2649	1.5765
m02213g	keratan sulfate I biosynthesis, precursor 20	0.95052	0.17092	7	1.2649	1.5765
m02216g	keratan sulfate I biosynthesis, precursor 23	0.95052	0.17092	7	1.2649	1.5765
m02219g	keratan sulfate I biosynthesis, precursor 26	0.95052	0.17092	7	1.2649	1.5765
m02222g	keratan sulfate I biosynthesis, precursor 29	0.95052	0.17092	7	1.2649	1.5765
m02226g	keratan sulfate I biosynthesis, precursor 32	0.95052	0.17092	7	1.2649	1.5765
m02229g	keratan sulfate I biosynthesis, precursor 35	0.95052	0.17092	7	1.2649	1.5765
m02232g	keratan sulfate I biosynthesis, precursor 5	0.95052	0.17092	7	1.2649	1.5765
m02235g	keratan sulfate I biosynthesis, precursor 8	0.95052	0.17092	7	1.2649	1.5765
m02295g	keratan sulfate II (core 4-linked), biosynthesis, precursor 6	0.95052	0.17092	7	1.2649	1.5765
m02298g	keratan sulfate II (core 4-linked), biosynthesis, precursor 9	0.95052	0.17092	7	1.2649	1.5765
m02310g	keratan sulfate II biosynthesis, precursor 6	0.95052	0.17092	7	1.2649	1.5765
m02313g	keratan sulfate II biosynthesis, precursor 9	0.95052	0.17092	7	1.2649	1.5765
m02054g	heparan sulfate proteoglycan	0.94381	0.17263	2	1.6771	1.9265
m02086g	heparan sulfate, precursor 14	0.94381	0.17263	2	1.6771	1.9265
m02087g	heparan sulfate, precursor 15	0.94381	0.17263	2	1.6771	1.9265
m02674p	palmitate	0.94197	0.1731	9	1.2012	0.92559
m02943m	succinate	0.93896	0.17388	14	1.1182	1.4526
m00789c	3-hydroxy-N6,N6,N6-trimethyl-L-lysine	0.93657	0.17449	2	1.6701	0.056548
m01758c	D-xylose	0.93246	0.17555	3	1.5127	0.67968
m01383c	beta-alanine	0.93232	0.17559	14	1.1158	1.7313
m02928c	sphinganine-1-phosphate	0.93139	0.17583	8	1.2219	1.4864
m02930c	sphingosine-1-phosphate	0.93139	0.17583	8	1.2219	1.4864
m01626c	cys-gly	0.93097	0.17593	7	1.2548	0.80705
m01626s	cys-gly	0.93097	0.17593	7	1.2548	0.80705
m01642m	dATP	0.93071	0.176	10	1.1748	1.7989
m01747m	dTDP	0.93071	0.176	10	1.1748	1.7989
m01754m	dUDP	0.93071	0.176	10	1.1748	1.7989
m02131m	HMG-CoA	0.92721	0.17691	4	1.4032	1.5704
m00097s	(5-L-glutamyl)-L-amino acid	0.92712	0.17693	3	1.5085	0.9835
m01111s	5-L-gamma-glutamyl	0.92712	0.17693	3	1.5085	0.9835
m01925c	gamma-glutamyl-3-aminopropiononitrile	0.92712	0.17693	3	1.5085	0.9835
m01926c	gamma-glutamyl-beta-cyanoalanine	0.92712	0.17693	3	1.5085	0.9835
m01974r	glutamate	0.92712	0.17693	3	1.5085	0.9835
m02326c	L-3-cyanoalanine	0.92712	0.17693	3	1.5085	0.9835
m02366r	leukotriene C4	0.92712	0.17693	3	1.5085	0.9835
m02367c	leukotriene C5	0.92712	0.17693	3	1.5085	0.9835
m02368c	leukotriene D5	0.92712	0.17693	3	1.5085	0.9835
m02418c	LTD4	0.92712	0.17693	3	1.5085	0.9835
m02418r	LTD4	0.92712	0.17693	3	1.5085	0.9835
m02418s	LTD4	0.92712	0.17693	3	1.5085	0.9835
m02497c	N-(omega)-hydroxyarginine	0.92698	0.17697	2	1.6609	2.1067
m02609c	NO	0.92698	0.17697	2	1.6609	2.1067
m02553m	NADH	0.9262	0.17717	131	0.8844	1.3631
m00421p	18-CoA-18-oxo-dinor-LTB4	0.92603	0.17722	6	1.2899	0.87071
m00688p	3(S),10(R)-OH-octadeca-6-trans-4,12-cis-trienoyl-CoA	0.92603	0.17722	6	1.2899	0.87071
m00836p	3-oxo-10(R)-hydroxy-octadeca-(6E,8E,12Z)-trienoyl-CoA	0.92603	0.17722	6	1.2899	0.87071
m00838p	3-oxo-10(S)-hydroxy-octadeca-(6E,8E,12Z)-trienoyl-CoA	0.92603	0.17722	6	1.2899	0.87071
m01514p	choloyl-CoA	0.92537	0.17739	11	1.1555	1.2065
m00799m	3-hydroxypropionyl-CoA	0.92451	0.17761	20	1.0553	1.5151
m01143c	6-(alpha-D-glucosaminyl)-1-phosphatidyl-1D-myo-inositol	0.92391	0.17777	1	2.0357	0
m01252r	acetate	0.92391	0.17777	1	2.0357	0
m00007p	(11Z)-eicosenoyl-CoA	0.9219	0.17829	3	1.5043	1.4038
m00016p	(13Z)-docosenoyl-CoA	0.9219	0.17829	3	1.5043	1.4038
m00091p	(4Z,7Z,10Z)-hexadecatrienoyl-CoA	0.9219	0.17829	3	1.5043	1.4038
m00118p	(7Z)-tetradecenoyl-CoA	0.9219	0.17829	3	1.5043	1.4038
m00948p	4,8,12-trimethyltridecanoyl-CoA	0.9219	0.17829	3	1.5043	1.4038
m00980p	4-cis-decenoyl-CoA	0.9219	0.17829	3	1.5043	1.4038
m01141p	5-tetradecenoyl-CoA	0.9219	0.17829	3	1.5043	1.4038
m01191p	7-hexadecenoyl-CoA	0.9219	0.17829	3	1.5043	1.4038
m01412p	butyryl-CoA	0.9219	0.17829	3	1.5043	1.4038
m01576p	cis,cis-myristo-5,8-dienoyl-CoA	0.9219	0.17829	3	1.5043	1.4038
m01577p	cis,cis-palmito-7,10-dienoyl-CoA	0.9219	0.17829	3	1.5043	1.4038
m01586p	cis-vaccenoyl-CoA	0.9219	0.17829	3	1.5043	1.4038
m01650p	decanoyl-CoA	0.9219	0.17829	3	1.5043	1.4038
m01725p	docosanoyl-CoA	0.9219	0.17829	3	1.5043	1.4038
m01773p	eicosanoyl-CoA	0.9219	0.17829	3	1.5043	1.4038
m01934p	gamma-linolenoyl-CoA	0.9219	0.17829	3	1.5043	1.4038
m02122p	hexanoyl-CoA	0.9219	0.17829	3	1.5043	1.4038
m02345p	lauroyl-CoA	0.9219	0.17829	3	1.5043	1.4038
m02495p	myristoyl-CoA	0.9219	0.17829	3	1.5043	1.4038
m02647p	oleoyl-CoA	0.9219	0.17829	3	1.5043	1.4038
m02677p	palmitoleoyl-CoA	0.9219	0.17829	3	1.5043	1.4038
m02941p	stearoyl-CoA	0.9219	0.17829	3	1.5043	1.4038
m01430l	ceramide pool	0.92032	0.1787	7	1.2494	1.6002
m02969c	testosterone	0.92028	0.17871	3	1.503	0.54673
m02039s	H+	0.913	0.18062	53	0.94554	1.412
m02681g	PAP	0.91261	0.18072	22	1.0395	1.5099
m02552m	NAD+	0.91167	0.18097	135	0.8812	1.3559
m02034s	GTP	0.90795	0.18195	18	1.0658	1.2565
m00946c	4,6-dideoxy-4-oxo-dTDP-D-glucose	0.90538	0.18263	1	2.0104	0
m01045c	5,10-methylene-THF	0.90454	0.18286	3	1.4906	1.6856
m01514c	choloyl-CoA	0.90368	0.18308	10	1.1632	1.1933
m00074c	(2E,7Z,10Z,13Z,16Z)-docosapentaenoyl-CoA	0.90184	0.18357	5	1.3283	0.61264
m00933m	4(R),8-dimethyl-nonanoyl-CoA	0.90176	0.18359	1	2.0054	0
m02630n	O2	0.90166	0.18362	3	1.4883	0.92973
m01517s	chondroitin sulfate A (GalNAc4S-GlcA) proteoglycan	0.90133	0.18371	1	2.0049	0
m01632s	cytosine	0.90133	0.18371	1	2.0049	0
m02037s	guanine	0.90133	0.18371	1	2.0049	0
m02159s	hypoxanthine	0.90133	0.18371	1	2.0049	0
m02997s	thymine	0.90133	0.18371	1	2.0049	0
m03118s	uracil	0.90133	0.18371	1	2.0049	0
m02785s	prostaglandin E1	0.90045	0.18394	1	2.0036	0
m00016m	(13Z)-docosenoyl-CoA	0.89776	0.18466	5	1.3258	0.84901
m00018m	(13Z)-eicosenoyl-CoA	0.89776	0.18466	5	1.3258	0.84901
m01697m	dihomo-gamma-linolenoyl-CoA	0.89776	0.18466	5	1.3258	0.84901
m01725m	docosanoyl-CoA	0.89776	0.18466	5	1.3258	0.84901
m02052m	heneicosanoyl-CoA	0.89776	0.18466	5	1.3258	0.84901
m02391m	linoleoyl-CoA	0.89776	0.18466	5	1.3258	0.84901
m00828c	3-monoiodo-L-thyronine	0.89684	0.1849	3	1.4845	1.312
m00826m	3-methylcrotonyl-CoA	0.88968	0.18682	5	1.3209	0.95238
m01699c	dihydroceramide pool	0.88783	0.18732	9	1.1766	1.0096
m01868g	G00020	0.87591	0.19054	4	1.3684	1.8849
m02512g	n3m2masn	0.87591	0.19054	4	1.3684	1.8849
m01948s	GDP	0.87399	0.19106	19	1.0493	1.2232
m01762c	dynorphin A-(1-5)	0.86969	0.19224	1	1.9616	0
m01763c	dynorphin A-(1-8)	0.86969	0.19224	1	1.9616	0
m01764c	dynorphin A-(6-8)	0.86969	0.19224	1	1.9616	0
m01679l	D-galactosyl-N-acylsphingosine	0.86944	0.1923	8	1.1921	1.4845
m02982c	thiamin	0.86654	0.1931	3	1.4605	2.0153
m01690s	DHAP	0.86592	0.19327	2	1.6022	0.58659
m01984s	glycerone	0.86592	0.19327	2	1.6022	0.58659
m03109r	UDP-glucuronate	0.86514	0.19348	3	1.4594	2.9211
m00532c	1-hexadecylglycerol-3-phosphate	0.8634	0.19396	1	1.953	0
m00550p	1-palmitoyl-dihydroxyacetone-phosphate	0.8634	0.19396	1	1.953	0
m02017c	GO3P	0.8634	0.19396	1	1.953	0
m02017p	GO3P	0.8634	0.19396	1	1.953	0
m02529c	N-acetylglucosamine-6-phosphate	0.86277	0.19413	4	1.3595	0.89646
m02444c	malonyl-CoA	0.86138	0.19451	13	1.0991	1.6825
m02583c	nicotinamide	0.86099	0.19462	21	1.0304	1.2727
m02644c	octanoyl-CoA	0.85641	0.19589	5	1.3005	2.2659
m02042c	H2S	0.85502	0.19627	2	1.5917	1.5062
m02349c	L-cystathionine	0.85502	0.19627	2	1.5917	1.5062
m02888c	selenocystathionine	0.85502	0.19627	2	1.5917	1.5062
m01742s	D-proline	0.85254	0.19696	1	1.9382	0
m00755p	3alpha,7alpha-dihydroxy-5beta-cholest-24-enoyl-CoA	0.84653	0.19863	2	1.5835	1.3906
m01843c	fructose-2,6-bisphosphate	0.84619	0.19872	4	1.3482	1.0261
m02139s	hyaluronan biosynthesis, precursor 1	0.84336	0.19951	2	1.5804	1.0104
m02141s	hyaluronate	0.84336	0.19951	2	1.5804	1.0104
m00307c	12(S)-HETE	0.84246	0.19976	8	1.1791	1.3619
m00350c	13-cis-retinoate	0.84157	0.20002	3	1.4408	1.2183
m00350r	13-cis-retinoate	0.84157	0.20002	3	1.4408	1.2183
m01231r	9-cis-retinoate	0.84157	0.20002	3	1.4408	1.2183
m00195c	[protein C terminal]-S-farnesyl-L-cysteine-methyl ester	0.84152	0.20003	1	1.9231	0
m02381c	L-hydroxylysine	0.83958	0.20057	4	1.3437	1.2838
m03138c	VI3NeuAc-nLc6Cer	0.83587	0.20161	1	1.9154	0
m03138g	VI3NeuAc-nLc6Cer	0.83587	0.20161	1	1.9154	0
m03107c	UDP-galactose	0.83396	0.20215	51	0.93374	1.111
m01624s	Cu2+	0.83128	0.20291	1	1.9091	0
m02161c	IDP	0.83128	0.20291	16	1.059	1.9186
m02881c	se-adenosyl-L-selenohomocysteine	0.82793	0.20385	3	1.43	0.90601
m01987c	glycochenodeoxycholate	0.82693	0.20414	2	1.5646	0.30702
m01987s	glycochenodeoxycholate	0.82693	0.20414	2	1.5646	0.30702
m00857c	3-oxodecanoyl-[ACP]	0.82553	0.20454	2	1.5633	0.46825
m00867c	3-oxododecanoyl-[ACP]	0.82553	0.20454	2	1.5633	0.46825
m00880c	3-oxohexadecanoyl-[ACP]	0.82553	0.20454	2	1.5633	0.46825
m00881c	3-oxohexanoyl-[ACP]	0.82553	0.20454	2	1.5633	0.46825
m00891c	3-oxooctanoyl-[ACP]	0.82553	0.20454	2	1.5633	0.46825
m00905c	3-oxotetradecanoyl-[ACP]	0.82553	0.20454	2	1.5633	0.46825
m01254c	acetoacetyl-[ACP]	0.82553	0.20454	2	1.5633	0.46825
m01258c	acetyl-[ACP]	0.82553	0.20454	2	1.5633	0.46825
m01649c	decanoyl-[ACP]	0.82553	0.20454	2	1.5633	0.46825
m01728c	dodecanoyl-[ACP]	0.82553	0.20454	2	1.5633	0.46825
m02121c	hexanoyl-[ACP]	0.82553	0.20454	2	1.5633	0.46825
m02972c	tetradecanoyl-[ACP]	0.82553	0.20454	2	1.5633	0.46825
m02548c	N-acetyl-S-[2-carboxy-1-(1H-imidazol-4-yl)ethyl]-L-cysteine	0.82534	0.20459	19	1.034	1.4233
m02867c	S-[2-carboxy-1-(1H-imidazol-4-yl)ethyl]-L-cysteine	0.82534	0.20459	19	1.034	1.4233
m01976m	glutamyl-5-phosphate	0.82378	0.20503	1	1.8988	0
m02535m	N-acetyl-L-glutamate 5-semialdehyde	0.82378	0.20503	1	1.8988	0
m02537m	N-acetyl-L-glutamate-5-phosphate	0.82378	0.20503	1	1.8988	0
m02193c	ITP	0.82278	0.20532	17	1.0485	1.8582
m02644m	octanoyl-CoA	0.81835	0.20658	6	1.2301	0.68434
m01388c	beta-D-glucose	0.81673	0.20704	6	1.2292	2.2597
m02366c	leukotriene C4	0.81646	0.20712	4	1.328	0.88037
m02366s	leukotriene C4	0.81646	0.20712	4	1.328	0.88037
m01100m	5-formyl-THF	0.81299	0.20811	2	1.5512	0.9636
m02606c	N-methyltyramine	0.81226	0.20832	3	1.4176	1.0955
m01420r	carbamoyl-phosphate	0.81222	0.20833	1	1.883	0
m02578r	NH3	0.81222	0.20833	1	1.883	0
m01688m	dGTP	0.81206	0.20838	10	1.1238	1.7521
m01371r	ATP	0.81186	0.20844	18	1.035	1.4791
m01973c	glucuronate	0.81016	0.20892	5	1.2722	2.3978
m01596p	CO2	0.80943	0.20913	3	1.4154	1.5903
m01596c	CO2	0.8093	0.20917	68	0.90905	1.2367
m00967c	4alpha-methyl-cholesta-8-enol	0.80856	0.20938	3	1.4147	1.5191
m00968c	4alpha-methylzymosterol	0.80856	0.20938	3	1.4147	1.5191
m01960g	globotriaosylceramide	0.80818	0.20949	2	1.5466	0.21767
m01944g	GD1beta	0.80773	0.20962	1	1.8769	0
m02009g	GM1alpha	0.80773	0.20962	1	1.8769	0
m02014g	GM2alpha	0.80773	0.20962	1	1.8769	0
m02018g	GP1c	0.80773	0.20962	1	1.8769	0
m02902g	sialyl(1,3)-sialyl(2,6)-galactosylgloboside	0.80773	0.20962	1	1.8769	0
m02903g	sialyl(2,3)-sialyl(2,6)-galactosylgloboside	0.80773	0.20962	1	1.8769	0
m01285s	ADP	0.80427	0.21062	3	1.4113	0.73387
m02759n	PPi	0.80015	0.21181	8	1.1587	1.9819
m00585c	20-COOH-LTB4	0.79852	0.21228	16	1.0479	1.7991
m00585m	20-COOH-LTB4	0.79852	0.21228	16	1.0479	1.7991
m00666m	2-methylglutaconic acid	0.79675	0.2128	2	1.5356	1.6086
m00667m	2-methylglutaconyl-CoA	0.79675	0.2128	2	1.5356	1.6086
m02354c	L-dopa	0.79471	0.21339	3	1.4037	1.0892
m00321c	12-hetre	0.79012	0.21473	2	1.5292	1.6839
m01587m	citrate	0.78485	0.21627	5	1.2568	1.0486
m02031g	GT1c	0.78429	0.21643	2	1.5236	0.49964
m02364c	leukotriene B4	0.78283	0.21686	8	1.1504	1.6448
m00024c	(15Z)-tetracosenoylcarnitine	0.78056	0.21753	4	1.3037	2.2585
m00109c	(6Z,9Z,12Z,15Z,18Z)-tetracosapentaenoylcarnitine	0.78056	0.21753	4	1.3037	2.2585
m00112c	(6Z,9Z,12Z,15Z,18Z,21Z)-tetracosahexaenoylcarnitine	0.78056	0.21753	4	1.3037	2.2585
m00130c	(9Z,12Z,15Z,18Z)-tetracosatetraenoylcarnitine	0.78056	0.21753	4	1.3037	2.2585
m00133c	(9Z,12Z,15Z,18Z,21Z)-tetracosapentaenoylcarnitine	0.78056	0.21753	4	1.3037	2.2585
m00316c	12,15,18,21-tetracosatetraenoylcarnitine	0.78056	0.21753	4	1.3037	2.2585
m02109c	hexacosanoylcarnitine	0.78056	0.21753	4	1.3037	2.2585
m02111c	hexacosenoylcarnitine	0.78056	0.21753	4	1.3037	2.2585
m02970c	tetracosanoylcarnitine	0.78056	0.21753	4	1.3037	2.2585
m03046c	tricosanoylcarnitine	0.78056	0.21753	4	1.3037	2.2585
m01957c	globin	0.77684	0.21863	2	1.5164	1.0033
m02050c	hemoglobin	0.77684	0.21863	2	1.5164	1.0033
m01753c	dTTP	0.7762	0.21882	32	0.96145	1.6364
m00670m	2-oxoadipate	0.77529	0.21908	7	1.1747	1.4181
m01906g	Gal2-Xyl-L-Ser-[protein]	0.77404	0.21945	4	1.2992	1.2765
m00197c	[protein]-L-arginine	0.77364	0.21957	3	1.3871	0.22325
m01587s	citrate	0.77287	0.2198	3	1.3865	0.84758
m00205c	[protein]-L-serine	0.76595	0.22185	2	1.506	1.0334
m02645c	O-D-mannosylprotein	0.76595	0.22185	2	1.506	1.0334
m02433r	m3gacpail heparan sulfate	0.76265	0.22284	10	1.1025	0.82177
m02002c	glycoprotein-N-acetyl-D-glucosaminyl-phospho-D-mannose	0.75848	0.22408	1	1.8096	0
m02003c	glycoprotein-phospho-D-mannose	0.75848	0.22408	1	1.8096	0
m02016m	GMP	0.75615	0.22478	1	1.8064	0
m03190c	8-Oxo-dGMP	0.75157	0.22615	4	1.284	2.3797
m01036c	5-(D-galactosyloxy)-L-lysine-procollagen	0.74963	0.22674	3	1.3681	1.6987
m00258m	10,11-dihydro-LTB4-CoA	0.74693	0.22755	10	1.0957	1.8667
m00258p	10,11-dihydro-LTB4-CoA	0.74693	0.22755	10	1.0957	1.8667
m00582m	20-CoA-20-oxo-LTB4	0.74693	0.22755	10	1.0957	1.8667
m00582p	20-CoA-20-oxo-LTB4	0.74693	0.22755	10	1.0957	1.8667
m00587p	20-COOH-LTE4-CoA	0.74693	0.22755	10	1.0957	1.8667
m01120m	5-oxo-12(R)-hydroxy-eicosa-(8E,10E,14Z)-trienoyl-CoA	0.74693	0.22755	10	1.0957	1.8667
m01120p	5-oxo-12(R)-hydroxy-eicosa-(8E,10E,14Z)-trienoyl-CoA	0.74693	0.22755	10	1.0957	1.8667
m01122m	5-oxo-12(S)-hydroxy-eicosa-(8E,10E,14Z)-trienoyl-CoA	0.74693	0.22755	10	1.0957	1.8667
m01122p	5-oxo-12(S)-hydroxy-eicosa-(8E,10E,14Z)-trienoyl-CoA	0.74693	0.22755	10	1.0957	1.8667
m01280l	adenosine	0.74536	0.22803	2	1.4861	2.5121
m01630l	cytidine	0.74536	0.22803	2	1.4861	2.5121
m02038l	guanosine	0.74536	0.22803	2	1.4861	2.5121
m03123l	uridine	0.74536	0.22803	2	1.4861	2.5121
m03106l	UDP	0.7418	0.2291	2	1.4827	0.12733
m03110l	UDP-N-acetyl-D-galactosamine	0.7418	0.2291	2	1.4827	0.12733
m01595c	CO	0.74155	0.22918	3	1.3617	0.75836
m02652p	omega-COOH-tetranor-LTE3-CoA	0.7378	0.23032	4	1.2746	1.2349
m02524c	N-acetyl-D-mannosamine	0.73752	0.2304	3	1.3585	2.5098
m01597p	CoA	0.73569	0.23096	32	0.95166	1.4602
m02374m	L-glutamate 5-semialdehyde	0.73321	0.23171	3	1.3551	1.3168
m02040s	H2O	0.73237	0.23197	99	0.87514	1.3782
m01394c	betaine_aldehyde	0.73052	0.23254	2	1.4718	2.8693
m01394m	betaine_aldehyde	0.73052	0.23254	2	1.4718	2.8693
m03088c	tryptamine	0.72896	0.23301	3	1.3517	0.52634
m03175c	ethylmalonyl-CoA	0.72623	0.23385	1	1.7655	0
m01408c	bufotenine	0.72337	0.23473	1	1.7616	0
m02604c	N-methylserotonin	0.72337	0.23473	1	1.7616	0
m02605c	N-methyltryptamine	0.72337	0.23473	1	1.7616	0
m02720c	phenylacetate	0.71892	0.2361	2	1.4607	0.36092
m01650c	decanoyl-CoA	0.71781	0.23644	2	1.4596	2.3005
m02107c	heptanoyl-CoA	0.71781	0.23644	2	1.4596	2.3005
m02122c	hexanoyl-CoA	0.71781	0.23644	2	1.4596	2.3005
m02616c	nonanoyl-CoA	0.71781	0.23644	2	1.4596	2.3005
m02694c	pentanoyl-CoA	0.71781	0.23644	2	1.4596	2.3005
m03116c	undecanoyl-CoA	0.71781	0.23644	2	1.4596	2.3005
m00669m	2-oxo-3-methylvalerate	0.7174	0.23656	3	1.3426	2.456
m00824m	3-methyl-2-oxobutyrate	0.7174	0.23656	3	1.3426	2.456
m01013m	4-methyl-2-oxopentanoate	0.7174	0.23656	3	1.3426	2.456
m02833r	retinoate	0.71578	0.23706	9	1.0986	1.7567
m02682g	PAPS	0.71361	0.23774	23	0.97842	1.504
m02755c	polynucleotide	0.71199	0.23824	2	1.454	1.2882
m02998s	thyroxine	0.71132	0.23844	5	1.2118	1.6868
m00233c	1,2-diacylglycerol-bile-PC pool	0.70832	0.23937	12	1.0567	1.5295
m02039n	H+	0.70399	0.24072	9	1.0932	0.88561
m00935m	4(R)-hydroxy-dodec-(6Z)-enoate	0.70238	0.24122	3	1.3307	0.5154
m00936m	4(S)-hydroxy-dodec-(6Z)-enoate	0.70238	0.24122	3	1.3307	0.5154
m00215c	[protein]-omega-N-(ADP-D-ribosyl)-L-arginine	0.70211	0.24131	2	1.4445	0.28264
m02496c	N(omega)-(ADP-D-ribosyl)-L-arginine	0.70211	0.24131	2	1.4445	0.28264
m00011c	(11Z,14Z,17Z)-eicosatrienoylcarnitine	0.70105	0.24163	7	1.1365	1.6296
m00022c	(13Z,16Z)-docosadienoylcarnitine	0.70105	0.24163	7	1.1365	1.6296
m00092c	(4Z,7Z,10Z,13Z,16Z)-docosapentaenoylcarnitine	0.70105	0.24163	7	1.1365	1.6296
m00100c	(5Z,8Z,11Z)-eicosatrienoylcarnitine	0.70105	0.24163	7	1.1365	1.6296
m00102c	(5Z,8Z,11Z,14Z,17Z)-eicosapentaenoylcarnitine	0.70105	0.24163	7	1.1365	1.6296
m00105c	(6Z,9Z)-octadecadienoylcarnitine	0.70105	0.24163	7	1.1365	1.6296
m00107c	(6Z,9Z,12Z,15Z)-octadecatetraenoylcarnitine	0.70105	0.24163	7	1.1365	1.6296
m00120c	(7Z,10Z,13Z,16Z,19Z)-docosapentaenoylcarnitine	0.70105	0.24163	7	1.1365	1.6296
m00122c	(8Z,11Z)-eicosadienoylcarnitine	0.70105	0.24163	7	1.1365	1.6296
m00124c	(8Z,11Z,14Z,17Z)-eicosatetraenoylcarnitine	0.70105	0.24163	7	1.1365	1.6296
m00126c	(9E)-octadecenoylcarnitine	0.70105	0.24163	7	1.1365	1.6296
m00261c	10,13,16,19-docosatetraenoylcarnitine	0.70105	0.24163	7	1.1365	1.6296
m00263c	10,13,16-docosatrienoylcarnitine	0.70105	0.24163	7	1.1365	1.6296
m00342c	13,16,19-docosatrienoylcarnitine	0.70105	0.24163	7	1.1365	1.6296
m01363c	arachidonyl-carnitine	0.70105	0.24163	7	1.1365	1.6296
m01723c	docosahexaenoylcarnitine	0.70105	0.24163	7	1.1365	1.6296
m01724c	docosanoylcarnitine	0.70105	0.24163	7	1.1365	1.6296
m01726c	docosenoylcarnitine(11)	0.70105	0.24163	7	1.1365	1.6296
m01727c	docosenoylcarnitine	0.70105	0.24163	7	1.1365	1.6296
m01729c	dodecanoylcarnitine	0.70105	0.24163	7	1.1365	1.6296
m01770c	eicosadienoylcarnitine	0.70105	0.24163	7	1.1365	1.6296
m01772c	eicosanoylcarnitine	0.70105	0.24163	7	1.1365	1.6296
m01774c	eicosatrienoylcarnitine	0.70105	0.24163	7	1.1365	1.6296
m01775c	eicosenoylcarnitine(11)	0.70105	0.24163	7	1.1365	1.6296
m01776c	eicosenoylcarnitine(7)	0.70105	0.24163	7	1.1365	1.6296
m01777c	eicosenoylcarnitine(9)	0.70105	0.24163	7	1.1365	1.6296
m01933c	gamma-linolenoylcarnitine	0.70105	0.24163	7	1.1365	1.6296
m02051c	heneicosanoylcarnitine	0.70105	0.24163	7	1.1365	1.6296
m02100c	heptadecanoylcarnitine	0.70105	0.24163	7	1.1365	1.6296
m02102c	heptadecenoylcarnitine(7)	0.70105	0.24163	7	1.1365	1.6296
m02103c	heptadecenoylcarnitine(8)	0.70105	0.24163	7	1.1365	1.6296
m02117c	hexadecenoylcarnitine(9)	0.70105	0.24163	7	1.1365	1.6296
m02388c	linoleic-carnitine	0.70105	0.24163	7	1.1365	1.6296
m02410c	L-oleoylcarnitine	0.70105	0.24163	7	1.1365	1.6296
m02411c	L-palmitoylcarnitine	0.70105	0.24163	7	1.1365	1.6296
m02611c	nonadecanoylcarnitine	0.70105	0.24163	7	1.1365	1.6296
m02636c	ocosatetraenoylcarnitine	0.70105	0.24163	7	1.1365	1.6296
m02637c	octadecatrienoylcarnitine	0.70105	0.24163	7	1.1365	1.6296
m02638c	octadecenoylcarnitine(11)	0.70105	0.24163	7	1.1365	1.6296
m02639c	octadecenoylcarnitine(5)	0.70105	0.24163	7	1.1365	1.6296
m02640c	octadecenoylcarnitine(7)	0.70105	0.24163	7	1.1365	1.6296
m02676c	palmitoleoyl-carnitine	0.70105	0.24163	7	1.1365	1.6296
m02688c	pentadecanoylcarnitine	0.70105	0.24163	7	1.1365	1.6296
m02940c	stearoylcarnitine	0.70105	0.24163	7	1.1365	1.6296
m02973c	tetradecanoylcarnitine	0.70105	0.24163	7	1.1365	1.6296
m02974c	tetradecenoylcarnitine(5)	0.70105	0.24163	7	1.1365	1.6296
m02975c	tetradecenoylcarnitine(7)	0.70105	0.24163	7	1.1365	1.6296
m02976c	tetradecenoylcarnitine(9)	0.70105	0.24163	7	1.1365	1.6296
m03049c	tridecanoylcarnitine	0.70105	0.24163	7	1.1365	1.6296
m02598g	nm4masn	0.70006	0.24195	3	1.3289	1.4114
m00241s	1,2-diacylglycerol-VLDL pool	0.69692	0.24293	1	1.7254	0
m00510s	1-acylglycerol-VLDL pool	0.69692	0.24293	1	1.7254	0
m01820s	fatty acid-VLDL pool	0.69692	0.24293	1	1.7254	0
m02047s	HDL remnant	0.69692	0.24293	1	1.7254	0
m02048s	HDL	0.69692	0.24293	1	1.7254	0
m02352s	LDL remnant	0.69692	0.24293	1	1.7254	0
m02353s	LDL	0.69692	0.24293	1	1.7254	0
m01821c	Fe2+	0.69614	0.24317	4	1.2463	1.7439
m01700c	dihydrofolate	0.69315	0.24411	3	1.3234	1.2663
m01700m	dihydrofolate	0.69315	0.24411	3	1.3234	1.2663
m02354s	L-dopa	0.69291	0.24418	1	1.7199	0
m02581m	nicotinamide D-ribonucleotide	0.69272	0.24424	3	1.3231	0.76663
m01786c	estradiol-17beta 3-glucuronide	0.69062	0.2449	3	1.3214	2.1751
m01786s	estradiol-17beta 3-glucuronide	0.69062	0.2449	3	1.3214	2.1751
m02839s	reverse triiodthyronine	0.69062	0.2449	3	1.3214	2.1751
m00155c	(indol-3-yl)acetamide	0.68996	0.24511	1	1.7159	0
m02655c	O-phospho-L-homoserine	0.68952	0.24525	1	1.7153	0
m01972l	glucosylceramide pool	0.68936	0.2453	2	1.4322	1.6057
m02943c	succinate	0.68764	0.24584	19	0.99058	1.152
m01785c	erythrose-4-phosphate	0.68118	0.24788	4	1.2362	0.95024
m00420p	18,20-dioxo-20-CoA-LTB4	0.67713	0.24916	3	1.3108	1.7777
m00584p	20-COOH-18-oxo-LTE4-CoA	0.67713	0.24916	3	1.3108	1.7777
m00740p	3,5-dioxo-12(R)-hydroxy-eicosa-(8E,10E,14Z)-trienoyl-CoA	0.67713	0.24916	3	1.3108	1.7777
m00741p	3,5-dioxo-12(S)-hydroxy-eicosa-(8E,10E,14Z)-trienoyl-CoA	0.67713	0.24916	3	1.3108	1.7777
m00813p	3-ketopristanoyl-CoA	0.67713	0.24916	3	1.3108	1.7777
m00814p	3-keto-THA-CoA	0.67713	0.24916	3	1.3108	1.7777
m00832p	3-oxo-(2S,6R,10R)-trimethyl-hendecanoyl-CoA	0.67713	0.24916	3	1.3108	1.7777
m00833p	3-oxo-(4R,8R,12R)-trimethyl-tridecanoyl-CoA	0.67713	0.24916	3	1.3108	1.7777
m00834p	3-oxo-(6Z,9Z,12Z)-octadecatrienoyl-CoA	0.67713	0.24916	3	1.3108	1.7777
m00840p	3-oxo-11-cis-eicosenoyl-CoA	0.67713	0.24916	3	1.3108	1.7777
m00841p	3-oxo-11-cis-octadecenoyl-CoA	0.67713	0.24916	3	1.3108	1.7777
m00842p	3-oxo-13cis-docosenoyl-CoA	0.67713	0.24916	3	1.3108	1.7777
m00843p	3-oxo-13-cis-eicosenoyl-CoA	0.67713	0.24916	3	1.3108	1.7777
m00846p	3-oxo-5(S),12(R)-dihydroxy-eicosa-8-trans-6,14-cis-trienoyl-CoA	0.67713	0.24916	3	1.3108	1.7777
m00849p	3-oxo-7-hexadecenoyl-CoA	0.67713	0.24916	3	1.3108	1.7777
m00853p	3-oxo-all-cis-6,9,12,15,18-tetracosapentaenoyl-CoA	0.67713	0.24916	3	1.3108	1.7777
m00854p	3-oxo-cis,cis-5,8-tetradecadienoyl-CoA	0.67713	0.24916	3	1.3108	1.7777
m00855p	3-oxo-cis,cis-7,10-hexadecadienoyl-CoA	0.67713	0.24916	3	1.3108	1.7777
m00856p	3-oxo-cis-15-tetracosaenoyl-CoA	0.67713	0.24916	3	1.3108	1.7777
m00858p	3-oxodecanoyl-CoA	0.67713	0.24916	3	1.3108	1.7777
m00859p	3-oxo-dihomo-gamma-linolenoyl-CoA	0.67713	0.24916	3	1.3108	1.7777
m00866p	3-oxodocosanoyl-CoA	0.67713	0.24916	3	1.3108	1.7777
m00868p	3-oxododecanoyl-CoA	0.67713	0.24916	3	1.3108	1.7777
m00872p	3-oxoeicosanoyl-CoA	0.67713	0.24916	3	1.3108	1.7777
m00878p	3-oxohexacosanoyl-CoA	0.67713	0.24916	3	1.3108	1.7777
m00879p	3-oxo-hexacosenoyl-CoA	0.67713	0.24916	3	1.3108	1.7777
m00882p	3-oxohexanoyl-CoA	0.67713	0.24916	3	1.3108	1.7777
m00883p	3-oxolaur-6-cis-enoyl-CoA	0.67713	0.24916	3	1.3108	1.7777
m00884p	3-oxolinoleoyl-CoA	0.67713	0.24916	3	1.3108	1.7777
m00885p	3-oxomyrist-5-enoyl-CoA	0.67713	0.24916	3	1.3108	1.7777
m00886p	3-oxomyrist-7-enoyl-CoA	0.67713	0.24916	3	1.3108	1.7777
m00890p	3-oxooctadecanoyl-CoA	0.67713	0.24916	3	1.3108	1.7777
m00892p	3-oxooctanoyl-CoA	0.67713	0.24916	3	1.3108	1.7777
m00893p	3-oxooleoyl-CoA	0.67713	0.24916	3	1.3108	1.7777
m00894p	3-oxopalmitoleoyl-CoA	0.67713	0.24916	3	1.3108	1.7777
m00895p	3-oxopalmitoyl-CoA	0.67713	0.24916	3	1.3108	1.7777
m00904p	3-oxotetracosanoyl-CoA	0.67713	0.24916	3	1.3108	1.7777
m00906p	3-oxotetradecanoyl-CoA	0.67713	0.24916	3	1.3108	1.7777
m02147c	hydroxide	0.6699	0.25146	4	1.2285	1.5005
m00136c	(ADP-D-ribosyl)n+1-acceptor	0.66895	0.25176	16	1.0036	1.4068
m00137c	(ADP-D-ribosyl)n-acceptor	0.66895	0.25176	16	1.0036	1.4068
m01422c	carboxybiotin-carboxyl-carrier	0.66672	0.25248	1	1.6841	0
m00037p	(24R,25R)3alpha,7alpha,24-trihydroxy-5beta-cholestanoyl-CoA	0.66614	0.25266	2	1.4099	1.1451
m00736c	3,5-diiodo-L-thyronine	0.66507	0.253	4	1.2252	1.1902
m01910s	galactose	0.66445	0.2532	8	1.0934	1.0127
m00726c	3,4-dihydroxymandelaldehyde	0.66383	0.2534	4	1.2244	0.33902
m01268r	activation-ppara	0.6634	0.25354	3	1.2999	1.1152
m01511c	cholesterol-STAR	0.6592	0.25488	7	1.115	1.8774
m02935c	STAR	0.6592	0.25488	7	1.115	1.8774
m00730c	3,4-dihydroxyphenylethyleneglycol	0.65916	0.2549	3	1.2965	1.0579
m01110c	5-hydroxytryptophol	0.65916	0.2549	3	1.2965	1.0579
m02634c	O-acetylcarnitine	0.65688	0.25563	6	1.1404	1.7851
m01334r	AMP	0.65427	0.25647	11	1.0442	1.7403
m02759p	PPi	0.6524	0.25707	15	1.0071	1.783
m02759r	PPi	0.6524	0.25707	15	1.0071	1.783
m01840s	fructose	0.65223	0.25713	5	1.1757	0.67746
m02521c	N-acetyl-beta-D-glucosaminylamine	0.65209	0.25717	2	1.3964	1.5002
m02929c	sphingosine	0.6484	0.25836	16	0.99663	1.3062
m02593c	nLc5Cer	0.64615	0.25909	6	1.1344	1.3113
m01710c	diphospho-myo-inositol-polyphosphate	0.64605	0.25912	4	1.2123	1.5502
m02493c	myo-inositol-polyphosphate	0.64605	0.25912	4	1.2123	1.5502
m01253m	acetoacetate	0.64402	0.25978	8	1.0836	1.2635
m02581n	nicotinamide D-ribonucleotide	0.64271	0.2602	1	1.6513	0
m02585n	nicotinate ribonucleotide	0.64271	0.2602	1	1.6513	0
m01973l	glucuronate	0.63977	0.26116	2	1.3845	1.5752
m01244c	9-O-acetylated-GD3	0.63403	0.26303	1	1.6394	0
m01244g	9-O-acetylated-GD3	0.63403	0.26303	1	1.6394	0
m01245c	9-O-acetylated-GT3	0.63403	0.26303	1	1.6394	0
m01245g	9-O-acetylated-GT3	0.63403	0.26303	1	1.6394	0
m01261g	acetyl-CoA	0.63403	0.26303	1	1.6394	0
m01940c	GAR	0.63178	0.26377	1	1.6363	0
m01451s	cholesterol-ester pool	0.62977	0.26442	2	1.3749	0.49571
m01974c	glutamate	0.62915	0.26463	67	0.87948	1.2679
m02896m	serine	0.62725	0.26525	1	1.6302	0
m03197c	N-Acetylaspartylglutamate	0.62556	0.2658	5	1.1594	1.2306
m03198c	N-Acetylaspartylglutamylglutamate	0.62556	0.2658	5	1.1594	1.2306
m02658m	ornithine	0.62302	0.26663	3	1.268	1.6502
m00821c	3-methoxytyramine	0.62241	0.26684	4	1.1962	0.91921
m02407c	L-metanephrine	0.62241	0.26684	4	1.1962	0.91921
m02622c	normetanephrine	0.62241	0.26684	4	1.1962	0.91921
m01380c	benzoate	0.62218	0.26691	2	1.3676	1.6916
m01380r	benzoate	0.62218	0.26691	2	1.3676	1.6916
m01601c	cocaine	0.62218	0.26691	2	1.3676	1.6916
m01601r	cocaine	0.62218	0.26691	2	1.3676	1.6916
m01767c	ecgonine-methyl ester	0.62218	0.26691	2	1.3676	1.6916
m01767r	ecgonine-methyl ester	0.62218	0.26691	2	1.3676	1.6916
m02833c	retinoate	0.61895	0.26797	16	0.98658	1.4413
m02819p	pyruvate	0.61556	0.26909	8	1.0699	1.1406
m00077p	(2R,6S,10S)-pristanate	0.61324	0.26986	11	1.0273	1.7438
m02625c	N-substituted amino acid	0.6123	0.27017	3	1.2595	1.1606
m02626c	N-substituted aminoacyl tRNA	0.6123	0.27017	3	1.2595	1.1606
m01159l	6-deoxy-L-galactose	0.60971	0.27103	2	1.3556	1.932
m01159s	6-deoxy-L-galactose	0.60971	0.27103	2	1.3556	1.932
m01652s	de-Fuc form of PA6	0.60971	0.27103	2	1.3556	1.932
m02237s	keratan sulfate I, degradation product 1	0.60971	0.27103	2	1.3556	1.932
m02278l	keratan sulfate I	0.60971	0.27103	2	1.3556	1.932
m02278s	keratan sulfate I	0.60971	0.27103	2	1.3556	1.932
m02672l	PA6	0.60971	0.27103	2	1.3556	1.932
m02672s	PA6	0.60971	0.27103	2	1.3556	1.932
m00912c	3-phosphoadenylylselenate	0.60904	0.27125	2	1.3549	1.1313
m01284c	adenylylselenate	0.60904	0.27125	2	1.3549	1.1313
m02885c	selenate	0.60904	0.27125	2	1.3549	1.1313
m02041s	H2O2	0.60744	0.27178	14	0.99739	1.0366
m03112c	UDP-xylose	0.60438	0.2728	1	1.5989	0
m01597c	CoA	0.60271	0.27335	146	0.84346	1.4343
m02948l	sulfatide	0.60215	0.27354	3	1.2515	1.8635
m01322c	alpha-D-galactose-1-phosphate	0.60192	0.27361	3	1.2513	1.8563
m03155c	xylitol	0.60188	0.27363	3	1.2512	1.2781
m01646c	deamido-NAD	0.60114	0.27387	5	1.1444	1.3285
m02776c	prostaglandin A1	0.5996	0.27439	16	0.97998	1.1098
m02777c	prostaglandin A2	0.5996	0.27439	16	0.97998	1.1098
m01413c	Ca2+	0.59806	0.2749	21	0.95237	1.3956
m01413s	Ca2+	0.59806	0.2749	21	0.95237	1.3956
m01365m	arginine	0.59626	0.2755	3	1.2468	1.6776
m01580m	cis-aconitate	0.59601	0.27558	3	1.2466	0.17941
m01066c	5alpha-cholesta-7,24-dien-3beta-ol	0.59357	0.2764	3	1.2447	0.29427
m02343c	lathosterol	0.59357	0.2764	3	1.2447	0.29427
m02993s	threonine	0.5933	0.27649	18	0.96473	1.8362
m01323c	alpha-D-mannosyl-beta-D-mannosyl-diacetylchitobiosyldiphosphodolichol	0.59277	0.27667	1	1.583	0
m00257r	10,11-dihydro-LTB4	0.5896	0.27773	9	1.0413	1.983
m01362p	arachidonate	0.58645	0.27879	8	1.0558	0.9305
m00768c	3-dehydro-L-gulonate	0.58575	0.27902	1	1.5734	0
m01324l	alpha-GalNAc-globoside	0.58526	0.27919	1	1.5727	0
m03000l	Tn-antigen	0.58526	0.27919	1	1.5727	0
m02660c	orotidine-5-phosphate	0.58512	0.27923	1	1.5726	0
m00166m	(R)-methylmalonyl-CoA	0.58463	0.2794	3	1.2376	1.4514
m02001r	glycophosphatidylinositol-(GPI)-anchored-protein-precursor	0.58201	0.28028	5	1.1327	0.86057
m02022r	gpi_sig	0.58201	0.28028	5	1.1327	0.86057
m02434r	m3gacpail_prot heparan sulfate	0.58201	0.28028	5	1.1327	0.86057
m02462r	mem2emgacpail_prot heparan sulfate	0.58201	0.28028	5	1.1327	0.86057
m01390c	beta-D-mannosyldiacetylchitobiosyldiphosphodolichol	0.58065	0.28074	2	1.3276	0.36118
m02579s	NH4+	0.57977	0.28104	4	1.1673	2.3508
m02946c	sulfate	0.5787	0.2814	12	1.0054	1.4268
m01596s	CO2	0.57819	0.28157	13	0.99184	1.4569
m00727c	3,4-dihydroxymandelate	0.57787	0.28168	3	1.2323	1.0545
m00729c	3,4-dihydroxyphenylacetate	0.57787	0.28168	3	1.2323	1.0545
m02137c	homovanillate	0.57787	0.28168	3	1.2323	1.0545
m03136c	vanillylmandelate	0.57787	0.28168	3	1.2323	1.0545
m02644p	octanoyl-CoA	0.57544	0.2825	4	1.1643	1.3327
m01357c	apoC-lys_btn	0.57375	0.28307	2	1.321	0.51355
m01880c	G00077	0.57323	0.28324	1	1.5563	0
m01880g	G00077	0.57323	0.28324	1	1.5563	0
m01277c	acyl-CoA-LD-TG3 pool	0.57304	0.28331	2	1.3203	0.18769
m01747n	dTDP	0.57101	0.284	9	1.0329	1.8477
m02665m	oxidized ferredoxin	0.57016	0.28428	1	1.5521	0
m02828m	reduced ferredoxin	0.57016	0.28428	1	1.5521	0
m01597g	CoA	0.56992	0.28436	6	1.0921	0.94326
m00514c	1-alkyl-2-acylglycerol	0.56947	0.28452	13	0.98854	1.4849
m01629s	cystine	0.56622	0.28562	4	1.1581	1.704
m00227c	1,1-dichloroethylene epoxide	0.56277	0.2868	14	0.98111	1.1947
m00547c	1-nitronaphthalene-7,8-oxide	0.56277	0.2868	14	0.98111	1.1947
m00568c	2,2-dichloroacetaldehyde	0.56277	0.2868	14	0.98111	1.1947
m01375c	benzo[a]pyrene-4,5-oxide	0.56277	0.2868	14	0.98111	1.1947
m01444c	chloroacetyl chloride	0.56277	0.2868	14	0.98111	1.1947
m03044c	trichloroethene	0.56277	0.2868	14	0.98111	1.1947
m01641p	D-aspartate	0.56129	0.2873	1	1.54	0
m02633p	OAA	0.56129	0.2873	1	1.54	0
m00773p	3-hydroxy-2,6-dimethyl-5-methylene-heptanoyl-CoA	0.56068	0.28751	2	1.3084	2.8643
m01579p	cis-2-methyl-5-isopropylhexa-2,5-dienoyl-CoA	0.56068	0.28751	2	1.3084	2.8643
m03031p	trans-2-methyl-5-isopropylhexa-2,5-dienoyl-CoA	0.56068	0.28751	2	1.3084	2.8643
m02938r	stearate	0.55678	0.28884	12	0.99676	1.7473
m01905g	GA2	0.55615	0.28905	3	1.2151	0.64061
m01930c	gamma-L-glutamyl-L-alanine	0.55498	0.28945	5	1.1162	0.94072
m01440c	chloral hydrate	0.55393	0.28981	2	1.3019	0.13638
m02813c	pyridoxal	0.55295	0.29015	6	1.0826	1.9849
m01450s	cholesterol	0.55193	0.2905	3	1.2117	1.9884
m01334p	AMP	0.55099	0.29082	12	0.99447	1.6682
m01371p	ATP	0.55099	0.29082	12	0.99447	1.6682
m01597l	CoA	0.5475	0.29202	1	1.5211	0
m01639l	dAMP	0.5475	0.29202	1	1.5211	0
m01644l	dCMP	0.5475	0.29202	1	1.5211	0
m01666l	deoxyadenosine	0.5475	0.29202	1	1.5211	0
m01668l	deoxycytidine	0.5475	0.29202	1	1.5211	0
m01669l	deoxyguanosine	0.5475	0.29202	1	1.5211	0
m01674l	dephospho-CoA	0.5475	0.29202	1	1.5211	0
m01686l	dGMP	0.5475	0.29202	1	1.5211	0
m02063l	heparan sulfate, degradation product 17	0.54455	0.29303	1	1.5171	0
m02070l	heparan sulfate, degradation product 23	0.54455	0.29303	1	1.5171	0
m01910c	galactose	0.54273	0.29366	10	1.0078	1.0437
m00522c	1D-myo-inositol-1,3,4,5-tetrakisphosphate	0.54125	0.29417	9	1.0194	1.0371
m02332s	lactose	0.54102	0.29425	2	1.2895	1.4039
m01645c	dCTP	0.53864	0.29507	34	0.90049	1.6045
m02394s	lipoic acid	0.53843	0.29514	1	1.5087	0
m02680s	pantothenate	0.53843	0.29514	1	1.5087	0
m00811c	3-keto-eicosa-8,11,14,17-all-cis-tetraenoyl-CoA	0.537	0.29563	7	1.0521	1.5798
m00839c	3-oxo-11cis-docosenoyl-CoA	0.537	0.29563	7	1.0521	1.5798
m00840c	3-oxo-11-cis-eicosenoyl-CoA	0.537	0.29563	7	1.0521	1.5798
m00842c	3-oxo-13cis-docosenoyl-CoA	0.537	0.29563	7	1.0521	1.5798
m00843c	3-oxo-13-cis-eicosenoyl-CoA	0.537	0.29563	7	1.0521	1.5798
m00852c	3-oxo-9-cis-eicosenoyl-CoA	0.537	0.29563	7	1.0521	1.5798
m00856c	3-oxo-cis-15-tetracosaenoyl-CoA	0.537	0.29563	7	1.0521	1.5798
m00860c	3-oxodocasa-cis,cis-13,16-dienoyl-CoA	0.537	0.29563	7	1.0521	1.5798
m00861c	3-oxo-docosa-10,13,16,19-all-cis-tetraenoyl-CoA	0.537	0.29563	7	1.0521	1.5798
m00862c	3-oxo-docosa-13,16,19-all-cis-trienoyl-CoA	0.537	0.29563	7	1.0521	1.5798
m00863c	3-oxo-docosa-7,10,13,16,19-all-cis-pentaenoyl-CoA	0.537	0.29563	7	1.0521	1.5798
m00864c	3-oxo-docosa-7,10,13,16-all-cis-tetraenoyl-CoA	0.537	0.29563	7	1.0521	1.5798
m00865c	3-oxo-docosa-cis,cis,cis-10,13,16-trienoyl-CoA	0.537	0.29563	7	1.0521	1.5798
m00866c	3-oxodocosanoyl-CoA	0.537	0.29563	7	1.0521	1.5798
m00869c	3-oxoeicosa-cis,cis,cis-11,14,17-trienoyl-CoA	0.537	0.29563	7	1.0521	1.5798
m00870c	3-oxoeicosa-cis,cis-11,14-dienoyl-CoA	0.537	0.29563	7	1.0521	1.5798
m00871c	3-oxo-eicosadienoyl-CoA	0.537	0.29563	7	1.0521	1.5798
m00872c	3-oxoeicosanoyl-CoA	0.537	0.29563	7	1.0521	1.5798
m00873c	3-oxoheneicosanoyl-CoA	0.537	0.29563	7	1.0521	1.5798
m00878c	3-oxohexacosanoyl-CoA	0.537	0.29563	7	1.0521	1.5798
m00879c	3-oxo-hexacosenoyl-CoA	0.537	0.29563	7	1.0521	1.5798
m00887c	3-oxononadecanoyl-CoA	0.537	0.29563	7	1.0521	1.5798
m00890c	3-oxooctadecanoyl-CoA	0.537	0.29563	7	1.0521	1.5798
m00901c	3-oxo-tetracosa-12,15,18,21-all-cis-tetraenoyl-CoA	0.537	0.29563	7	1.0521	1.5798
m00902c	3-oxo-tetracosa-9,12,15,18,21-all-cis-pentaenoyl-CoA	0.537	0.29563	7	1.0521	1.5798
m00903c	3-oxo-tetracosa-9,12,15,18-all-cis-tetraenoyl-CoA	0.537	0.29563	7	1.0521	1.5798
m00904c	3-oxotetracosanoyl-CoA	0.537	0.29563	7	1.0521	1.5798
m00907c	3-oxotricosanoyl-CoA	0.537	0.29563	7	1.0521	1.5798
m01230r	9-cis-retinal	0.53462	0.29646	3	1.198	1.4315
m01804c	FAICAR	0.53447	0.29651	1	1.5033	0
m02814c	pyridoxal-phosphate	0.53423	0.29659	7	1.0506	1.814
m01789s	estrone 3-sulfate	0.53033	0.29794	6	1.0701	1.7794
m02443p	malonyl-carnitin	0.53009	0.29803	3	1.1945	2.7532
m03021p	trans,cis-lauro-2,6-dienoyl-CoA	0.5295	0.29823	3	1.194	2.1807
m03029p	trans-2-cis,cis,cis-8,11,14-eicosatetraenoyl-CoA	0.5295	0.29823	3	1.194	2.1807
m03033p	trans-3-cis-5,8,11,14-eicosapentaenoyl-CoA	0.5295	0.29823	3	1.194	2.1807
m03052c	triiodothyronine	0.5285	0.29858	10	1.0017	1.7761
m01654c	dehydroalanine	0.5264	0.2993	3	1.1916	2.1854
m02926c	spermine	0.52436	0.30001	4	1.1296	1.7613
m02630c	O2	0.52155	0.30099	101	0.84541	1.3281
m03160l	GM4	0.52142	0.30104	3	1.1876	1.6654
m03111c	UDP-N-acetylglucosamine	0.51911	0.30184	21	0.92893	1.0751
m01643m	dCDP	0.51907	0.30186	2	1.2684	1.6747
m01645m	dCTP	0.51907	0.30186	2	1.2684	1.6747
m02552c	NAD+	0.51704	0.30256	133	0.8354	1.4672
m02767c	procollagen-5-hydroxy-L-lysine	0.51692	0.30261	6	1.0626	1.2135
m02364r	leukotriene B4	0.51654	0.30274	6	1.0624	1.4015
m01278p	acylglycerone-phosphate	0.51591	0.30296	1	1.4779	0
m01311p	alkyl-glycerone-3-phosphate	0.51591	0.30296	1	1.4779	0
m02041r	H2O2	0.51159	0.30447	2	1.2612	1.8285
m01285c	ADP	0.50875	0.30546	601	0.80268	1.4072
m03106c	UDP	0.50857	0.30553	86	0.84908	1.2731
m00765m	3-carboxy-1-hydroxypropyl-ThPP	0.50507	0.30675	3	1.1747	1.6703
m02984m	thiamin-PP	0.50507	0.30675	3	1.1747	1.6703
m02174s	iodide	0.50456	0.30693	1	1.4624	0
m01434c	chenodeoxycholoyl-CoA	0.50269	0.30759	7	1.0344	1.199
m02007m	glyoxalate	0.50247	0.30767	2	1.2524	1.7605
m02443c	malonyl-carnitin	0.50152	0.308	6	1.0541	1.7691
m01368c	ascorbate	0.49987	0.30858	4	1.113	2.2294
m01642c	dATP	0.4975	0.30942	39	0.88316	1.6336
m00644c	2-hydroxy-3-methoxy-17beta-estradiol	0.49547	0.31013	2	1.2456	1.4909
m00645c	2-hydroxy-3-methoxyestrone	0.49547	0.31013	2	1.2456	1.4909
m00659c	2-methoxyestradiol-17beta	0.49547	0.31013	2	1.2456	1.4909
m00660c	2-methoxyestrone	0.49547	0.31013	2	1.2456	1.4909
m00660r	2-methoxyestrone	0.49547	0.31013	2	1.2456	1.4909
m00819c	3-methoxy-4-hydroxyphenylethyleneglycol	0.49547	0.31013	2	1.2456	1.4909
m00830c	3-O-methyldopa	0.49547	0.31013	2	1.2456	1.4909
m01011c	4-methoxy-17beta-estradiol	0.49547	0.31013	2	1.2456	1.4909
m01012c	4-methoxyestrone	0.49547	0.31013	2	1.2456	1.4909
m01113c	5-methoxytryptophol	0.49547	0.31013	2	1.2456	1.4909
m02123c	hippurate	0.49547	0.31013	2	1.2456	1.4909
m02478c	methyl-indole-3-acetate	0.49547	0.31013	2	1.2456	1.4909
m02603c	N-methylsalsolinol	0.49547	0.31013	2	1.2456	1.4909
m02654c	O-methylhippurate	0.49547	0.31013	2	1.2456	1.4909
m02871r	SAH	0.49547	0.31013	2	1.2456	1.4909
m02873c	salsoline	0.49547	0.31013	2	1.2456	1.4909
m02874c	salsoline-1-carboxylate	0.49547	0.31013	2	1.2456	1.4909
m02876c	salsolinol-1-carboxylate	0.49547	0.31013	2	1.2456	1.4909
m02877r	SAM	0.49547	0.31013	2	1.2456	1.4909
m00818c	3-methoxy-4-hydroxyphenylacetaldehyde	0.49458	0.31045	3	1.1664	0.39016
m00820c	3-methoxy-4-hydroxyphenylglycolaldehyde	0.49458	0.31045	3	1.1664	0.39016
m02476c	methylimidazole-acetaldehyde	0.49458	0.31045	3	1.1664	0.39016
m02453c	mannose	0.49392	0.31068	5	1.0789	1.786
m01058c	5,6-epoxytetraene	0.48718	0.31306	4	1.1044	1.9227
m01058n	5,6-epoxytetraene	0.48718	0.31306	4	1.1044	1.9227
m03192c	2-Hydroxy-dATP	0.4861	0.31345	1	1.4372	0
m03193c	2-Hydroxy-dAMP	0.4861	0.31345	1	1.4372	0
m01786r	estradiol-17beta 3-glucuronide	0.48497	0.31385	4	1.1029	1.829
m01541g	chondroitin sulfate C (GalNAc6S-GlcA), precursor 3	0.48372	0.31429	7	1.0246	1.33
m01552g	chondroitin sulfate D (GlcNAc6S-GlcA2S), precursor 4	0.48372	0.31429	7	1.0246	1.33
m02461r	mem2emgacpail heparan sulfate	0.48349	0.31438	9	0.99317	0.84005
m01619c	creatine	0.48138	0.31512	6	1.0429	0.95832
m03083c	tRNA	0.48055	0.31542	4	1.0999	0.99996
m02993c	threonine	0.47932	0.31586	27	0.8997	1.6772
m01666s	deoxyadenosine	0.47896	0.31598	2	1.2298	1.0962
m01668s	deoxycytidine	0.47896	0.31598	2	1.2298	1.0962
m01669s	deoxyguanosine	0.47896	0.31598	2	1.2298	1.0962
m01671s	deoxyinosine	0.47896	0.31598	2	1.2298	1.0962
m01673s	deoxyuridine	0.47896	0.31598	2	1.2298	1.0962
m02996s	thymidine	0.47896	0.31598	2	1.2298	1.0962
m01830c	folate	0.47828	0.31622	3	1.1535	1.5396
m01285r	ADP	0.47562	0.31717	7	1.0205	1.0727
m01753m	dTTP	0.46915	0.31948	9	0.98666	1.8006
m02450c	maltose	0.46862	0.31967	3	1.1459	0.19725
m01588m	citrulline	0.46712	0.32021	2	1.2184	2.634
m01747c	dTDP	0.46351	0.3215	11	0.96581	1.8421
m02682c	PAPS	0.4629	0.32172	34	0.88273	1.3248
m01590g	CMP	0.46178	0.32212	15	0.93974	1.4957
m01592g	CMP-N-acetylneuraminate	0.46178	0.32212	15	0.93974	1.4957
m01609g	core 4	0.46081	0.32247	4	1.0865	1.4842
m01751c	dTDP-glucose	0.46021	0.32268	2	1.2117	1.1295
m00326c	12-keto-LTB4	0.45993	0.32278	21	0.91136	1.1685
m02170s	inosine	0.45955	0.32292	4	1.0856	0.6961
m02724s	phenylalanine	0.45806	0.32345	14	0.94295	1.7947
m01779r	em2emgacpail heparan sulfate	0.45802	0.32347	10	0.97135	0.79501
m00596p	20-hydroxy-LTE4	0.45769	0.32359	1	1.3983	0
m01281c	adenylated molybdopterin	0.45673	0.32393	1	1.397	0
m01421c	carbonate	0.45362	0.32505	12	0.95593	1.5157
m01421s	carbonate	0.45362	0.32505	12	0.95593	1.5157
m01072c	5alpha-pregnane-3,20-dione	0.45244	0.32548	5	1.0535	0.98342
m00559m	1-pyrroline-5-carboxylate	0.44814	0.32703	5	1.0509	1.2507
m00240c	1,2-diacylglycerol-LD-TAG pool	0.44595	0.32782	54	0.85691	1.4758
m01450g	cholesterol	0.44496	0.32817	3	1.1271	1.9279
m00762g	3-beta-D-glucuronosyl-3-beta-D-galactosyl-4-beta-D-galactosyl-O-beta-D-xylosylprotein	0.44419	0.32845	7	1.0043	1.2173
m02554p	NADP+	0.44034	0.32985	17	0.92204	1.3768
m02555p	NADPH	0.44034	0.32985	17	0.92204	1.3768
m00266c	10-formyl-THF	0.43751	0.33087	7	1.0009	1.4313
m01688c	dGTP	0.43427	0.33205	36	0.87331	1.6047
m02409c	L-octanoylcarnitine	0.43401	0.33214	5	1.0422	1.9776
m02635c	O-butanoylcarnitine	0.43401	0.33214	5	1.0422	1.9776
m02657c	O-propanoylcarnitine	0.43401	0.33214	5	1.0422	1.9776
m02452c	maltotriose	0.43193	0.3329	2	1.1845	0.2624
m02452s	maltotriose	0.43193	0.3329	2	1.1845	0.2624
m00098c	(5S,6S)-epoxy-(15R)-hydroxy-ETE	0.43187	0.33292	3	1.1168	2.3546
m00098p	(5S,6S)-epoxy-(15R)-hydroxy-ETE	0.43187	0.33292	3	1.1168	2.3546
m00098r	(5S,6S)-epoxy-(15R)-hydroxy-ETE	0.43187	0.33292	3	1.1168	2.3546
m01038c	5(S),6(S)-epoxy-15(R)-HEPE	0.43187	0.33292	3	1.1168	2.3546
m01038p	5(S),6(S)-epoxy-15(R)-HEPE	0.43187	0.33292	3	1.1168	2.3546
m01038r	5(S),6(S)-epoxy-15(R)-HEPE	0.43187	0.33292	3	1.1168	2.3546
m01058p	5,6-epoxytetraene	0.43187	0.33292	3	1.1168	2.3546
m01058r	5,6-epoxytetraene	0.43187	0.33292	3	1.1168	2.3546
m02396c	lipoxin B4	0.43187	0.33292	3	1.1168	2.3546
m02396n	lipoxin B4	0.43187	0.33292	3	1.1168	2.3546
m02643c	octanoyl-[ACP]	0.43089	0.33327	4	1.0662	1.5524
m02553c	NADH	0.43073	0.33333	107	0.83097	1.4996
m01833c	formate	0.43018	0.33353	17	0.91868	1.282
m02043c	H2S2O3	0.42988	0.33364	2	1.1825	0.65892
m02145c	hydrogen-cyanide	0.42988	0.33364	2	1.1825	0.65892
m02145m	hydrogen-cyanide	0.42988	0.33364	2	1.1825	0.65892
m02986m	thiocyanate	0.42988	0.33364	2	1.1825	0.65892
m01754c	dUDP	0.42946	0.33379	16	0.92192	1.6244
m00640c	2-deoxy-D-ribose-5-phosphate	0.42926	0.33387	5	1.0393	0.92779
m01637m	dADP	0.42737	0.33455	13	0.93474	1.7
m02868m	saccharopine	0.42671	0.3348	2	1.1795	1.667
m02772c	propanoate	0.4259	0.33509	14	0.93123	1.0596
m00664m	2-methylbutyrylglycine	0.42531	0.33531	1	1.3541	0
m00825m	3-methylcrotonoylglycine	0.42531	0.33531	1	1.3541	0
m02181m	isobutyrylglycine	0.42531	0.33531	1	1.3541	0
m02190m	isovalerylglycine	0.42531	0.33531	1	1.3541	0
m02558m	N-arachidonoylglycine	0.42531	0.33531	1	1.3541	0
m02721c	phenylacetyl-CoA	0.42531	0.33531	1	1.3541	0
m02723c	phenylacetylglycine	0.42531	0.33531	1	1.3541	0
m03114s	UMP	0.42361	0.33593	9	0.966	1.4457
m03142c	vitamin D3	0.41927	0.33751	1	1.3458	0
m00205l	[protein]-L-serine	0.40752	0.34181	2	1.161	0.58229
m00549c	1-organyl-2-lyso-sn-glycero-3-phosphocholine	0.40741	0.34185	15	0.92054	1.494
m01553g	chondroitin sulfate D (GlcNAc6S-GlcA2S), precursor 5	0.40532	0.34262	4	1.0488	2.0886
m02884c	sedoheptulose-7-phosphate	0.4042	0.34303	6	0.99998	1.9202
m01619m	creatine	0.39986	0.34463	4	1.0451	1.2181
m01620c	creatine-phosphate	0.39986	0.34463	4	1.0451	1.2181
m01620m	creatine-phosphate	0.39986	0.34463	4	1.0451	1.2181
m01306s	AKG	0.39984	0.34464	10	0.94631	1.2825
m00947c	4,6-dihydroxyquinoline	0.3928	0.34723	2	1.1468	0.54968
m01105c	5-hydroxykynurenamine	0.3928	0.34723	2	1.1468	0.54968
m02200s	K+	0.39211	0.34749	33	0.86734	1.8378
m02034m	GTP	0.39199	0.34753	14	0.91887	1.5642
m01285m	ADP	0.38989	0.34831	218	0.81111	1.47
m01790r	estrone	0.38987	0.34832	16	0.90841	1.7033
m01252g	acetate	0.38931	0.34852	4	1.0379	0.79682
m01448c	cholest-5-ene-3beta,7alpha,27-triol	0.38879	0.34872	4	1.0376	1.3369
m01619s	creatine	0.38853	0.34881	1	1.3038	0
m02034c	GTP	0.38728	0.34928	83	0.83287	1.3073
m02894c	selenophosphate	0.38477	0.3502	2	1.1391	1.4399
m01521l	chondroitin sulfate A (GalNAc4S-GlcA), degradation product 3	0.38463	0.35025	3	1.0794	0.70122
m02893c	selenomethionyl-tRNA(met)	0.3843	0.35038	2	1.1387	0.55542
m01841c	fructose-1,6-bisphosphate	0.38167	0.35135	6	0.98746	1.9296
m02899m	S-glutaryldihydrolipoamide	0.38089	0.35164	4	1.0322	1.3932
m02934m	S-succinyldihydrolipoamide	0.38089	0.35164	4	1.0322	1.3932
m01986c	glycine	0.38015	0.35192	45	0.85226	1.3839
m02883c	sedoheptulose-1,7-bisphosphate	0.37944	0.35218	5	1.0088	2.1566
m00380c	15(S)-HPETE	0.37894	0.35236	15	0.91049	1.4242
m03174c	trans-3-Hydroxy-L-proline	0.37231	0.35483	1	1.2816	0
m02430r	m2emgacpail heparan sulfate	0.37155	0.35512	6	0.98183	0.81873
m00089m	(3Z,7Z,10Z)-hexadecatrienoyl-CoA	0.36894	0.35609	4	1.0241	1.6267
m03035m	trans-3-decenoyl-CoA	0.36894	0.35609	4	1.0241	1.6267
m01570s	chylomicron	0.36835	0.35631	5	1.0021	0.89617
m02956s	TAG-chylomicron pool	0.36835	0.35631	5	1.0021	0.89617
m02959s	TAG-VLDL pool	0.36835	0.35631	5	1.0021	0.89617
m03147s	VLDL	0.36835	0.35631	5	1.0021	0.89617
m01821m	Fe2+	0.36832	0.35632	3	1.0665	1.7918
m00559c	1-pyrroline-5-carboxylate	0.36821	0.35636	4	1.0236	1.4425
m02320m	L-1-pyrroline-3-hydroxy-5-carboxylate	0.36821	0.35636	4	1.0236	1.4425
m03107g	UDP-galactose	0.36801	0.35643	48	0.84697	1.0588
m02435c	m7G(5')pppAm	0.36798	0.35644	1	1.2757	0
m02436c	m7G(5')pppm6Am (mRNA containing an N6,2'-O-dimethyladenosine cap)	0.36798	0.35644	1	1.2757	0
m02786s	prostaglandin E2	0.36687	0.35686	4	1.0227	1.4415
m00199c	[protein]-L-citrulline	0.36542	0.3574	1	1.2722	0
m02124s	histamine	0.36501	0.35755	1	1.2716	0
m02789s	prostaglandin F2alpha	0.36501	0.35755	1	1.2716	0
m02026r	GSH	0.36415	0.35787	16	0.89964	1.0487
m01867r	G00007	0.36333	0.35818	2	1.1185	1.5405
m02978c	tetrahydrobiopterin	0.36075	0.35914	3	1.0605	0.39147
m00827m	3-methylglutaconyl-CoA	0.36065	0.35918	3	1.0605	1.4039
m02040n	H2O	0.35996	0.35944	36	0.85644	1.6108
m02859c	S-(9-deoxy-delta12-PGD2)-glutathione	0.35891	0.35983	16	0.89785	1.0484
m02860c	S-(9-deoxy-delta9,12-PGD2)-glutathione	0.35891	0.35983	16	0.89785	1.0484
m02319c	kynurenine	0.35886	0.35985	5	0.99626	1.5978
m02532c	N-acetyl-L-aspartate	0.35618	0.36085	6	0.97329	1.1913
m01829g	fn2m2masn	0.35401	0.36167	5	0.99329	1.3021
m03052s	triiodothyronine	0.35384	0.36173	4	1.0138	1.8795
m02039m	H+	0.35381	0.36174	402	0.79851	1.3828
m03111r	UDP-N-acetylglucosamine	0.3534	0.3619	8	0.94364	1.2387
m00076p	(2R,6R,10R)-trimethyl-hendecanoyl-CoA	0.35339	0.3619	2	1.1089	1.5707
m01424s	CDP	0.35294	0.36207	2	1.1085	0.7259
m01623s	CTP	0.35294	0.36207	2	1.1085	0.7259
m02193s	ITP	0.35294	0.36207	2	1.1085	0.7259
m03130s	UTP	0.35294	0.36207	2	1.1085	0.7259
m01833s	formate	0.35071	0.3629	8	0.94234	0.98362
m01131c	5-phosphoribosylamine	0.3494	0.36339	2	1.1051	0.75133
m02955c	tagatose-1,6-bisphosphate	0.34927	0.36344	3	1.0515	2.8561
m01127c	5-oxoproline	0.34637	0.36453	4	1.0088	0.88785
m01865c	G00005	0.34496	0.36506	2	1.1008	0.68197
m02819m	pyruvate	0.34465	0.36518	16	0.89298	1.2055
m01716m	D-lactate	0.34463	0.36519	3	1.0478	1.3789
m00168c	(R)-S-lactoylglutathione	0.34357	0.36559	5	0.98691	1.0745
m01260c	acetylcholine	0.34273	0.3659	4	1.0063	1.4618
m01260s	acetylcholine	0.34273	0.3659	4	1.0063	1.4618
m01983s	glycerol	0.34224	0.36608	5	0.9861	0.8726
m02848c	RNA-3-terminal-phosphate	0.33779	0.36776	2	1.0939	1.7847
m02849c	RNA-terminal-2,3-cyclic-phosphate	0.33779	0.36776	2	1.0939	1.7847
m02027s	GSSG	0.33765	0.36781	10	0.91954	1.0138
m02807c	pseudouridine-5-phosphate	0.33658	0.36822	1	1.2328	0
m01275g	acyl-CoA-LD-SM pool	0.3365	0.36825	5	0.98259	1.0111
m02929g	sphingosine	0.3365	0.36825	5	0.98259	1.0111
m00038c	(2E)-decenoyl-[ACP]	0.33615	0.36838	1	1.2322	0
m00041c	(2E)-dodecenoyl-[ACP]	0.33615	0.36838	1	1.2322	0
m00045c	(2E)-heptadecenoyl-[ACP]	0.33615	0.36838	1	1.2322	0
m00047c	(2E)-heptenoyl-[ACP]	0.33615	0.36838	1	1.2322	0
m00050c	(2E)-hexadecenoyl-[ACP]	0.33615	0.36838	1	1.2322	0
m00052c	(2E)-hexenoyl-[ACP]	0.33615	0.36838	1	1.2322	0
m00055c	(2E)-nonenoyl-[ACP]	0.33615	0.36838	1	1.2322	0
m00058c	(2E)-octenoyl-[ACP]	0.33615	0.36838	1	1.2322	0
m00060c	(2E)-pentadecenoyl-[ACP]	0.33615	0.36838	1	1.2322	0
m00062c	(2E)-pentenoyl-[ACP]	0.33615	0.36838	1	1.2322	0
m00065c	(2E)-tetradecenoyl-[ACP]	0.33615	0.36838	1	1.2322	0
m00068c	(2E)-tridecenoyl-[ACP]	0.33615	0.36838	1	1.2322	0
m00070c	(2E)-undecenoyl-[ACP]	0.33615	0.36838	1	1.2322	0
m00158c	(R)-3-hydroxybutanoyl-[ACP]	0.33615	0.36838	1	1.2322	0
m00160c	(R)-3-hydroxydecanoyl-[ACP]	0.33615	0.36838	1	1.2322	0
m00161c	(R)-3-hydroxyoctanoyl-[ACP]	0.33615	0.36838	1	1.2322	0
m00162c	(R)-3-hydroxypalmitoyl-[ACP]	0.33615	0.36838	1	1.2322	0
m00779c	3-hydroxyheptadecanoyl-[ACP]	0.33615	0.36838	1	1.2322	0
m00781c	3-hydroxyheptanoyl-[ACP]	0.33615	0.36838	1	1.2322	0
m00791c	3-hydroxynonanoyl-[ACP]	0.33615	0.36838	1	1.2322	0
m00794c	3-hydroxypentadecanoyl-[ACP]	0.33615	0.36838	1	1.2322	0
m00796c	3-hydroxypentanoyl-[ACP]	0.33615	0.36838	1	1.2322	0
m00803c	3-hydroxytridecanoyl-[ACP]	0.33615	0.36838	1	1.2322	0
m00805c	3-hydroxyundecanoyl-[ACP]	0.33615	0.36838	1	1.2322	0
m00874c	3-oxoheptadecanoyl-[ACP]	0.33615	0.36838	1	1.2322	0
m00876c	3-oxoheptanoyl-[ACP]	0.33615	0.36838	1	1.2322	0
m00888c	3-oxononanoyl-[ACP]	0.33615	0.36838	1	1.2322	0
m00896c	3-oxopentadecanoyl-[ACP]	0.33615	0.36838	1	1.2322	0
m00898c	3-oxopentanoyl-[ACP]	0.33615	0.36838	1	1.2322	0
m00908c	3-oxotridecanoyl-[ACP]	0.33615	0.36838	1	1.2322	0
m00910c	3-oxoundecanoyl-[ACP]	0.33615	0.36838	1	1.2322	0
m01634c	D-3-hydroxydodecanoyl-[ACP]	0.33615	0.36838	1	1.2322	0
m01635c	D-3-hydroxyhexanoyl-[ACP]	0.33615	0.36838	1	1.2322	0
m02099c	heptadecanoyl-[ACP]	0.33615	0.36838	1	1.2322	0
m02106c	heptanoyl-[ACP]	0.33615	0.36838	1	1.2322	0
m02115c	hexadecanoyl-[ACP]	0.33615	0.36838	1	1.2322	0
m02130c	HMA	0.33615	0.36838	1	1.2322	0
m02615c	nonanoyl-[ACP]	0.33615	0.36838	1	1.2322	0
m02687c	pentadecanoyl-[ACP]	0.33615	0.36838	1	1.2322	0
m02693c	pentanoyl-[ACP]	0.33615	0.36838	1	1.2322	0
m02773c	propanoyl-[ACP]	0.33615	0.36838	1	1.2322	0
m03048c	tridecanoyl-[ACP]	0.33615	0.36838	1	1.2322	0
m03115c	undecanoyl-[ACP]	0.33615	0.36838	1	1.2322	0
m01279s	adenine	0.33229	0.36983	2	1.0886	1.2958
m02202g	keratan sulfate I biosynthesis, precursor 10	0.33151	0.37013	8	0.9331	1.3471
m02205g	keratan sulfate I biosynthesis, precursor 13	0.33151	0.37013	8	0.9331	1.3471
m02208g	keratan sulfate I biosynthesis, precursor 16	0.33151	0.37013	8	0.9331	1.3471
m02211g	keratan sulfate I biosynthesis, precursor 19	0.33151	0.37013	8	0.9331	1.3471
m02215g	keratan sulfate I biosynthesis, precursor 22	0.33151	0.37013	8	0.9331	1.3471
m02218g	keratan sulfate I biosynthesis, precursor 25	0.33151	0.37013	8	0.9331	1.3471
m02221g	keratan sulfate I biosynthesis, precursor 28	0.33151	0.37013	8	0.9331	1.3471
m02225g	keratan sulfate I biosynthesis, precursor 31	0.33151	0.37013	8	0.9331	1.3471
m02228g	keratan sulfate I biosynthesis, precursor 34	0.33151	0.37013	8	0.9331	1.3471
m02231g	keratan sulfate I biosynthesis, precursor 4	0.33151	0.37013	8	0.9331	1.3471
m02234g	keratan sulfate I biosynthesis, precursor 7	0.33151	0.37013	8	0.9331	1.3471
m02294g	keratan sulfate II (core 4-linked), biosynthesis, precursor 5	0.33151	0.37013	8	0.9331	1.3471
m02297g	keratan sulfate II (core 4-linked), biosynthesis, precursor 8	0.33151	0.37013	8	0.9331	1.3471
m02309g	keratan sulfate II biosynthesis, precursor 5	0.33151	0.37013	8	0.9331	1.3471
m02312g	keratan sulfate II biosynthesis, precursor 8	0.33151	0.37013	8	0.9331	1.3471
m02096c	hepoxilin A3	0.33135	0.37019	23	0.86963	1.2296
m02096r	hepoxilin A3	0.33135	0.37019	23	0.86963	1.2296
m03204c	Trimeric 2-5A	0.33034	0.37057	3	1.0365	0.63705
m00400c	16alpha-hydroxyestrone	0.32545	0.37242	15	0.89159	1.7617
m01787c	estradiol-17beta	0.32545	0.37242	15	0.89159	1.7617
m01115c	5-methyl-THF	0.32433	0.37284	4	0.99379	1.7068
m01371s	ATP	0.32371	0.37308	8	0.92935	1.2892
m01680m	dGDP	0.32361	0.37312	13	0.89545	1.6569
m01093c	5beta-cholestane-3alpha,7alpha,26-triol	0.3225	0.37354	2	1.0792	0.45136
m01655s	dehydroascorbic acid	0.31957	0.37465	3	1.028	0.83694
m02815c	pyridoxamine	0.3193	0.37475	4	0.99038	2.4445
m02816c	pyridoxamine-phosphate	0.3193	0.37475	4	0.99038	2.4445
m02817c	pyridoxine	0.3193	0.37475	4	0.99038	2.4445
m00957c	4alpha-formyl-4beta-methyl-5alpha-cholesta-8,24-dien-3beta-ol	0.31821	0.37516	2	1.0751	1.9807
m00958c	4alpha-formyl-4beta-methyl-5alpha-cholesta-8-en-3beta-ol	0.31821	0.37516	2	1.0751	1.9807
m00959c	4alpha-formyl-5alpha-cholesta-8,24-dien-3beta-ol	0.31821	0.37516	2	1.0751	1.9807
m00960c	4alpha-formyl-5alpha-cholesta-8-en-3beta-ol	0.31821	0.37516	2	1.0751	1.9807
m00961c	4alpha-hydroxymethyl-4beta-methyl-5alpha-cholesta-8,24-dien-3beta-ol	0.31821	0.37516	2	1.0751	1.9807
m00962c	4alpha-hydroxymethyl-4beta-methyl-5alpha-cholesta-8-en-3beta-ol	0.31821	0.37516	2	1.0751	1.9807
m00963c	4alpha-hydroxymethyl-5alpha-cholesta-8,24-dien-3beta-ol	0.31821	0.37516	2	1.0751	1.9807
m00964c	4alpha-hydroxymethyl-5alpha-cholesta-8-en-3beta-ol	0.31821	0.37516	2	1.0751	1.9807
m01003c	4-hydroxyphenylacetate	0.31661	0.37577	1	1.2055	0
m01266c	activated methyl group	0.31661	0.37577	1	1.2055	0
m02477c	methylimidazoleacetic acid	0.31661	0.37577	1	1.2055	0
m02719m	phenylacetaldehyde	0.31661	0.37577	1	1.2055	0
m02720m	phenylacetate	0.31661	0.37577	1	1.2055	0
m02841c	ribitol	0.31661	0.37577	1	1.2055	0
m00333r	12-oxo-c-LTB3	0.31659	0.37578	15	0.88847	1.0845
m00410c	17beta-estradiol-2,3-quinone	0.31659	0.37578	15	0.88847	1.0845
m00410m	17beta-estradiol-2,3-quinone	0.31659	0.37578	15	0.88847	1.0845
m00410p	17beta-estradiol-2,3-quinone	0.31659	0.37578	15	0.88847	1.0845
m00410r	17beta-estradiol-2,3-quinone	0.31659	0.37578	15	0.88847	1.0845
m00412c	17beta-estradiol-3,4-quinone	0.31659	0.37578	15	0.88847	1.0845
m00412m	17beta-estradiol-3,4-quinone	0.31659	0.37578	15	0.88847	1.0845
m00412p	17beta-estradiol-3,4-quinone	0.31659	0.37578	15	0.88847	1.0845
m00412r	17beta-estradiol-3,4-quinone	0.31659	0.37578	15	0.88847	1.0845
m00641c	2-hydroxy-17beta-estradiol-1-S-glutathione	0.31659	0.37578	15	0.88847	1.0845
m00641m	2-hydroxy-17beta-estradiol-1-S-glutathione	0.31659	0.37578	15	0.88847	1.0845
m00641p	2-hydroxy-17beta-estradiol-1-S-glutathione	0.31659	0.37578	15	0.88847	1.0845
m00641r	2-hydroxy-17beta-estradiol-1-S-glutathione	0.31659	0.37578	15	0.88847	1.0845
m00642c	2-hydroxy-17beta-estradiol-4-S-glutathione	0.31659	0.37578	15	0.88847	1.0845
m00642m	2-hydroxy-17beta-estradiol-4-S-glutathione	0.31659	0.37578	15	0.88847	1.0845
m00642p	2-hydroxy-17beta-estradiol-4-S-glutathione	0.31659	0.37578	15	0.88847	1.0845
m00642r	2-hydroxy-17beta-estradiol-4-S-glutathione	0.31659	0.37578	15	0.88847	1.0845
m00651c	2-hydroxyestrone-1-S-glutathione	0.31659	0.37578	15	0.88847	1.0845
m00651m	2-hydroxyestrone-1-S-glutathione	0.31659	0.37578	15	0.88847	1.0845
m00651p	2-hydroxyestrone-1-S-glutathione	0.31659	0.37578	15	0.88847	1.0845
m00651r	2-hydroxyestrone-1-S-glutathione	0.31659	0.37578	15	0.88847	1.0845
m00652c	2-hydroxyestrone-4-S-glutathione	0.31659	0.37578	15	0.88847	1.0845
m00652m	2-hydroxyestrone-4-S-glutathione	0.31659	0.37578	15	0.88847	1.0845
m00652p	2-hydroxyestrone-4-S-glutathione	0.31659	0.37578	15	0.88847	1.0845
m00652r	2-hydroxyestrone-4-S-glutathione	0.31659	0.37578	15	0.88847	1.0845
m00787c	3-hydroxykynurenine-O-beta-D-glucoside	0.31659	0.37578	15	0.88847	1.0845
m00987c	4-hydroxy-17beta-estradiol-2-S-glutathione	0.31659	0.37578	15	0.88847	1.0845
m00987m	4-hydroxy-17beta-estradiol-2-S-glutathione	0.31659	0.37578	15	0.88847	1.0845
m00987p	4-hydroxy-17beta-estradiol-2-S-glutathione	0.31659	0.37578	15	0.88847	1.0845
m00987r	4-hydroxy-17beta-estradiol-2-S-glutathione	0.31659	0.37578	15	0.88847	1.0845
m01001c	4-hydroxyestrone-2-S-glutathione	0.31659	0.37578	15	0.88847	1.0845
m01001m	4-hydroxyestrone-2-S-glutathione	0.31659	0.37578	15	0.88847	1.0845
m01001p	4-hydroxyestrone-2-S-glutathione	0.31659	0.37578	15	0.88847	1.0845
m01001r	4-hydroxyestrone-2-S-glutathione	0.31659	0.37578	15	0.88847	1.0845
m01135c	5-S-glutathionyl-adrenochrome hydroquinone	0.31659	0.37578	15	0.88847	1.0845
m01136c	5-S-glutathionyl-aminochrome reduced	0.31659	0.37578	15	0.88847	1.0845
m01137c	5-S-glutathionyl-dopachrome hydroquinone	0.31659	0.37578	15	0.88847	1.0845
m01138c	5-S-glutathionyl-dopamine	0.31659	0.37578	15	0.88847	1.0845
m01139c	5-S-glutathionyl-L-dopa	0.31659	0.37578	15	0.88847	1.0845
m01140c	5-S-glutathionyl-noradrenochrome hydroquinone	0.31659	0.37578	15	0.88847	1.0845
m01234c	9-deoxy-delta12-PGD2	0.31659	0.37578	15	0.88847	1.0845
m01662c	delta-12-prostaglandin J2	0.31659	0.37578	15	0.88847	1.0845
m01791c	estrone-2,3-quinone	0.31659	0.37578	15	0.88847	1.0845
m01791m	estrone-2,3-quinone	0.31659	0.37578	15	0.88847	1.0845
m01791p	estrone-2,3-quinone	0.31659	0.37578	15	0.88847	1.0845
m01791r	estrone-2,3-quinone	0.31659	0.37578	15	0.88847	1.0845
m01793c	estrone-3,4-quinone	0.31659	0.37578	15	0.88847	1.0845
m01793m	estrone-3,4-quinone	0.31659	0.37578	15	0.88847	1.0845
m01793p	estrone-3,4-quinone	0.31659	0.37578	15	0.88847	1.0845
m01793r	estrone-3,4-quinone	0.31659	0.37578	15	0.88847	1.0845
m01979c	glutathionyl-3-hydroxykynurenine glucoside	0.31659	0.37578	15	0.88847	1.0845
m02026p	GSH	0.31659	0.37578	15	0.88847	1.0845
m02097c	hepoxilin A3-c	0.31659	0.37578	15	0.88847	1.0845
m02097p	hepoxilin A3-c	0.31659	0.37578	15	0.88847	1.0845
m02097r	hepoxilin A3-c	0.31659	0.37578	15	0.88847	1.0845
m02356c	L-dopaquinone	0.31659	0.37578	15	0.88847	1.0845
m02796c	prostaglandin J2	0.31659	0.37578	15	0.88847	1.0845
m02862c	S-(PGA1)-glutathione	0.31659	0.37578	15	0.88847	1.0845
m02863c	S-(PGA2)-glutathione	0.31659	0.37578	15	0.88847	1.0845
m02864c	S-(PGJ2)-glutathione	0.31659	0.37578	15	0.88847	1.0845
m02963c	taurocholate	0.31312	0.3771	4	0.98618	1.4007
m02963s	taurocholate	0.31312	0.3771	4	0.98618	1.4007
m01694c	digalactosylceramide	0.31046	0.37811	39	0.84227	1.0877
m00167p	(R)-mevalonate	0.30825	0.37895	1	1.194	0
m02818c	pyridoxine-phosphate	0.30619	0.37973	5	0.96405	2.1178
m02016g	GMP	0.30515	0.38013	20	0.86653	1.4328
m01863c	fumarylacetoacetate	0.30496	0.3802	2	1.0623	1.0766
m01704c	dihydroneopterin	0.30337	0.3808	1	1.1874	0
m02696m	PEP	0.30247	0.38115	2	1.0599	0.036646
m02064l	heparan sulfate, degradation product 18	0.30185	0.38138	1	1.1853	0
m01965s	glucose	0.30041	0.38193	17	0.87577	1.0802
m01290c	adrenaline	0.30035	0.38195	6	0.94227	0.83556
m02427c	lysosomal-enzyme-D-mannose	0.30033	0.38196	1	1.1832	0
m02428c	lysosomal-enzyme-N-acetyl-D-glucosaminyl-phospho-D-mannose	0.30033	0.38196	1	1.1832	0
m01637n	dADP	0.29853	0.38265	10	0.90269	1.79
m01642n	dATP	0.29853	0.38265	10	0.90269	1.79
m01588c	citrulline	0.2967	0.38335	11	0.89729	1.62
m02442c	malonyl-[ACP]	0.29407	0.38435	3	1.0078	1.0175
m01757c	D-xylonolactone	0.29383	0.38444	1	1.1743	0
m01338r	androsterone	0.2933	0.38465	4	0.97272	1.1137
m02200c	K+	0.29219	0.38507	35	0.84177	1.7998
m02031c	GT1c	0.29088	0.38557	1	1.1703	0
m00503c	1-acylglycerol-chylomicron pool	0.28745	0.38688	3	1.0026	1.0401
m00510c	1-acylglycerol-VLDL pool	0.28745	0.38688	3	1.0026	1.0401
m00407c	17alpha-hydroxypregnenolone sulfate	0.28387	0.38826	1	1.1607	0
m01071c	5alpha-dihydrotestosterone-sulfate	0.28387	0.38826	1	1.1607	0
m01337c	androsterone sulfate	0.28387	0.38826	1	1.1607	0
m01512c	cholesterol-sulfate	0.28387	0.38826	1	1.1607	0
m01512r	cholesterol-sulfate	0.28387	0.38826	1	1.1607	0
m01659r	dehydroepiandrosterone sulfate	0.28387	0.38826	1	1.1607	0
m01660c	dehydroepiandrosterone	0.28387	0.38826	1	1.1607	0
m01660r	dehydroepiandrosterone	0.28387	0.38826	1	1.1607	0
m01789r	estrone 3-sulfate	0.28387	0.38826	1	1.1607	0
m02762c	pregnenolone sulfate	0.28387	0.38826	1	1.1607	0
m02762r	pregnenolone sulfate	0.28387	0.38826	1	1.1607	0
m02763r	pregnenolone	0.28387	0.38826	1	1.1607	0
m02946r	sulfate	0.28387	0.38826	1	1.1607	0
m01756c	dUTP	0.28345	0.38842	14	0.87931	1.6159
m02020r	gpi heparan sulfate	0.27901	0.39012	8	0.90783	0.807
m01374c	benzo[a]pyrene	0.27636	0.39114	2	1.0348	2.8418
m00920c	3-sulfopyruvate	0.26668	0.39486	4	0.95463	2.0927
m01334g	AMP	0.26528	0.3954	19	0.85751	1.4715
m01419g	cAMP	0.26528	0.3954	19	0.85751	1.4715
m01433g	cGMP	0.26528	0.3954	19	0.85751	1.4715
m01433n	cGMP	0.26528	0.3954	19	0.85751	1.4715
m02016n	GMP	0.26528	0.3954	19	0.85751	1.4715
m02593g	nLc5Cer	0.26296	0.39629	1	1.1321	0
m02595g	nLc7Cer	0.26296	0.39629	1	1.1321	0
m01787r	estradiol-17beta	0.2592	0.39774	16	0.86383	1.7056
m02843c	ribose	0.25705	0.39857	3	0.97854	0.73178
m00026m	(18E)-20-oxo-20-CoA-LTB4	0.25444	0.39958	4	0.94632	1.9737
m01037m	5(S),12(R)-dihydroxy-eicosa-2,8-trans-6,14-cis-tetraenoyl-CoA	0.25444	0.39958	4	0.94632	1.9737
m01119m	5-oxo-12(R)-hydroxy-eicosa-(2E,8E,10E,14Z)-tetraenoyl-CoA	0.25444	0.39958	4	0.94632	1.9737
m01121m	5-oxo-12(S)-hydroxy-eicosa-(2E,8E,10E,14Z)-tetraenoyl-CoA	0.25444	0.39958	4	0.94632	1.9737
m02025g	GQ1c	0.25199	0.40052	2	1.0113	1.2241
m01736c	dopamine	0.25143	0.40074	14	0.86764	1.4024
m02969r	testosterone	0.24991	0.40133	14	0.86709	1.6176
m02929s	sphingosine	0.24949	0.40149	1	1.1137	0
m02930s	sphingosine-1-phosphate	0.24949	0.40149	1	1.1137	0
m02769c	progesterone	0.24751	0.40226	3	0.97099	1.3746
m02532m	N-acetyl-L-aspartate	0.24619	0.40277	1	1.1092	0
m02759c	PPi	0.24202	0.40438	372	0.7914	1.4092
m01788c	estriol	0.23792	0.40597	7	0.89815	1.9157
m01042c	5(S)-HPETE	0.23735	0.40619	7	0.89785	1.0765
m02754c	PNP	0.2369	0.40637	7	0.89762	1.7301
m02046m	HCO3-	0.23563	0.40686	8	0.88694	1.5752
m01306m	AKG	0.23414	0.40744	25	0.83817	1.2344
m03108c	UDP-glucose	0.23399	0.40749	12	0.869	0.96317
m00270c	10-HETE	0.23339	0.40773	8	0.88586	1.7497
m00276c	11,12,15-THETA	0.23339	0.40773	8	0.88586	1.7497
m00280c	11,14,15-THETA	0.23339	0.40773	8	0.88586	1.7497
m00296c	11h-14,15-EETA	0.23339	0.40773	8	0.88586	1.7497
m00297c	11-HETE	0.23339	0.40773	8	0.88586	1.7497
m00354c	13-HETE	0.23339	0.40773	8	0.88586	1.7497
m00366r	14,15-EET	0.23339	0.40773	8	0.88586	1.7497
m00390c	15H-11,12-EETA	0.23339	0.40773	8	0.88586	1.7497
m00396c	16(R)-HETE	0.23339	0.40773	8	0.88586	1.7497
m00400r	16alpha-hydroxyestrone	0.23339	0.40773	8	0.88586	1.7497
m00414c	17-HETE	0.23339	0.40773	8	0.88586	1.7497
m00426c	18-HETE	0.23339	0.40773	8	0.88586	1.7497
m00427c	18-hydroxy-all-trans-retinoate	0.23339	0.40773	8	0.88586	1.7497
m00427r	18-hydroxy-all-trans-retinoate	0.23339	0.40773	8	0.88586	1.7497
m00430c	19(S)-HETE	0.23339	0.40773	8	0.88586	1.7497
m00649r	2-hydroxyestradiol-17beta	0.23339	0.40773	8	0.88586	1.7497
m01054r	5,6-EET	0.23339	0.40773	8	0.88586	1.7497
m01118r	5-oxo-(6E)-12-epi-LTB4	0.23339	0.40773	8	0.88586	1.7497
m01124r	5-oxo-6-trans-LTB4	0.23339	0.40773	8	0.88586	1.7497
m01153c	6,7-dihydro-LTB4	0.23339	0.40773	8	0.88586	1.7497
m01153m	6,7-dihydro-LTB4	0.23339	0.40773	8	0.88586	1.7497
m01153p	6,7-dihydro-LTB4	0.23339	0.40773	8	0.88586	1.7497
m01153r	6,7-dihydro-LTB4	0.23339	0.40773	8	0.88586	1.7497
m01190c	7-HETE	0.23339	0.40773	8	0.88586	1.7497
m01209r	8,9-EET	0.23339	0.40773	8	0.88586	1.7497
m01213c	8-HETE	0.23339	0.40773	8	0.88586	1.7497
m01239c	9-HETE	0.23339	0.40773	8	0.88586	1.7497
m01802r	FAD	0.23339	0.40773	8	0.88586	1.7497
m01803r	FADH2	0.23339	0.40773	8	0.88586	1.7497
m00011m	(11Z,14Z,17Z)-eicosatrienoylcarnitine	0.23136	0.40852	5	0.91829	0.77779
m00022m	(13Z,16Z)-docosadienoylcarnitine	0.23136	0.40852	5	0.91829	0.77779
m00092m	(4Z,7Z,10Z,13Z,16Z)-docosapentaenoylcarnitine	0.23136	0.40852	5	0.91829	0.77779
m00100m	(5Z,8Z,11Z)-eicosatrienoylcarnitine	0.23136	0.40852	5	0.91829	0.77779
m00102m	(5Z,8Z,11Z,14Z,17Z)-eicosapentaenoylcarnitine	0.23136	0.40852	5	0.91829	0.77779
m00105m	(6Z,9Z)-octadecadienoylcarnitine	0.23136	0.40852	5	0.91829	0.77779
m00107m	(6Z,9Z,12Z,15Z)-octadecatetraenoylcarnitine	0.23136	0.40852	5	0.91829	0.77779
m00120m	(7Z,10Z,13Z,16Z,19Z)-docosapentaenoylcarnitine	0.23136	0.40852	5	0.91829	0.77779
m00122m	(8Z,11Z)-eicosadienoylcarnitine	0.23136	0.40852	5	0.91829	0.77779
m00124m	(8Z,11Z,14Z,17Z)-eicosatetraenoylcarnitine	0.23136	0.40852	5	0.91829	0.77779
m00126m	(9E)-octadecenoylcarnitine	0.23136	0.40852	5	0.91829	0.77779
m00261m	10,13,16,19-docosatetraenoylcarnitine	0.23136	0.40852	5	0.91829	0.77779
m00263m	10,13,16-docosatrienoylcarnitine	0.23136	0.40852	5	0.91829	0.77779
m00342m	13,16,19-docosatrienoylcarnitine	0.23136	0.40852	5	0.91829	0.77779
m01363m	arachidonyl-carnitine	0.23136	0.40852	5	0.91829	0.77779
m01723m	docosahexaenoylcarnitine	0.23136	0.40852	5	0.91829	0.77779
m01724m	docosanoylcarnitine	0.23136	0.40852	5	0.91829	0.77779
m01726m	docosenoylcarnitine(11)	0.23136	0.40852	5	0.91829	0.77779
m01727m	docosenoylcarnitine	0.23136	0.40852	5	0.91829	0.77779
m01729m	dodecanoylcarnitine	0.23136	0.40852	5	0.91829	0.77779
m01770m	eicosadienoylcarnitine	0.23136	0.40852	5	0.91829	0.77779
m01772m	eicosanoylcarnitine	0.23136	0.40852	5	0.91829	0.77779
m01774m	eicosatrienoylcarnitine	0.23136	0.40852	5	0.91829	0.77779
m01775m	eicosenoylcarnitine(11)	0.23136	0.40852	5	0.91829	0.77779
m01776m	eicosenoylcarnitine(7)	0.23136	0.40852	5	0.91829	0.77779
m01777m	eicosenoylcarnitine(9)	0.23136	0.40852	5	0.91829	0.77779
m01933m	gamma-linolenoylcarnitine	0.23136	0.40852	5	0.91829	0.77779
m02051m	heneicosanoylcarnitine	0.23136	0.40852	5	0.91829	0.77779
m02100m	heptadecanoylcarnitine	0.23136	0.40852	5	0.91829	0.77779
m02102m	heptadecenoylcarnitine(7)	0.23136	0.40852	5	0.91829	0.77779
m02103m	heptadecenoylcarnitine(8)	0.23136	0.40852	5	0.91829	0.77779
m02117m	hexadecenoylcarnitine(9)	0.23136	0.40852	5	0.91829	0.77779
m02388m	linoleic-carnitine	0.23136	0.40852	5	0.91829	0.77779
m02410m	L-oleoylcarnitine	0.23136	0.40852	5	0.91829	0.77779
m02411m	L-palmitoylcarnitine	0.23136	0.40852	5	0.91829	0.77779
m02443m	malonyl-carnitin	0.23136	0.40852	5	0.91829	0.77779
m02611m	nonadecanoylcarnitine	0.23136	0.40852	5	0.91829	0.77779
m02636m	ocosatetraenoylcarnitine	0.23136	0.40852	5	0.91829	0.77779
m02637m	octadecatrienoylcarnitine	0.23136	0.40852	5	0.91829	0.77779
m02638m	octadecenoylcarnitine(11)	0.23136	0.40852	5	0.91829	0.77779
m02639m	octadecenoylcarnitine(5)	0.23136	0.40852	5	0.91829	0.77779
m02640m	octadecenoylcarnitine(7)	0.23136	0.40852	5	0.91829	0.77779
m02676m	palmitoleoyl-carnitine	0.23136	0.40852	5	0.91829	0.77779
m02688m	pentadecanoylcarnitine	0.23136	0.40852	5	0.91829	0.77779
m02940m	stearoylcarnitine	0.23136	0.40852	5	0.91829	0.77779
[truncated: 2,592 more rows]
