# Supplementary material for: Revealing the Molecular Mechanisms of Alzheimer’s Disease Based on Network Analysis
Source: Int J Mol Sci. 2021 Oct 26;22(21):11556. doi: 10.3390/ijms222111556 (PMC8584243; doi:10.3390/ijms222111556)
Supplement: Supplementary file 1 [file ijms-22-11556-s001.zip › Dataset S7 - reporterMetabolites_onlyDOWN.xlsx]

## Sheet: ROSMAP DLPFC
REPORTER METABOLITES USING TEST TYPE: only down
ID	NAME	Z-SCORE	P-VALUE	NUMBER OF NEIGHBOURS	AVERAGE Z-SCORE	STD Z-SCORE
m02812c	putrescine	3.5167	0.00021845	2	4.6673	0.38774
m01427r	CDP-diacylglycerol-LD-PI pool	2.997	0.0013634	1	5.4078	0
m01590r	CMP	2.997	0.0013634	1	5.4078	0
m02171r	inositol	2.997	0.0013634	1	5.4078	0
m02670c	P1,P4-bis(5-adenosyl)-tetraphosphate	2.9669	0.001504	1	5.3639	0
m02671c	P1,P4-bis(5-guanosyl)-tetraphosphate	2.9669	0.001504	1	5.3639	0
m03114n	UMP	2.9669	0.001504	1	5.3639	0
m03185n	UppppU	2.9669	0.001504	1	5.3639	0
m02812s	putrescine	2.6779	0.0037048	1	4.9415	0
m01427c	CDP-diacylglycerol-LD-PI pool	2.6486	0.0040415	2	3.7705	2.3155
m01116c	5-methylthioadenosine	2.6335	0.0042259	2	3.7549	0.9027
m02870c	S-adenosylmethioninamine	2.6335	0.0042259	2	3.7549	0.9027
m01143c	6-(alpha-D-glucosaminyl)-1-phosphatidyl-1D-myo-inositol	2.5898	0.004801	1	4.8129	0
m01252r	acetate	2.5898	0.004801	1	4.8129	0
m02523c	N-acetyl-D-glucosaminylphosphatidylinositol	2.5308	0.0056899	2	3.6488	1.6463
m02523r	N-acetyl-D-glucosaminylphosphatidylinositol	2.5308	0.0056899	2	3.6488	1.6463
m00350c	13-cis-retinoate	2.4667	0.0068191	2	3.5825	0.53412
m00350r	13-cis-retinoate	2.4667	0.0068191	2	3.5825	0.53412
m01231r	9-cis-retinoate	2.4667	0.0068191	2	3.5825	0.53412
m01514c	choloyl-CoA	2.4126	0.0079185	8	2.2842	1.3138
m01514p	choloyl-CoA	2.4126	0.0079185	8	2.2842	1.3138
m01654c	dehydroalanine	2.3771	0.0087256	2	3.49	1.6293
m02672g	PA6	2.3451	0.0095099	1	4.4553	0
m00808c	3-isoLM1	2.3167	0.01026	2	3.4276	1.7619
m01264g	acngalacglcgalgluside heparan sulfate	2.3167	0.01026	2	3.4276	1.7619
m03062c	tRNA containing N7-methylguanine	2.2742	0.011477	1	4.3516	0
m00053m	(2E)-hexenoyl-CoA	2.2692	0.011627	2	3.3786	0.33624
m00063m	(2E)-pentenoyl-CoA	2.2692	0.011627	2	3.3786	0.33624
m02468m	methacrylyl-CoA	2.2692	0.011627	2	3.3786	0.33624
m03148c	xanthine	2.2118	0.013492	2	3.3192	0.43603
m02750c	PI pool	2.1838	0.01449	39	1.5428	1.2635
m02733c	phosphatidate-LD-TAG pool	2.1661	0.015153	16	1.8223	1.9925
m03110g	UDP-N-acetyl-D-galactosamine	2.1319	0.016509	8	2.1388	1.1064
m03000g	Tn-antigen	2.1087	0.017487	6	2.2881	1.3081
m00349c	13-cis-retinal	2.0063	0.022411	1	3.9602	0
m00349r	13-cis-retinal	2.0063	0.022411	1	3.9602	0
m01413c	Ca2+	2.0052	0.022473	15	1.7896	1.2403
m01413s	Ca2+	2.0052	0.022473	15	1.7896	1.2403
m02678c	palmitoyl-CoA	1.9794	0.023886	19	1.6971	1.5228
m02834c	retinol	1.9682	0.02452	14	1.8001	1.5074
m00018p	(13Z)-eicosenoyl-CoA	1.9316	0.026704	8	2.0352	1.4267
m02391p	linoleoyl-CoA	1.9316	0.026704	8	2.0352	1.4267
m02751c	Pi	1.9309	0.026745	179	1.2441	1.392
m01364c	arachidonyl-CoA	1.9297	0.02682	20	1.6655	1.4198
m02391c	linoleoyl-CoA	1.9297	0.02682	20	1.6655	1.4198
m00157m	(R)-3-hydroxybutanoate	1.8714	0.030646	1	3.763	0
m02923c	spermidine	1.8296	0.033653	3	2.5677	2.1529
m02037c	guanine	1.819	0.034459	5	2.2214	1.7114
m01281c	adenylated molybdopterin	1.8108	0.035084	1	3.6745	0
m00240c	1,2-diacylglycerol-LD-TAG pool	1.7989	0.036016	26	1.5472	1.5456
m03106g	UDP	1.7981	0.036081	41	1.4412	1.3275
m01818c	fatty acid-retinol pool	1.7859	0.03706	6	2.0956	1.5465
m01044c	5,10-methenyl-THF	1.7809	0.037461	2	2.8741	0.85124
m02122m	hexanoyl-CoA	1.771	0.038281	1	3.6163	0
m02694m	pentanoyl-CoA	1.771	0.038281	1	3.6163	0
m02750r	PI pool	1.74	0.040933	7	1.9915	1.7828
m02040n	H2O	1.7262	0.042159	21	1.5848	1.3618
m01590g	CMP	1.7209	0.042636	10	1.8257	1.8703
m01592g	CMP-N-acetylneuraminate	1.7209	0.042636	10	1.8257	1.8703
m02750n	PI pool	1.7087	0.043755	2	2.7995	0.47307
m02891c	selenomethionine	1.7057	0.04403	3	2.4637	0.65714
m01949c	GDP-4-dehydro-6-deoxy-D-mannose	1.6966	0.044887	2	2.787	1.258
m00610c	24-hydroxycholesterol	1.6959	0.04495	1	3.5066	0
m01099c	5-formiminotetrahydrofolate	1.675	0.046967	1	3.476	0
m01100c	5-formyl-THF	1.675	0.046967	1	3.476	0
m00822c	3-methyl-2-oxobutanoate-dehydrogenase	1.6709	0.047373	1	3.47	0
m00823c	3-methyl-2-oxobutanoate-dehydrogenase-phosphate	1.6709	0.047373	1	3.47	0
m01528l	chondroitin sulfate B - dermatan sulfate (IdoA2S-GalNAc4S), degradation product 3	1.659	0.048556	1	3.4527	0
m02061l	heparan sulfate, degradation product 15	1.659	0.048556	1	3.4527	0
m02062l	heparan sulfate, degradation product 16	1.659	0.048556	1	3.4527	0
m02068l	heparan sulfate, degradation product 21	1.659	0.048556	1	3.4527	0
m02069l	heparan sulfate, degradation product 22	1.659	0.048556	1	3.4527	0
m02738c	phosphocholine	1.6423	0.050259	1	3.4283	0
m02738g	phosphocholine	1.6423	0.050259	1	3.4283	0
m02738l	phosphocholine	1.6423	0.050259	1	3.4283	0
m02908g	SM pool	1.6423	0.050259	1	3.4283	0
m02908l	SM pool	1.6423	0.050259	1	3.4283	0
m02931c	sphingosylphosphorylcholine	1.6423	0.050259	1	3.4283	0
m01797c	ethanolamine	1.6336	0.051176	5	2.1006	1.8112
m02201g	keratan sulfate I biosynthesis, precursor 1	1.6113	0.053559	4	2.2058	1.7931
m02838c	retinyl-ester	1.5793	0.057138	9	1.7962	1.4954
m02774c	propanoyl-CoA	1.5576	0.05966	12	1.6908	1.5173
m00674c	2-phospho-D-glycerate	1.5571	0.05972	3	2.3388	0.087045
m01029c	4-oxo-9-cis-retinoate	1.5522	0.06031	7	1.8879	1.3074
m00018c	(13Z)-eicosenoyl-CoA	1.5476	0.060856	16	1.5972	1.6046
m02023c	GQ1b	1.5393	0.061869	3	2.3238	1.7068
m00799m	3-hydroxypropionyl-CoA	1.5356	0.062319	7	1.8787	1.2969
m00205g	[protein]-L-serine	1.5298	0.063039	5	2.033	1.285
m02324l	l2n2m2mn	1.5213	0.064094	3	2.3087	1.7105
m02548c	N-acetyl-S-[2-carboxy-1-(1H-imidazol-4-yl)ethyl]-L-cysteine	1.5037	0.06633	9	1.7596	0.78341
m02867c	S-[2-carboxy-1-(1H-imidazol-4-yl)ethyl]-L-cysteine	1.5037	0.06633	9	1.7596	0.78341
m00993c	4-hydroxy-all-trans-retinoate	1.4894	0.06819	1	3.2048	0
m00993r	4-hydroxy-all-trans-retinoate	1.4894	0.06819	1	3.2048	0
m01008c	4-hydroxyvitamin A1	1.4894	0.06819	1	3.2048	0
m01008r	4-hydroxyvitamin A1	1.4894	0.06819	1	3.2048	0
m01026c	4-oxo-13-cis-retinoate	1.4894	0.06819	1	3.2048	0
m01026r	4-oxo-13-cis-retinoate	1.4894	0.06819	1	3.2048	0
m01029r	4-oxo-9-cis-retinoate	1.4894	0.06819	1	3.2048	0
m01031c	4-oxo-all-trans-retinoate	1.4894	0.06819	1	3.2048	0
m01031r	4-oxo-all-trans-retinoate	1.4894	0.06819	1	3.2048	0
m01057c	5,6-epoxy-13-cis-retinoate	1.4894	0.06819	1	3.2048	0
m01057r	5,6-epoxy-13-cis-retinoate	1.4894	0.06819	1	3.2048	0
m01060c	5,8-epoxy-13-cis-retinoate	1.4894	0.06819	1	3.2048	0
m01231c	9-cis-retinoate	1.4894	0.06819	1	3.2048	0
m02730c	phosphatidate-LD-PI pool	1.483	0.069039	10	1.716	2.2804
m03110c	UDP-N-acetyl-D-galactosamine	1.4747	0.070141	4	2.1061	0.88316
m00075p	(2R)-pristanoyl-CoA	1.4744	0.070183	5	1.997	1.1685
m01020s	4-nitrophenyl-phosphate	1.4712	0.070622	3	2.2666	1.2006
m02754s	PNP	1.4712	0.070622	3	2.2666	1.2006
m01364p	arachidonyl-CoA	1.4689	0.070925	13	1.6295	1.4936
m02439m	malate	1.4543	0.072927	6	1.8979	1.5111
m03205c	nitrile	1.4524	0.073191	2	2.5348	3.1957
m01959g	globoside	1.4522	0.073216	1	3.1505	0
m01960g	globotriaosylceramide	1.4522	0.073216	1	3.1505	0
m03106l	UDP	1.4522	0.073216	1	3.1505	0
m03110l	UDP-N-acetyl-D-galactosamine	1.4522	0.073216	1	3.1505	0
m02323g	l2fn2m2masn	1.4517	0.073295	5	1.9821	2.3968
m02742c	phosphoprotein	1.449	0.073663	174	1.1928	1.4842
m00081m	(3S)-3-hydroxy-cis,cis-palmito-7,10-dienoyl-CoA	1.4456	0.074147	1	3.1408	0
m00082m	(3S)-3-hydroxydodec-cis-6-enoyl-CoA	1.4456	0.074147	1	3.1408	0
m00083m	(3S)-3-hydroxylinoleoyl-CoA	1.4456	0.074147	1	3.1408	0
m00170m	(S)-3-hydroxy-11-cis-octadecenoyl-CoA	1.4456	0.074147	1	3.1408	0
m00171m	(S)-3-hydroxy-2-methylbutyryl-CoA	1.4456	0.074147	1	3.1408	0
m00172m	(S)-3-hydroxy-7-hexadecenoyl-CoA	1.4456	0.074147	1	3.1408	0
m00173m	(S)-3-hydroxybutyryl-CoA	1.4456	0.074147	1	3.1408	0
m00174m	(S)-3-hydroxydodecanoyl-CoA	1.4456	0.074147	1	3.1408	0
m00175m	(S)-3-hydroxyhexadecanoyl-CoA	1.4456	0.074147	1	3.1408	0
m00176m	(S)-3-hydroxyoleyleoyl-CoA	1.4456	0.074147	1	3.1408	0
m00177m	(S)-3-hydroxypalmitoleoyl-CoA	1.4456	0.074147	1	3.1408	0
m00178m	(S)-3-hydroxytetradecanoyl-CoA	1.4456	0.074147	1	3.1408	0
m00181m	(S)-hydroxydecanoyl-CoA	1.4456	0.074147	1	3.1408	0
m00182m	(S)-hydroxyhexanoyl-CoA	1.4456	0.074147	1	3.1408	0
m00183m	(S)-hydroxyoctanoyl-CoA	1.4456	0.074147	1	3.1408	0
m00578m	2,6-dimethyl-trans-2-heptenoyl-CoA	1.4456	0.074147	1	3.1408	0
m00581m	20-CoA-20-oxo-18r-hydroxy-LTB4	1.4456	0.074147	1	3.1408	0
m00689m	3(S),12(R)-dihydroxy-5-oxo-eicosa-(8E,10E,14Z)-trienoyl-CoA	1.4456	0.074147	1	3.1408	0
m00690m	3(S),12(S)-dihydroxy-5-oxo-eicosa-(8E,10E,14Z)-trienoyl-CoA	1.4456	0.074147	1	3.1408	0
m00691m	3(S),5(S),12(R)-trihydroxy-eicosa-8-trans-6,14-cis-trienoyl-CoA	1.4456	0.074147	1	3.1408	0
m00692m	3(S),6(R)-dihydroxy-tetradec-(8Z)-enoate	1.4456	0.074147	1	3.1408	0
m00693m	3(S),6(S)-dihydroxy-tetradec-(8Z)-enoate	1.4456	0.074147	1	3.1408	0
m00694m	3(S),8(R)-dihydroxy-(6E,10Z)-hexadecadienoate	1.4456	0.074147	1	3.1408	0
m00695m	3(S),8(S)-dihydroxy-(6E,10Z)-hexadecadienoate	1.4456	0.074147	1	3.1408	0
m00696m	3(S)-hydroxy-(5Z,8Z)-tetradecadienoyl-CoA	1.4456	0.074147	1	3.1408	0
m00697m	3(S)-hydroxy-(6Z,9Z,12Z)-octadecatrienoyl-CoA	1.4456	0.074147	1	3.1408	0
m00700m	3(S)-hydroxy-11-cis-eicosenoyl-CoA	1.4456	0.074147	1	3.1408	0
m00701m	3(S)-hydroxy-13-cis-docosenoyl-CoA	1.4456	0.074147	1	3.1408	0
m00702m	3(S)-hydroxy-13-cis-eicosenoyl-CoA	1.4456	0.074147	1	3.1408	0
m00703m	3(S)-hydroxy-2(S),6-dimethyl-heptanoyl-CoA	1.4456	0.074147	1	3.1408	0
m00705m	3(S)-hydroxy-4(R),8-dimethyl-nonanoyl-CoA	1.4456	0.074147	1	3.1408	0
m00706m	3(S)-hydroxy-4-methyl-pentanoyl-CoA	1.4456	0.074147	1	3.1408	0
m00710m	3(S)-hydroxy-dihomo-gamma-linolenoyl-CoA	1.4456	0.074147	1	3.1408	0
m00776m	3-hydroxydocosanoyl-CoA	1.4456	0.074147	1	3.1408	0
m00777m	3-hydroxyeicosanoyl-CoA	1.4456	0.074147	1	3.1408	0
m00778m	3-hydroxyheneicosanoyl-CoA	1.4456	0.074147	1	3.1408	0
m00780m	3-hydroxyheptadecanoyl-CoA	1.4456	0.074147	1	3.1408	0
m00782m	3-hydroxyheptanoyl-CoA	1.4456	0.074147	1	3.1408	0
m00785m	3-hydroxyisobutyryl-CoA	1.4456	0.074147	1	3.1408	0
m00790m	3-hydroxynonadecanoyl-CoA	1.4456	0.074147	1	3.1408	0
m00792m	3-hydroxynonanoyl-CoA	1.4456	0.074147	1	3.1408	0
m00793m	3-hydroxyoctadecanoyl-CoA	1.4456	0.074147	1	3.1408	0
m00795m	3-hydroxypentadecanoyl-CoA	1.4456	0.074147	1	3.1408	0
m00797m	3-hydroxypentanoyl-CoA	1.4456	0.074147	1	3.1408	0
m00804m	3-hydroxytridecanoyl-CoA	1.4456	0.074147	1	3.1408	0
m00806m	3-hydroxyundecanoyl-CoA	1.4456	0.074147	1	3.1408	0
m00934m	4(R),8-dimethyl-trans-2-nonenoyl-CoA	1.4456	0.074147	1	3.1408	0
m01017m	4-methyl-trans-2-pentenoyl-CoA	1.4456	0.074147	1	3.1408	0
m01573m	cis-(3S)-hydroxytetradec-5-enoyl-CoA	1.4456	0.074147	1	3.1408	0
m01574m	cis-(3S)-hydroxytetradec-7-enoyl-CoA	1.4456	0.074147	1	3.1408	0
m03021m	trans,cis-lauro-2,6-dienoyl-CoA	1.4456	0.074147	1	3.1408	0
m00240n	1,2-diacylglycerol-LD-TAG pool	1.4409	0.074803	1	3.134	0
m00526n	1D-myo-inositol-1,4-bisphosphate	1.4409	0.074803	1	3.134	0
m00553n	1-phosphatidyl-1D-myo-inositol-4-phosphate	1.4409	0.074803	1	3.134	0
m02173n	inositol-1-phosphate	1.4409	0.074803	1	3.134	0
m02412c	L-phenylalanyl-tRNA(phe)	1.4341	0.075768	9	1.726	1.7055
m03076c	tRNA(phe)	1.4341	0.075768	9	1.726	1.7055
m02926c	spermine	1.429	0.076504	1	3.1165	0
m01734c	dolichyl-phosphate-D-mannose	1.4035	0.080231	3	2.2098	2.0842
m00485c	1-acylglycerol-3P-LD-PC pool	1.4016	0.080518	6	1.8665	2.6019
m00486c	1-acylglycerol-3P-LD-PE pool	1.4016	0.080518	6	1.8665	2.6019
m00487c	1-acylglycerol-3P-LD-PI pool	1.4016	0.080518	6	1.8665	2.6019
m00488c	1-acylglycerol-3P-LD-PS pool	1.4016	0.080518	6	1.8665	2.6019
m00489c	1-acylglycerol-3P-LD-SM pool	1.4016	0.080518	6	1.8665	2.6019
m02774p	propanoyl-CoA	1.3964	0.081298	11	1.646	1.5831
m02735c	phosphatidylinositol-3,5-bisphosphate	1.3926	0.081873	23	1.4585	0.92599
m02728c	phosphatidate-LD-PC pool	1.3823	0.083445	12	1.6167	2.1292
m01143r	6-(alpha-D-glucosaminyl)-1-phosphatidyl-1D-myo-inositol	1.3814	0.083576	2	2.4614	3.3255
m01679l	D-galactosyl-N-acylsphingosine	1.3777	0.084154	2	2.4575	2.3914
m03160l	GM4	1.3777	0.084154	2	2.4575	2.3914
m01265m	acrylyl-CoA	1.3764	0.084344	5	1.9331	1.3394
m00554c	1-phosphatidyl-1D-myo-inositol-5-phosphate	1.3747	0.084615	26	1.4259	0.90265
m00196c	[protein]	1.3626	0.086509	175	1.1833	1.4852
m01114c	5-methyltetrahydropteroyltri-L-glutamate	1.3549	0.087724	1	3.0083	0
m02979c	tetrahydropteroyltri-L-glutamate	1.3549	0.087724	1	3.0083	0
m02444c	malonyl-CoA	1.3525	0.088112	4	2.0168	0.45174
m01385c	beta-carotene	1.3506	0.088416	1	3.002	0
m02674r	palmitate	1.3451	0.08929	4	2.0115	1.343
m02409m	L-octanoylcarnitine	1.3245	0.092665	2	2.4026	1.3573
m02409p	L-octanoylcarnitine	1.3245	0.092665	2	2.4026	1.3573
m01334r	AMP	1.3192	0.093543	4	1.9926	1.3492
m01597r	CoA	1.3192	0.093543	4	1.9926	1.3492
m02759p	PPi	1.3192	0.093543	4	1.9926	1.3492
m02759r	PPi	1.3192	0.093543	4	1.9926	1.3492
m02938r	stearate	1.3192	0.093543	4	1.9926	1.3492
m02941r	stearoyl-CoA	1.3192	0.093543	4	1.9926	1.3492
m02726c	phosphatidate-bile-PC pool	1.3179	0.093771	9	1.6697	2.4137
m02732c	phosphatidate-LD-SM pool	1.3179	0.093771	9	1.6697	2.4137
m02040c	H2O	1.3174	0.09386	399	1.1296	1.4906
m00555c	1-phosphatidyl-myo-inositol-3,5-bisphosphate	1.3162	0.094061	20	1.4646	1.026
m01069c	5-alpha-dihydrotestosterone	1.3159	0.094106	3	2.1361	0.97237
m00154r	(Glc)3 (GlcNAc)2 (Man)9 (PP-Dol)1	1.3158	0.094112	4	1.9901	2.6727
m00198r	[protein]-L-asparagine	1.3158	0.094112	4	1.9901	2.6727
m02727m	phosphatidate-CL pool	1.3086	0.095329	6	1.811	2.5901
m01430r	ceramide pool	1.3047	0.095995	5	1.8864	1.2612
m01755c	dUMP	1.296	0.097489	2	2.3731	0.58068
m00003r	(10Z)-heptadecenoic acid	1.2864	0.099144	3	2.1114	1.6265
m00004r	(10Z)-heptadecenoyl-CoA	1.2864	0.099144	3	2.1114	1.6265
m00006r	(11Z)-docosenoyl-CoA	1.2864	0.099144	3	2.1114	1.6265
m00007r	(11Z)-eicosenoyl-CoA	1.2864	0.099144	3	2.1114	1.6265
m00008r	(11Z,14Z)-eicosadienoic acid	1.2864	0.099144	3	2.1114	1.6265
m00009r	(11Z,14Z)-eicosadienoyl-CoA	1.2864	0.099144	3	2.1114	1.6265
m00010r	(11Z,14Z,17Z)-eicosatrienoic acid	1.2864	0.099144	3	2.1114	1.6265
m00012r	(11Z,14Z,17Z)-eicosatrienoyl-CoA	1.2864	0.099144	3	2.1114	1.6265
m00016r	(13Z)-docosenoyl-CoA	1.2864	0.099144	3	2.1114	1.6265
m00017r	(13Z)-eicosenoic acid	1.2864	0.099144	3	2.1114	1.6265
m00018r	(13Z)-eicosenoyl-CoA	1.2864	0.099144	3	2.1114	1.6265
m00019r	(13Z)-octadecenoic acid	1.2864	0.099144	3	2.1114	1.6265
m00020r	(13Z)-octadecenoyl-CoA	1.2864	0.099144	3	2.1114	1.6265
m00021r	(13Z,16Z)-docosadienoic acid	1.2864	0.099144	3	2.1114	1.6265
m00023r	(13Z,16Z)-docosadienoyl-CoA	1.2864	0.099144	3	2.1114	1.6265
m00025r	(15Z)-tetracosenoyl-CoA	1.2864	0.099144	3	2.1114	1.6265
m00093r	(4Z,7Z,10Z,13Z,16Z)-docosapentaenoyl-CoA	1.2864	0.099144	3	2.1114	1.6265
m00094r	(4Z,7Z,10Z,13Z,16Z)-DPA	1.2864	0.099144	3	2.1114	1.6265
m00095r	(4Z,7Z,10Z,13Z,16Z,19Z)-docosahexaenoyl-CoA	1.2864	0.099144	3	2.1114	1.6265
m00101r	(5Z,8Z,11Z)-eicosatrienoyl-CoA	1.2864	0.099144	3	2.1114	1.6265
m00103r	(5Z,8Z,11Z,14Z,17Z)-eicosapentaenoyl-CoA	1.2864	0.099144	3	2.1114	1.6265
m00104r	(6Z,9Z)-octadecadienoic acid	1.2864	0.099144	3	2.1114	1.6265
m00106r	(6Z,9Z)-octadecadienoyl-CoA	1.2864	0.099144	3	2.1114	1.6265
m00108r	(6Z,9Z,12Z,15Z)-octadecatetraenoyl-CoA	1.2864	0.099144	3	2.1114	1.6265
m00110r	(6Z,9Z,12Z,15Z,18Z)-tetracosapentaenoyl-CoA	1.2864	0.099144	3	2.1114	1.6265
m00111r	(6Z,9Z,12Z,15Z,18Z)-TPA	1.2864	0.099144	3	2.1114	1.6265
m00113r	(6Z,9Z,12Z,15Z,18Z,21Z)-tetracosahexaenoyl-CoA	1.2864	0.099144	3	2.1114	1.6265
m00114r	(6Z,9Z,12Z,15Z,18Z,21Z)-THA	1.2864	0.099144	3	2.1114	1.6265
m00115r	(7Z)-octadecenoic acid	1.2864	0.099144	3	2.1114	1.6265
m00116r	(7Z)-octadecenoyl-CoA	1.2864	0.099144	3	2.1114	1.6265
m00117r	(7Z)-tetradecenoic acid	1.2864	0.099144	3	2.1114	1.6265
m00118r	(7Z)-tetradecenoyl-CoA	1.2864	0.099144	3	2.1114	1.6265
m00119r	(7Z,10Z,13Z,16Z)-docosatetraenoyl-CoA	1.2864	0.099144	3	2.1114	1.6265
m00121r	(7Z,10Z,13Z,16Z,19Z)-docosapentaenoyl-CoA	1.2864	0.099144	3	2.1114	1.6265
m00123r	(8Z,11Z)-eicosadienoyl-CoA	1.2864	0.099144	3	2.1114	1.6265
m00125r	(8Z,11Z,14Z,17Z)-eicosatetraenoyl-CoA	1.2864	0.099144	3	2.1114	1.6265
m00127r	(9E)-octadecenoyl-CoA	1.2864	0.099144	3	2.1114	1.6265
m00128r	(9E)-tetradecenoic acid	1.2864	0.099144	3	2.1114	1.6265
m00129r	(9E)-tetradecenoyl-CoA	1.2864	0.099144	3	2.1114	1.6265
m00131r	(9Z,12Z,15Z,18Z)-tetracosatetraenoyl-CoA	1.2864	0.099144	3	2.1114	1.6265
m00132r	(9Z,12Z,15Z,18Z)-TTA	1.2864	0.099144	3	2.1114	1.6265
m00134r	(9Z,12Z,15Z,18Z,21Z)-tetracosapentaenoyl-CoA	1.2864	0.099144	3	2.1114	1.6265
m00135r	(9Z,12Z,15Z,18Z,21Z)-TPA	1.2864	0.099144	3	2.1114	1.6265
m00258c	10,11-dihydro-LTB4-CoA	1.2864	0.099144	3	2.1114	1.6265
m00258r	10,11-dihydro-LTB4-CoA	1.2864	0.099144	3	2.1114	1.6265
m00260r	10,13,16,19-docosatetraenoic acid	1.2864	0.099144	3	2.1114	1.6265
m00262r	10,13,16,19-docosatetraenoyl-CoA	1.2864	0.099144	3	2.1114	1.6265
m00264r	10,13,16-docosatrienoyl-CoA	1.2864	0.099144	3	2.1114	1.6265
m00265r	10,13,16-docosatriynoic acid	1.2864	0.099144	3	2.1114	1.6265
m00315r	12,15,18,21-tetracosatetraenoic acid	1.2864	0.099144	3	2.1114	1.6265
m00317r	12,15,18,21-tetracosatetraenoyl-CoA	1.2864	0.099144	3	2.1114	1.6265
m00341r	13,16,19-docosatrienoic acid	1.2864	0.099144	3	2.1114	1.6265
m00343r	13,16,19-docosatrienoyl-CoA	1.2864	0.099144	3	2.1114	1.6265
m00582c	20-CoA-20-oxo-LTB4	1.2864	0.099144	3	2.1114	1.6265
m00582r	20-CoA-20-oxo-LTB4	1.2864	0.099144	3	2.1114	1.6265
m01120c	5-oxo-12(R)-hydroxy-eicosa-(8E,10E,14Z)-trienoyl-CoA	1.2864	0.099144	3	2.1114	1.6265
m01120r	5-oxo-12(R)-hydroxy-eicosa-(8E,10E,14Z)-trienoyl-CoA	1.2864	0.099144	3	2.1114	1.6265
m01122c	5-oxo-12(S)-hydroxy-eicosa-(8E,10E,14Z)-trienoyl-CoA	1.2864	0.099144	3	2.1114	1.6265
m01122r	5-oxo-12(S)-hydroxy-eicosa-(8E,10E,14Z)-trienoyl-CoA	1.2864	0.099144	3	2.1114	1.6265
m01141r	5-tetradecenoyl-CoA	1.2864	0.099144	3	2.1114	1.6265
m01191r	7-hexadecenoyl-CoA	1.2864	0.099144	3	2.1114	1.6265
m01197r	7-palmitoleic acid	1.2864	0.099144	3	2.1114	1.6265
m01207r	8,11-eicosadienoic acid	1.2864	0.099144	3	2.1114	1.6265
m01235r	9-eicosenoic acid	1.2864	0.099144	3	2.1114	1.6265
m01236r	9-eicosenoyl-CoA	1.2864	0.099144	3	2.1114	1.6265
m01237r	9-heptadecenoyl-CoA	1.2864	0.099144	3	2.1114	1.6265
m01238r	9-heptadecylenic acid	1.2864	0.099144	3	2.1114	1.6265
m01291r	adrenic acid	1.2864	0.099144	3	2.1114	1.6265
m01364r	arachidonyl-CoA	1.2864	0.099144	3	2.1114	1.6265
m01373r	behenic acid	1.2864	0.099144	3	2.1114	1.6265
m01432r	cerotic acid	1.2864	0.099144	3	2.1114	1.6265
m01582r	cis-cetoleic acid	1.2864	0.099144	3	2.1114	1.6265
m01583r	cis-erucic acid	1.2864	0.099144	3	2.1114	1.6265
m01584r	cis-gondoic acid	1.2864	0.099144	3	2.1114	1.6265
m01585r	cis-vaccenic acid	1.2864	0.099144	3	2.1114	1.6265
m01586r	cis-vaccenoyl-CoA	1.2864	0.099144	3	2.1114	1.6265
m01689r	DHA	1.2864	0.099144	3	2.1114	1.6265
m01696r	dihomo-gamma-linolenate	1.2864	0.099144	3	2.1114	1.6265
m01697r	dihomo-gamma-linolenoyl-CoA	1.2864	0.099144	3	2.1114	1.6265
m01725r	docosanoyl-CoA	1.2864	0.099144	3	2.1114	1.6265
m01741r	DPA	1.2864	0.099144	3	2.1114	1.6265
m01771r	eicosanoate	1.2864	0.099144	3	2.1114	1.6265
m01773r	eicosanoyl-CoA	1.2864	0.099144	3	2.1114	1.6265
m01778r	elaidate	1.2864	0.099144	3	2.1114	1.6265
m01784r	EPA	1.2864	0.099144	3	2.1114	1.6265
m01932r	gamma-linolenate	1.2864	0.099144	3	2.1114	1.6265
m01934r	gamma-linolenoyl-CoA	1.2864	0.099144	3	2.1114	1.6265
m02052r	heneicosanoyl-CoA	1.2864	0.099144	3	2.1114	1.6265
m02053r	henicosanoic acid	1.2864	0.099144	3	2.1114	1.6265
m02101r	heptadecanoyl-CoA	1.2864	0.099144	3	2.1114	1.6265
m02110r	hexacosanoyl-CoA	1.2864	0.099144	3	2.1114	1.6265
m02112r	hexacosenoyl-CoA	1.2864	0.099144	3	2.1114	1.6265
m02344r	lauric acid	1.2864	0.099144	3	2.1114	1.6265
m02345r	lauroyl-CoA	1.2864	0.099144	3	2.1114	1.6265
m02385r	lignocerate	1.2864	0.099144	3	2.1114	1.6265
m02389r	linolenate	1.2864	0.099144	3	2.1114	1.6265
m02390r	linolenoyl-CoA	1.2864	0.099144	3	2.1114	1.6265
m02391r	linoleoyl-CoA	1.2864	0.099144	3	2.1114	1.6265
m02456r	margaric acid	1.2864	0.099144	3	2.1114	1.6265
m02457r	mead acid	1.2864	0.099144	3	2.1114	1.6265
m02494r	myristic acid	1.2864	0.099144	3	2.1114	1.6265
m02495r	myristoyl-CoA	1.2864	0.099144	3	2.1114	1.6265
m02564r	nervonic acid	1.2864	0.099144	3	2.1114	1.6265
m02612r	nonadecanoyl-CoA	1.2864	0.099144	3	2.1114	1.6265
m02613r	nonadecylic acid	1.2864	0.099144	3	2.1114	1.6265
m02646r	oleate	1.2864	0.099144	3	2.1114	1.6265
m02647r	oleoyl-CoA	1.2864	0.099144	3	2.1114	1.6265
m02648r	omega-3-arachidonic acid	1.2864	0.099144	3	2.1114	1.6265
m02675r	palmitolate	1.2864	0.099144	3	2.1114	1.6265
m02677r	palmitoleoyl-CoA	1.2864	0.099144	3	2.1114	1.6265
m02678r	palmitoyl-CoA	1.2864	0.099144	3	2.1114	1.6265
m02689r	pentadecanoyl-CoA	1.2864	0.099144	3	2.1114	1.6265
m02690r	pentadecylic acid	1.2864	0.099144	3	2.1114	1.6265
m02745r	physeteric acid	1.2864	0.099144	3	2.1114	1.6265
m02939r	stearidonic acid	1.2864	0.099144	3	2.1114	1.6265
m02971r	tetracosanoyl-CoA	1.2864	0.099144	3	2.1114	1.6265
m03045r	tricosanoic acid	1.2864	0.099144	3	2.1114	1.6265
m03047r	tricosanoyl-CoA	1.2864	0.099144	3	2.1114	1.6265
m03050r	tridecanoyl-CoA	1.2864	0.099144	3	2.1114	1.6265
m03051r	tridecylic acid	1.2864	0.099144	3	2.1114	1.6265
m03153r	ximenic acid	1.2864	0.099144	3	2.1114	1.6265
m01828c	FMN	1.2791	0.10043	3	2.1052	1.0379
m02380c	L-histidyl-tRNA(his)	1.2778	0.10067	8	1.6968	1.879
m03071c	tRNA(his)	1.2778	0.10067	8	1.6968	1.879
m02729c	phosphatidate-LD-PE pool	1.2647	0.10299	11	1.5882	2.2307
m02731c	phosphatidate-LD-PS pool	1.2647	0.10299	11	1.5882	2.2307
m02999m	tiglyl-CoA	1.2543	0.10486	4	1.9452	1.8411
m00553c	1-phosphatidyl-1D-myo-inositol-4-phosphate	1.2514	0.10539	32	1.3573	1.0447
m01597p	CoA	1.2498	0.10569	16	1.4888	1.4029
m02751m	Pi	1.2418	0.10715	102	1.2131	1.2099
m02908c	SM pool	1.2392	0.10763	6	1.7697	1.6274
m02834r	retinol	1.2346	0.10849	4	1.9307	1.9443
m01966c	glucose-1,6-bisphosphate	1.2318	0.10902	1	2.8284	0
m01013c	4-methyl-2-oxopentanoate	1.2293	0.10948	7	1.7098	1.1765
m02842c	riboflavin	1.2249	0.1103	2	2.2997	1.3884
m00569c	2,3-bisphospho-D-glycerate	1.2193	0.11136	2	2.2939	0.055321
m02084g	heparan sulfate, precursor 12	1.2129	0.11258	2	2.2873	0.84046
m02579c	NH4+	1.2112	0.11291	7	1.6998	0.83885
m02865c	S-[2-carboxy-1-(1H-imidazol-4-yl)ethyl]-3-thiolactate	1.2112	0.11291	7	1.6998	0.83885
m01755n	dUMP	1.2012	0.11483	1	2.7837	0
m00077p	(2R,6S,10S)-pristanate	1.1883	0.11737	5	1.8106	1.2373
m01419c	cAMP	1.187	0.11761	19	1.431	1.4062
m01433c	cGMP	1.187	0.11761	19	1.431	1.4062
m02820c	queuine	1.1782	0.11936	2	2.2515	2.006
m03086c	tRNA-queuine	1.1782	0.11936	2	2.2515	2.006
m02866c	S-[2-carboxy-1-(1H-imidazol-4-yl)ethyl]glutathione	1.1675	0.1215	10	1.5705	1.1207
m01133c	5-pp-inspP5	1.1618	0.12267	6	1.7234	0.62391
m01450c	cholesterol	1.1513	0.1248	10	1.5631	1.4563
m01069r	5-alpha-dihydrotestosterone	1.1432	0.12649	2	2.2152	1.3614
m01072c	5alpha-pregnane-3,20-dione	1.1432	0.12649	2	2.2152	1.3614
m02769c	progesterone	1.1432	0.12649	2	2.2152	1.3614
m02969c	testosterone	1.1432	0.12649	2	2.2152	1.3614
m02751s	Pi	1.1354	0.1281	22	1.3872	1.0764
m02016c	GMP	1.128	0.12967	21	1.3939	1.3306
m01371c	ATP	1.1244	0.13042	481	1.1077	1.4244
m02993c	threonine	1.1123	0.133	12	1.5026	1.7012
m01430l	ceramide pool	1.1099	0.13351	2	2.1809	1.7641
m01755m	dUMP	1.1092	0.13367	3	1.9625	0.82126
m02893c	selenomethionyl-tRNA(met)	1.1089	0.13373	1	2.6489	0
m03156g	Xyl-L-Ser-[protein]	1.0935	0.13709	1	2.6263	0
m00473c	1-acylglycerol-3P-bile-PC pool	1.0901	0.13784	5	1.7466	2.8905
m00475m	1-acylglycerol-3P-CL pool	1.0901	0.13784	5	1.7466	2.8905
m01269c	acyl-CoA-bile-PC pool	1.0901	0.13784	5	1.7466	2.8905
m01270m	acyl-CoA-CL pool	1.0901	0.13784	5	1.7466	2.8905
m01273c	acyl-CoA-LD-PI pool	1.0901	0.13784	5	1.7466	2.8905
m01274c	acyl-CoA-LD-PS pool	1.0901	0.13784	5	1.7466	2.8905
m01927c	gamma-glutamyl-cysteine	1.0873	0.13844	3	1.9441	0.99086
m00490c	1-acylglycerol-3P-LD-TG1 pool	1.0845	0.13907	7	1.6299	2.4563
m01252p	acetate	1.0838	0.13923	1	2.6121	0
m01445c	cholate	1.0838	0.13923	1	2.6121	0
m01445m	cholate	1.0838	0.13923	1	2.6121	0
m01445p	cholate	1.0838	0.13923	1	2.6121	0
m01514m	choloyl-CoA	1.0838	0.13923	1	2.6121	0
m02651p	omega-COOH-tetranor-LTE3	1.0838	0.13923	1	2.6121	0
m03111c	UDP-N-acetylglucosamine	1.0807	0.13991	8	1.5948	0.96972
m00671c	2-oxobutyrate	1.0762	0.14091	7	1.6254	2.1457
m01864c	G(5)pppR-RNA	1.0732	0.14159	2	2.143	1.8837
m00211r	[protein]-N6,N6,N6-trimethyl-L-lysine	1.0704	0.14222	3	1.9299	3.274
m02517r	N6,N6,N6-trimethyl-L-lysine	1.0704	0.14222	3	1.9299	3.274
m02698r	peptide sans lysine	1.0704	0.14222	3	1.9299	3.274
m02806c	PRPP	1.0702	0.14226	8	1.5894	0.93731
m00339c	13,14-dihydro-15-oxo-lipoxin A4	1.0694	0.14243	6	1.6684	1.2832
m00394c	15-oxo-lipoxin A4	1.0694	0.14243	6	1.6684	1.2832
m00747r	3alpha,7alpha,12alpha,25-tetrahydroxy-5beta-cholestane-24-one	1.0694	0.14243	6	1.6684	1.2832
m01087r	5beta-cholestane-3alpha,7alpha,12alpha,24s,25-pentol	1.0694	0.14243	6	1.6684	1.2832
m01229c	9-cis-4-oxo-13,14-dihydro-retinoate	1.0694	0.14243	6	1.6684	1.2832
m01325c	alpha-hydroxyisocaproic acid	1.0694	0.14243	6	1.6684	1.2832
m03168m	3-oxopropionyl-CoA	1.0694	0.14243	6	1.6684	1.2832
m02488c	molybdopterin	1.0631	0.14386	2	2.1326	2.1806
m01261p	acetyl-CoA	1.0623	0.14404	2	2.1318	0.67929
m00826m	3-methylcrotonyl-CoA	1.0619	0.14413	4	1.8047	1.738
m01597l	CoA	1.0598	0.14461	1	2.5771	0
m01639l	dAMP	1.0598	0.14461	1	2.5771	0
m01644l	dCMP	1.0598	0.14461	1	2.5771	0
m01666l	deoxyadenosine	1.0598	0.14461	1	2.5771	0
m01668l	deoxycytidine	1.0598	0.14461	1	2.5771	0
m01669l	deoxyguanosine	1.0598	0.14461	1	2.5771	0
m01674l	dephospho-CoA	1.0598	0.14461	1	2.5771	0
m01686l	dGMP	1.0598	0.14461	1	2.5771	0
m02686c	PE-NME-LD pool	1.0585	0.14492	1	2.5752	0
m02758c	PPE-NME2-LD pool	1.0585	0.14492	1	2.5752	0
m01419s	cAMP	1.0521	0.14638	1	2.5658	0
m01433s	cGMP	1.0521	0.14638	1	2.5658	0
m03202c	vernolate	1.0494	0.147	1	2.5618	0
m03203c	(9Z)-12,13-dihydroxyoctadeca-9-enoate	1.0494	0.147	1	2.5618	0
m01710c	diphospho-myo-inositol-polyphosphate	1.0452	0.14798	3	1.9087	0.64679
m02493c	myo-inositol-polyphosphate	1.0452	0.14798	3	1.9087	0.64679
m00514c	1-alkyl-2-acylglycerol	1.0404	0.14907	5	1.7143	1.8385
m00811c	3-keto-eicosa-8,11,14,17-all-cis-tetraenoyl-CoA	1.0396	0.14927	3	1.904	0.54792
m00839c	3-oxo-11cis-docosenoyl-CoA	1.0396	0.14927	3	1.904	0.54792
m00840c	3-oxo-11-cis-eicosenoyl-CoA	1.0396	0.14927	3	1.904	0.54792
m00842c	3-oxo-13cis-docosenoyl-CoA	1.0396	0.14927	3	1.904	0.54792
m00843c	3-oxo-13-cis-eicosenoyl-CoA	1.0396	0.14927	3	1.904	0.54792
m00852c	3-oxo-9-cis-eicosenoyl-CoA	1.0396	0.14927	3	1.904	0.54792
m00856c	3-oxo-cis-15-tetracosaenoyl-CoA	1.0396	0.14927	3	1.904	0.54792
m00860c	3-oxodocasa-cis,cis-13,16-dienoyl-CoA	1.0396	0.14927	3	1.904	0.54792
m00861c	3-oxo-docosa-10,13,16,19-all-cis-tetraenoyl-CoA	1.0396	0.14927	3	1.904	0.54792
m00862c	3-oxo-docosa-13,16,19-all-cis-trienoyl-CoA	1.0396	0.14927	3	1.904	0.54792
m00863c	3-oxo-docosa-7,10,13,16,19-all-cis-pentaenoyl-CoA	1.0396	0.14927	3	1.904	0.54792
m00864c	3-oxo-docosa-7,10,13,16-all-cis-tetraenoyl-CoA	1.0396	0.14927	3	1.904	0.54792
m00865c	3-oxo-docosa-cis,cis,cis-10,13,16-trienoyl-CoA	1.0396	0.14927	3	1.904	0.54792
m00866c	3-oxodocosanoyl-CoA	1.0396	0.14927	3	1.904	0.54792
m00869c	3-oxoeicosa-cis,cis,cis-11,14,17-trienoyl-CoA	1.0396	0.14927	3	1.904	0.54792
m00870c	3-oxoeicosa-cis,cis-11,14-dienoyl-CoA	1.0396	0.14927	3	1.904	0.54792
m00871c	3-oxo-eicosadienoyl-CoA	1.0396	0.14927	3	1.904	0.54792
m00872c	3-oxoeicosanoyl-CoA	1.0396	0.14927	3	1.904	0.54792
m00873c	3-oxoheneicosanoyl-CoA	1.0396	0.14927	3	1.904	0.54792
m00878c	3-oxohexacosanoyl-CoA	1.0396	0.14927	3	1.904	0.54792
m00879c	3-oxo-hexacosenoyl-CoA	1.0396	0.14927	3	1.904	0.54792
m00887c	3-oxononadecanoyl-CoA	1.0396	0.14927	3	1.904	0.54792
m00890c	3-oxooctadecanoyl-CoA	1.0396	0.14927	3	1.904	0.54792
m00901c	3-oxo-tetracosa-12,15,18,21-all-cis-tetraenoyl-CoA	1.0396	0.14927	3	1.904	0.54792
m00902c	3-oxo-tetracosa-9,12,15,18,21-all-cis-pentaenoyl-CoA	1.0396	0.14927	3	1.904	0.54792
m00903c	3-oxo-tetracosa-9,12,15,18-all-cis-tetraenoyl-CoA	1.0396	0.14927	3	1.904	0.54792
m00904c	3-oxotetracosanoyl-CoA	1.0396	0.14927	3	1.904	0.54792
m00907c	3-oxotricosanoyl-CoA	1.0396	0.14927	3	1.904	0.54792
m02328c	LacCer pool	1.0357	0.15016	7	1.603	1.302
m00291c	11-cis-retinol	1.0337	0.15065	4	1.784	1.678
m02189m	isovaleryl-CoA	1.0335	0.15067	5	1.7098	1.7259
m00640c	2-deoxy-D-ribose-5-phosphate	1.0309	0.1513	2	2.0992	2.3049
m01672c	deoxyribose	1.0309	0.1513	2	2.0992	2.3049
m02492c	myo-inositol-hexakisphosphate	1.0284	0.15189	7	1.599	0.65791
m00179m	(S)-3-sulfolactate	1.0256	0.15254	1	2.5271	0
m01115c	5-methyl-THF	1.0231	0.15313	2	2.0912	1.2969
m01159l	6-deoxy-L-galactose	1.0215	0.1535	1	2.5212	0
m01159s	6-deoxy-L-galactose	1.0215	0.1535	1	2.5212	0
m01652l	de-Fuc form of PA6	1.0215	0.1535	1	2.5212	0
m01652s	de-Fuc form of PA6	1.0215	0.1535	1	2.5212	0
m02237l	keratan sulfate I, degradation product 1	1.0215	0.1535	1	2.5212	0
m02237s	keratan sulfate I, degradation product 1	1.0215	0.1535	1	2.5212	0
m02278l	keratan sulfate I	1.0215	0.1535	1	2.5212	0
m02278s	keratan sulfate I	1.0215	0.1535	1	2.5212	0
m02672l	PA6	1.0215	0.1535	1	2.5212	0
m02672s	PA6	1.0215	0.1535	1	2.5212	0
m03107r	UDP-galactose	1.0208	0.15367	2	2.0889	0.60611
m02039l	H+	1.0198	0.1539	8	1.5633	1.2755
m02372c	L-fucose-1-phosphate	1.0128	0.15558	1	2.5084	0
m03060c	tRNA containing 6-isopentenyladenosine	1.0113	0.15593	1	2.5062	0
m03111g	UDP-N-acetylglucosamine	1.01	0.15624	11	1.4764	1.5374
m01592c	CMP-N-acetylneuraminate	1.0041	0.15767	10	1.4952	1.6306
m03111r	UDP-N-acetylglucosamine	0.99661	0.15948	1	2.4847	0
m00119c	(7Z,10Z,13Z,16Z)-docosatetraenoyl-CoA	0.9929	0.16038	10	1.49	1.3914
m01371r	ATP	0.99255	0.16046	9	1.5121	1.2079
m01590c	CMP	0.99082	0.16089	23	1.3358	1.6419
m02644m	octanoyl-CoA	0.99037	0.161	2	2.0574	1.8454
m01513c	choline	0.98729	0.16175	9	1.5095	1.8116
m00552n	1-phosphatidyl-1D-myo-inositol-3-phosphate	0.98309	0.16278	1	2.465	0
m00552r	1-phosphatidyl-1D-myo-inositol-3-phosphate	0.98309	0.16278	1	2.465	0
m00555g	1-phosphatidyl-myo-inositol-3,5-bisphosphate	0.98309	0.16278	1	2.465	0
m00555r	1-phosphatidyl-myo-inositol-3,5-bisphosphate	0.98309	0.16278	1	2.465	0
m00006m	(11Z)-docosenoyl-CoA	0.97856	0.1639	3	1.8527	1.2052
m00009m	(11Z,14Z)-eicosadienoyl-CoA	0.97856	0.1639	3	1.8527	1.2052
m00012m	(11Z,14Z,17Z)-eicosatrienoyl-CoA	0.97856	0.1639	3	1.8527	1.2052
m00020m	(13Z)-octadecenoyl-CoA	0.97856	0.1639	3	1.8527	1.2052
m00023m	(13Z,16Z)-docosadienoyl-CoA	0.97856	0.1639	3	1.8527	1.2052
m00093m	(4Z,7Z,10Z,13Z,16Z)-docosapentaenoyl-CoA	0.97856	0.1639	3	1.8527	1.2052
m00095m	(4Z,7Z,10Z,13Z,16Z,19Z)-docosahexaenoyl-CoA	0.97856	0.1639	3	1.8527	1.2052
m00101m	(5Z,8Z,11Z)-eicosatrienoyl-CoA	0.97856	0.1639	3	1.8527	1.2052
m00103m	(5Z,8Z,11Z,14Z,17Z)-eicosapentaenoyl-CoA	0.97856	0.1639	3	1.8527	1.2052
m00106m	(6Z,9Z)-octadecadienoyl-CoA	0.97856	0.1639	3	1.8527	1.2052
m00108m	(6Z,9Z,12Z,15Z)-octadecatetraenoyl-CoA	0.97856	0.1639	3	1.8527	1.2052
m00116m	(7Z)-octadecenoyl-CoA	0.97856	0.1639	3	1.8527	1.2052
m00119m	(7Z,10Z,13Z,16Z)-docosatetraenoyl-CoA	0.97856	0.1639	3	1.8527	1.2052
m00121m	(7Z,10Z,13Z,16Z,19Z)-docosapentaenoyl-CoA	0.97856	0.1639	3	1.8527	1.2052
m00123m	(8Z,11Z)-eicosadienoyl-CoA	0.97856	0.1639	3	1.8527	1.2052
m00125m	(8Z,11Z,14Z,17Z)-eicosatetraenoyl-CoA	0.97856	0.1639	3	1.8527	1.2052
m00127m	(9E)-octadecenoyl-CoA	0.97856	0.1639	3	1.8527	1.2052
m00129m	(9E)-tetradecenoyl-CoA	0.97856	0.1639	3	1.8527	1.2052
m00262m	10,13,16,19-docosatetraenoyl-CoA	0.97856	0.1639	3	1.8527	1.2052
m00264m	10,13,16-docosatrienoyl-CoA	0.97856	0.1639	3	1.8527	1.2052
m00343m	13,16,19-docosatrienoyl-CoA	0.97856	0.1639	3	1.8527	1.2052
m01236m	9-eicosenoyl-CoA	0.97856	0.1639	3	1.8527	1.2052
m02390m	linolenoyl-CoA	0.97856	0.1639	3	1.8527	1.2052
m02918c	S-palmitoylprotein	0.97807	0.16402	1	2.4576	0
m02427c	lysosomal-enzyme-D-mannose	0.97597	0.16454	1	2.4546	0
m02428c	lysosomal-enzyme-N-acetyl-D-glucosaminyl-phospho-D-mannose	0.97597	0.16454	1	2.4546	0
m01580m	cis-aconitate	0.9752	0.16473	1	2.4534	0
m00504c	1-acylglycerol-LD-PC pool	0.97232	0.16545	5	1.6699	0.82455
m00505c	1-acylglycerol-LD-PE pool	0.97232	0.16545	5	1.6699	0.82455
m00506c	1-acylglycerol-LD-PI pool	0.97232	0.16545	5	1.6699	0.82455
m00507c	1-acylglycerol-LD-PS pool	0.97232	0.16545	5	1.6699	0.82455
m00508c	1-acylglycerol-LD-SM pool	0.97232	0.16545	5	1.6699	0.82455
m00509c	1-acylglycerol-LD-TG1 pool	0.97232	0.16545	5	1.6699	0.82455
m00258m	10,11-dihydro-LTB4-CoA	0.97144	0.16567	4	1.7386	1.523
m00258p	10,11-dihydro-LTB4-CoA	0.97144	0.16567	4	1.7386	1.523
m00582m	20-CoA-20-oxo-LTB4	0.97144	0.16567	4	1.7386	1.523
m00582p	20-CoA-20-oxo-LTB4	0.97144	0.16567	4	1.7386	1.523
m00587p	20-COOH-LTE4-CoA	0.97144	0.16567	4	1.7386	1.523
m01120m	5-oxo-12(R)-hydroxy-eicosa-(8E,10E,14Z)-trienoyl-CoA	0.97144	0.16567	4	1.7386	1.523
m01120p	5-oxo-12(R)-hydroxy-eicosa-(8E,10E,14Z)-trienoyl-CoA	0.97144	0.16567	4	1.7386	1.523
m01122m	5-oxo-12(S)-hydroxy-eicosa-(8E,10E,14Z)-trienoyl-CoA	0.97144	0.16567	4	1.7386	1.523
m01122p	5-oxo-12(S)-hydroxy-eicosa-(8E,10E,14Z)-trienoyl-CoA	0.97144	0.16567	4	1.7386	1.523
m01836p	formyl-CoA	0.96574	0.16709	1	2.4396	0
m01409c	but-2-enoyl-[ACP]	0.96393	0.16754	2	2.0301	1.9208
m01383s	beta-alanine	0.95836	0.16894	1	2.4288	0
m01334g	AMP	0.95763	0.16912	10	1.4738	0.94135
m01419g	cAMP	0.95763	0.16912	10	1.4738	0.94135
m01433g	cGMP	0.95763	0.16912	10	1.4738	0.94135
m01433n	cGMP	0.95763	0.16912	10	1.4738	0.94135
m02016g	GMP	0.95763	0.16912	10	1.4738	0.94135
m02016n	GMP	0.95763	0.16912	10	1.4738	0.94135
m02171c	inositol	0.9519	0.17057	4	1.7243	2.7692
m02678p	palmitoyl-CoA	0.95034	0.17097	16	1.3799	1.5073
m00236c	1,2-diacylglycerol-LD-PE pool	0.94704	0.17181	8	1.5256	1.4693
m00238c	1,2-diacylglycerol-LD-PS pool	0.94704	0.17181	8	1.5256	1.4693
m01638c	D-alanine	0.94556	0.17219	1	2.4101	0
m01905c	GA2	0.94381	0.17263	6	1.5935	1.426
m02011c	GM2	0.94381	0.17263	6	1.5935	1.426
m02015c	GM3	0.94381	0.17263	6	1.5935	1.426
m01950c	GDP-L-fucose	0.94164	0.17319	5	1.6499	1.8038
m01942g	GD1alpha	0.93996	0.17362	3	1.8203	0.28661
m01334p	AMP	0.93895	0.17388	5	1.6482	1.3994
m01371p	ATP	0.93895	0.17388	5	1.6482	1.3994
m01967c	glucose-1-phosphate	0.93146	0.17581	6	1.5861	1.2809
m00192c	[phosphorylase A]	0.93028	0.17611	3	1.8122	0.38789
m00193c	[phosphorylase B]	0.93028	0.17611	3	1.8122	0.38789
m01380c	benzoate	0.92693	0.17698	2	1.9919	0.53738
m01380r	benzoate	0.92693	0.17698	2	1.9919	0.53738
m01601c	cocaine	0.92693	0.17698	2	1.9919	0.53738
m01601r	cocaine	0.92693	0.17698	2	1.9919	0.53738
m01767c	ecgonine-methyl ester	0.92693	0.17698	2	1.9919	0.53738
m01767r	ecgonine-methyl ester	0.92693	0.17698	2	1.9919	0.53738
m02644p	octanoyl-CoA	0.92636	0.17713	2	1.9913	1.939
m02595c	nLc7Cer	0.92054	0.17865	1	2.3736	0
m02015l	GM3	0.9176	0.17941	4	1.6993	1.8268
m02328l	LacCer pool	0.9176	0.17941	4	1.6993	1.8268
m02736n	phosphatidylinositol-4,5-bisphosphate	0.91418	0.18031	2	1.9787	1.6338
m00257r	10,11-dihydro-LTB4	0.91264	0.18072	4	1.6957	1.5669
m01430c	ceramide pool	0.91257	0.18074	15	1.3766	1.5834
m01813c	fatty acid-LD-TG1 pool	0.90995	0.18143	6	1.5733	1.4485
m01259c	acetylcarnosine	0.90966	0.1815	3	1.7949	1.2208
m01423c	carnosine	0.90966	0.1815	3	1.7949	1.2208
m00859c	3-oxo-dihomo-gamma-linolenoyl-CoA	0.90487	0.18277	2	1.9691	0.75831
m02759c	PPi	0.90369	0.18308	206	1.1253	1.3404
m02807c	pseudouridine-5-phosphate	0.90224	0.18347	1	2.3468	0
m02541c	N-acetylmuramate	0.89968	0.18414	1	2.3431	0
m02542c	N-acetylmuramoyl-ala	0.89968	0.18414	1	2.3431	0
m01871g	G00031	0.89924	0.18426	2	1.9633	2.2629
m02347g	lc4Cer	0.89736	0.18476	4	1.6845	2.4019
m00635c	2-arachidonoylglycerol	0.89671	0.18494	5	1.6206	1.8144
m00168c	(R)-S-lactoylglutathione	0.89488	0.18543	3	1.7824	0.01297
m00039m	(2E)-decenoyl-CoA	0.88315	0.18858	2	1.9466	1.6888
m00040m	(2E)-docosenoyl-CoA	0.88315	0.18858	2	1.9466	1.6888
m00042m	(2E)-dodecenoyl-CoA	0.88315	0.18858	2	1.9466	1.6888
m00043m	(2E)-eicosenoyl-CoA	0.88315	0.18858	2	1.9466	1.6888
m00044m	(2E)-heneicosenoyl-CoA	0.88315	0.18858	2	1.9466	1.6888
m00046m	(2E)-heptadecenoyl-CoA	0.88315	0.18858	2	1.9466	1.6888
m00048m	(2E)-heptenoyl-CoA	0.88315	0.18858	2	1.9466	1.6888
m00051m	(2E)-hexadecenoyl-CoA	0.88315	0.18858	2	1.9466	1.6888
m00054m	(2E)-nonadecenoyl-CoA	0.88315	0.18858	2	1.9466	1.6888
m00056m	(2E)-nonenoyl-CoA	0.88315	0.18858	2	1.9466	1.6888
m00057m	(2E)-octadecenoyl-CoA	0.88315	0.18858	2	1.9466	1.6888
m00059m	(2E)-octenoyl-CoA	0.88315	0.18858	2	1.9466	1.6888
m00061m	(2E)-pentadecenoyl-CoA	0.88315	0.18858	2	1.9466	1.6888
m00066m	(2E)-tetradecenoyl-CoA	0.88315	0.18858	2	1.9466	1.6888
m00069m	(2E)-tridecenoyl-CoA	0.88315	0.18858	2	1.9466	1.6888
m00071m	(2E)-undecenoyl-CoA	0.88315	0.18858	2	1.9466	1.6888
m00073m	(2E,6Z,9Z,12Z)-octadecatetraenoyl-CoA	0.88315	0.18858	2	1.9466	1.6888
m03009m	trans,cis,cis-2,7,10-hexadecatrienoyl-CoA	0.88315	0.18858	2	1.9466	1.6888
m03010m	trans,cis,cis-2,9,12-octadecatrienoyl-CoA	0.88315	0.18858	2	1.9466	1.6888
m03012m	trans,cis-2,11-eicosadienoyl-CoA	0.88315	0.18858	2	1.9466	1.6888
m03013m	trans,cis-2,13-docosadienoyl-CoA	0.88315	0.18858	2	1.9466	1.6888
m03014m	trans,cis-2,13-eicosadienoyl-CoA	0.88315	0.18858	2	1.9466	1.6888
m03019m	trans,cis-hexadeca-2,7-dienoyl-CoA	0.88315	0.18858	2	1.9466	1.6888
m03020m	trans,cis-hexadeca-2,9-dienoyl-CoA	0.88315	0.18858	2	1.9466	1.6888
m03022m	trans,cis-myristo-2,5-dienoyl-CoA	0.88315	0.18858	2	1.9466	1.6888
m03023m	trans,cis-myristo-2,7-dienoyl-CoA	0.88315	0.18858	2	1.9466	1.6888
m03024m	trans,cis-octadeca-2,11-dienoyl-CoA	0.88315	0.18858	2	1.9466	1.6888
m03025m	trans,cis-octadeca-2,9-dienoyl-CoA	0.88315	0.18858	2	1.9466	1.6888
m03029m	trans-2-cis,cis,cis-8,11,14-eicosatetraenoyl-CoA	0.88315	0.18858	2	1.9466	1.6888
m03030m	trans-2-cis,cis-5,8-tetradecatrienoyl-CoA	0.88315	0.18858	2	1.9466	1.6888
m02980c	THF	0.87796	0.18998	6	1.5542	1.5534
m01428c	CDP-ethanolamine	0.87783	0.19002	2	1.9411	0.47555
m02125c	histidine	0.86926	0.19235	7	1.5112	1.9839
m02455c	mannose-6-phosphate	0.86712	0.19294	4	1.6624	1.257
m02578c	NH3	0.86635	0.19315	21	1.3104	1.8282
m02517c	N6,N6,N6-trimethyl-L-lysine	0.85648	0.19587	4	1.6547	2.7293
m02961c	taurine	0.85645	0.19587	3	1.7501	0.30496
m02696c	PEP	0.85608	0.19598	3	1.7498	1.3694
m00512c	1-alkenyl-2-acylglycerol	0.85474	0.19635	1	2.2774	0
m00515c	1-alkyl-2-acylglycerophosphoethanolamine	0.85474	0.19635	1	2.2774	0
m02697c	PE-PS-LD pool	0.85474	0.19635	1	2.2774	0
m02133c	homocysteine	0.84569	0.19886	3	1.7411	1.1309
m02890c	selenohomocysteine	0.84569	0.19886	3	1.7411	1.1309
m02377c	L-glutamyl-tRNA(glu)	0.84557	0.1989	8	1.4731	1.7935
m03069c	tRNA(glu)	0.84557	0.1989	8	1.4731	1.7935
m02655c	O-phospho-L-homoserine	0.84073	0.20025	1	2.2569	0
m01921g	Gal-Xyl-L-Ser-[protein]	0.83977	0.20052	2	1.9018	1.0245
m00503c	1-acylglycerol-chylomicron pool	0.83612	0.20154	1	2.2502	0
m00510c	1-acylglycerol-VLDL pool	0.83612	0.20154	1	2.2502	0
m01570s	chylomicron	0.83612	0.20154	1	2.2502	0
m02956s	TAG-chylomicron pool	0.83612	0.20154	1	2.2502	0
m02959s	TAG-VLDL pool	0.83612	0.20154	1	2.2502	0
m03147s	VLDL	0.83612	0.20154	1	2.2502	0
m02734c	phosphatidylinositol-3,4,5-trisphosphate	0.83443	0.20202	24	1.2824	1.04
m00408c	17alpha-hydroxypregnenolone	0.83367	0.20223	2	1.8955	0.11652
m00218c	[protein]-tyrosine-phosphate	0.83282	0.20247	70	1.1787	1.531
m03084c	tRNA-guanine	0.83181	0.20276	6	1.5267	2.0281
m01252c	acetate	0.82513	0.20465	18	1.3186	1.4122
m03114g	UMP	0.8244	0.20486	5	1.5735	0.90131
m00237c	1,2-diacylglycerol-LD-PI pool	0.82284	0.2053	12	1.3802	1.6281
m00026m	(18E)-20-oxo-20-CoA-LTB4	0.81914	0.20635	2	1.8805	1.7823
m01037m	5(S),12(R)-dihydroxy-eicosa-2,8-trans-6,14-cis-tetraenoyl-CoA	0.81914	0.20635	2	1.8805	1.7823
m01119m	5-oxo-12(R)-hydroxy-eicosa-(2E,8E,10E,14Z)-tetraenoyl-CoA	0.81914	0.20635	2	1.8805	1.7823
m01121m	5-oxo-12(S)-hydroxy-eicosa-(2E,8E,10E,14Z)-tetraenoyl-CoA	0.81914	0.20635	2	1.8805	1.7823
m00200c	[protein]-L-cysteine	0.8151	0.20751	2	1.8763	0.82206
m02408c	L-methionyl-tRNA(met)	0.81265	0.20821	7	1.48	1.8406
m03075c	tRNA(met)	0.81265	0.20821	7	1.48	1.8406
m02843c	ribose	0.81254	0.20824	3	1.7133	1.7616
m01145m	6(R)-hydroxy-tetradeca-(2E,8Z)-dienoate	0.79851	0.21229	3	1.7015	1.2467
m01148m	6(S)-hydroxy-tetradeca-(2E,8Z)-dienoate	0.79851	0.21229	3	1.7015	1.2467
m01200m	8(R)-hydroxy-hexadeca-(2E,6E,10Z)-trienoate	0.79851	0.21229	3	1.7015	1.2467
m01205m	8(S)-hydroxy-hexadeca-(2E,6E,10Z)-trienoate	0.79851	0.21229	3	1.7015	1.2467
m02759n	PPi	0.79849	0.21229	6	1.5068	0.85945
m00103c	(5Z,8Z,11Z,14Z,17Z)-eicosapentaenoyl-CoA	0.79764	0.21254	13	1.3575	1.379
m00106c	(6Z,9Z)-octadecadienoyl-CoA	0.79764	0.21254	13	1.3575	1.379
m00108c	(6Z,9Z,12Z,15Z)-octadecatetraenoyl-CoA	0.79764	0.21254	13	1.3575	1.379
m01934c	gamma-linolenoyl-CoA	0.79764	0.21254	13	1.3575	1.379
m02390c	linolenoyl-CoA	0.79764	0.21254	13	1.3575	1.379
m00670m	2-oxoadipate	0.79504	0.21329	7	1.4703	1.6274
m03107c	UDP-galactose	0.79249	0.21404	23	1.2752	1.1458
m02443p	malonyl-carnitin	0.79015	0.21472	1	2.183	0
m02444p	malonyl-CoA	0.79015	0.21472	1	2.183	0
m02644c	octanoyl-CoA	0.79015	0.21472	1	2.183	0
m01849c	fuc-3-isoLM1	0.78928	0.21498	1	2.1817	0
m01850c	fucacgalfucgalacglcgalgluside heparan sulfate	0.78928	0.21498	1	2.1817	0
m01850g	fucacgalfucgalacglcgalgluside heparan sulfate	0.78928	0.21498	1	2.1817	0
m01859g	fucgalfucgalacglcgalgluside heparan sulfate	0.78928	0.21498	1	2.1817	0
m01860c	fuc-Lc4Cer	0.78928	0.21498	1	2.1817	0
m01874c	G00040	0.78928	0.21498	1	2.1817	0
m01882c	G00081	0.78928	0.21498	1	2.1817	0
m01883c	G00082	0.78928	0.21498	1	2.1817	0
m01885c	G00084	0.78928	0.21498	1	2.1817	0
m01886c	G00085	0.78928	0.21498	1	2.1817	0
m01887c	G00086	0.78928	0.21498	1	2.1817	0
m01999g	glycolipid	0.78928	0.21498	1	2.1817	0
m02164c	III3Fuc-nLc6Cer	0.78928	0.21498	1	2.1817	0
m02194c	IV2Fuc,III4Fuc-Lc4Cer	0.78928	0.21498	1	2.1817	0
m02198g	IV3Neu5Ac,III4Fuc-Lc4Cer	0.78928	0.21498	1	2.1817	0
m03090c	type I A glycolipid	0.78928	0.21498	1	2.1817	0
m03090g	type I A glycolipid	0.78928	0.21498	1	2.1817	0
m03091g	type I B glycolipid	0.78928	0.21498	1	2.1817	0
m03132c	V3Fuc,III3Fuc-nLc6Cer	0.78928	0.21498	1	2.1817	0
m03133c	V3Fuc-nLc6Cer	0.78928	0.21498	1	2.1817	0
m02543l	N-acetylneuraminate	0.78739	0.21553	4	1.6042	1.9839
m01285c	ADP	0.78346	0.21668	304	1.0985	1.4408
m01959c	globoside	0.77007	0.22063	3	1.6776	1.6198
m01959l	globoside	0.77007	0.22063	3	1.6776	1.6198
m01960c	globotriaosylceramide	0.77007	0.22063	3	1.6776	1.6198
m01960l	globotriaosylceramide	0.77007	0.22063	3	1.6776	1.6198
m01845c	fructose-6-phosphate	0.76639	0.22172	8	1.4321	0.98227
m03114r	UMP	0.76606	0.22182	7	1.4543	0.8503
m01442s	chloride	0.75952	0.22377	8	1.4286	0.76639
m01930c	gamma-L-glutamyl-L-alanine	0.75888	0.22396	3	1.6682	2.0051
m02409c	L-octanoylcarnitine	0.75374	0.2255	2	1.813	0.52336
m02635c	O-butanoylcarnitine	0.75374	0.2255	2	1.813	0.52336
m02657c	O-propanoylcarnitine	0.75374	0.2255	2	1.813	0.52336
m00233c	1,2-diacylglycerol-bile-PC pool	0.74527	0.22805	4	1.5735	2.0915
m00534c	1-lyso-2-arachidonoyl-phosphatidate	0.74527	0.22805	4	1.5735	2.0915
m00628c	2-acyl-1-alkyl-sn-glycero-3-phosphate	0.74527	0.22805	4	1.5735	2.0915
m01431c	ceramide-1P pool	0.74527	0.22805	4	1.5735	2.0915
m02348p	L-carnitine	0.74469	0.22823	4	1.5731	1.7068
m02171s	inositol	0.74259	0.22887	1	2.1135	0
m02832c	retinal	0.73242	0.23196	8	1.4145	1.9147
m00551c	1-phosphatidyl-1D-myo-inositol-3,4-bisphosphate	0.73006	0.23268	24	1.2513	1.2232
m00524c	1D-myo-inositol-1,3,4-trisphosphate	0.72959	0.23282	1	2.0945	0
m01653l	de-Fuc, GlcNAc removed PA6 (wo peptide linkage)	0.72111	0.23542	4	1.5558	2.0537
m00526c	1D-myo-inositol-1,4-bisphosphate	0.71152	0.23838	6	1.455	1.7411
m00206c	[protein]-L-tyrosine	0.71048	0.2387	71	1.1558	1.5322
m02040g	H2O	0.70993	0.23887	23	1.25	1.173
m02131c	HMG-CoA	0.70897	0.23917	2	1.7667	0.16303
m02131p	HMG-CoA	0.70897	0.23917	2	1.7667	0.16303
m02320c	L-1-pyrroline-3-hydroxy-5-carboxylate	0.70563	0.24021	3	1.6234	1.8708
m02770m	proline	0.70563	0.24021	3	1.6234	1.8708
m03037c	trans-4-hydroxy-L-proline	0.70563	0.24021	3	1.6234	1.8708
m03037m	trans-4-hydroxy-L-proline	0.70563	0.24021	3	1.6234	1.8708
m03195c	Mycophenolic acid O-acyl-glucuronide	0.70445	0.24058	1	2.0578	0
m03196c	Mycophenolate	0.70445	0.24058	1	2.0578	0
m00564p	2(S)-pristanal	0.70351	0.24087	2	1.7611	0.9596
m00655p	2-hydroxyphytanoyl-CoA	0.70351	0.24087	2	1.7611	0.9596
m00744g	3,8-LD1	0.70349	0.24087	1	2.0564	0
m01945c	GD1c	0.70349	0.24087	1	2.0564	0
m01945g	GD1c	0.70349	0.24087	1	2.0564	0
m02019g	GP1calpha	0.70349	0.24087	1	2.0564	0
m02023g	GQ1b	0.70349	0.24087	1	2.0564	0
m02025g	GQ1c	0.70349	0.24087	1	2.0564	0
m02028c	GT1a	0.70349	0.24087	1	2.0564	0
m02028g	GT1a	0.70349	0.24087	1	2.0564	0
m02904g	sialyl-3-paragloboside	0.70349	0.24087	1	2.0564	0
m01127c	5-oxoproline	0.70127	0.24157	2	1.7588	0.90435
m00235c	1,2-diacylglycerol-LD-PC pool	0.70065	0.24176	7	1.4182	1.5528
m00239c	1,2-diacylglycerol-LD-SM pool	0.70065	0.24176	7	1.4182	1.5528
m02497c	N-(omega)-hydroxyarginine	0.6996	0.24209	2	1.757	0.01788
m02609c	NO	0.6996	0.24209	2	1.757	0.01788
m01424s	CDP	0.69826	0.24251	1	2.0488	0
m01623s	CTP	0.69826	0.24251	1	2.0488	0
m02193s	ITP	0.69826	0.24251	1	2.0488	0
m03130s	UTP	0.69826	0.24251	1	2.0488	0
m02845c	ribose-5-phosphate	0.68849	0.24557	7	1.4115	1.5471
m00243c	1,2-dihydronaphthalene-1,2-diol	0.68608	0.24633	1	2.031	0
m01757c	D-xylonolactone	0.68608	0.24633	1	2.031	0
m01758c	D-xylose	0.68608	0.24633	1	2.031	0
m02557c	naphthalene-1,2-diol	0.68608	0.24633	1	2.031	0
m00037p	(24R,25R)3alpha,7alpha,24-trihydroxy-5beta-cholestanoyl-CoA	0.67484	0.24989	1	2.0145	0
m00076p	(2R,6R,10R)-trimethyl-hendecanoyl-CoA	0.67484	0.24989	1	2.0145	0
m00562m	2(R),6-dimethyl-heptanoyl-CoA	0.67484	0.24989	1	2.0145	0
m00563m	2(S),6-dimethyl-heptanoyl-CoA	0.67484	0.24989	1	2.0145	0
m00614p	25(R)DHCA-CoA	0.67484	0.24989	1	2.0145	0
m00615p	25(R)TetraHCA-CoA	0.67484	0.24989	1	2.0145	0
m00616m	25(R)THCA-CoA	0.67484	0.24989	1	2.0145	0
m00616p	25(R)THCA-CoA	0.67484	0.24989	1	2.0145	0
m00617p	25(S)DHCA-CoA	0.67484	0.24989	1	2.0145	0
m00743p	3,7,24THCA-CoA	0.67484	0.24989	1	2.0145	0
m01622m	crotonyl-CoA	0.6694	0.25162	7	1.401	1.4465
m01948s	GDP	0.66894	0.25177	14	1.2944	1.0606
m02157c	hypotaurine	0.66745	0.25224	4	1.5167	0.52922
m01045c	5,10-methylene-THF	0.66686	0.25243	2	1.7232	0.77642
m02350c	L-cysteate	0.66379	0.25341	5	1.4689	0.46696
m01132c	5-phosphoribosylformylglycinamidine	0.66288	0.2537	1	1.997	0
m02575c	N-formyl-GAR	0.66288	0.2537	1	1.997	0
m01833s	formate	0.66245	0.25384	4	1.513	1.5105
m01789c	estrone 3-sulfate	0.65386	0.2566	2	1.7098	0.37922
m00552c	1-phosphatidyl-1D-myo-inositol-3-phosphate	0.65206	0.25718	26	1.2195	1.2597
m00407c	17alpha-hydroxypregnenolone sulfate	0.64979	0.25792	1	1.9779	0
m01071c	5alpha-dihydrotestosterone-sulfate	0.64979	0.25792	1	1.9779	0
m01337c	androsterone sulfate	0.64979	0.25792	1	1.9779	0
m01338c	androsterone	0.64979	0.25792	1	1.9779	0
m01450r	cholesterol	0.64979	0.25792	1	1.9779	0
m01512c	cholesterol-sulfate	0.64979	0.25792	1	1.9779	0
m01512r	cholesterol-sulfate	0.64979	0.25792	1	1.9779	0
m01659c	dehydroepiandrosterone sulfate	0.64979	0.25792	1	1.9779	0
m01659r	dehydroepiandrosterone sulfate	0.64979	0.25792	1	1.9779	0
m01660c	dehydroepiandrosterone	0.64979	0.25792	1	1.9779	0
m01660r	dehydroepiandrosterone	0.64979	0.25792	1	1.9779	0
m01789r	estrone 3-sulfate	0.64979	0.25792	1	1.9779	0
m02000c	glycolithocholate	0.64979	0.25792	1	1.9779	0
m02762c	pregnenolone sulfate	0.64979	0.25792	1	1.9779	0
m02762r	pregnenolone sulfate	0.64979	0.25792	1	1.9779	0
m02763c	pregnenolone	0.64979	0.25792	1	1.9779	0
m02763r	pregnenolone	0.64979	0.25792	1	1.9779	0
m02946r	sulfate	0.64979	0.25792	1	1.9779	0
m02950c	sulfochenodeoxycholate	0.64979	0.25792	1	1.9779	0
m02951c	sulfoglycolithocholate	0.64979	0.25792	1	1.9779	0
m02026c	GSH	0.64842	0.25836	38	1.1885	1.4028
m00093c	(4Z,7Z,10Z,13Z,16Z)-docosapentaenoyl-CoA	0.64692	0.25884	8	1.3703	1.5248
m00095c	(4Z,7Z,10Z,13Z,16Z,19Z)-docosahexaenoyl-CoA	0.64692	0.25884	8	1.3703	1.5248
m02345c	lauroyl-CoA	0.64692	0.25884	8	1.3703	1.5248
m02689c	pentadecanoyl-CoA	0.64692	0.25884	8	1.3703	1.5248
m03050c	tridecanoyl-CoA	0.64692	0.25884	8	1.3703	1.5248
m02347c	lc4Cer	0.64537	0.25934	6	1.4155	1.9066
m00677c	2-trans,6-trans-farnesal	0.64461	0.25959	1	1.9704	0
m01805c	farnesylcysteine	0.64461	0.25959	1	1.9704	0
m01515g	chondroitin sulfate A (GalNAc4S-GlcA) and B (IdoA2S-GalNAc4S), precursor 2	0.64211	0.2604	1	1.9667	0
m01516g	chondroitin sulfate A (GalNAc4S-GlcA) and B (IdoA2S-GalNAc4S), precursor 3	0.64211	0.2604	1	1.9667	0
m01518g	chondroitin sulfate A (GalNAc4S-GlcA), B (IdoA2S-GalNAc4S), and E (GalNAc4,6diS-GlcA), precursor 1	0.64211	0.2604	1	1.9667	0
m01540g	chondroitin sulfate C (GalNAc6S-GlcA), precursor 2	0.64211	0.2604	1	1.9667	0
m01542g	chondroitin sulfate D (GlcNAc6S-GlcA2S) precursor 2	0.64211	0.2604	1	1.9667	0
m01551g	chondroitin sulfate D (GlcNAc6S-GlcA2S), precursor 3	0.64211	0.2604	1	1.9667	0
m01563g	chondroitin sulfate E (GalNAc4,6diS-GlcA), precursor 2	0.64211	0.2604	1	1.9667	0
m01564g	chondroitin sulfate E (GalNAc4,6diS-GlcA), precursor 3	0.64211	0.2604	1	1.9667	0
m01673m	deoxyuridine	0.63926	0.26133	1	1.9625	0
m03114m	UMP	0.63926	0.26133	1	1.9625	0
m03123m	uridine	0.63926	0.26133	1	1.9625	0
m00669c	2-oxo-3-methylvalerate	0.63624	0.26231	1	1.9581	0
m00824c	3-methyl-2-oxobutyrate	0.63624	0.26231	1	1.9581	0
m00663m	2-methylbutyryl-CoA	0.63435	0.26293	4	1.4925	1.9123
m02180m	isobutyryl-CoA	0.63435	0.26293	4	1.4925	1.9123
m02034s	GTP	0.63204	0.26368	13	1.2904	1.1038
m01527l	chondroitin sulfate B - dermatan sulfate (IdoA2S-GalNAc4S), degradation product 2	0.63073	0.26411	4	1.4898	1.5489
m01100m	5-formyl-THF	0.63045	0.2642	1	1.9497	0
m01366c	argininosuccinate	0.6249	0.26602	2	1.6798	1.8052
m00920m	3-sulfopyruvate	0.6243	0.26622	2	1.6792	1.199
m00556c	1-piperideine-6-carboxylate	0.62402	0.26631	1	1.9403	0
m02658s	ornithine	0.62307	0.26662	3	1.5541	3.2514
m02833c	retinoate	0.62072	0.26739	8	1.3567	2.0215
m02958c	TAG-LD pool	0.61717	0.26856	10	1.3168	1.3798
m01131c	5-phosphoribosylamine	0.61668	0.26872	1	1.9295	0
m01451c	cholesterol-ester pool	0.61619	0.26889	5	1.4379	1.5764
m02392c	lipid droplet	0.61619	0.26889	5	1.4379	1.5764
m01947g	GD3	0.61258	0.27008	2	1.6671	0.55051
m02033g	GT3	0.61258	0.27008	2	1.6671	0.55051
m01732r	dolichyl-diphosphate	0.61039	0.2708	5	1.4341	2.6273
m01810c	fatty acid-LD-PI pool	0.60484	0.27264	4	1.4709	0.80164
m01811c	fatty acid-LD-PS pool	0.60484	0.27264	4	1.4709	0.80164
m01812c	fatty acid-LD-SM pool	0.60484	0.27264	4	1.4709	0.80164
m00531c	1D-myo-inositol-bisdiphosphate-tetrakisphosphate	0.60417	0.27286	3	1.5382	0.67222
m00531n	1D-myo-inositol-bisdiphosphate-tetrakisphosphate	0.60417	0.27286	3	1.5382	0.67222
m01133n	5-pp-inspP5	0.60417	0.27286	3	1.5382	0.67222
m02492n	myo-inositol-hexakisphosphate	0.60417	0.27286	3	1.5382	0.67222
m00110c	(6Z,9Z,12Z,15Z,18Z)-tetracosapentaenoyl-CoA	0.59237	0.2768	9	1.3183	1.4348
m01972r	glucosylceramide pool	0.59189	0.27696	2	1.6458	0.020549
m02341c	L-asparaginyl-tRNA(asn)	0.58925	0.27785	7	1.3568	1.7771
m03065c	tRNA(asn)	0.58925	0.27785	7	1.3568	1.7771
m03186c	Paraoxon	0.5869	0.27864	1	1.886	0
m03187c	Diethylphosphoric acid	0.5869	0.27864	1	1.886	0
m03188c	Parathion	0.5869	0.27864	1	1.886	0
m03194c	Diethylthiophosphoric acid	0.5869	0.27864	1	1.886	0
m00167c	(R)-mevalonate	0.58414	0.27956	1	1.882	0
m00167p	(R)-mevalonate	0.58414	0.27956	1	1.882	0
m01986c	glycine	0.5789	0.28133	19	1.2268	1.3891
m01968r	glucose-6-phosphate	0.57815	0.28158	3	1.5163	0.1136
m01592n	CMP-N-acetylneuraminate	0.57418	0.28292	2	1.6275	0.67494
m02002c	glycoprotein-N-acetyl-D-glucosaminyl-phospho-D-mannose	0.57002	0.28433	1	1.8614	0
m02003c	glycoprotein-phospho-D-mannose	0.57002	0.28433	1	1.8614	0
m03106r	UDP	0.56719	0.28529	10	1.2937	0.93763
m02652p	omega-COOH-tetranor-LTE3-CoA	0.56325	0.28663	2	1.6162	1.4084
m00559c	1-pyrroline-5-carboxylate	0.56102	0.28739	4	1.4389	1.5714
m00559m	1-pyrroline-5-carboxylate	0.56102	0.28739	4	1.4389	1.5714
m02320m	L-1-pyrroline-3-hydroxy-5-carboxylate	0.56102	0.28739	4	1.4389	1.5714
m01532g	chondroitin sulfate C (GalNAc6S-GlcA) and D (GlcNAc6S-GlcA2S), precursor 1	0.55979	0.28781	2	1.6126	0.50079
m01541g	chondroitin sulfate C (GalNAc6S-GlcA), precursor 3	0.55979	0.28781	2	1.6126	0.50079
m01552g	chondroitin sulfate D (GlcNAc6S-GlcA2S), precursor 4	0.55979	0.28781	2	1.6126	0.50079
m01565g	chondroitin sulfate E (GalNAc4,6diS-GlcA), precursor 4	0.55979	0.28781	2	1.6126	0.50079
m02322m	L-2-aminoadipate	0.55771	0.28852	2	1.6104	1.7624
m00036p	(24R,25R)3alpha,7alpha,12alpha,24-tetrahydroxy-5beta-cholestanoyl-CoA	0.55739	0.28863	2	1.6101	0.57194
m00169c	(S)-2-aminobutanoate	0.55042	0.29101	2	1.6029	1.1247
m01928c	gamma-glutamylglutathione	0.55042	0.29101	2	1.6029	1.1247
m01931c	gamma-L-glutamyl-L-alpha-aminobutyrate	0.55042	0.29101	2	1.6029	1.1247
m01371g	ATP	0.54874	0.29159	8	1.3195	0.85802
m02161s	IDP	0.54681	0.29226	5	1.3927	0.80905
m02167s	IMP	0.54681	0.29226	5	1.3927	0.80905
m03106s	UDP	0.54681	0.29226	5	1.3927	0.80905
m00140r	(alpha-D-Glucosyl)3-(alpha-D-mannosyl)8-beta-D-mannosyl-diacetylchitobiosyl-L-asparagine (protein)	0.54267	0.29368	5	1.39	2.6754
m01511c	cholesterol-STAR	0.5384	0.29515	1	1.8152	0
m02935c	STAR	0.5384	0.29515	1	1.8152	0
m01974c	glutamate	0.53766	0.29541	41	1.1549	1.4886
m00405c	17alpha,20alpha-dihydroxycholesterol	0.53702	0.29563	1	1.8131	0
m00579c	20alpha,22beta dihydroxycholesterol	0.53702	0.29563	1	1.8131	0
m00579m	20alpha,22beta dihydroxycholesterol	0.53702	0.29563	1	1.8131	0
m00592c	20-hydroxycholesterol	0.53702	0.29563	1	1.8131	0
m02182c	isocaproic-aldehyde	0.53702	0.29563	1	1.8131	0
m02182m	isocaproic-aldehyde	0.53702	0.29563	1	1.8131	0
m02663c	oxidized adrenal ferredoxin	0.53702	0.29563	1	1.8131	0
m02763m	pregnenolone	0.53702	0.29563	1	1.8131	0
m02827c	reduced adrenal ferredoxin	0.53702	0.29563	1	1.8131	0
m00247c	1,3-bisphospho-D-glycerate	0.53656	0.29578	7	1.3277	1.3425
m01335c	anandamide	0.5344	0.29653	1	1.8093	0
m02610c	noladin-ether	0.5344	0.29653	1	1.8093	0
m02328g	LacCer pool	0.52855	0.29856	3	1.4747	0.19146
m02383c	L-iditol	0.52832	0.29864	1	1.8004	0
m02417c	L-sorbose	0.52832	0.29864	1	1.8004	0
m01976m	glutamyl-5-phosphate	0.52765	0.29887	1	1.7994	0
m02535m	N-acetyl-L-glutamate 5-semialdehyde	0.52765	0.29887	1	1.7994	0
m02537m	N-acetyl-L-glutamate-5-phosphate	0.52765	0.29887	1	1.7994	0
m02914c	sn-glycerol-3-phosphate	0.52527	0.2997	6	1.3439	2.2546
m01941c	GD1a	0.52386	0.30019	8	1.3066	1.7165
m01371s	ATP	0.51726	0.30249	6	1.3391	0.73544
m00219c	[pyruvate dehydrogenase (acetyl transferring)]	0.51359	0.30377	4	1.4043	1.9066
m00220c	[pyruvate dehydrogenase (acetyl transferring)]-phosphate	0.51359	0.30377	4	1.4043	1.9066
m02808c	PS-LD pool	0.51214	0.30428	8	1.3005	1.3707
m00007c	(11Z)-eicosenoyl-CoA	0.51111	0.30464	11	1.2575	1.5288
m00009c	(11Z,14Z)-eicosadienoyl-CoA	0.51111	0.30464	11	1.2575	1.5288
m00012c	(11Z,14Z,17Z)-eicosatrienoyl-CoA	0.51111	0.30464	11	1.2575	1.5288
m00016c	(13Z)-docosenoyl-CoA	0.51111	0.30464	11	1.2575	1.5288
m00121c	(7Z,10Z,13Z,16Z,19Z)-docosapentaenoyl-CoA	0.51111	0.30464	11	1.2575	1.5288
m00262c	10,13,16,19-docosatetraenoyl-CoA	0.51111	0.30464	11	1.2575	1.5288
m01236c	9-eicosenoyl-CoA	0.51111	0.30464	11	1.2575	1.5288
m01725c	docosanoyl-CoA	0.51111	0.30464	11	1.2575	1.5288
m01773c	eicosanoyl-CoA	0.51111	0.30464	11	1.2575	1.5288
m02052c	heneicosanoyl-CoA	0.51111	0.30464	11	1.2575	1.5288
m02612c	nonadecanoyl-CoA	0.51111	0.30464	11	1.2575	1.5288
m00913c	3-phospho-D-glycerate	0.51102	0.30467	7	1.3136	1.3421
m01285s	ADP	0.50891	0.30541	2	1.56	0.69117
m00157c	(R)-3-hydroxybutanoate	0.50787	0.30577	3	1.4573	1.845
m00157s	(R)-3-hydroxybutanoate	0.50787	0.30577	3	1.4573	1.845
m00648s	2-hydroxybutyrate	0.50787	0.30577	3	1.4573	1.845
m00671m	2-oxobutyrate	0.50787	0.30577	3	1.4573	1.845
m01253s	acetoacetate	0.50787	0.30577	3	1.4573	1.845
m01256s	acetone	0.50787	0.30577	3	1.4573	1.845
m01716s	D-lactate	0.50787	0.30577	3	1.4573	1.845
m02772s	propanoate	0.50787	0.30577	3	1.4573	1.845
m02819p	pyruvate	0.50787	0.30577	3	1.4573	1.845
m02819s	pyruvate	0.50787	0.30577	3	1.4573	1.845
m02833s	retinoate	0.50787	0.30577	3	1.4573	1.845
m00168m	(R)-S-lactoylglutathione	0.50774	0.30582	1	1.7704	0
m01716m	D-lactate	0.50774	0.30582	1	1.7704	0
m02039r	H+	0.50598	0.30643	29	1.1695	1.7752
m01838c	formyl-L-methionyl-peptide	0.50433	0.30701	1	1.7654	0
m02472c	methionyl-peptide	0.50433	0.30701	1	1.7654	0
m02507g	n2m2masn	0.50397	0.30714	2	1.5549	0.19014
m01275c	acyl-CoA-LD-SM pool	0.5031	0.30745	7	1.3092	2.5179
m02634m	O-acetylcarnitine	0.50298	0.30749	2	1.5539	0.157
m02635m	O-butanoylcarnitine	0.50298	0.30749	2	1.5539	0.157
m02657m	O-propanoylcarnitine	0.50298	0.30749	2	1.5539	0.157
m00644c	2-hydroxy-3-methoxy-17beta-estradiol	0.5003	0.30843	1	1.7595	0
m00645c	2-hydroxy-3-methoxyestrone	0.5003	0.30843	1	1.7595	0
m00650c	2-hydroxyestrone	0.5003	0.30843	1	1.7595	0
m00650r	2-hydroxyestrone	0.5003	0.30843	1	1.7595	0
m00659c	2-methoxyestradiol-17beta	0.5003	0.30843	1	1.7595	0
m00660c	2-methoxyestrone	0.5003	0.30843	1	1.7595	0
m00660r	2-methoxyestrone	0.5003	0.30843	1	1.7595	0
m00730c	3,4-dihydroxyphenylethyleneglycol	0.5003	0.30843	1	1.7595	0
m00819c	3-methoxy-4-hydroxyphenylethyleneglycol	0.5003	0.30843	1	1.7595	0
m00821c	3-methoxytyramine	0.5003	0.30843	1	1.7595	0
m00830c	3-O-methyldopa	0.5003	0.30843	1	1.7595	0
m00986c	4-hydroxy-17beta-estradiol	0.5003	0.30843	1	1.7595	0
m01000c	4-hydroxyestrone	0.5003	0.30843	1	1.7595	0
m01011c	4-methoxy-17beta-estradiol	0.5003	0.30843	1	1.7595	0
m01012c	4-methoxyestrone	0.5003	0.30843	1	1.7595	0
m01110c	5-hydroxytryptophol	0.5003	0.30843	1	1.7595	0
m01113c	5-methoxytryptophol	0.5003	0.30843	1	1.7595	0
m02123c	hippurate	0.5003	0.30843	1	1.7595	0
m02407c	L-metanephrine	0.5003	0.30843	1	1.7595	0
m02478c	methyl-indole-3-acetate	0.5003	0.30843	1	1.7595	0
m02603c	N-methylsalsolinol	0.5003	0.30843	1	1.7595	0
m02622c	normetanephrine	0.5003	0.30843	1	1.7595	0
m02654c	O-methylhippurate	0.5003	0.30843	1	1.7595	0
m02871r	SAH	0.5003	0.30843	1	1.7595	0
m02873c	salsoline	0.5003	0.30843	1	1.7595	0
m02874c	salsoline-1-carboxylate	0.5003	0.30843	1	1.7595	0
m02876c	salsolinol-1-carboxylate	0.5003	0.30843	1	1.7595	0
m02877r	SAM	0.5003	0.30843	1	1.7595	0
m02421c	L-tyrosyl-tRNA(tyr)	0.49477	0.31038	8	1.2915	1.636
m03081c	tRNA(tyr)	0.49477	0.31038	8	1.2915	1.636
m02988c	thiol	0.49451	0.31047	27	1.1716	1.5452
m03104c	ubiquitin C terminal thiolester	0.49451	0.31047	27	1.1716	1.5452
m02819m	pyruvate	0.48868	0.31254	10	1.2575	1.4549
m01821m	Fe2+	0.48748	0.31296	3	1.4402	0.97841
m00101c	(5Z,8Z,11Z)-eicosatrienoyl-CoA	0.48576	0.31357	11	1.2464	1.4615
m02759m	PPi	0.48446	0.31403	22	1.1846	1.4823
m02042c	H2S	0.48271	0.31465	1	1.7338	0
m02349c	L-cystathionine	0.48271	0.31465	1	1.7338	0
m02469c	methaneselenol	0.48271	0.31465	1	1.7338	0
m02888c	selenocystathionine	0.48271	0.31465	1	1.7338	0
m02889c	selenocysteine	0.48271	0.31465	1	1.7338	0
m00116c	(7Z)-octadecenoyl-CoA	0.48156	0.31506	11	1.2445	1.551
m01586c	cis-vaccenoyl-CoA	0.48156	0.31506	11	1.2445	1.551
m02101c	heptadecanoyl-CoA	0.48156	0.31506	11	1.2445	1.551
m00720c	3,3-diiodo-L-thyronine	0.48132	0.31515	12	1.2359	1.2314
m00721c	3,3-diiodo-L-thyronine-4-O-sulfate	0.48132	0.31515	12	1.2359	1.2314
m02439c	malate	0.48103	0.31525	5	1.3499	1.6561
m03107g	UDP-galactose	0.48065	0.31538	21	1.1874	1.1631
m02674c	palmitate	0.48009	0.31558	13	1.2289	1.3513
m02699c	peptide-2-(3-carboxy-3-aminopropyl)-L-histidine	0.47238	0.31833	1	1.7187	0
m02700c	peptide-2-[3-carboxy-3-(methylammonio)propyl]-L-histidine	0.47238	0.31833	1	1.7187	0
m02914m	sn-glycerol-3-phosphate	0.4719	0.3185	3	1.4271	1.5945
m01665r	dem2emgacpail_prot heparan sulfate	0.46758	0.32004	1	1.7117	0
m01687r	dgpi_prot heparan sulfate	0.46758	0.32004	1	1.7117	0
m02139s	hyaluronan biosynthesis, precursor 1	0.46588	0.32065	1	1.7092	0
m02141s	hyaluronate	0.46588	0.32065	1	1.7092	0
m00025c	(15Z)-tetracosenoyl-CoA	0.46234	0.32192	12	1.2279	1.4613
m02971c	tetracosanoyl-CoA	0.46234	0.32192	12	1.2279	1.4613
m00970s	4-aminobutyrate	0.45907	0.32309	2	1.5085	1.3015
m00918c	3-sulfinoalanine	0.4589	0.32315	6	1.3044	0.99518
m00290c	11-cis-retinal	0.45645	0.32403	3	1.4141	1.8446
m01232c	9-cis-retinol	0.45645	0.32403	3	1.4141	1.8446
m01279s	adenine	0.45445	0.32475	1	1.6925	0
m02759s	PPi	0.45445	0.32475	1	1.6925	0
m02806s	PRPP	0.45445	0.32475	1	1.6925	0
m02026s	GSH	0.45301	0.32527	10	1.2411	1.7479
m01868g	G00020	0.45233	0.32552	1	1.6894	0
m01869g	G00021	0.45233	0.32552	1	1.6894	0
m01870g	G00022	0.45233	0.32552	1	1.6894	0
m02512g	n3m2masn	0.45233	0.32552	1	1.6894	0
m02751n	Pi	0.45222	0.32556	4	1.3595	0.65497
m01968c	glucose-6-phosphate	0.45161	0.32577	3	1.41	0.2955
m01718n	D-myo-inositol-1,4,5-trisphosphate	0.44779	0.32715	2	1.4969	2.3152
m02174c	iodide	0.44601	0.3278	1	1.6801	0
m02174s	iodide	0.44601	0.3278	1	1.6801	0
m02443c	malonyl-carnitin	0.44507	0.32813	3	1.4045	0.79836
m00257m	10,11-dihydro-LTB4	0.44324	0.3288	4	1.3529	2.0161
m00257p	10,11-dihydro-LTB4	0.44324	0.3288	4	1.3529	2.0161
m00585p	20-COOH-LTB4	0.44324	0.3288	4	1.3529	2.0161
m01980c	glutathionyl-leukotriene C4	0.44116	0.32955	2	1.49	1.5213
m01980s	glutathionyl-leukotriene C4	0.44116	0.32955	2	1.49	1.5213
m02900c	S-glutathionyl-2-4-dinitrobenzene	0.44116	0.32955	2	1.49	1.5213
m02900s	S-glutathionyl-2-4-dinitrobenzene	0.44116	0.32955	2	1.49	1.5213
m02901c	S-glutathionyl-ethacrynic acid	0.44116	0.32955	2	1.49	1.5213
m02901s	S-glutathionyl-ethacrynic acid	0.44116	0.32955	2	1.49	1.5213
m02159c	hypoxanthine	0.43939	0.33019	2	1.4882	2.1534
m00113c	(6Z,9Z,12Z,15Z,18Z,21Z)-tetracosahexaenoyl-CoA	0.43822	0.33061	12	1.2177	1.397
m00004m	(10Z)-heptadecenoyl-CoA	0.43559	0.33157	1	1.6649	0
m01237m	9-heptadecenoyl-CoA	0.43559	0.33157	1	1.6649	0
m01268m	activation-ppara	0.43559	0.33157	1	1.6649	0
m02444m	malonyl-CoA	0.43559	0.33157	1	1.6649	0
m02419c	L-threonyl-tRNA(thr)	0.43317	0.33245	7	1.2707	1.7674
m03079c	tRNA(thr)	0.43317	0.33245	7	1.2707	1.7674
m02328r	LacCer pool	0.43242	0.33272	1	1.6603	0
m02416c	L-seryl-tRNA(ser)	0.42717	0.33463	8	1.2565	1.8087
m03078c	tRNA(ser)	0.42717	0.33463	8	1.2565	1.8087
m02082g	heparan sulfate, precursor 10	0.42703	0.33468	3	1.3894	1.6022
m00186l	[apotransferin]	0.42674	0.33479	6	1.2852	1.9356
m01285l	ADP	0.42674	0.33479	6	1.2852	1.9356
m01307l	alanine	0.42674	0.33479	6	1.2852	1.9356
m01308l	albumin	0.42674	0.33479	6	1.2852	1.9356
m01343l	antichymotrypsin	0.42674	0.33479	6	1.2852	1.9356
m01345l	antitrypsin	0.42674	0.33479	6	1.2852	1.9356
m01350l	apoA1	0.42674	0.33479	6	1.2852	1.9356
m01351l	apoB100	0.42674	0.33479	6	1.2852	1.9356
m01352c	apoB48	0.42674	0.33479	6	1.2852	1.9356
m01352l	apoB48	0.42674	0.33479	6	1.2852	1.9356
m01358l	apocytochrome-C	0.42674	0.33479	6	1.2852	1.9356
m01359l	apoE	0.42674	0.33479	6	1.2852	1.9356
m01365l	arginine	0.42674	0.33479	6	1.2852	1.9356
m01369l	asparagine	0.42674	0.33479	6	1.2852	1.9356
m01370l	aspartate	0.42674	0.33479	6	1.2852	1.9356
m01371l	ATP	0.42674	0.33479	6	1.2852	1.9356
m01628l	cysteine	0.42674	0.33479	6	1.2852	1.9356
m01827l	fibrinogen	0.42674	0.33479	6	1.2852	1.9356
m01975l	glutamine	0.42674	0.33479	6	1.2852	1.9356
m01986l	glycine	0.42674	0.33479	6	1.2852	1.9356
m02044l	haptoglobin	0.42674	0.33479	6	1.2852	1.9356
m02125l	histidine	0.42674	0.33479	6	1.2852	1.9356
m02184l	isoleucine	0.42674	0.33479	6	1.2852	1.9356
m02342c	L-aspartyl-tRNA(asp)	0.42674	0.33479	6	1.2852	1.9356
m02360l	leucine	0.42674	0.33479	6	1.2852	1.9356
m02376c	L-glutaminyl-tRNA(gln)	0.42674	0.33479	6	1.2852	1.9356
m02420c	L-tryptophanyl-tRNA(trp)	0.42674	0.33479	6	1.2852	1.9356
m02426l	lysine	0.42674	0.33479	6	1.2852	1.9356
m02471l	methionine	0.42674	0.33479	6	1.2852	1.9356
m02724l	phenylalanine	0.42674	0.33479	6	1.2852	1.9356
m02753l	plasminogen	0.42674	0.33479	6	1.2852	1.9356
m02757l	PPARA	0.42674	0.33479	6	1.2852	1.9356
m02770l	proline	0.42674	0.33479	6	1.2852	1.9356
m02802l	prothrombin	0.42674	0.33479	6	1.2852	1.9356
m02896l	serine	0.42674	0.33479	6	1.2852	1.9356
m02935l	STAR	0.42674	0.33479	6	1.2852	1.9356
m02993l	threonine	0.42674	0.33479	6	1.2852	1.9356
m03066c	tRNA(asp)	0.42674	0.33479	6	1.2852	1.9356
m03068c	tRNA(gln)	0.42674	0.33479	6	1.2852	1.9356
m03080c	tRNA(trp)	0.42674	0.33479	6	1.2852	1.9356
m03089l	tryptophan	0.42674	0.33479	6	1.2852	1.9356
m03101l	tyrosine	0.42674	0.33479	6	1.2852	1.9356
m03135l	valine	0.42674	0.33479	6	1.2852	1.9356
m02405c	L-lysyl-tRNA(lys)	0.42642	0.3349	7	1.267	1.7676
m03074c	tRNA(lys)	0.42642	0.3349	7	1.267	1.7676
m00215c	[protein]-omega-N-(ADP-D-ribosyl)-L-arginine	0.42363	0.33592	1	1.6474	0
m02496c	N(omega)-(ADP-D-ribosyl)-L-arginine	0.42363	0.33592	1	1.6474	0
m01151c	6,7-dihydro-5-oxo-12-epi-LTB4	0.42309	0.33612	7	1.2651	1.9118
m01151m	6,7-dihydro-5-oxo-12-epi-LTB4	0.42309	0.33612	7	1.2651	1.9118
m01151p	6,7-dihydro-5-oxo-12-epi-LTB4	0.42309	0.33612	7	1.2651	1.9118
m01151r	6,7-dihydro-5-oxo-12-epi-LTB4	0.42309	0.33612	7	1.2651	1.9118
m01152c	6,7-dihydro-5-oxo-LTB4	0.42309	0.33612	7	1.2651	1.9118
m01152m	6,7-dihydro-5-oxo-LTB4	0.42309	0.33612	7	1.2651	1.9118
m01152p	6,7-dihydro-5-oxo-LTB4	0.42309	0.33612	7	1.2651	1.9118
m01152r	6,7-dihydro-5-oxo-LTB4	0.42309	0.33612	7	1.2651	1.9118
m01362r	arachidonate	0.42309	0.33612	7	1.2651	1.9118
m02387r	linoleate	0.42309	0.33612	7	1.2651	1.9118
m02401c	L-isoleucyl-tRNA(ile)	0.42236	0.33638	7	1.2647	1.7678
m03072c	tRNA(ile)	0.42236	0.33638	7	1.2647	1.7678
m01371m	ATP	0.41822	0.33789	137	1.0854	1.2722
m01682s	D-glucitol	0.41568	0.33882	4	1.3328	0.64271
m02751l	Pi	0.41467	0.33919	9	1.2322	1.6619
m03108r	UDP-glucose	0.41253	0.33998	1	1.6312	0
m03118c	uracil	0.41065	0.34066	3	1.3756	0.84144
m02429c	lysyl-proline	0.40977	0.34099	1	1.6272	0
m02550c	N-acetyl-seryl-aspartate	0.40977	0.34099	1	1.6272	0
m02551c	N-acetyl-seryl-aspartyl-lysyl-proline	0.40977	0.34099	1	1.6272	0
m01285m	ADP	0.40537	0.3426	120	1.0876	1.2349
m01679c	D-galactosyl-N-acylsphingosine	0.40407	0.34308	19	1.168	1.2226
m01679g	D-galactosyl-N-acylsphingosine	0.40407	0.34308	19	1.168	1.2226
m01694c	digalactosylceramide	0.40407	0.34308	19	1.168	1.2226
m01694g	digalactosylceramide	0.40407	0.34308	19	1.168	1.2226
m02833r	retinoate	0.39887	0.34499	5	1.2964	2.3318
m03157s	zinc	0.39727	0.34558	5	1.2953	1.7361
m00632c	2-aminoethylphosphonate	0.39451	0.3466	1	1.6049	0
m01591c	CMP-2-aminoethylphosphonate	0.39451	0.3466	1	1.6049	0
m01442c	chloride	0.39433	0.34667	9	1.2224	0.94687
m00970c	4-aminobutyrate	0.39338	0.34702	5	1.2928	1.1241
m00125c	(8Z,11Z,14Z,17Z)-eicosatetraenoyl-CoA	0.38614	0.3497	14	1.1843	1.475
m01697c	dihomo-gamma-linolenoyl-CoA	0.38614	0.3497	14	1.1843	1.475
m02404c	L-leucyl-tRNA(leu)	0.38484	0.35018	7	1.244	1.7703
m03073c	tRNA(leu)	0.38484	0.35018	7	1.244	1.7703
m01255p	acetoacetyl-CoA	0.38165	0.35136	2	1.4286	0.31519
m01906g	Gal2-Xyl-L-Ser-[protein]	0.38142	0.35145	3	1.3511	1.6873
m01285g	ADP	0.37906	0.35232	4	1.3061	1.142
m01322c	alpha-D-galactose-1-phosphate	0.37485	0.35388	1	1.5762	0
m01865c	G00005	0.37283	0.35464	1	1.5732	0
m01866c	G00006	0.37283	0.35464	1	1.5732	0
m01895c	G10526	0.37283	0.35464	1	1.5732	0
m03108c	UDP-glucose	0.37133	0.3552	6	1.2521	1.0356
m01673c	deoxyuridine	0.36754	0.35661	2	1.414	0.77577
m03112c	UDP-xylose	0.36685	0.35686	1	1.5645	0
m01983c	glycerol	0.36458	0.35771	5	1.274	1.2944
m02351c	L-cysteinyl-tRNA(cys)	0.36194	0.3587	7	1.2314	1.7727
m03067c	tRNA(cys)	0.36194	0.3587	7	1.2314	1.7727
m01756n	dUTP	0.36027	0.35932	4	1.2924	1.3943
m00309c	12(S)-HPETE	0.3588	0.35987	3	1.3321	2.5609
m00309p	12(S)-HPETE	0.3588	0.35987	3	1.3321	2.5609
m00309r	12(S)-HPETE	0.3588	0.35987	3	1.3321	2.5609
m00336c	13(S)-HODE	0.3588	0.35987	3	1.3321	2.5609
m00337c	13(S)-HPODE	0.3588	0.35987	3	1.3321	2.5609
m01040m	5(S)-HETE	0.3588	0.35987	3	1.3321	2.5609
m01042c	5(S)-HPETE	0.3588	0.35987	3	1.3321	2.5609
m01042m	5(S)-HPETE	0.3588	0.35987	3	1.3321	2.5609
m02125s	histidine	0.35856	0.35996	4	1.2911	2.1313
m01961c	glucono-1,5-lactone-6-phosphate	0.35796	0.36019	1	1.5515	0
m01961r	glucono-1,5-lactone-6-phosphate	0.35796	0.36019	1	1.5515	0
m02581m	nicotinamide D-ribonucleotide	0.35761	0.36032	2	1.4037	1.9291
m02896c	serine	0.34977	0.36326	17	1.1558	1.7411
m02868m	saccharopine	0.34519	0.36497	1	1.5328	0
m01555l	chondroitin sulfate E (GalNAc4,6diS-GlcA), degradation product 1	0.34317	0.36574	2	1.3888	0.88002
m01611l	core 6	0.34317	0.36574	2	1.3888	0.88002
m02270l	keratan sulfate I, degradation product 4	0.34317	0.36574	2	1.3888	0.88002
m02273l	keratan sulfate I, degradation product 5	0.34317	0.36574	2	1.3888	0.88002
m02279l	keratan sulfate II (core 2-linked), degradation product 1	0.34317	0.36574	2	1.3888	0.88002
m02280l	keratan sulfate II (core 2-linked), degradation product 2	0.34317	0.36574	2	1.3888	0.88002
m02288l	keratan sulfate II (core 2-linked)	0.34317	0.36574	2	1.3888	0.88002
m02299l	keratan sulfate II (core 4-linked), degradation product 1	0.34317	0.36574	2	1.3888	0.88002
m02300l	keratan sulfate II (core 4-linked), degradation product 2	0.34317	0.36574	2	1.3888	0.88002
m02303l	keratan sulfate II (core 4-linked)	0.34317	0.36574	2	1.3888	0.88002
m02415c	L-prolyl-tRNA(pro)	0.34027	0.36683	7	1.2194	1.7755
m03077c	tRNA(pro)	0.34027	0.36683	7	1.2194	1.7755
m01334s	AMP	0.33651	0.36824	10	1.1874	0.79637
m02015g	GM3	0.33645	0.36826	2	1.3819	0.14709
m01677c	dextrin(n-1)	0.3333	0.36945	2	1.3786	4.0159
m01678c	dextrin	0.3333	0.36945	2	1.3786	4.0159
m02340c	L-arginyl-tRNA(arg)	0.33132	0.3702	9	1.1918	1.6911
m03064c	tRNA(arg)	0.33132	0.3702	9	1.1918	1.6911
m00266c	10-formyl-THF	0.32937	0.37094	2	1.3745	1.2695
m00630m	2-amino-3-oxoadipate	0.32655	0.372	1	1.5056	0
m01074m	5-aminolevulinate	0.32655	0.372	1	1.5056	0
m03150c	xanthosine-5-phosphate	0.32101	0.3741	7	1.2088	0.99639
m01780r	em2emgacpail_prot heparan sulfate	0.31959	0.37464	5	1.2447	1.4086
m02021r	gpi_prot heparan sulfate	0.31959	0.37464	5	1.2447	1.4086
m02024c	GQ1balpha	0.31664	0.37576	1	1.4911	0
m02024g	GQ1balpha	0.31664	0.37576	1	1.4911	0
m02029c	GT1aalpha	0.31664	0.37576	1	1.4911	0
m02029g	GT1aalpha	0.31664	0.37576	1	1.4911	0
m02012l	GM2A	0.31631	0.37588	8	1.1992	1.7281
m02944m	succinyl-CoA	0.31256	0.37731	10	1.1763	1.2694
m01682c	D-glucitol	0.31217	0.37745	9	1.1826	1.0657
m01162c	6-hydroxymelatonin-sulfate	0.30826	0.37894	11	1.1684	1.2681
m01750c	dTDP-galactose	0.30803	0.37903	1	1.4785	0
m00727c	3,4-dihydroxymandelate	0.30598	0.37981	2	1.3504	0.57855
m00729c	3,4-dihydroxyphenylacetate	0.30598	0.37981	2	1.3504	0.57855
m02137c	homovanillate	0.30598	0.37981	2	1.3504	0.57855
m03136c	vanillylmandelate	0.30598	0.37981	2	1.3504	0.57855
m03183c	S-3-hydroxybutanoate	0.30577	0.37989	1	1.4752	0
m03184c	R-2-hydroxyglutarate	0.30577	0.37989	1	1.4752	0
m01430g	ceramide pool	0.30479	0.38026	3	1.2867	2.0188
m02929c	sphingosine	0.30479	0.38026	3	1.2867	2.0188
m02083g	heparan sulfate, precursor 11	0.30414	0.38051	1	1.4728	0
m01252g	acetate	0.30334	0.38082	2	1.3477	2.2636
m02706c	peptidylamidoglycolate	0.29935	0.38234	1	1.4658	0
m02707c	peptidylglycine	0.29935	0.38234	1	1.4658	0
m01230c	9-cis-retinal	0.29619	0.38354	2	1.3403	3.1158
m01389c	beta-D-glucose-6-phosphate	0.29526	0.3839	2	1.3393	0.38029
m01986s	glycine	0.29509	0.38396	7	1.1945	1.7386
m01426m	CDP-diacylglycerol-CL pool	0.29485	0.38405	2	1.3389	1.1232
m00736c	3,5-diiodo-L-thyronine	0.29206	0.38512	2	1.336	0.9078
m00737c	3,5-diiodo-L-thyronine-4-O-sulfate	0.29206	0.38512	2	1.336	0.9078
m00828c	3-monoiodo-L-thyronine	0.29206	0.38512	2	1.336	0.9078
m00829c	3-monoiodo-L-thyronine-4-O-sulfate	0.29206	0.38512	2	1.336	0.9078
m02839c	reverse triiodthyronine	0.29206	0.38512	2	1.336	0.9078
m01271c	acyl-CoA-LD-PC pool	0.28829	0.38656	7	1.1908	2.6041
m01272c	acyl-CoA-LD-PE pool	0.28829	0.38656	7	1.1908	2.6041
m01991c	glycogenin G4G4	0.28366	0.38834	2	1.3273	1.3997
m01993c	glycogenin G7	0.28366	0.38834	2	1.3273	1.3997
m03124c	urocanate	0.28365	0.38834	3	1.2689	1.8292
m02443r	malonyl-carnitin	0.28365	0.38834	1	1.4429	0
m02657p	O-propanoylcarnitine	0.28365	0.38834	1	1.4429	0
m02832r	retinal	0.28282	0.38866	7	1.1877	1.9486
m01559l	chondroitin sulfate E (GalNAc4,6diS-GlcA), degradation product 5	0.27442	0.39188	2	1.3178	0.98045
m00078p	(2S)-pristanoyl-CoA	0.27404	0.39203	2	1.3174	0.98591
m00080p	(2S,6R,10R)-trimethyl-hendecanoyl-CoA	0.27404	0.39203	2	1.3174	0.98591
m00618m	25(S)THCA-CoA	0.27404	0.39203	2	1.3174	0.98591
m00618p	25(S)THCA-CoA	0.27404	0.39203	2	1.3174	0.98591
m02510g	n2m2nmasn	0.26831	0.39423	1	1.4205	0
m00554g	1-phosphatidyl-1D-myo-inositol-5-phosphate	0.26559	0.39528	5	1.2095	1.0123
m00554r	1-phosphatidyl-1D-myo-inositol-5-phosphate	0.26559	0.39528	5	1.2095	1.0123
m02095g	heparan sulfate, precursor 9	0.26524	0.39541	5	1.2093	2.2552
m00097s	(5-L-glutamyl)-L-amino acid	0.26025	0.39733	2	1.3031	2.6909
m01111s	5-L-gamma-glutamyl	0.26025	0.39733	2	1.3031	2.6909
m01925c	gamma-glutamyl-3-aminopropiononitrile	0.26025	0.39733	2	1.3031	2.6909
m01926c	gamma-glutamyl-beta-cyanoalanine	0.26025	0.39733	2	1.3031	2.6909
m01974r	glutamate	0.26025	0.39733	2	1.3031	2.6909
m02326c	L-3-cyanoalanine	0.26025	0.39733	2	1.3031	2.6909
m02366r	leukotriene C4	0.26025	0.39733	2	1.3031	2.6909
m02367c	leukotriene C5	0.26025	0.39733	2	1.3031	2.6909
m02368c	leukotriene D5	0.26025	0.39733	2	1.3031	2.6909
m02418c	LTD4	0.26025	0.39733	2	1.3031	2.6909
m02418r	LTD4	0.26025	0.39733	2	1.3031	2.6909
m02418s	LTD4	0.26025	0.39733	2	1.3031	2.6909
m02026m	GSH	0.25943	0.39765	18	1.1234	1.5148
m01713c	dithiothreitol	0.25496	0.39938	1	1.401	0
m02664c	oxidized dithiothreitol	0.25496	0.39938	1	1.401	0
m03144c	vitamin K epoxide	0.25496	0.39938	1	1.401	0
m01798c	ethanolamine-phosphate	0.25451	0.39955	3	1.2444	0.39894
m03114s	UMP	0.25373	0.39985	7	1.1717	0.76159
m00245c	1,2-dihydroxy-5-(methylthio)pent-1-en-3-one	0.25246	0.40034	1	1.3973	0
m00572c	2,3-diketo-5-methylthiopentyl-1-phosphate	0.25246	0.40034	1	1.3973	0
m00202c	[protein]-L-isoaspartate	0.25163	0.40066	1	1.3961	0
m00203c	[protein]-L-isoaspartate-methyl ester	0.25163	0.40066	1	1.3961	0
m01420r	carbamoyl-phosphate	0.24699	0.40246	1	1.3893	0
m02578r	NH3	0.24699	0.40246	1	1.3893	0
m02200g	K+	0.24408	0.40359	1	1.3851	0
m02519g	Na+	0.24408	0.40359	1	1.3851	0
m00011m	(11Z,14Z,17Z)-eicosatrienoylcarnitine	0.23951	0.40536	3	1.2318	0.56878
m00022m	(13Z,16Z)-docosadienoylcarnitine	0.23951	0.40536	3	1.2318	0.56878
m00092m	(4Z,7Z,10Z,13Z,16Z)-docosapentaenoylcarnitine	0.23951	0.40536	3	1.2318	0.56878
m00100m	(5Z,8Z,11Z)-eicosatrienoylcarnitine	0.23951	0.40536	3	1.2318	0.56878
m00102m	(5Z,8Z,11Z,14Z,17Z)-eicosapentaenoylcarnitine	0.23951	0.40536	3	1.2318	0.56878
m00105m	(6Z,9Z)-octadecadienoylcarnitine	0.23951	0.40536	3	1.2318	0.56878
m00107m	(6Z,9Z,12Z,15Z)-octadecatetraenoylcarnitine	0.23951	0.40536	3	1.2318	0.56878
m00120m	(7Z,10Z,13Z,16Z,19Z)-docosapentaenoylcarnitine	0.23951	0.40536	3	1.2318	0.56878
m00122m	(8Z,11Z)-eicosadienoylcarnitine	0.23951	0.40536	3	1.2318	0.56878
m00124m	(8Z,11Z,14Z,17Z)-eicosatetraenoylcarnitine	0.23951	0.40536	3	1.2318	0.56878
m00126m	(9E)-octadecenoylcarnitine	0.23951	0.40536	3	1.2318	0.56878
m00261m	10,13,16,19-docosatetraenoylcarnitine	0.23951	0.40536	3	1.2318	0.56878
m00263m	10,13,16-docosatrienoylcarnitine	0.23951	0.40536	3	1.2318	0.56878
m00342m	13,16,19-docosatrienoylcarnitine	0.23951	0.40536	3	1.2318	0.56878
m01363m	arachidonyl-carnitine	0.23951	0.40536	3	1.2318	0.56878
m01723m	docosahexaenoylcarnitine	0.23951	0.40536	3	1.2318	0.56878
m01724m	docosanoylcarnitine	0.23951	0.40536	3	1.2318	0.56878
m01726m	docosenoylcarnitine(11)	0.23951	0.40536	3	1.2318	0.56878
m01727m	docosenoylcarnitine	0.23951	0.40536	3	1.2318	0.56878
m01729m	dodecanoylcarnitine	0.23951	0.40536	3	1.2318	0.56878
m01770m	eicosadienoylcarnitine	0.23951	0.40536	3	1.2318	0.56878
m01772m	eicosanoylcarnitine	0.23951	0.40536	3	1.2318	0.56878
m01774m	eicosatrienoylcarnitine	0.23951	0.40536	3	1.2318	0.56878
m01775m	eicosenoylcarnitine(11)	0.23951	0.40536	3	1.2318	0.56878
m01776m	eicosenoylcarnitine(7)	0.23951	0.40536	3	1.2318	0.56878
m01777m	eicosenoylcarnitine(9)	0.23951	0.40536	3	1.2318	0.56878
m01933m	gamma-linolenoylcarnitine	0.23951	0.40536	3	1.2318	0.56878
m02051m	heneicosanoylcarnitine	0.23951	0.40536	3	1.2318	0.56878
m02100m	heptadecanoylcarnitine	0.23951	0.40536	3	1.2318	0.56878
m02102m	heptadecenoylcarnitine(7)	0.23951	0.40536	3	1.2318	0.56878
m02103m	heptadecenoylcarnitine(8)	0.23951	0.40536	3	1.2318	0.56878
m02117m	hexadecenoylcarnitine(9)	0.23951	0.40536	3	1.2318	0.56878
m02388m	linoleic-carnitine	0.23951	0.40536	3	1.2318	0.56878
m02410m	L-oleoylcarnitine	0.23951	0.40536	3	1.2318	0.56878
m02411m	L-palmitoylcarnitine	0.23951	0.40536	3	1.2318	0.56878
m02443m	malonyl-carnitin	0.23951	0.40536	3	1.2318	0.56878
m02611m	nonadecanoylcarnitine	0.23951	0.40536	3	1.2318	0.56878
m02636m	ocosatetraenoylcarnitine	0.23951	0.40536	3	1.2318	0.56878
m02637m	octadecatrienoylcarnitine	0.23951	0.40536	3	1.2318	0.56878
m02638m	octadecenoylcarnitine(11)	0.23951	0.40536	3	1.2318	0.56878
m02639m	octadecenoylcarnitine(5)	0.23951	0.40536	3	1.2318	0.56878
m02640m	octadecenoylcarnitine(7)	0.23951	0.40536	3	1.2318	0.56878
m02676m	palmitoleoyl-carnitine	0.23951	0.40536	3	1.2318	0.56878
m02688m	pentadecanoylcarnitine	0.23951	0.40536	3	1.2318	0.56878
m02940m	stearoylcarnitine	0.23951	0.40536	3	1.2318	0.56878
m02973m	tetradecanoylcarnitine	0.23951	0.40536	3	1.2318	0.56878
m02974m	tetradecenoylcarnitine(5)	0.23951	0.40536	3	1.2318	0.56878
m02975m	tetradecenoylcarnitine(7)	0.23951	0.40536	3	1.2318	0.56878
m02976m	tetradecenoylcarnitine(9)	0.23951	0.40536	3	1.2318	0.56878
m03049m	tridecanoylcarnitine	0.23951	0.40536	3	1.2318	0.56878
m01628c	cysteine	0.23907	0.40553	16	1.121	1.3043
m02445c	maltodecaose	0.23802	0.40593	1	1.3762	0
m02445s	maltodecaose	0.23802	0.40593	1	1.3762	0
m02446c	maltoheptaose	0.23802	0.40593	1	1.3762	0
m02446s	maltoheptaose	0.23802	0.40593	1	1.3762	0
m02447c	maltohexaose	0.23802	0.40593	1	1.3762	0
m02447s	maltohexaose	0.23802	0.40593	1	1.3762	0
m02448c	maltononaose	0.23802	0.40593	1	1.3762	0
m02448s	maltononaose	0.23802	0.40593	1	1.3762	0
m02449c	maltopentaose	0.23802	0.40593	1	1.3762	0
m02449s	maltopentaose	0.23802	0.40593	1	1.3762	0
m02450c	maltose	0.23802	0.40593	1	1.3762	0
m02451c	maltotetraose	0.23802	0.40593	1	1.3762	0
m02451s	maltotetraose	0.23802	0.40593	1	1.3762	0
m02452c	maltotriose	0.23802	0.40593	1	1.3762	0
m02452s	maltotriose	0.23802	0.40593	1	1.3762	0
m02912c	sn-glycerol-3-PC	0.2354	0.40695	4	1.2012	2.5321
m02913c	sn-glycerol-3-PE	0.2354	0.40695	4	1.2012	2.5321
m02982s	thiamin	0.22382	0.41145	1	1.3555	0
m00003c	(10Z)-heptadecenoic acid	0.2224	0.412	12	1.1265	1.3577
m00008c	(11Z,14Z)-eicosadienoic acid	0.2224	0.412	12	1.1265	1.3577
m00010c	(11Z,14Z,17Z)-eicosatrienoic acid	0.2224	0.412	12	1.1265	1.3577
m00017c	(13Z)-eicosenoic acid	0.2224	0.412	12	1.1265	1.3577
m00019c	(13Z)-octadecenoic acid	0.2224	0.412	12	1.1265	1.3577
m00021c	(13Z,16Z)-docosadienoic acid	0.2224	0.412	12	1.1265	1.3577
m00094c	(4Z,7Z,10Z,13Z,16Z)-DPA	0.2224	0.412	12	1.1265	1.3577
m00104c	(6Z,9Z)-octadecadienoic acid	0.2224	0.412	12	1.1265	1.3577
m00111c	(6Z,9Z,12Z,15Z,18Z)-TPA	0.2224	0.412	12	1.1265	1.3577
m00114c	(6Z,9Z,12Z,15Z,18Z,21Z)-THA	0.2224	0.412	12	1.1265	1.3577
m00115c	(7Z)-octadecenoic acid	0.2224	0.412	12	1.1265	1.3577
m00117c	(7Z)-tetradecenoic acid	0.2224	0.412	12	1.1265	1.3577
m00128c	(9E)-tetradecenoic acid	0.2224	0.412	12	1.1265	1.3577
m00132c	(9Z,12Z,15Z,18Z)-TTA	0.2224	0.412	12	1.1265	1.3577
m00135c	(9Z,12Z,15Z,18Z,21Z)-TPA	0.2224	0.412	12	1.1265	1.3577
m00260c	10,13,16,19-docosatetraenoic acid	0.2224	0.412	12	1.1265	1.3577
m00265c	10,13,16-docosatriynoic acid	0.2224	0.412	12	1.1265	1.3577
m00315c	12,15,18,21-tetracosatetraenoic acid	0.2224	0.412	12	1.1265	1.3577
m00341c	13,16,19-docosatrienoic acid	0.2224	0.412	12	1.1265	1.3577
m01197c	7-palmitoleic acid	0.2224	0.412	12	1.1265	1.3577
m01207c	8,11-eicosadienoic acid	0.2224	0.412	12	1.1265	1.3577
m01235c	9-eicosenoic acid	0.2224	0.412	12	1.1265	1.3577
m01238c	9-heptadecylenic acid	0.2224	0.412	12	1.1265	1.3577
m01291c	adrenic acid	0.2224	0.412	12	1.1265	1.3577
m01373c	behenic acid	0.2224	0.412	12	1.1265	1.3577
m01432c	cerotic acid	0.2224	0.412	12	1.1265	1.3577
m01582c	cis-cetoleic acid	0.2224	0.412	12	1.1265	1.3577
m01583c	cis-erucic acid	0.2224	0.412	12	1.1265	1.3577
m01584c	cis-gondoic acid	0.2224	0.412	12	1.1265	1.3577
m01585c	cis-vaccenic acid	0.2224	0.412	12	1.1265	1.3577
m01689c	DHA	0.2224	0.412	12	1.1265	1.3577
m01696c	dihomo-gamma-linolenate	0.2224	0.412	12	1.1265	1.3577
m01741c	DPA	0.2224	0.412	12	1.1265	1.3577
m01771c	eicosanoate	0.2224	0.412	12	1.1265	1.3577
m01778c	elaidate	0.2224	0.412	12	1.1265	1.3577
m01784c	EPA	0.2224	0.412	12	1.1265	1.3577
m01932c	gamma-linolenate	0.2224	0.412	12	1.1265	1.3577
m02053c	henicosanoic acid	0.2224	0.412	12	1.1265	1.3577
m02344c	lauric acid	0.2224	0.412	12	1.1265	1.3577
m02385c	lignocerate	0.2224	0.412	12	1.1265	1.3577
m02389c	linolenate	0.2224	0.412	12	1.1265	1.3577
m02456c	margaric acid	0.2224	0.412	12	1.1265	1.3577
m02457c	mead acid	0.2224	0.412	12	1.1265	1.3577
m02494c	myristic acid	0.2224	0.412	12	1.1265	1.3577
m02564c	nervonic acid	0.2224	0.412	12	1.1265	1.3577
m02613c	nonadecylic acid	0.2224	0.412	12	1.1265	1.3577
m02646c	oleate	0.2224	0.412	12	1.1265	1.3577
m02648c	omega-3-arachidonic acid	0.2224	0.412	12	1.1265	1.3577
m02675c	palmitolate	0.2224	0.412	12	1.1265	1.3577
m02690c	pentadecylic acid	0.2224	0.412	12	1.1265	1.3577
m02745c	physeteric acid	0.2224	0.412	12	1.1265	1.3577
m02938c	stearate	0.2224	0.412	12	1.1265	1.3577
m02939c	stearidonic acid	0.2224	0.412	12	1.1265	1.3577
m03045c	tricosanoic acid	0.2224	0.412	12	1.1265	1.3577
m03051c	tridecylic acid	0.2224	0.412	12	1.1265	1.3577
m03153c	ximenic acid	0.2224	0.412	12	1.1265	1.3577
m02848c	RNA-3-terminal-phosphate	0.22199	0.41216	2	1.2636	1.3913
m02849c	RNA-terminal-2,3-cyclic-phosphate	0.22199	0.41216	2	1.2636	1.3913
m00234s	1,2-diacylglycerol-chylomicron pool	0.21493	0.41491	3	1.2112	0.74773
m00503s	1-acylglycerol-chylomicron pool	0.21493	0.41491	3	1.2112	0.74773
m01807s	fatty acid-chylomicron pool	0.21493	0.41491	3	1.2112	0.74773
m01815c	fatty acid-LD-TG3 pool	0.21493	0.41491	3	1.2112	0.74773
m02039g	H+	0.21073	0.41655	4	1.1832	0.52881
m00257c	10,11-dihydro-LTB4	0.20805	0.4176	5	1.1721	1.7923
m02016s	GMP	0.20622	0.41831	9	1.1313	0.82343
m02955c	tagatose-1,6-bisphosphate	0.20332	0.41944	1	1.3255	0
m02151c	hydroxymethylbilane	0.20117	0.42028	1	1.3224	0
m01424n	CDP	0.20098	0.42036	1	1.3221	0
m01643n	dCDP	0.20098	0.42036	1	1.3221	0
m01645n	dCTP	0.20098	0.42036	1	1.3221	0
m01680n	dGDP	0.20098	0.42036	1	1.3221	0
m01688n	dGTP	0.20098	0.42036	1	1.3221	0
m01693n	dIDP	0.20098	0.42036	1	1.3221	0
m01714n	dITP	0.20098	0.42036	1	1.3221	0
m01754n	dUDP	0.20098	0.42036	1	1.3221	0
m01948n	GDP	0.20098	0.42036	1	1.3221	0
m02034n	GTP	0.20098	0.42036	1	1.3221	0
m02161n	IDP	0.20098	0.42036	1	1.3221	0
m02193n	ITP	0.20098	0.42036	1	1.3221	0
m02751r	Pi	0.20019	0.42067	11	1.121	0.92321
m02927r	sphinganine	0.19976	0.42084	1	1.3203	0
m02928r	sphinganine-1-phosphate	0.19976	0.42084	1	1.3203	0
m02929r	sphingosine	0.19976	0.42084	1	1.3203	0
m02930r	sphingosine-1-phosphate	0.19976	0.42084	1	1.3203	0
m01410c	butyrate	0.19973	0.42085	8	1.1388	1.297
m01410s	butyrate	0.19973	0.42085	8	1.1388	1.297
m00292c	11-cis-retinyl-palmitate	0.19871	0.42125	3	1.1976	1.4697
m00535c	1-lysolecithin pool	0.19871	0.42125	3	1.1976	1.4697
m01623n	CTP	0.1954	0.42254	2	1.2361	0.12154
m01340c	anhydroretinol	0.19439	0.42293	1	1.3125	0
m01721c	DNA	0.1936	0.42324	10	1.1215	1.3759
m02543c	N-acetylneuraminate	0.19293	0.42351	6	1.1458	1.5767
m01977m	glutaryl-CoA	0.19264	0.42362	7	1.138	1.5319
m01939c	GAP	0.18911	0.425	4	1.1674	1.1749
m00914c	3-phosphonooxypyruvate	0.18825	0.42534	1	1.3035	0
m03157c	zinc	0.18657	0.426	6	1.142	1.5976
m01534l	chondroitin sulfate C (GalNAc6S-GlcA), degradation product 1	0.18575	0.42632	4	1.1649	0.99463
m01536l	chondroitin sulfate C (GalNAc6S-GlcA), degradation product 3	0.18575	0.42632	4	1.1649	0.99463
m01537l	chondroitin sulfate C (GalNAc6S-GlcA), degradation product 4	0.18575	0.42632	4	1.1649	0.99463
m01539l	chondroitin sulfate C (GalNAc6S-GlcA), free chain	0.18575	0.42632	4	1.1649	0.99463
m01544l	chondroitin sulfate D (GlcNAc6S-GlcA2S), degradation product 1	0.18575	0.42632	4	1.1649	0.99463
m01547l	chondroitin sulfate D (GlcNAc6S-GlcA2S), degradation product 4	0.18575	0.42632	4	1.1649	0.99463
m01548l	chondroitin sulfate D (GlcNAc6S-GlcA2S), degradation product 5	0.18575	0.42632	4	1.1649	0.99463
m01550l	chondroitin sulfate D (GlcNAc6S-GlcA2S), free chain	0.18575	0.42632	4	1.1649	0.99463
m01556l	chondroitin sulfate E (GalNAc4,6diS-GlcA), degradation product 2	0.18575	0.42632	4	1.1649	0.99463
m01801l	F1alpha	0.18575	0.42632	4	1.1649	0.99463
m01910l	galactose	0.18575	0.42632	4	1.1649	0.99463
m02239l	keratan sulfate I, degradation product 11	0.18575	0.42632	4	1.1649	0.99463
m02242l	keratan sulfate I, degradation product 14	0.18575	0.42632	4	1.1649	0.99463
m02245l	keratan sulfate I, degradation product 17	0.18575	0.42632	4	1.1649	0.99463
m02249l	keratan sulfate I, degradation product 20	0.18575	0.42632	4	1.1649	0.99463
m02252l	keratan sulfate I, degradation product 23	0.18575	0.42632	4	1.1649	0.99463
m02255l	keratan sulfate I, degradation product 26	0.18575	0.42632	4	1.1649	0.99463
m02258l	keratan sulfate I, degradation product 29	0.18575	0.42632	4	1.1649	0.99463
m02262l	keratan sulfate I, degradation product 32	0.18575	0.42632	4	1.1649	0.99463
m02265l	keratan sulfate I, degradation product 35	0.18575	0.42632	4	1.1649	0.99463
m02268l	keratan sulfate I, degradation product 38	0.18575	0.42632	4	1.1649	0.99463
m02269l	keratan sulfate I, degradation product 39	0.18575	0.42632	4	1.1649	0.99463
m02271l	keratan sulfate I, degradation product 40	0.18575	0.42632	4	1.1649	0.99463
m02272l	keratan sulfate I, degradation product 41	0.18575	0.42632	4	1.1649	0.99463
m02276l	keratan sulfate I, degradation product 8	0.18575	0.42632	4	1.1649	0.99463
m02283l	keratan sulfate II (core 2-linked), degradation product 5	0.18575	0.42632	4	1.1649	0.99463
m02286l	keratan sulfate II (core 2-linked), degradation product 8	0.18575	0.42632	4	1.1649	0.99463
m02287l	keratan sulfate II (core 2-linked), degradation product 9	0.18575	0.42632	4	1.1649	0.99463
m02508l	n2m2mn	0.18575	0.42632	4	1.1649	0.99463
m00216c	[protein]-S-methyl-L-cysteine	0.18249	0.4276	1	1.2951	0
m01719c	DNA containing 6-O-methylguanine	0.18249	0.4276	1	1.2951	0
m01720c	DNA containing guanine	0.18249	0.4276	1	1.2951	0
m00627c	2-acyl-1-(1-alkenyl)-sn-glycero-3-phosphate	0.18153	0.42798	2	1.2218	1.6804
m01513g	choline	0.18153	0.42798	2	1.2218	1.6804
m01513r	choline	0.18153	0.42798	2	1.2218	1.6804
m02684g	PC-LD pool	0.18153	0.42798	2	1.2218	1.6804
m02728g	phosphatidate-LD-PC pool	0.18153	0.42798	2	1.2218	1.6804
m02728r	phosphatidate-LD-PC pool	0.18153	0.42798	2	1.2218	1.6804
m02027s	GSSG	0.17897	0.42898	6	1.1374	1.8839
m01963c	glucosamine-6-phosphate	0.17365	0.43107	5	1.1497	1.1504
m02647c	oleoyl-CoA	0.17088	0.43216	15	1.0962	1.4692
m01905g	GA2	0.17071	0.43222	1	1.2779	0
m01946c	GD2	0.17071	0.43222	1	1.2779	0
m01946g	GD2	0.17071	0.43222	1	1.2779	0
m01947c	GD3	0.17071	0.43222	1	1.2779	0
m02011g	GM2	0.17071	0.43222	1	1.2779	0
m02032c	GT2	0.17071	0.43222	1	1.2779	0
m02032g	GT2	0.17071	0.43222	1	1.2779	0
m02033c	GT3	0.17071	0.43222	1	1.2779	0
m00007m	(11Z)-eicosenoyl-CoA	0.16883	0.43296	2	1.2087	0.64519
m00016m	(13Z)-docosenoyl-CoA	0.16883	0.43296	2	1.2087	0.64519
m00018m	(13Z)-eicosenoyl-CoA	0.16883	0.43296	2	1.2087	0.64519
m00118m	(7Z)-tetradecenoyl-CoA	0.16883	0.43296	2	1.2087	0.64519
m01141m	5-tetradecenoyl-CoA	0.16883	0.43296	2	1.2087	0.64519
m01191m	7-hexadecenoyl-CoA	0.16883	0.43296	2	1.2087	0.64519
m01364m	arachidonyl-CoA	0.16883	0.43296	2	1.2087	0.64519
m01586m	cis-vaccenoyl-CoA	0.16883	0.43296	2	1.2087	0.64519
m01697m	dihomo-gamma-linolenoyl-CoA	0.16883	0.43296	2	1.2087	0.64519
m01725m	docosanoyl-CoA	0.16883	0.43296	2	1.2087	0.64519
m01773m	eicosanoyl-CoA	0.16883	0.43296	2	1.2087	0.64519
m01934m	gamma-linolenoyl-CoA	0.16883	0.43296	2	1.2087	0.64519
m02052m	heneicosanoyl-CoA	0.16883	0.43296	2	1.2087	0.64519
m02101m	heptadecanoyl-CoA	0.16883	0.43296	2	1.2087	0.64519
m02345m	lauroyl-CoA	0.16883	0.43296	2	1.2087	0.64519
m02391m	linoleoyl-CoA	0.16883	0.43296	2	1.2087	0.64519
m02495m	myristoyl-CoA	0.16883	0.43296	2	1.2087	0.64519
m02612m	nonadecanoyl-CoA	0.16883	0.43296	2	1.2087	0.64519
m02647m	oleoyl-CoA	0.16883	0.43296	2	1.2087	0.64519
m02677m	palmitoleoyl-CoA	0.16883	0.43296	2	1.2087	0.64519
m02678m	palmitoyl-CoA	0.16883	0.43296	2	1.2087	0.64519
m02689m	pentadecanoyl-CoA	0.16883	0.43296	2	1.2087	0.64519
m02941m	stearoyl-CoA	0.16883	0.43296	2	1.2087	0.64519
m03050m	tridecanoyl-CoA	0.16883	0.43296	2	1.2087	0.64519
m02039n	H+	0.16862	0.43305	1	1.2748	0
m02041n	H2O2	0.16862	0.43305	1	1.2748	0
m02630n	O2	0.16862	0.43305	1	1.2748	0
m02631n	O2-	0.16862	0.43305	1	1.2748	0
m02751g	Pi	0.16842	0.43313	4	1.1523	0.85854
m02374m	L-glutamate 5-semialdehyde	0.16713	0.43363	3	1.171	0.54498
m02630r	O2	0.16694	0.43371	5	1.1453	2.132
m01369c	asparagine	0.16169	0.43577	9	1.1097	1.581
m00919c	3-sulfinylpyruvic acid	0.16041	0.43628	1	1.2628	0
m01985c	glycinamide	0.15756	0.4374	1	1.2586	0
m02668c	oxytocin 1-8	0.15756	0.4374	1	1.2586	0
m02669c	oxytocin	0.15756	0.4374	1	1.2586	0
m02574c	N-formimino-L-glutamate	0.15745	0.43745	2	1.1969	3.2231
m01533g	chondroitin sulfate C (GalNAc6S-GlcA) proteoglycan	0.15745	0.43745	1	1.2585	0
m01553g	chondroitin sulfate D (GlcNAc6S-GlcA2S), precursor 5	0.15745	0.43745	1	1.2585	0
m01567g	chondroitin sulfate E (GalNAc4,6diS-GlcA), precursor 5b	0.15745	0.43745	1	1.2585	0
m01568g	chondroitin sulfate precursor (GalNAc-GlcA-(Gal)2-Xyl-L-Ser (protein))	0.15745	0.43745	1	1.2585	0
m02438c	m7G(5')pppR-RNA	0.15608	0.43799	2	1.1955	3.2236
m01253m	acetoacetate	0.15216	0.43953	5	1.1357	1.7419
m01252s	acetate	0.14709	0.44153	5	1.1324	1.4071
m02724s	phenylalanine	0.14619	0.44189	6	1.1179	1.7042
m01349c	apo-[ACP]	0.1406	0.44409	1	1.2338	0
m00006c	(11Z)-docosenoyl-CoA	0.14031	0.44421	9	1.0993	1.6416
m00023c	(13Z,16Z)-docosadienoyl-CoA	0.14031	0.44421	9	1.0993	1.6416
m00264c	10,13,16-docosatrienoyl-CoA	0.14031	0.44421	9	1.0993	1.6416
m00343c	13,16,19-docosatrienoyl-CoA	0.14031	0.44421	9	1.0993	1.6416
m01285r	ADP	0.13998	0.44434	5	1.1277	1.0664
m01560l	chondroitin sulfate E (GalNAc4,6diS-GlcA), degradation product 6	0.13712	0.44547	4	1.1294	1.0159
m02001r	glycophosphatidylinositol-(GPI)-anchored-protein-precursor	0.13513	0.44625	4	1.128	1.5983
m02022r	gpi_sig	0.13513	0.44625	4	1.128	1.5983
m02434r	m3gacpail_prot heparan sulfate	0.13513	0.44625	4	1.128	1.5983
m02462r	mem2emgacpail_prot heparan sulfate	0.13513	0.44625	4	1.128	1.5983
m01277c	acyl-CoA-LD-TG3 pool	0.13367	0.44683	2	1.1724	2.4345
m00521n	1D-myo-inositol-1,3,4,5,6-pentakisphosphate	0.12227	0.45134	4	1.1186	1.0028
m02027m	GSSG	0.12154	0.45163	6	1.1032	1.8528
m00081p	(3S)-3-hydroxy-cis,cis-palmito-7,10-dienoyl-CoA	0.12132	0.45172	1	1.2057	0
m00082p	(3S)-3-hydroxydodec-cis-6-enoyl-CoA	0.12132	0.45172	1	1.2057	0
m00083p	(3S)-3-hydroxylinoleoyl-CoA	0.12132	0.45172	1	1.2057	0
m00088p	(3Z)-dodecenoyl-CoA	0.12132	0.45172	1	1.2057	0
m00099p	(5Z)-dodecenoyl-CoA	0.12132	0.45172	1	1.2057	0
m00170p	(S)-3-hydroxy-11-cis-octadecenoyl-CoA	0.12132	0.45172	1	1.2057	0
m00172p	(S)-3-hydroxy-7-hexadecenoyl-CoA	0.12132	0.45172	1	1.2057	0
m00173p	(S)-3-hydroxybutyryl-CoA	0.12132	0.45172	1	1.2057	0
m00174p	(S)-3-hydroxydodecanoyl-CoA	0.12132	0.45172	1	1.2057	0
m00175p	(S)-3-hydroxyhexadecanoyl-CoA	0.12132	0.45172	1	1.2057	0
m00176p	(S)-3-hydroxyoleyleoyl-CoA	0.12132	0.45172	1	1.2057	0
m00177p	(S)-3-hydroxypalmitoleoyl-CoA	0.12132	0.45172	1	1.2057	0
m00178p	(S)-3-hydroxytetradecanoyl-CoA	0.12132	0.45172	1	1.2057	0
m00181p	(S)-hydroxydecanoyl-CoA	0.12132	0.45172	1	1.2057	0
m00182p	(S)-hydroxyhexanoyl-CoA	0.12132	0.45172	1	1.2057	0
m00183p	(S)-hydroxyoctanoyl-CoA	0.12132	0.45172	1	1.2057	0
m00397p	16(S)-hydroxy-18-oxo-18-CoA-LTE4	0.12132	0.45172	1	1.2057	0
m00398p	16,18-oxo-18-CoA-dinor-LTE4	0.12132	0.45172	1	1.2057	0
m00401p	16e-18-oxo-18-CoA-dinor-LTE4	0.12132	0.45172	1	1.2057	0
m00419p	18(R)-hydroxy-20-oxo-20-CoA-LTE4	0.12132	0.45172	1	1.2057	0
m00420p	18,20-dioxo-20-CoA-LTB4	0.12132	0.45172	1	1.2057	0
m00581p	20-CoA-20-oxo-18r-hydroxy-LTB4	0.12132	0.45172	1	1.2057	0
m00584p	20-COOH-18-oxo-LTE4-CoA	0.12132	0.45172	1	1.2057	0
m00685p	3(R)-hydroxy-(2S,6R,10)-trimethyl-hendecanoyl-CoA	0.12132	0.45172	1	1.2057	0
m00686p	3(R)-hydroxy-(4R,8R,12R)-trimethyl-tridecanoyl-CoA	0.12132	0.45172	1	1.2057	0
m00689p	3(S),12(R)-dihydroxy-5-oxo-eicosa-(8E,10E,14Z)-trienoyl-CoA	0.12132	0.45172	1	1.2057	0
m00690p	3(S),12(S)-dihydroxy-5-oxo-eicosa-(8E,10E,14Z)-trienoyl-CoA	0.12132	0.45172	1	1.2057	0
m00691p	3(S),5(S),12(R)-trihydroxy-eicosa-8-trans-6,14-cis-trienoyl-CoA	0.12132	0.45172	1	1.2057	0
m00696p	3(S)-hydroxy-(5Z,8Z)-tetradecadienoyl-CoA	0.12132	0.45172	1	1.2057	0
m00697p	3(S)-hydroxy-(6Z,9Z,12Z)-octadecatrienoyl-CoA	0.12132	0.45172	1	1.2057	0
m00700p	3(S)-hydroxy-11-cis-eicosenoyl-CoA	0.12132	0.45172	1	1.2057	0
m00701p	3(S)-hydroxy-13-cis-docosenoyl-CoA	0.12132	0.45172	1	1.2057	0
m00702p	3(S)-hydroxy-13-cis-eicosenoyl-CoA	0.12132	0.45172	1	1.2057	0
m00709p	3(S)-hydroxy-cis-15-tetracosaenoyl-CoA	0.12132	0.45172	1	1.2057	0
m00710p	3(S)-hydroxy-dihomo-gamma-linolenoyl-CoA	0.12132	0.45172	1	1.2057	0
m00715p	3(S)-hydroxy-hexacosenoyl-CoA	0.12132	0.45172	1	1.2057	0
m00717p	3(S)-hydroxy-tetracosa-6,9,12,15,18-all-cis-pentaenoyl-CoA	0.12132	0.45172	1	1.2057	0
m00740p	3,5-dioxo-12(R)-hydroxy-eicosa-(8E,10E,14Z)-trienoyl-CoA	0.12132	0.45172	1	1.2057	0
m00741p	3,5-dioxo-12(S)-hydroxy-eicosa-(8E,10E,14Z)-trienoyl-CoA	0.12132	0.45172	1	1.2057	0
m00748p	3alpha,7alpha,12alpha-trihydroxy-5beta-24-oxocholestanoyl-CoA	0.12132	0.45172	1	1.2057	0
m00773p	3-hydroxy-2,6-dimethyl-5-methylene-heptanoyl-CoA	0.12132	0.45172	1	1.2057	0
m00776p	3-hydroxydocosanoyl-CoA	0.12132	0.45172	1	1.2057	0
m00777p	3-hydroxyeicosanoyl-CoA	0.12132	0.45172	1	1.2057	0
m00783p	3-hydroxyhexacosanoyl-CoA	0.12132	0.45172	1	1.2057	0
m00793p	3-hydroxyoctadecanoyl-CoA	0.12132	0.45172	1	1.2057	0
m00798p	3-hydroxypristanoyl-CoA	0.12132	0.45172	1	1.2057	0
m00800p	3-hydroxytetracosanoyl-CoA	0.12132	0.45172	1	1.2057	0
m00801p	3-hydroxy-THA-CoA	0.12132	0.45172	1	1.2057	0
m00813p	3-ketopristanoyl-CoA	0.12132	0.45172	1	1.2057	0
m00814p	3-keto-THA-CoA	0.12132	0.45172	1	1.2057	0
m00832p	3-oxo-(2S,6R,10R)-trimethyl-hendecanoyl-CoA	0.12132	0.45172	1	1.2057	0
m00833p	3-oxo-(4R,8R,12R)-trimethyl-tridecanoyl-CoA	0.12132	0.45172	1	1.2057	0
m00834p	3-oxo-(6Z,9Z,12Z)-octadecatrienoyl-CoA	0.12132	0.45172	1	1.2057	0
m00840p	3-oxo-11-cis-eicosenoyl-CoA	0.12132	0.45172	1	1.2057	0
m00841p	3-oxo-11-cis-octadecenoyl-CoA	0.12132	0.45172	1	1.2057	0
m00842p	3-oxo-13cis-docosenoyl-CoA	0.12132	0.45172	1	1.2057	0
m00843p	3-oxo-13-cis-eicosenoyl-CoA	0.12132	0.45172	1	1.2057	0
m00846p	3-oxo-5(S),12(R)-dihydroxy-eicosa-8-trans-6,14-cis-trienoyl-CoA	0.12132	0.45172	1	1.2057	0
m00849p	3-oxo-7-hexadecenoyl-CoA	0.12132	0.45172	1	1.2057	0
m00853p	3-oxo-all-cis-6,9,12,15,18-tetracosapentaenoyl-CoA	0.12132	0.45172	1	1.2057	0
m00854p	3-oxo-cis,cis-5,8-tetradecadienoyl-CoA	0.12132	0.45172	1	1.2057	0
m00855p	3-oxo-cis,cis-7,10-hexadecadienoyl-CoA	0.12132	0.45172	1	1.2057	0
m00856p	3-oxo-cis-15-tetracosaenoyl-CoA	0.12132	0.45172	1	1.2057	0
m00858p	3-oxodecanoyl-CoA	0.12132	0.45172	1	1.2057	0
m00859p	3-oxo-dihomo-gamma-linolenoyl-CoA	0.12132	0.45172	1	1.2057	0
m00866p	3-oxodocosanoyl-CoA	0.12132	0.45172	1	1.2057	0
m00868p	3-oxododecanoyl-CoA	0.12132	0.45172	1	1.2057	0
m00872p	3-oxoeicosanoyl-CoA	0.12132	0.45172	1	1.2057	0
m00878p	3-oxohexacosanoyl-CoA	0.12132	0.45172	1	1.2057	0
m00879p	3-oxo-hexacosenoyl-CoA	0.12132	0.45172	1	1.2057	0
m00882p	3-oxohexanoyl-CoA	0.12132	0.45172	1	1.2057	0
m00883p	3-oxolaur-6-cis-enoyl-CoA	0.12132	0.45172	1	1.2057	0
m00884p	3-oxolinoleoyl-CoA	0.12132	0.45172	1	1.2057	0
m00885p	3-oxomyrist-5-enoyl-CoA	0.12132	0.45172	1	1.2057	0
m00886p	3-oxomyrist-7-enoyl-CoA	0.12132	0.45172	1	1.2057	0
m00890p	3-oxooctadecanoyl-CoA	0.12132	0.45172	1	1.2057	0
m00892p	3-oxooctanoyl-CoA	0.12132	0.45172	1	1.2057	0
m00893p	3-oxooleoyl-CoA	0.12132	0.45172	1	1.2057	0
m00894p	3-oxopalmitoleoyl-CoA	0.12132	0.45172	1	1.2057	0
m00895p	3-oxopalmitoyl-CoA	0.12132	0.45172	1	1.2057	0
m00904p	3-oxotetracosanoyl-CoA	0.12132	0.45172	1	1.2057	0
m00906p	3-oxotetradecanoyl-CoA	0.12132	0.45172	1	1.2057	0
m01573p	cis-(3S)-hydroxytetradec-5-enoyl-CoA	0.12132	0.45172	1	1.2057	0
m01574p	cis-(3S)-hydroxytetradec-7-enoyl-CoA	0.12132	0.45172	1	1.2057	0
m01575p	cis,cis-3,6-dodecadienoyl-CoA	0.12132	0.45172	1	1.2057	0
m01579p	cis-2-methyl-5-isopropylhexa-2,5-dienoyl-CoA	0.12132	0.45172	1	1.2057	0
m03021p	trans,cis-lauro-2,6-dienoyl-CoA	0.12132	0.45172	1	1.2057	0
m03029p	trans-2-cis,cis,cis-8,11,14-eicosatetraenoyl-CoA	0.12132	0.45172	1	1.2057	0
m03031p	trans-2-methyl-5-isopropylhexa-2,5-dienoyl-CoA	0.12132	0.45172	1	1.2057	0
m03033p	trans-3-cis-5,8,11,14-eicosapentaenoyl-CoA	0.12132	0.45172	1	1.2057	0
m01334c	AMP	0.11854	0.45282	175	1.0462	1.3553
m02016m	GMP	0.11599	0.45383	1	1.1979	0
m00631c	2-aminoadipate 6-semialdehyde	0.1142	0.45454	2	1.1523	1.1144
m02335c	L-alanyl-tRNA(ala)	0.11234	0.45528	8	1.0936	1.8373
m03063c	tRNA(ala)	0.11234	0.45528	8	1.0936	1.8373
m03083c	tRNA	0.11067	0.45594	4	1.1101	1.0144
m00653c	2-hydroxyglutarate	0.10911	0.45656	1	1.1878	0
m00004c	(10Z)-heptadecenoyl-CoA	0.10759	0.45716	9	1.0835	1.6657
m00020c	(13Z)-octadecenoyl-CoA	0.10759	0.45716	9	1.0835	1.6657
m00118c	(7Z)-tetradecenoyl-CoA	0.10759	0.45716	9	1.0835	1.6657
m00127c	(9E)-octadecenoyl-CoA	0.10759	0.45716	9	1.0835	1.6657
m00129c	(9E)-tetradecenoyl-CoA	0.10759	0.45716	9	1.0835	1.6657
m01141c	5-tetradecenoyl-CoA	0.10759	0.45716	9	1.0835	1.6657
m01191c	7-hexadecenoyl-CoA	0.10759	0.45716	9	1.0835	1.6657
m01237c	9-heptadecenoyl-CoA	0.10759	0.45716	9	1.0835	1.6657
m02677c	palmitoleoyl-CoA	0.10759	0.45716	9	1.0835	1.6657
m02724c	phenylalanine	0.10632	0.45767	14	1.0754	1.5296
m01974l	glutamate	0.1057	0.45791	7	1.09	1.8408
m02088g	heparan sulfate, precursor 2	0.10292	0.45901	3	1.1171	2.7529
m02089g	heparan sulfate, precursor 3	0.10292	0.45901	3	1.1171	2.7529
m02090g	heparan sulfate, precursor 4	0.10292	0.45901	3	1.1171	2.7529
m02091g	heparan sulfate, precursor 5	0.10292	0.45901	3	1.1171	2.7529
m02092g	heparan sulfate, precursor 6	0.10292	0.45901	3	1.1171	2.7529
m02093g	heparan sulfate, precursor 7	0.10292	0.45901	3	1.1171	2.7529
m02094g	heparan sulfate, precursor 8	0.10292	0.45901	3	1.1171	2.7529
m00131c	(9Z,12Z,15Z,18Z)-tetracosatetraenoyl-CoA	0.10285	0.45904	10	1.0796	1.549
m00317c	12,15,18,21-tetracosatetraenoyl-CoA	0.10285	0.45904	10	1.0796	1.549
m02110c	hexacosanoyl-CoA	0.10285	0.45904	10	1.0796	1.549
m02112c	hexacosenoyl-CoA	0.10285	0.45904	10	1.0796	1.549
m03047c	tricosanoyl-CoA	0.10285	0.45904	10	1.0796	1.549
m03106c	UDP	0.10188	0.45943	40	1.0559	1.2245
m02127c	histone-L-lysine	0.099779	0.46026	5	1.1015	3.1747
m02128c	histone-N6-acetyl-L-lysine	0.099779	0.46026	5	1.1015	3.1747
m02982c	thiamin	0.095771	0.46185	2	1.1332	0.31428
m02480m	methylmalonyl-CoA	0.094941	0.46218	2	1.1324	0.012922
m02030c	GT1b	0.083427	0.46676	6	1.0805	1.9695
m01593c	CMP-neuNGc	0.083356	0.46678	1	1.1502	0
m02543n	N-acetylneuraminate	0.083356	0.46678	1	1.1502	0
m02565c	neungc	0.083356	0.46678	1	1.1502	0
m01646c	deamido-NAD	0.082554	0.4671	3	1.1	1.462
m02748c	phytoceramide pool	0.081431	0.46755	1	1.1474	0
m01972c	glucosylceramide pool	0.080599	0.46788	4	1.0882	0.72313
m01709c	dIMP	0.077205	0.46923	1	1.1412	0
m03154c	XTP	0.077205	0.46923	1	1.1412	0
m03089s	tryptophan	0.072604	0.47106	5	1.0838	1.9031
m03101s	tyrosine	0.072604	0.47106	5	1.0838	1.9031
m02881c	se-adenosyl-L-selenohomocysteine	0.070884	0.47174	2	1.1075	0.3864
m00208c	[protein]-N6-(dihydrolipoyl)lysine	0.068226	0.4728	1	1.1281	0
m01701c	dihydrolipoamide	0.068226	0.4728	1	1.1281	0
m02126c	histidyl-prolinamide	0.062195	0.4752	1	1.1193	0
m03040c	TRH	0.062195	0.4752	1	1.1193	0
m02461r	mem2emgacpail heparan sulfate	0.056576	0.47744	6	1.0645	1.2684
m01362c	arachidonate	0.051016	0.47966	17	1.0499	1.4685
m02658c	ornithine	0.049979	0.48007	4	1.0658	2.8287
m00123c	(8Z,11Z)-eicosadienoyl-CoA	0.049673	0.48019	12	1.0535	1.5454
m01821c	Fe2+	0.049671	0.48019	3	1.0723	1.581
m02946l	sulfate	0.048786	0.48054	7	1.0587	1.561
m00521c	1D-myo-inositol-1,3,4,5,6-pentakisphosphate	0.044136	0.4824	5	1.0653	0.87656
m02685c	PE-LD pool	0.04277	0.48294	13	1.0517	1.4616
m01306p	AKG	0.03704	0.48523	1	1.0825	0
m01596p	CO2	0.03704	0.48523	1	1.0825	0
m02747p	phytanoyl-CoA	0.03704	0.48523	1	1.0825	0
m02943p	succinate	0.03704	0.48523	1	1.0825	0
m02661s	oxalate	0.033628	0.48659	1	1.0775	0
m02085g	heparan sulfate, precursor 13	0.032711	0.48695	3	1.0581	2.2104
m00089p	(3Z,7Z,10Z)-hexadecatrienoyl-CoA	0.030721	0.48775	3	1.0564	0.13072
m00422p	18-COOH-(15E)-dinor-LTE4-CoA	0.030721	0.48775	3	1.0564	0.13072
m03034p	trans-3-cis-8,11,14-eicosatetraenoyl-CoA	0.030721	0.48775	3	1.0564	0.13072
m03035p	trans-3-decenoyl-CoA	0.030721	0.48775	3	1.0564	0.13072
m01690s	DHAP	0.029351	0.48829	1	1.0713	0
m01984s	glycerone	0.029351	0.48829	1	1.0713	0
m01388c	beta-D-glucose	0.028743	0.48853	1	1.0704	0
m01962c	glucosamine	0.028743	0.48853	1	1.0704	0
m02453c	mannose	0.028743	0.48853	1	1.0704	0
m01590s	CMP	0.02572	0.48974	5	1.0533	0.90494
m02684c	PC-LD pool	0.024217	0.49034	17	1.0404	1.3547
m01369s	asparagine	0.022071	0.4912	6	1.0439	1.758
m01975s	glutamine	0.022071	0.4912	6	1.0439	1.758
m02360s	leucine	0.022071	0.4912	6	1.0439	1.758
m02993s	threonine	0.022071	0.4912	6	1.0439	1.758
m02949c	sulfite	0.020468	0.49184	12	1.0411	1.287
m00134c	(9Z,12Z,15Z,18Z,21Z)-tetracosapentaenoyl-CoA	0.018539	0.4926	13	1.0419	1.4802
m01669m	deoxyguanosine	0.017107	0.49318	1	1.0534	0
m01686m	dGMP	0.017107	0.49318	1	1.0534	0
m02709c	peptidylproline-(omega=0)	0.013145	0.49476	19	1.0367	1.4853
m02710c	peptidylproline-(omega=180)	0.013145	0.49476	19	1.0367	1.4853
m00989m	4-hydroxy-2-oxoglutarate	0.012395	0.49506	2	1.0471	0.30506
m01260c	acetylcholine	0.011396	0.49545	1	1.045	0
m01260s	acetylcholine	0.011396	0.49545	1	1.045	0
m01733c	dolichyl-phosphate	0.011154	0.49555	6	1.0374	1.882
m01951c	GDP-mannose	0.010786	0.4957	8	1.041	1.9227
m02006c	glycyl-tRNA(gly)	0.0085262	0.4966	7	1.0365	1.8855
m03070c	tRNA(gly)	0.0085262	0.4966	7	1.0365	1.8855
m02566c	neuromedin B(1-3)	0.0034187	0.49864	1	1.0334	0
m02567c	neuromedin B(4-10)	0.0034187	0.49864	1	1.0334	0
m02568c	neuromedin B	0.0034187	0.49864	1	1.0334	0
m02571c	neurotensin 1-10	0.00087814	0.49965	1	1.0297	0
m02572c	neurotensin 11-13	0.00087814	0.49965	1	1.0297	0
m02573c	neurotensin	0.00087814	0.49965	1	1.0297	0
m02183m	isocitrate	-0.0035069	0.5014	5	1.0343	1.0911
m02027c	GSSG	-0.0093905	0.50375	12	1.0285	1.566
m02942m	succinate semialdehyde	-0.010187	0.50406	2	1.0238	3.1588
m01268r	activation-ppara	-0.010433	0.50416	2	1.0235	1.2141
m02821c	quinidine	-0.014707	0.50587	1	1.0069	0
m02821s	quinidine	-0.014707	0.50587	1	1.0069	0
m02040r	H2O	-0.022519	0.50898	40	1.0272	1.6797
m02354c	L-dopa	-0.026316	0.5105	2	1.0071	1.064
m02366c	leukotriene C4	-0.028276	0.51128	3	1.0069	1.9708
m02366s	leukotriene C4	-0.028276	0.51128	3	1.0069	1.9708
m01382l	beta-1,4-mannose-N-acetylglucosamine	-0.028902	0.51153	2	1.0044	0.79049
m02453l	mannose	-0.028902	0.51153	2	1.0044	0.79049
m01010c	4-maleylacetoacetate	-0.033361	0.51331	1	0.97965	0
m00725m	3,4-dihydroxy-5-all-trans-decaprenylbenzoate	-0.037671	0.51503	1	0.97335	0
m00817m	3-methoxy-4-hydroxy-5-all-trans-decaprenylbenzoate	-0.037671	0.51503	1	0.97335	0
m02969r	testosterone	-0.039251	0.51565	8	1.0151	1.7179
m01303m	agmatine	-0.043132	0.5172	1	0.96537	0
m01365m	arginine	-0.043132	0.5172	1	0.96537	0
m02358m	L-erythro-4-hydroxyglutamate	-0.04453	0.51776	3	0.99321	0.23504
m02096p	hepoxilin A3	-0.049247	0.51964	12	1.0117	1.4701
m00089m	(3Z,7Z,10Z)-hexadecatrienoyl-CoA	-0.050805	0.52026	2	0.9818	0.027524
m03034m	trans-3-cis-8,11,14-eicosatetraenoyl-CoA	-0.050805	0.52026	2	0.9818	0.027524
m03035m	trans-3-decenoyl-CoA	-0.050805	0.52026	2	0.9818	0.027524
m03130m	UTP	-0.051981	0.52073	3	0.98695	1.3589
m00726c	3,4-dihydroxymandelaldehyde	-0.059615	0.52377	1	0.94128	0
m00728c	3,4-dihydroxyphenylacetaldehyde	-0.059615	0.52377	1	0.94128	0
m00818c	3-methoxy-4-hydroxyphenylacetaldehyde	-0.059615	0.52377	1	0.94128	0
m00820c	3-methoxy-4-hydroxyphenylglycolaldehyde	-0.059615	0.52377	1	0.94128	0
m01002c	4-hydroxyphenylacetaldehyde	-0.059615	0.52377	1	0.94128	0
m01003c	4-hydroxyphenylacetate	-0.059615	0.52377	1	0.94128	0
m01266c	activated methyl group	-0.059615	0.52377	1	0.94128	0
m01440c	chloral hydrate	-0.059615	0.52377	1	0.94128	0
m02476c	methylimidazole-acetaldehyde	-0.059615	0.52377	1	0.94128	0
m02477c	methylimidazoleacetic acid	-0.059615	0.52377	1	0.94128	0
m02719c	phenylacetaldehyde	-0.059615	0.52377	1	0.94128	0
m02719m	phenylacetaldehyde	-0.059615	0.52377	1	0.94128	0
m02720c	phenylacetate	-0.059615	0.52377	1	0.94128	0
m02720m	phenylacetate	-0.059615	0.52377	1	0.94128	0
m02841c	ribitol	-0.059615	0.52377	1	0.94128	0
m03041c	trichloroacetate	-0.059615	0.52377	1	0.94128	0
m02321m	L-2-amino-3-oxobutanoic acid	-0.061136	0.52437	1	0.93906	0
m01628s	cysteine	-0.063736	0.52541	5	0.99503	1.9609
m02184s	isoleucine	-0.063736	0.52541	5	0.99503	1.9609
m03135s	valine	-0.063736	0.52541	5	0.99503	1.9609
m02634c	O-acetylcarnitine	-0.06427	0.52562	3	0.97662	1.4951
m01972l	glucosylceramide pool	-0.064912	0.52588	1	0.93354	0
m01290c	adrenaline	-0.065133	0.52597	2	0.967	1.1207
m02039m	H+	-0.066312	0.52644	240	1.0265	1.4075
m01411c	butyryl-[ACP]	-0.068728	0.5274	3	0.97288	2.2799
m01706c	dimethylallyl-PP	-0.070842	0.52824	2	0.9611	2.1851
m02630p	O2	-0.07277	0.52901	3	0.96948	0.30866
m00141l	(alpha-D-mannosyl)2-beta-D-mannosyl-N-acetylglucosamine	-0.077465	0.53087	4	0.97276	0.93486
m01161c	6-hydroxymelatonin	-0.078852	0.53142	12	0.99917	1.3437
m00920c	3-sulfopyruvate	-0.078997	0.53148	3	0.96425	0.25907
m02985c	thiamin-PPP	-0.080345	0.53202	1	0.91099	0
m03105c	ubiquitin	-0.081722	0.53257	119	1.0228	1.3775
m00631m	2-aminoadipate 6-semialdehyde	-0.082998	0.53307	2	0.94854	0.82629
m02819c	pyruvate	-0.084641	0.53373	16	1.0032	1.8041
m01779r	em2emgacpail heparan sulfate	-0.085334	0.534	7	0.98468	1.1769
m01362p	arachidonate	-0.086024	0.53428	5	0.98051	1.5082
m00131p	(9Z,12Z,15Z,18Z)-tetracosatetraenoyl-CoA	-0.086244	0.53436	1	0.90237	0
m00134p	(9Z,12Z,15Z,18Z,21Z)-tetracosapentaenoyl-CoA	-0.086244	0.53436	1	0.90237	0
m00317p	12,15,18,21-tetracosatetraenoyl-CoA	-0.086244	0.53436	1	0.90237	0
m03047p	tricosanoyl-CoA	-0.086244	0.53436	1	0.90237	0
m02387c	linoleate	-0.08677	0.53457	16	1.0025	1.5032
m01439l	chitobiose	-0.090211	0.53594	2	0.94109	1.4117
m01519l	chondroitin sulfate A (GalNAc4S-GlcA), degradation product 1	-0.090211	0.53594	2	0.94109	1.4117
m01526l	chondroitin sulfate B - dermatan sulfate (IdoA2S-GalNAc4S), degradation product 1	-0.090211	0.53594	2	0.94109	1.4117
m01535l	chondroitin sulfate C (GalNAc6S-GlcA), degradation product 2	-0.090211	0.53594	2	0.94109	1.4117
m01538l	chondroitin sulfate C (GalNAc6S-GlcA), degradation product 5	-0.090211	0.53594	2	0.94109	1.4117
m01545l	chondroitin sulfate D (GlcNAc6S-GlcA2S), degradation product 2	-0.090211	0.53594	2	0.94109	1.4117
m01549l	chondroitin sulfate D (GlcNAc6S-GlcA2S), degradation product 6	-0.090211	0.53594	2	0.94109	1.4117
m01558l	chondroitin sulfate E (GalNAc4,6diS-GlcA), degradation product 4	-0.090211	0.53594	2	0.94109	1.4117
m01561l	chondroitin sulfate E (GalNAc4,6diS-GlcA), degradation product 7	-0.090211	0.53594	2	0.94109	1.4117
m02013l	GM2A-GM2	-0.090211	0.53594	2	0.94109	1.4117
m02139l	hyaluronan biosynthesis, precursor 1	-0.090211	0.53594	2	0.94109	1.4117
m02140l	hyaluronan degradation product 1	-0.090211	0.53594	2	0.94109	1.4117
m02525c	N-acetylgalactosamine	-0.090211	0.53594	2	0.94109	1.4117
m02432r	m3emgacpail heparan sulfate	-0.093786	0.53736	2	0.9374	0.57572
m01996c	glycogenin	-0.09713	0.53869	2	0.93394	1.956
m02770c	proline	-0.097573	0.53886	13	0.99481	1.5535
m02327m	L-4-hydroxyglutamate semialdehyde	-0.097831	0.53897	1	0.88544	0
m02374c	L-glutamate 5-semialdehyde	-0.097831	0.53897	1	0.88544	0
m02772c	propanoate	-0.105	0.54181	7	0.97383	1.5495
m02716c	PGH3	-0.10877	0.54331	2	0.92192	1.3925
m02716n	PGH3	-0.10877	0.54331	2	0.92192	1.3925
m02786r	prostaglandin E2	-0.10877	0.54331	2	0.92192	1.3925
m02787c	prostaglandin E3	-0.10877	0.54331	2	0.92192	1.3925
m02787n	prostaglandin E3	-0.10877	0.54331	2	0.92192	1.3925
m02793c	prostaglandin H1	-0.10877	0.54331	2	0.92192	1.3925
m01230r	9-cis-retinal	-0.10997	0.54379	4	0.94902	2.0875
m02131m	HMG-CoA	-0.11067	0.54406	4	0.94852	0.49053
m02844c	ribose-1-phosphate	-0.11152	0.5444	1	0.86544	0
m01862c	fumarate	-0.11208	0.54462	6	0.96389	1.6592
m00682p	2-trans-cis,cis,cis,cis-4,8,11,14-eicosapentaenoyl-CoA	-0.11222	0.54468	4	0.94738	0.24281
m02152c	hydroxymethylglutathione	-0.11396	0.54537	1	0.86187	0
m02040m	H2O	-0.11689	0.54653	162	1.0199	1.3153
m00026p	(18E)-20-oxo-20-CoA-LTB4	-0.11744	0.54674	2	0.91296	0.41397
m00027p	(18E)-20-oxo-20-CoA-LTE4	-0.11744	0.54674	2	0.91296	0.41397
m00039p	(2E)-decenoyl-CoA	-0.11744	0.54674	2	0.91296	0.41397
m00040p	(2E)-docosenoyl-CoA	-0.11744	0.54674	2	0.91296	0.41397
m00042p	(2E)-dodecenoyl-CoA	-0.11744	0.54674	2	0.91296	0.41397
m00043p	(2E)-eicosenoyl-CoA	-0.11744	0.54674	2	0.91296	0.41397
m00049p	(2E)-hexacosenoyl-CoA	-0.11744	0.54674	2	0.91296	0.41397
m00051p	(2E)-hexadecenoyl-CoA	-0.11744	0.54674	2	0.91296	0.41397
m00053p	(2E)-hexenoyl-CoA	-0.11744	0.54674	2	0.91296	0.41397
m00057p	(2E)-octadecenoyl-CoA	-0.11744	0.54674	2	0.91296	0.41397
m00059p	(2E)-octenoyl-CoA	-0.11744	0.54674	2	0.91296	0.41397
m00064p	(2E)-tetracosenoyl-CoA	-0.11744	0.54674	2	0.91296	0.41397
m00066p	(2E)-tetradecenoyl-CoA	-0.11744	0.54674	2	0.91296	0.41397
m00073p	(2E,6Z,9Z,12Z)-octadecatetraenoyl-CoA	-0.11744	0.54674	2	0.91296	0.41397
m00079p	(2S,6R,10R)-trimethyl-(2E)-hendecenoyl-CoA	-0.11744	0.54674	2	0.91296	0.41397
m00090p	(4R,8R,12R)-trimethyl-(2E)-tridecenoyl-CoA	-0.11744	0.54674	2	0.91296	0.41397
m01037p	5(S),12(R)-dihydroxy-eicosa-2,8-trans-6,14-cis-tetraenoyl-CoA	-0.11744	0.54674	2	0.91296	0.41397
m01119p	5-oxo-12(R)-hydroxy-eicosa-(2E,8E,10E,14Z)-tetraenoyl-CoA	-0.11744	0.54674	2	0.91296	0.41397
m01121p	5-oxo-12(S)-hydroxy-eicosa-(2E,8E,10E,14Z)-tetraenoyl-CoA	-0.11744	0.54674	2	0.91296	0.41397
m01622p	crotonyl-CoA	-0.11744	0.54674	2	0.91296	0.41397
m01664p	delta2-THA-CoA	-0.11744	0.54674	2	0.91296	0.41397
m02041p	H2O2	-0.11744	0.54674	2	0.91296	0.41397
m03009p	trans,cis,cis-2,7,10-hexadecatrienoyl-CoA	-0.11744	0.54674	2	0.91296	0.41397
m03010p	trans,cis,cis-2,9,12-octadecatrienoyl-CoA	-0.11744	0.54674	2	0.91296	0.41397
m03012p	trans,cis-2,11-eicosadienoyl-CoA	-0.11744	0.54674	2	0.91296	0.41397
m03013p	trans,cis-2,13-docosadienoyl-CoA	-0.11744	0.54674	2	0.91296	0.41397
m03014p	trans,cis-2,13-eicosadienoyl-CoA	-0.11744	0.54674	2	0.91296	0.41397
m03015p	trans,cis-2,15-tetracosadienoyl-CoA	-0.11744	0.54674	2	0.91296	0.41397
m03016p	trans,cis-2,17-hexacosadienoyl-CoA	-0.11744	0.54674	2	0.91296	0.41397
m03019p	trans,cis-hexadeca-2,7-dienoyl-CoA	-0.11744	0.54674	2	0.91296	0.41397
m03020p	trans,cis-hexadeca-2,9-dienoyl-CoA	-0.11744	0.54674	2	0.91296	0.41397
m03022p	trans,cis-myristo-2,5-dienoyl-CoA	-0.11744	0.54674	2	0.91296	0.41397
m03023p	trans,cis-myristo-2,7-dienoyl-CoA	-0.11744	0.54674	2	0.91296	0.41397
m03024p	trans,cis-octadeca-2,11-dienoyl-CoA	-0.11744	0.54674	2	0.91296	0.41397
m03025p	trans,cis-octadeca-2,9-dienoyl-CoA	-0.11744	0.54674	2	0.91296	0.41397
m03027p	trans-2,3-dehydropristanoyl-CoA	-0.11744	0.54674	2	0.91296	0.41397
m03028p	trans-2-all-cis-6,9,12,15,18-tetracosahexaenoyl-CoA	-0.11744	0.54674	2	0.91296	0.41397
m03030p	trans-2-cis,cis-5,8-tetradecatrienoyl-CoA	-0.11744	0.54674	2	0.91296	0.41397
m02360c	leucine	-0.11773	0.54686	9	0.97437	1.5197
m01655c	dehydroascorbic acid	-0.11835	0.54711	3	0.93119	0.47286
m02593c	nLc5Cer	-0.11885	0.5473	3	0.93077	1.3847
m00916c	3-phosphoserine	-0.12136	0.5483	2	0.90892	2.6055
m03171n	N6-acetyl-L-lysine	-0.12544	0.54991	6	0.95593	1.5707
m03172n	acetylated histone	-0.12544	0.54991	6	0.95593	1.5707
m03173n	deacetylated histone	-0.12544	0.54991	6	0.95593	1.5707
m00919m	3-sulfinylpyruvic acid	-0.13483	0.55363	1	0.83138	0
m01005m	4-hydroxyphenylpyruvate	-0.13483	0.55363	1	0.83138	0
m01628m	cysteine	-0.13483	0.55363	1	0.83138	0
m02350m	L-cysteate	-0.13483	0.55363	1	0.83138	0
m02464m	mercaptopyruvate	-0.13483	0.55363	1	0.83138	0
m03101m	tyrosine	-0.13483	0.55363	1	0.83138	0
m01972g	glucosylceramide pool	-0.13584	0.55402	2	0.89396	1.0837
m00003s	(10Z)-heptadecenoic acid	-0.13636	0.55423	5	0.94772	1.0585
m00008s	(11Z,14Z)-eicosadienoic acid	-0.13636	0.55423	5	0.94772	1.0585
m00010s	(11Z,14Z,17Z)-eicosatrienoic acid	-0.13636	0.55423	5	0.94772	1.0585
m00017s	(13Z)-eicosenoic acid	-0.13636	0.55423	5	0.94772	1.0585
m00019s	(13Z)-octadecenoic acid	-0.13636	0.55423	5	0.94772	1.0585
m00021s	(13Z,16Z)-docosadienoic acid	-0.13636	0.55423	5	0.94772	1.0585
m00094s	(4Z,7Z,10Z,13Z,16Z)-DPA	-0.13636	0.55423	5	0.94772	1.0585
m00104s	(6Z,9Z)-octadecadienoic acid	-0.13636	0.55423	5	0.94772	1.0585
m00111s	(6Z,9Z,12Z,15Z,18Z)-TPA	-0.13636	0.55423	5	0.94772	1.0585
m00114s	(6Z,9Z,12Z,15Z,18Z,21Z)-THA	-0.13636	0.55423	5	0.94772	1.0585
m00115s	(7Z)-octadecenoic acid	-0.13636	0.55423	5	0.94772	1.0585
m00117s	(7Z)-tetradecenoic acid	-0.13636	0.55423	5	0.94772	1.0585
m00128s	(9E)-tetradecenoic acid	-0.13636	0.55423	5	0.94772	1.0585
m00132s	(9Z,12Z,15Z,18Z)-TTA	-0.13636	0.55423	5	0.94772	1.0585
m00135s	(9Z,12Z,15Z,18Z,21Z)-TPA	-0.13636	0.55423	5	0.94772	1.0585
m00260s	10,13,16,19-docosatetraenoic acid	-0.13636	0.55423	5	0.94772	1.0585
m00265s	10,13,16-docosatriynoic acid	-0.13636	0.55423	5	0.94772	1.0585
m00315s	12,15,18,21-tetracosatetraenoic acid	-0.13636	0.55423	5	0.94772	1.0585
m00341s	13,16,19-docosatrienoic acid	-0.13636	0.55423	5	0.94772	1.0585
m01197s	7-palmitoleic acid	-0.13636	0.55423	5	0.94772	1.0585
m01207s	8,11-eicosadienoic acid	-0.13636	0.55423	5	0.94772	1.0585
m01235s	9-eicosenoic acid	-0.13636	0.55423	5	0.94772	1.0585
m01238s	9-heptadecylenic acid	-0.13636	0.55423	5	0.94772	1.0585
m01291s	adrenic acid	-0.13636	0.55423	5	0.94772	1.0585
m01362s	arachidonate	-0.13636	0.55423	5	0.94772	1.0585
m01373s	behenic acid	-0.13636	0.55423	5	0.94772	1.0585
m01432s	cerotic acid	-0.13636	0.55423	5	0.94772	1.0585
m01582s	cis-cetoleic acid	-0.13636	0.55423	5	0.94772	1.0585
m01583s	cis-erucic acid	-0.13636	0.55423	5	0.94772	1.0585
m01584s	cis-gondoic acid	-0.13636	0.55423	5	0.94772	1.0585
m01585s	cis-vaccenic acid	-0.13636	0.55423	5	0.94772	1.0585
m01648c	decanoic acid	-0.13636	0.55423	5	0.94772	1.0585
m01648s	decanoic acid	-0.13636	0.55423	5	0.94772	1.0585
m01689s	DHA	-0.13636	0.55423	5	0.94772	1.0585
m01696s	dihomo-gamma-linolenate	-0.13636	0.55423	5	0.94772	1.0585
m01741s	DPA	-0.13636	0.55423	5	0.94772	1.0585
m01771s	eicosanoate	-0.13636	0.55423	5	0.94772	1.0585
m01778s	elaidate	-0.13636	0.55423	5	0.94772	1.0585
m01784s	EPA	-0.13636	0.55423	5	0.94772	1.0585
m01932s	gamma-linolenate	-0.13636	0.55423	5	0.94772	1.0585
m02053s	henicosanoic acid	-0.13636	0.55423	5	0.94772	1.0585
m02108c	heptylic acid	-0.13636	0.55423	5	0.94772	1.0585
m02108s	heptylic acid	-0.13636	0.55423	5	0.94772	1.0585
m02120c	hexanoic acid	-0.13636	0.55423	5	0.94772	1.0585
m02120s	hexanoic acid	-0.13636	0.55423	5	0.94772	1.0585
m02344s	lauric acid	-0.13636	0.55423	5	0.94772	1.0585
m02385s	lignocerate	-0.13636	0.55423	5	0.94772	1.0585
m02387s	linoleate	-0.13636	0.55423	5	0.94772	1.0585
m02389s	linolenate	-0.13636	0.55423	5	0.94772	1.0585
m02456s	margaric acid	-0.13636	0.55423	5	0.94772	1.0585
m02457s	mead acid	-0.13636	0.55423	5	0.94772	1.0585
m02494s	myristic acid	-0.13636	0.55423	5	0.94772	1.0585
m02564s	nervonic acid	-0.13636	0.55423	5	0.94772	1.0585
m02613s	nonadecylic acid	-0.13636	0.55423	5	0.94772	1.0585
m02614c	nonanoic acid	-0.13636	0.55423	5	0.94772	1.0585
m02614s	nonanoic acid	-0.13636	0.55423	5	0.94772	1.0585
m02642c	octanoic acid	-0.13636	0.55423	5	0.94772	1.0585
m02642s	octanoic acid	-0.13636	0.55423	5	0.94772	1.0585
m02646s	oleate	-0.13636	0.55423	5	0.94772	1.0585
m02648s	omega-3-arachidonic acid	-0.13636	0.55423	5	0.94772	1.0585
m02674s	palmitate	-0.13636	0.55423	5	0.94772	1.0585
m02675s	palmitolate	-0.13636	0.55423	5	0.94772	1.0585
m02690s	pentadecylic acid	-0.13636	0.55423	5	0.94772	1.0585
m02745s	physeteric acid	-0.13636	0.55423	5	0.94772	1.0585
m02938s	stearate	-0.13636	0.55423	5	0.94772	1.0585
m02939s	stearidonic acid	-0.13636	0.55423	5	0.94772	1.0585
m03045s	tricosanoic acid	-0.13636	0.55423	5	0.94772	1.0585
m03051s	tridecylic acid	-0.13636	0.55423	5	0.94772	1.0585
m03117c	undecylic acid	-0.13636	0.55423	5	0.94772	1.0585
m03117s	undecylic acid	-0.13636	0.55423	5	0.94772	1.0585
m03134c	valeric acid	-0.13636	0.55423	5	0.94772	1.0585
m03134s	valeric acid	-0.13636	0.55423	5	0.94772	1.0585
m03153s	ximenic acid	-0.13636	0.55423	5	0.94772	1.0585
m00789c	3-hydroxy-N6,N6,N6-trimethyl-L-lysine	-0.13645	0.55427	1	0.82901	0
m02658m	ornithine	-0.137	0.55449	1	0.8282	0
m02545c	N-acetyl-O-acetylneuraminate	-0.1371	0.55452	1	0.82805	0
m01597m	CoA	-0.13774	0.55478	48	1.0037	1.5744
m02734n	phosphatidylinositol-3,4,5-trisphosphate	-0.14029	0.55578	1	0.8234	0
m02662m	oxalosuccinate	-0.14247	0.55665	1	0.8202	0
m02770s	proline	-0.14421	0.55733	8	0.9608	1.6323
m01256c	acetone	-0.14504	0.55766	4	0.92342	1.8465
m01627c	cysteamine	-0.14523	0.55774	1	0.81618	0
m00096c	(5)ppPur-mRNA	-0.14879	0.55914	1	0.81098	0
m01129c	5-phosphopolynucleotide	-0.14879	0.55914	1	0.81098	0
m02755c	polynucleotide	-0.14879	0.55914	1	0.81098	0
m00072m	(2E,4Z,7Z,10Z)-hexadecatetraenoyl-CoA	-0.14909	0.55926	3	0.90536	0.13382
m00678m	2-trans-4-cis-decadienoyl-CoA	-0.14909	0.55926	3	0.90536	0.13382
m00682m	2-trans-cis,cis,cis,cis-4,8,11,14-eicosapentaenoyl-CoA	-0.14909	0.55926	3	0.90536	0.13382
m01833c	formate	-0.15373	0.56109	8	0.95587	1.7384
m02941c	stearoyl-CoA	-0.15555	0.56181	13	0.97132	1.5803
m00179c	(S)-3-sulfolactate	-0.15728	0.56249	1	0.79857	0
m02184c	isoleucine	-0.15879	0.56308	8	0.95325	1.6214
m02096c	hepoxilin A3	-0.16286	0.56469	13	0.96836	1.4161
m02096r	hepoxilin A3	-0.16286	0.56469	13	0.96836	1.4161
m03085c	tRNA-pseudouridine	-0.1633	0.56486	1	0.78977	0
m03087c	tRNA-uridine	-0.1633	0.56486	1	0.78977	0
m02554m	NADP+	-0.16774	0.56661	29	0.98657	1.4156
m02555m	NADPH	-0.16774	0.56661	29	0.98657	1.4156
m01636c	D-4-phosphopantothenate	-0.17152	0.56809	3	0.88652	1.4171
m02020r	gpi heparan sulfate	-0.17779	0.57056	6	0.92471	1.2775
m02433r	m3gacpail heparan sulfate	-0.17779	0.57056	6	0.92471	1.2775
m02010c	GM1b	-0.18077	0.57173	6	0.92294	1.5082
m02010g	GM1b	-0.18077	0.57173	6	0.92294	1.5082
m00773m	3-hydroxy-2,6-dimethyl-5-methylene-heptanoyl-CoA	-0.18118	0.57189	1	0.76364	0
m01579m	cis-2-methyl-5-isopropylhexa-2,5-dienoyl-CoA	-0.18118	0.57189	1	0.76364	0
m03031m	trans-2-methyl-5-isopropylhexa-2,5-dienoyl-CoA	-0.18118	0.57189	1	0.76364	0
m00380c	15(S)-HPETE	-0.18245	0.57239	7	0.93111	2.115
m02750g	PI pool	-0.18302	0.57261	4	0.89569	0.84243
m02946s	sulfate	-0.18352	0.57281	2	0.84469	0.32929
m02617c	noradrenaline	-0.184	0.57299	3	0.87603	0.80799
m02776c	prostaglandin A1	-0.18778	0.57448	10	0.94564	1.0747
m02777c	prostaglandin A2	-0.18778	0.57448	10	0.94564	1.0747
m00091m	(4Z,7Z,10Z)-hexadecatrienoyl-CoA	-0.18882	0.57488	1	0.75248	0
m00980m	4-cis-decenoyl-CoA	-0.18882	0.57488	1	0.75248	0
m01576m	cis,cis-myristo-5,8-dienoyl-CoA	-0.18882	0.57488	1	0.75248	0
m01577m	cis,cis-palmito-7,10-dienoyl-CoA	-0.18882	0.57488	1	0.75248	0
m01650m	decanoyl-CoA	-0.18882	0.57488	1	0.75248	0
m02107m	heptanoyl-CoA	-0.18882	0.57488	1	0.75248	0
m02616m	nonanoyl-CoA	-0.18882	0.57488	1	0.75248	0
m03116m	undecanoyl-CoA	-0.18882	0.57488	1	0.75248	0
m00197c	[protein]-L-arginine	-0.19389	0.57687	2	0.83398	1.1504
m02046s	HCO3-	-0.1956	0.57754	8	0.9342	1.1844
m00765m	3-carboxy-1-hydroxypropyl-ThPP	-0.19686	0.57803	3	0.86523	1.8624
m02984m	thiamin-PP	-0.19686	0.57803	3	0.86523	1.8624
m02167c	IMP	-0.2001	0.5793	9	0.93447	1.0705
m00072p	(2E,4Z,7Z,10Z)-hexadecatetraenoyl-CoA	-0.20156	0.57987	3	0.86128	0.20965
m00423p	18-COOH-(16E)-dinor-LTE5-CoA	-0.20156	0.57987	3	0.86128	0.20965
m00678p	2-trans-4-cis-decadienoyl-CoA	-0.20156	0.57987	3	0.86128	0.20965
m01144m	6(R)-hydroxy-tetradeca-(2E,4E,8Z)-trienoate	-0.20156	0.57987	3	0.86128	0.20965
m01147m	6(S)-hydroxy-tetradeca-(2E,4E,8Z)-trienoate	-0.20156	0.57987	3	0.86128	0.20965
m01199m	8(R)-hydroxy-hexadeca-(2E,4E,6E,10Z)-tetraenoate	-0.20156	0.57987	3	0.86128	0.20965
m01204m	8(S)-hydroxy-hexadeca-(2E,4E,6E,10Z)-tetraenoate	-0.20156	0.57987	3	0.86128	0.20965
m03109g	UDP-glucuronate	-0.20226	0.58014	5	0.9048	1.7727
m01370c	aspartate	-0.20275	0.58034	13	0.95219	1.1749
m00011c	(11Z,14Z,17Z)-eicosatrienoylcarnitine	-0.20534	0.58135	4	0.87939	1.2361
m00022c	(13Z,16Z)-docosadienoylcarnitine	-0.20534	0.58135	4	0.87939	1.2361
m00092c	(4Z,7Z,10Z,13Z,16Z)-docosapentaenoylcarnitine	-0.20534	0.58135	4	0.87939	1.2361
m00100c	(5Z,8Z,11Z)-eicosatrienoylcarnitine	-0.20534	0.58135	4	0.87939	1.2361
m00102c	(5Z,8Z,11Z,14Z,17Z)-eicosapentaenoylcarnitine	-0.20534	0.58135	4	0.87939	1.2361
m00105c	(6Z,9Z)-octadecadienoylcarnitine	-0.20534	0.58135	4	0.87939	1.2361
m00107c	(6Z,9Z,12Z,15Z)-octadecatetraenoylcarnitine	-0.20534	0.58135	4	0.87939	1.2361
m00120c	(7Z,10Z,13Z,16Z,19Z)-docosapentaenoylcarnitine	-0.20534	0.58135	4	0.87939	1.2361
m00122c	(8Z,11Z)-eicosadienoylcarnitine	-0.20534	0.58135	4	0.87939	1.2361
m00124c	(8Z,11Z,14Z,17Z)-eicosatetraenoylcarnitine	-0.20534	0.58135	4	0.87939	1.2361
m00126c	(9E)-octadecenoylcarnitine	-0.20534	0.58135	4	0.87939	1.2361
m00261c	10,13,16,19-docosatetraenoylcarnitine	-0.20534	0.58135	4	0.87939	1.2361
m00263c	10,13,16-docosatrienoylcarnitine	-0.20534	0.58135	4	0.87939	1.2361
m00342c	13,16,19-docosatrienoylcarnitine	-0.20534	0.58135	4	0.87939	1.2361
m01363c	arachidonyl-carnitine	-0.20534	0.58135	4	0.87939	1.2361
m01723c	docosahexaenoylcarnitine	-0.20534	0.58135	4	0.87939	1.2361
m01724c	docosanoylcarnitine	-0.20534	0.58135	4	0.87939	1.2361
m01726c	docosenoylcarnitine(11)	-0.20534	0.58135	4	0.87939	1.2361
m01727c	docosenoylcarnitine	-0.20534	0.58135	4	0.87939	1.2361
m01729c	dodecanoylcarnitine	-0.20534	0.58135	4	0.87939	1.2361
m01770c	eicosadienoylcarnitine	-0.20534	0.58135	4	0.87939	1.2361
m01772c	eicosanoylcarnitine	-0.20534	0.58135	4	0.87939	1.2361
m01774c	eicosatrienoylcarnitine	-0.20534	0.58135	4	0.87939	1.2361
m01775c	eicosenoylcarnitine(11)	-0.20534	0.58135	4	0.87939	1.2361
m01776c	eicosenoylcarnitine(7)	-0.20534	0.58135	4	0.87939	1.2361
m01777c	eicosenoylcarnitine(9)	-0.20534	0.58135	4	0.87939	1.2361
m01933c	gamma-linolenoylcarnitine	-0.20534	0.58135	4	0.87939	1.2361
m02051c	heneicosanoylcarnitine	-0.20534	0.58135	4	0.87939	1.2361
m02100c	heptadecanoylcarnitine	-0.20534	0.58135	4	0.87939	1.2361
m02102c	heptadecenoylcarnitine(7)	-0.20534	0.58135	4	0.87939	1.2361
m02103c	heptadecenoylcarnitine(8)	-0.20534	0.58135	4	0.87939	1.2361
[truncated: 1,584 more rows]

## Sheet: MayoRNASeq TCX
REPORTER METABOLITES USING TEST TYPE: only down
ID	NAME	Z-SCORE	P-VALUE	NUMBER OF NEIGHBOURS	AVERAGE Z-SCORE	STD Z-SCORE
m02554n	NADP+	3.5757	0.00017462	3	3.0662	1.3754
m02555n	NADPH	3.5757	0.00017462	3	3.0662	1.3754
m02630n	O2	3.5757	0.00017462	3	3.0662	1.3754
m02794c	prostaglandin H2	3.4353	0.00029599	2	3.5164	1.4797
m02794r	prostaglandin H2	3.4353	0.00029599	2	3.5164	1.4797
m01362r	arachidonate	3.4047	0.00033121	10	1.8657	1.3975
m02039n	H+	3.3755	0.00036841	5	2.3985	1.7416
m00322c	12-hydroperoxyeicosatetraenoate-glyceryl-ester	3.315	0.00045824	1	4.5627	0
m00375c	15(R)-HpEPE	3.315	0.00045824	1	4.5627	0
m00375n	15(R)-HpEPE	3.315	0.00045824	1	4.5627	0
m00375p	15(R)-HpEPE	3.315	0.00045824	1	4.5627	0
m00375r	15(R)-HpEPE	3.315	0.00045824	1	4.5627	0
m01217c	9(S)-HPODE	3.315	0.00045824	1	4.5627	0
m01243c	9-hydroxyoctadecadienoate	3.315	0.00045824	1	4.5627	0
m01784p	EPA	3.315	0.00045824	1	4.5627	0
m02716c	PGH3	3.315	0.00045824	1	4.5627	0
m02716n	PGH3	3.315	0.00045824	1	4.5627	0
m02791c	prostaglandin G1	3.315	0.00045824	1	4.5627	0
m02791r	prostaglandin G1	3.315	0.00045824	1	4.5627	0
m02792r	prostaglandin G2	3.315	0.00045824	1	4.5627	0
m02793c	prostaglandin H1	3.315	0.00045824	1	4.5627	0
m02793r	prostaglandin H1	3.315	0.00045824	1	4.5627	0
m01797c	ethanolamine	3.1433	0.00083529	8	1.9151	1.3694
m00028c	(18R)-HEPE	3.0776	0.0010434	2	3.2101	1.9128
m00374c	15(R)-HETE	3.0776	0.0010434	2	3.2101	1.9128
m00374p	15(R)-HETE	3.0776	0.0010434	2	3.2101	1.9128
m00374r	15(R)-HETE	3.0776	0.0010434	2	3.2101	1.9128
m01784n	EPA	3.0776	0.0010434	2	3.2101	1.9128
m00627c	2-acyl-1-(1-alkenyl)-sn-glycero-3-phosphate	3.0704	0.0010688	2	3.204	1.7024
m01513g	choline	3.0704	0.0010688	2	3.204	1.7024
m01513r	choline	3.0704	0.0010688	2	3.204	1.7024
m02728g	phosphatidate-LD-PC pool	3.0704	0.0010688	2	3.204	1.7024
m02728r	phosphatidate-LD-PC pool	3.0704	0.0010688	2	3.204	1.7024
m01696r	dihomo-gamma-linolenate	3.0691	0.0010735	7	1.9733	1.4281
m01784r	EPA	3.0691	0.0010735	7	1.9733	1.4281
m02498c	N,N-chitobiosyldiphosphodolichol	2.897	0.0018837	3	2.5935	1.0433
m02157c	hypotaurine	2.8051	0.0025148	4	2.2641	1.4877
m02531c	N-acetyl-L-asparagine	2.7886	0.0026466	2	2.9627	0.99201
m02040l	H2O	2.7456	0.0030196	49	1.0461	1.2852
m02630r	O2	2.6648	0.0038512	9	1.6425	1.5947
m02040n	H2O	2.5333	0.0056495	24	1.1922	1.4699
m01630m	cytidine	2.5078	0.0060738	1	3.5889	0
m02038m	guanosine	2.5078	0.0060738	1	3.5889	0
m02522c	N-acetyl-D-glucosaminyldiphosphodolichol	2.5077	0.0060761	2	2.7221	1.4414
m02554r	NADP+	2.507	0.0060873	17	1.3035	1.3843
m02555r	NADPH	2.507	0.0060873	17	1.3035	1.3843
m00683c	3-(acyloxy)acyl group of bacterial toxin	2.5011	0.0061897	1	3.5809	0
m00774c	3-hydroxyacyl group of bacterial toxin	2.5011	0.0061897	1	3.5809	0
m01653l	de-Fuc, GlcNAc removed PA6 (wo peptide linkage)	2.4801	0.0065681	2	2.6984	0.23134
m01668s	deoxycytidine	2.469	0.0067753	2	2.6889	1.2728
m01669m	deoxyguanosine	2.469	0.0067753	2	2.6889	1.2728
m01669s	deoxyguanosine	2.469	0.0067753	2	2.6889	1.2728
m01673s	deoxyuridine	2.469	0.0067753	2	2.6889	1.2728
m02996s	thymidine	2.469	0.0067753	2	2.6889	1.2728
m00141l	(alpha-D-mannosyl)2-beta-D-mannosyl-N-acetylglucosamine	2.4552	0.0070393	5	1.9001	1.453
m02511l	n2m2nmn	2.4388	0.0073673	3	2.2744	1.6216
m01965s	glucose	2.4233	0.00769	11	1.4502	1.0499
m02684g	PC-LD pool	2.4124	0.0079241	3	2.256	2.036
m01755n	dUMP	2.4056	0.0080723	1	3.4657	0
m02554p	NADP+	2.3993	0.0082136	8	1.5972	1.7582
m02555p	NADPH	2.3993	0.0082136	8	1.5972	1.7582
m01100m	5-formyl-THF	2.3651	0.0090118	1	3.4168	0
m01114c	5-methyltetrahydropteroyltri-L-glutamate	2.3603	0.0091297	1	3.411	0
m02890c	selenohomocysteine	2.3603	0.0091297	1	3.411	0
m02979c	tetrahydropteroyltri-L-glutamate	2.3603	0.0091297	1	3.411	0
m01370c	aspartate	2.2893	0.011031	17	1.2399	1.3497
m02015l	GM3	2.2822	0.011237	3	2.1653	1.5726
m02328l	LacCer pool	2.2822	0.011237	3	2.1653	1.5726
m02684r	PC-LD pool	2.2103	0.013543	6	1.6641	1.5871
m02040r	H2O	2.2085	0.013606	48	0.95608	1.2655
m01840s	fructose	2.1985	0.013957	4	1.8979	0.84241
m00210c	[protein]-N6-(octanoyl)lysine	2.1865	0.014391	1	3.2013	0
m01098c	5-deoxyadenosine	2.1865	0.014391	1	3.2013	0
m02397c	lipoyl-[ACP]	2.1865	0.014391	1	3.2013	0
m02328c	LacCer pool	2.1852	0.014437	7	1.5693	1.314
m02527l	N-acetylglucosamine	2.1776	0.014716	5	1.7498	1.3816
m02445c	maltodecaose	2.1507	0.015749	1	3.1581	0
m02445s	maltodecaose	2.1507	0.015749	1	3.1581	0
m02446c	maltoheptaose	2.1507	0.015749	1	3.1581	0
m02446s	maltoheptaose	2.1507	0.015749	1	3.1581	0
m02447c	maltohexaose	2.1507	0.015749	1	3.1581	0
m02447s	maltohexaose	2.1507	0.015749	1	3.1581	0
m02448c	maltononaose	2.1507	0.015749	1	3.1581	0
m02448s	maltononaose	2.1507	0.015749	1	3.1581	0
m02449c	maltopentaose	2.1507	0.015749	1	3.1581	0
m02449s	maltopentaose	2.1507	0.015749	1	3.1581	0
m02451c	maltotetraose	2.1507	0.015749	1	3.1581	0
m02451s	maltotetraose	2.1507	0.015749	1	3.1581	0
m02729c	phosphatidate-LD-PE pool	2.1483	0.015845	10	1.3873	1.6574
m02731c	phosphatidate-LD-PS pool	2.1483	0.015845	10	1.3873	1.6574
m02728c	phosphatidate-LD-PC pool	2.1171	0.017126	11	1.3391	1.5805
m02961c	taurine	2.1153	0.017204	4	1.8477	1.8132
m02759n	PPi	2.1127	0.017313	6	1.6159	1.8846
m01668n	deoxycytidine	2.102	0.017775	3	2.0398	1.4402
m02450c	maltose	2.1004	0.017846	2	2.3733	1.1099
m02452c	maltotriose	2.1004	0.017846	2	2.3733	1.1099
m02452s	maltotriose	2.1004	0.017846	2	2.3733	1.1099
m02912c	sn-glycerol-3-PC	2.0948	0.018092	4	1.8354	0.77087
m01371r	ATP	2.0927	0.018187	10	1.3661	0.97715
m02674r	palmitate	2.0899	0.018312	7	1.5258	0.85867
m00918c	3-sulfinoalanine	2.0733	0.019073	6	1.5964	1.8671
m00209c	[protein]-N6-(lipoyl)lysine	2.0447	0.020444	3	1.9999	1.045
m01870g	G00022	2.0373	0.020811	1	3.0213	0
m02049m	heme	2.0366	0.020844	1	3.0205	0
m02803m	protoporphyrin	2.0366	0.020844	1	3.0205	0
m00307r	12(S)-HETE	2.0357	0.020892	2	2.3179	0.651
m00365c	14,15-DiHETE	2.0357	0.020892	2	2.3179	0.651
m00365n	14,15-DiHETE	2.0357	0.020892	2	2.3179	0.651
m00380n	15(S)-HPETE	2.0357	0.020892	2	2.3179	0.651
m02362n	leukotriene A4	2.0357	0.020892	2	2.3179	0.651
m02735r	phosphatidylinositol-3,5-bisphosphate	2.0185	0.021772	2	2.3032	0.81486
m02450l	maltose	2.0166	0.021871	1	2.9963	0
m02452l	maltotriose	2.0166	0.021871	1	2.9963	0
m02039r	H+	2.0096	0.022237	33	0.99461	1.3172
m02945s	sucrose	2.0059	0.022433	2	2.2924	0.99543
m00970s	4-aminobutyrate	2.0027	0.022606	3	1.9706	0.88127
m02114p	hexadecanol	2.0017	0.022659	3	1.9699	1.6859
m02450s	maltose	1.9856	0.023539	3	1.9587	0.91073
m02364r	leukotriene B4	1.9836	0.023649	3	1.9574	0.77577
m02387r	linoleate	1.9719	0.024311	8	1.4145	1.0585
m01513c	choline	1.9705	0.024388	10	1.3196	1.5347
m00003r	(10Z)-heptadecenoic acid	1.9624	0.02486	6	1.5417	0.9395
m00008r	(11Z,14Z)-eicosadienoic acid	1.9624	0.02486	6	1.5417	0.9395
m00010r	(11Z,14Z,17Z)-eicosatrienoic acid	1.9624	0.02486	6	1.5417	0.9395
m00017r	(13Z)-eicosenoic acid	1.9624	0.02486	6	1.5417	0.9395
m00019r	(13Z)-octadecenoic acid	1.9624	0.02486	6	1.5417	0.9395
m00021r	(13Z,16Z)-docosadienoic acid	1.9624	0.02486	6	1.5417	0.9395
m00094r	(4Z,7Z,10Z,13Z,16Z)-DPA	1.9624	0.02486	6	1.5417	0.9395
m00104r	(6Z,9Z)-octadecadienoic acid	1.9624	0.02486	6	1.5417	0.9395
m00111r	(6Z,9Z,12Z,15Z,18Z)-TPA	1.9624	0.02486	6	1.5417	0.9395
m00114r	(6Z,9Z,12Z,15Z,18Z,21Z)-THA	1.9624	0.02486	6	1.5417	0.9395
m00115r	(7Z)-octadecenoic acid	1.9624	0.02486	6	1.5417	0.9395
m00117r	(7Z)-tetradecenoic acid	1.9624	0.02486	6	1.5417	0.9395
m00128r	(9E)-tetradecenoic acid	1.9624	0.02486	6	1.5417	0.9395
m00132r	(9Z,12Z,15Z,18Z)-TTA	1.9624	0.02486	6	1.5417	0.9395
m00135r	(9Z,12Z,15Z,18Z,21Z)-TPA	1.9624	0.02486	6	1.5417	0.9395
m00260r	10,13,16,19-docosatetraenoic acid	1.9624	0.02486	6	1.5417	0.9395
m00265r	10,13,16-docosatriynoic acid	1.9624	0.02486	6	1.5417	0.9395
m00315r	12,15,18,21-tetracosatetraenoic acid	1.9624	0.02486	6	1.5417	0.9395
m00341r	13,16,19-docosatrienoic acid	1.9624	0.02486	6	1.5417	0.9395
m01197r	7-palmitoleic acid	1.9624	0.02486	6	1.5417	0.9395
m01207r	8,11-eicosadienoic acid	1.9624	0.02486	6	1.5417	0.9395
m01235r	9-eicosenoic acid	1.9624	0.02486	6	1.5417	0.9395
m01238r	9-heptadecylenic acid	1.9624	0.02486	6	1.5417	0.9395
m01291r	adrenic acid	1.9624	0.02486	6	1.5417	0.9395
m01373r	behenic acid	1.9624	0.02486	6	1.5417	0.9395
m01432r	cerotic acid	1.9624	0.02486	6	1.5417	0.9395
m01582r	cis-cetoleic acid	1.9624	0.02486	6	1.5417	0.9395
m01583r	cis-erucic acid	1.9624	0.02486	6	1.5417	0.9395
m01584r	cis-gondoic acid	1.9624	0.02486	6	1.5417	0.9395
m01585r	cis-vaccenic acid	1.9624	0.02486	6	1.5417	0.9395
m01689r	DHA	1.9624	0.02486	6	1.5417	0.9395
m01741r	DPA	1.9624	0.02486	6	1.5417	0.9395
m01771r	eicosanoate	1.9624	0.02486	6	1.5417	0.9395
m01778r	elaidate	1.9624	0.02486	6	1.5417	0.9395
m01932r	gamma-linolenate	1.9624	0.02486	6	1.5417	0.9395
m02053r	henicosanoic acid	1.9624	0.02486	6	1.5417	0.9395
m02344r	lauric acid	1.9624	0.02486	6	1.5417	0.9395
m02385r	lignocerate	1.9624	0.02486	6	1.5417	0.9395
m02389r	linolenate	1.9624	0.02486	6	1.5417	0.9395
m02456r	margaric acid	1.9624	0.02486	6	1.5417	0.9395
m02457r	mead acid	1.9624	0.02486	6	1.5417	0.9395
m02494r	myristic acid	1.9624	0.02486	6	1.5417	0.9395
m02564r	nervonic acid	1.9624	0.02486	6	1.5417	0.9395
m02613r	nonadecylic acid	1.9624	0.02486	6	1.5417	0.9395
m02646r	oleate	1.9624	0.02486	6	1.5417	0.9395
m02648r	omega-3-arachidonic acid	1.9624	0.02486	6	1.5417	0.9395
m02675r	palmitolate	1.9624	0.02486	6	1.5417	0.9395
m02690r	pentadecylic acid	1.9624	0.02486	6	1.5417	0.9395
m02745r	physeteric acid	1.9624	0.02486	6	1.5417	0.9395
m02938r	stearate	1.9624	0.02486	6	1.5417	0.9395
m02939r	stearidonic acid	1.9624	0.02486	6	1.5417	0.9395
m03045r	tricosanoic acid	1.9624	0.02486	6	1.5417	0.9395
m03051r	tridecylic acid	1.9624	0.02486	6	1.5417	0.9395
m03153r	ximenic acid	1.9624	0.02486	6	1.5417	0.9395
m02040g	H2O	1.9467	0.025785	24	1.0483	1.3454
m00485c	1-acylglycerol-3P-LD-PC pool	1.9457	0.025845	6	1.5334	1.2717
m00486c	1-acylglycerol-3P-LD-PE pool	1.9457	0.025845	6	1.5334	1.2717
m00487c	1-acylglycerol-3P-LD-PI pool	1.9457	0.025845	6	1.5334	1.2717
m00488c	1-acylglycerol-3P-LD-PS pool	1.9457	0.025845	6	1.5334	1.2717
m00489c	1-acylglycerol-3P-LD-SM pool	1.9457	0.025845	6	1.5334	1.2717
m01651l	de-Fuc form of PA6 (wo peptide linkage)	1.9416	0.026093	2	2.2373	0.88344
m02248l	keratan sulfate I, degradation product 2	1.9416	0.026093	2	2.2373	0.88344
m02509l	n2m2nm	1.9416	0.026093	2	2.2373	0.88344
m01519l	chondroitin sulfate A (GalNAc4S-GlcA), degradation product 1	1.9307	0.026759	3	1.9205	1.5432
m01522l	chondroitin sulfate A (GalNAc4S-GlcA), degradation product 4	1.9307	0.026759	3	1.9205	1.5432
m01524l	chondroitin sulfate A (GalNAc4S-GlcA), free chain	1.9307	0.026759	3	1.9205	1.5432
m01526l	chondroitin sulfate B - dermatan sulfate (IdoA2S-GalNAc4S), degradation product 1	1.9307	0.026759	3	1.9205	1.5432
m01529l	chondroitin sulfate B - dermatan sulfate (IdoA2S-GalNAc4S), free chain	1.9307	0.026759	3	1.9205	1.5432
m01562l	chondroitin sulfate E (GalNAc4,6diS-GlcA), free chain	1.9307	0.026759	3	1.9205	1.5432
m02914m	sn-glycerol-3-phosphate	1.9287	0.026886	2	2.2263	1.7696
m01830m	folate	1.9208	0.027379	1	2.8807	0
m01256c	acetone	1.9116	0.027964	6	1.5166	1.2636
m01382l	beta-1,4-mannose-N-acetylglucosamine	1.911	0.028005	4	1.7244	1.1344
m02453l	mannose	1.911	0.028005	4	1.7244	1.1344
m02259l	keratan sulfate I, degradation product 3	1.9053	0.028372	1	2.862	0
m01965l	glucose	1.899	0.028784	3	1.8984	0.99229
m00521c	1D-myo-inositol-1,3,4,5,6-pentakisphosphate	1.8928	0.029193	4	1.7135	1.3
m02492c	myo-inositol-hexakisphosphate	1.8928	0.029193	4	1.7135	1.3
m02532c	N-acetyl-L-aspartate	1.8839	0.029787	5	1.5907	1.7241
m02913c	sn-glycerol-3-PE	1.883	0.029851	3	1.8873	0.93553
m02362c	leukotriene A4	1.8592	0.031499	4	1.6932	1.0467
m00970c	4-aminobutyrate	1.8576	0.031611	9	1.3183	1.1166
m02173c	inositol-1-phosphate	1.8565	0.031694	11	1.2445	1.0015
m01821m	Fe2+	1.8537	0.031891	2	2.1621	1.214
m00005c	(11R)-HPETE	1.8358	0.033193	1	2.7782	0
m00278c	11,12-dihydroxy-(5E,7E,9E,14Z)-eicosatetraenoate	1.8358	0.033193	1	2.7782	0
m01040r	5(S)-HETE	1.8358	0.033193	1	2.7782	0
m01202c	8(S)-HETE	1.8358	0.033193	1	2.7782	0
m01203c	8(S)-HPETE	1.8358	0.033193	1	2.7782	0
m02027r	GSSG	1.8358	0.033193	1	2.7782	0
m02063l	heparan sulfate, degradation product 17	1.8232	0.034138	1	2.763	0
m02070l	heparan sulfate, degradation product 23	1.8232	0.034138	1	2.763	0
m02074l	heparan sulfate, degradation product 4	1.8232	0.034138	1	2.763	0
m02384l	L-iduronic acid	1.8232	0.034138	1	2.763	0
m01252s	acetate	1.8218	0.034241	7	1.4032	1.1122
m00913m	3-phospho-D-glycerate	1.821	0.034301	1	2.7604	0
m02054g	heparan sulfate proteoglycan	1.8062	0.035442	1	2.7425	0
m02541c	N-acetylmuramate	1.7696	0.038395	1	2.6984	0
m02542c	N-acetylmuramoyl-ala	1.7696	0.038395	1	2.6984	0
m02372c	L-fucose-1-phosphate	1.7619	0.039046	3	1.8029	0.31403
m01430l	ceramide pool	1.7527	0.039825	6	1.4382	0.66506
m01334p	AMP	1.7387	0.041048	6	1.4312	0.90694
m01371p	ATP	1.7387	0.041048	6	1.4312	0.90694
m02015c	GM3	1.7383	0.041076	4	1.6202	1.6844
m00473c	1-acylglycerol-3P-bile-PC pool	1.722	0.042537	5	1.503	1.4193
m00475m	1-acylglycerol-3P-CL pool	1.722	0.042537	5	1.503	1.4193
m01269c	acyl-CoA-bile-PC pool	1.722	0.042537	5	1.503	1.4193
m01270m	acyl-CoA-CL pool	1.722	0.042537	5	1.503	1.4193
m01273c	acyl-CoA-LD-PI pool	1.722	0.042537	5	1.503	1.4193
m01274c	acyl-CoA-LD-PS pool	1.722	0.042537	5	1.503	1.4193
m00053m	(2E)-hexenoyl-CoA	1.715	0.043176	1	2.6324	0
m00063m	(2E)-pentenoyl-CoA	1.715	0.043176	1	2.6324	0
m02122m	hexanoyl-CoA	1.715	0.043176	1	2.6324	0
m02468m	methacrylyl-CoA	1.715	0.043176	1	2.6324	0
m02694m	pentanoyl-CoA	1.715	0.043176	1	2.6324	0
m02188c	isoputreanine	1.709	0.043726	2	2.0381	2.3783
m02811c	putreanine	1.709	0.043726	2	2.0381	2.3783
m02919c	spermic acid 1	1.709	0.043726	2	2.0381	2.3783
m02921c	spermidine monoaldehyde 1	1.709	0.043726	2	2.0381	2.3783
m02922c	spermidine monoaldehyde 2	1.709	0.043726	2	2.0381	2.3783
m02925c	spermine monoaldehyde	1.709	0.043726	2	2.0381	2.3783
m00521n	1D-myo-inositol-1,3,4,5,6-pentakisphosphate	1.6963	0.044915	3	1.7573	1.5885
m00531c	1D-myo-inositol-bisdiphosphate-tetrakisphosphate	1.6963	0.044915	3	1.7573	1.5885
m00531n	1D-myo-inositol-bisdiphosphate-tetrakisphosphate	1.6963	0.044915	3	1.7573	1.5885
m01133c	5-pp-inspP5	1.6963	0.044915	3	1.7573	1.5885
m01133n	5-pp-inspP5	1.6963	0.044915	3	1.7573	1.5885
m02492n	myo-inositol-hexakisphosphate	1.6963	0.044915	3	1.7573	1.5885
m02751n	Pi	1.6963	0.044915	3	1.7573	1.5885
m01448c	cholest-5-ene-3beta,7alpha,27-triol	1.6901	0.045502	3	1.753	1.1537
m00257c	10,11-dihydro-LTB4	1.6896	0.045556	6	1.407	0.91047
m00257m	10,11-dihydro-LTB4	1.6896	0.045556	6	1.407	0.91047
m00257p	10,11-dihydro-LTB4	1.6896	0.045556	6	1.407	0.91047
m00585p	20-COOH-LTB4	1.6896	0.045556	6	1.407	0.91047
m02643c	octanoyl-[ACP]	1.6796	0.046521	3	1.7456	1.5069
m01558l	chondroitin sulfate E (GalNAc4,6diS-GlcA), degradation product 4	1.6755	0.046918	4	1.5823	1.4301
m01123c	5-oxo-12-HETE	1.6729	0.04717	2	2.0073	1.0903
m01126c	5-oxo-ETE	1.6729	0.04717	2	2.0073	1.0903
m02364m	leukotriene B4	1.6729	0.04717	2	2.0073	1.0903
m00490c	1-acylglycerol-3P-LD-TG1 pool	1.6639	0.048069	7	1.3311	1.2784
m02833c	retinoate	1.6606	0.048396	8	1.2815	1.2257
m00625c	27-hydroxycholesterol	1.6557	0.048896	1	2.5609	0
m01184c	7alpha-hydroxypregnenolone	1.6557	0.048896	1	2.5609	0
m01447r	cholest-5-ene-3beta,7alpha,25-triol	1.6557	0.048896	1	2.5609	0
m01151c	6,7-dihydro-5-oxo-12-epi-LTB4	1.6496	0.049512	7	1.3245	1.1098
m01151m	6,7-dihydro-5-oxo-12-epi-LTB4	1.6496	0.049512	7	1.3245	1.1098
m01151p	6,7-dihydro-5-oxo-12-epi-LTB4	1.6496	0.049512	7	1.3245	1.1098
m01151r	6,7-dihydro-5-oxo-12-epi-LTB4	1.6496	0.049512	7	1.3245	1.1098
m01152c	6,7-dihydro-5-oxo-LTB4	1.6496	0.049512	7	1.3245	1.1098
m01152m	6,7-dihydro-5-oxo-LTB4	1.6496	0.049512	7	1.3245	1.1098
m01152p	6,7-dihydro-5-oxo-LTB4	1.6496	0.049512	7	1.3245	1.1098
m01152r	6,7-dihydro-5-oxo-LTB4	1.6496	0.049512	7	1.3245	1.1098
m02082g	heparan sulfate, precursor 10	1.6438	0.050109	4	1.5632	0.83135
m01439l	chitobiose	1.6418	0.050318	2	1.9806	2.1775
m01523l	chondroitin sulfate A (GalNAc4S-GlcA), degradation product 5	1.6418	0.050318	2	1.9806	2.1775
m01534l	chondroitin sulfate C (GalNAc6S-GlcA), degradation product 1	1.6418	0.050318	2	1.9806	2.1775
m01537l	chondroitin sulfate C (GalNAc6S-GlcA), degradation product 4	1.6418	0.050318	2	1.9806	2.1775
m01538l	chondroitin sulfate C (GalNAc6S-GlcA), degradation product 5	1.6418	0.050318	2	1.9806	2.1775
m01539l	chondroitin sulfate C (GalNAc6S-GlcA), free chain	1.6418	0.050318	2	1.9806	2.1775
m01544l	chondroitin sulfate D (GlcNAc6S-GlcA2S), degradation product 1	1.6418	0.050318	2	1.9806	2.1775
m01545l	chondroitin sulfate D (GlcNAc6S-GlcA2S), degradation product 2	1.6418	0.050318	2	1.9806	2.1775
m01548l	chondroitin sulfate D (GlcNAc6S-GlcA2S), degradation product 5	1.6418	0.050318	2	1.9806	2.1775
m01549l	chondroitin sulfate D (GlcNAc6S-GlcA2S), degradation product 6	1.6418	0.050318	2	1.9806	2.1775
m01550l	chondroitin sulfate D (GlcNAc6S-GlcA2S), free chain	1.6418	0.050318	2	1.9806	2.1775
m01556l	chondroitin sulfate E (GalNAc4,6diS-GlcA), degradation product 2	1.6418	0.050318	2	1.9806	2.1775
m01560l	chondroitin sulfate E (GalNAc4,6diS-GlcA), degradation product 6	1.6418	0.050318	2	1.9806	2.1775
m01561l	chondroitin sulfate E (GalNAc4,6diS-GlcA), degradation product 7	1.6418	0.050318	2	1.9806	2.1775
m01801l	F1alpha	1.6418	0.050318	2	1.9806	2.1775
m02239l	keratan sulfate I, degradation product 11	1.6418	0.050318	2	1.9806	2.1775
m02242l	keratan sulfate I, degradation product 14	1.6418	0.050318	2	1.9806	2.1775
m02245l	keratan sulfate I, degradation product 17	1.6418	0.050318	2	1.9806	2.1775
m02249l	keratan sulfate I, degradation product 20	1.6418	0.050318	2	1.9806	2.1775
m02252l	keratan sulfate I, degradation product 23	1.6418	0.050318	2	1.9806	2.1775
m02255l	keratan sulfate I, degradation product 26	1.6418	0.050318	2	1.9806	2.1775
m02258l	keratan sulfate I, degradation product 29	1.6418	0.050318	2	1.9806	2.1775
m02262l	keratan sulfate I, degradation product 32	1.6418	0.050318	2	1.9806	2.1775
m02265l	keratan sulfate I, degradation product 35	1.6418	0.050318	2	1.9806	2.1775
m02268l	keratan sulfate I, degradation product 38	1.6418	0.050318	2	1.9806	2.1775
m02269l	keratan sulfate I, degradation product 39	1.6418	0.050318	2	1.9806	2.1775
m02271l	keratan sulfate I, degradation product 40	1.6418	0.050318	2	1.9806	2.1775
m02272l	keratan sulfate I, degradation product 41	1.6418	0.050318	2	1.9806	2.1775
m02276l	keratan sulfate I, degradation product 8	1.6418	0.050318	2	1.9806	2.1775
m02283l	keratan sulfate II (core 2-linked), degradation product 5	1.6418	0.050318	2	1.9806	2.1775
m02286l	keratan sulfate II (core 2-linked), degradation product 8	1.6418	0.050318	2	1.9806	2.1775
m02287l	keratan sulfate II (core 2-linked), degradation product 9	1.6418	0.050318	2	1.9806	2.1775
m02508l	n2m2mn	1.6418	0.050318	2	1.9806	2.1775
m02525l	N-acetylgalactosamine	1.6418	0.050318	2	1.9806	2.1775
m02346g	lc3Cer	1.6396	0.050541	1	2.5415	0
m01994c	glycogenin G7G1	1.6362	0.050894	1	2.5375	0
m02324l	l2n2m2mn	1.6341	0.051121	1	2.5348	0
m02543l	N-acetylneuraminate	1.6341	0.051121	1	2.5348	0
m03160l	GM4	1.6341	0.051121	1	2.5348	0
m03061c	tRNA containing N2-methylguanine	1.6306	0.051487	2	1.971	0.29091
m01521l	chondroitin sulfate A (GalNAc4S-GlcA), degradation product 3	1.6289	0.051664	3	1.7103	1.1004
m01058c	5,6-epoxytetraene	1.625	0.052085	3	1.7076	1.1529
m01058n	5,6-epoxytetraene	1.625	0.052085	3	1.7076	1.1529
m00554r	1-phosphatidyl-1D-myo-inositol-5-phosphate	1.6117	0.053509	4	1.5438	1.0248
m01362c	arachidonate	1.6105	0.05365	19	1.0171	1.5759
m00004r	(10Z)-heptadecenoyl-CoA	1.6076	0.053959	5	1.4411	1.0136
m00006r	(11Z)-docosenoyl-CoA	1.6076	0.053959	5	1.4411	1.0136
m00007r	(11Z)-eicosenoyl-CoA	1.6076	0.053959	5	1.4411	1.0136
m00009r	(11Z,14Z)-eicosadienoyl-CoA	1.6076	0.053959	5	1.4411	1.0136
m00012r	(11Z,14Z,17Z)-eicosatrienoyl-CoA	1.6076	0.053959	5	1.4411	1.0136
m00016r	(13Z)-docosenoyl-CoA	1.6076	0.053959	5	1.4411	1.0136
m00018r	(13Z)-eicosenoyl-CoA	1.6076	0.053959	5	1.4411	1.0136
m00020r	(13Z)-octadecenoyl-CoA	1.6076	0.053959	5	1.4411	1.0136
m00023r	(13Z,16Z)-docosadienoyl-CoA	1.6076	0.053959	5	1.4411	1.0136
m00025r	(15Z)-tetracosenoyl-CoA	1.6076	0.053959	5	1.4411	1.0136
m00077p	(2R,6S,10S)-pristanate	1.6076	0.053959	5	1.4411	1.0136
m00093r	(4Z,7Z,10Z,13Z,16Z)-docosapentaenoyl-CoA	1.6076	0.053959	5	1.4411	1.0136
m00095r	(4Z,7Z,10Z,13Z,16Z,19Z)-docosahexaenoyl-CoA	1.6076	0.053959	5	1.4411	1.0136
m00101r	(5Z,8Z,11Z)-eicosatrienoyl-CoA	1.6076	0.053959	5	1.4411	1.0136
m00103r	(5Z,8Z,11Z,14Z,17Z)-eicosapentaenoyl-CoA	1.6076	0.053959	5	1.4411	1.0136
m00106r	(6Z,9Z)-octadecadienoyl-CoA	1.6076	0.053959	5	1.4411	1.0136
m00108r	(6Z,9Z,12Z,15Z)-octadecatetraenoyl-CoA	1.6076	0.053959	5	1.4411	1.0136
m00110r	(6Z,9Z,12Z,15Z,18Z)-tetracosapentaenoyl-CoA	1.6076	0.053959	5	1.4411	1.0136
m00113r	(6Z,9Z,12Z,15Z,18Z,21Z)-tetracosahexaenoyl-CoA	1.6076	0.053959	5	1.4411	1.0136
m00116r	(7Z)-octadecenoyl-CoA	1.6076	0.053959	5	1.4411	1.0136
m00118r	(7Z)-tetradecenoyl-CoA	1.6076	0.053959	5	1.4411	1.0136
m00119r	(7Z,10Z,13Z,16Z)-docosatetraenoyl-CoA	1.6076	0.053959	5	1.4411	1.0136
m00121r	(7Z,10Z,13Z,16Z,19Z)-docosapentaenoyl-CoA	1.6076	0.053959	5	1.4411	1.0136
m00123r	(8Z,11Z)-eicosadienoyl-CoA	1.6076	0.053959	5	1.4411	1.0136
m00125r	(8Z,11Z,14Z,17Z)-eicosatetraenoyl-CoA	1.6076	0.053959	5	1.4411	1.0136
m00127r	(9E)-octadecenoyl-CoA	1.6076	0.053959	5	1.4411	1.0136
m00129r	(9E)-tetradecenoyl-CoA	1.6076	0.053959	5	1.4411	1.0136
m00131r	(9Z,12Z,15Z,18Z)-tetracosatetraenoyl-CoA	1.6076	0.053959	5	1.4411	1.0136
m00134r	(9Z,12Z,15Z,18Z,21Z)-tetracosapentaenoyl-CoA	1.6076	0.053959	5	1.4411	1.0136
m00257r	10,11-dihydro-LTB4	1.6076	0.053959	5	1.4411	1.0136
m00258c	10,11-dihydro-LTB4-CoA	1.6076	0.053959	5	1.4411	1.0136
m00258r	10,11-dihydro-LTB4-CoA	1.6076	0.053959	5	1.4411	1.0136
m00262r	10,13,16,19-docosatetraenoyl-CoA	1.6076	0.053959	5	1.4411	1.0136
m00264r	10,13,16-docosatrienoyl-CoA	1.6076	0.053959	5	1.4411	1.0136
m00317r	12,15,18,21-tetracosatetraenoyl-CoA	1.6076	0.053959	5	1.4411	1.0136
m00343r	13,16,19-docosatrienoyl-CoA	1.6076	0.053959	5	1.4411	1.0136
m00582c	20-CoA-20-oxo-LTB4	1.6076	0.053959	5	1.4411	1.0136
m00582r	20-CoA-20-oxo-LTB4	1.6076	0.053959	5	1.4411	1.0136
m01120c	5-oxo-12(R)-hydroxy-eicosa-(8E,10E,14Z)-trienoyl-CoA	1.6076	0.053959	5	1.4411	1.0136
m01120r	5-oxo-12(R)-hydroxy-eicosa-(8E,10E,14Z)-trienoyl-CoA	1.6076	0.053959	5	1.4411	1.0136
m01122c	5-oxo-12(S)-hydroxy-eicosa-(8E,10E,14Z)-trienoyl-CoA	1.6076	0.053959	5	1.4411	1.0136
m01122r	5-oxo-12(S)-hydroxy-eicosa-(8E,10E,14Z)-trienoyl-CoA	1.6076	0.053959	5	1.4411	1.0136
m01141r	5-tetradecenoyl-CoA	1.6076	0.053959	5	1.4411	1.0136
m01191r	7-hexadecenoyl-CoA	1.6076	0.053959	5	1.4411	1.0136
m01236r	9-eicosenoyl-CoA	1.6076	0.053959	5	1.4411	1.0136
m01237r	9-heptadecenoyl-CoA	1.6076	0.053959	5	1.4411	1.0136
m01334r	AMP	1.6076	0.053959	5	1.4411	1.0136
m01364r	arachidonyl-CoA	1.6076	0.053959	5	1.4411	1.0136
m01586r	cis-vaccenoyl-CoA	1.6076	0.053959	5	1.4411	1.0136
m01597r	CoA	1.6076	0.053959	5	1.4411	1.0136
m01697r	dihomo-gamma-linolenoyl-CoA	1.6076	0.053959	5	1.4411	1.0136
m01725r	docosanoyl-CoA	1.6076	0.053959	5	1.4411	1.0136
m01773r	eicosanoyl-CoA	1.6076	0.053959	5	1.4411	1.0136
m01934r	gamma-linolenoyl-CoA	1.6076	0.053959	5	1.4411	1.0136
m02052r	heneicosanoyl-CoA	1.6076	0.053959	5	1.4411	1.0136
m02101r	heptadecanoyl-CoA	1.6076	0.053959	5	1.4411	1.0136
m02110r	hexacosanoyl-CoA	1.6076	0.053959	5	1.4411	1.0136
m02112r	hexacosenoyl-CoA	1.6076	0.053959	5	1.4411	1.0136
m02345r	lauroyl-CoA	1.6076	0.053959	5	1.4411	1.0136
m02390r	linolenoyl-CoA	1.6076	0.053959	5	1.4411	1.0136
m02391r	linoleoyl-CoA	1.6076	0.053959	5	1.4411	1.0136
m02495r	myristoyl-CoA	1.6076	0.053959	5	1.4411	1.0136
m02612r	nonadecanoyl-CoA	1.6076	0.053959	5	1.4411	1.0136
m02647r	oleoyl-CoA	1.6076	0.053959	5	1.4411	1.0136
m02677r	palmitoleoyl-CoA	1.6076	0.053959	5	1.4411	1.0136
m02678r	palmitoyl-CoA	1.6076	0.053959	5	1.4411	1.0136
m02689r	pentadecanoyl-CoA	1.6076	0.053959	5	1.4411	1.0136
m02941r	stearoyl-CoA	1.6076	0.053959	5	1.4411	1.0136
m02971r	tetracosanoyl-CoA	1.6076	0.053959	5	1.4411	1.0136
m03047r	tricosanoyl-CoA	1.6076	0.053959	5	1.4411	1.0136
m03050r	tridecanoyl-CoA	1.6076	0.053959	5	1.4411	1.0136
m02555c	NADPH	1.6057	0.054171	68	0.80597	1.2493
m02554c	NADP+	1.6031	0.054453	73	0.79739	1.239
m02480m	methylmalonyl-CoA	1.6023	0.054547	3	1.6918	0.39143
m02364c	leukotriene B4	1.5946	0.055406	4	1.5334	1.0583
m01303m	agmatine	1.591	0.055801	2	1.9371	0.55807
m00308c	12(S)-HHT	1.5804	0.057005	1	2.4701	0
m02441c	malonic-dialdehyde	1.5804	0.057005	1	2.4701	0
m02994r	thromboxane A2	1.5804	0.057005	1	2.4701	0
m01646c	deamido-NAD	1.5783	0.057245	3	1.6751	0.96682
m01679l	D-galactosyl-N-acylsphingosine	1.5738	0.057766	6	1.3498	1.0292
m02947l	sulfatide galactocerebroside	1.563	0.059027	1	2.4491	0
m02348c	L-carnitine	1.5461	0.061037	16	1.0402	1.2838
m02394c	lipoic acid	1.5453	0.061143	4	1.5037	0.38452
m01335c	anandamide	1.5441	0.061277	1	2.4263	0
m02610c	noladin-ether	1.5441	0.061277	1	2.4263	0
m01813l	fatty acid-LD-TG1 pool	1.5425	0.061478	1	2.4243	0
m02748c	phytoceramide pool	1.5425	0.061478	1	2.4243	0
m02749c	phytosphingosine	1.5425	0.061478	1	2.4243	0
m03123m	uridine	1.5424	0.06149	2	1.8955	2.3949
m02943s	succinate	1.5415	0.0616	1	2.4231	0
m02444p	malonyl-CoA	1.528	0.063261	3	1.64	0.75597
m02579s	NH4+	1.5232	0.063851	2	1.8791	0.75225
m01721c	DNA	1.5213	0.064092	18	1.0037	1.2629
m00669c	2-oxo-3-methylvalerate	1.5205	0.064193	1	2.3978	0
m00824c	3-methyl-2-oxobutyrate	1.5205	0.064193	1	2.3978	0
m00635c	2-arachidonoylglycerol	1.5092	0.065627	5	1.3878	2.1367
m01380c	benzoate	1.5054	0.066111	2	1.8638	0.04889
m01380r	benzoate	1.5054	0.066111	2	1.8638	0.04889
m01601c	cocaine	1.5054	0.066111	2	1.8638	0.04889
m01601r	cocaine	1.5054	0.066111	2	1.8638	0.04889
m01767c	ecgonine-methyl ester	1.5054	0.066111	2	1.8638	0.04889
m01767r	ecgonine-methyl ester	1.5054	0.066111	2	1.8638	0.04889
m01960l	globotriaosylceramide	1.4759	0.069979	3	1.6038	1.6723
m00011c	(11Z,14Z,17Z)-eicosatrienoylcarnitine	1.475	0.07011	3	1.6031	0.72835
m00022c	(13Z,16Z)-docosadienoylcarnitine	1.475	0.07011	3	1.6031	0.72835
m00092c	(4Z,7Z,10Z,13Z,16Z)-docosapentaenoylcarnitine	1.475	0.07011	3	1.6031	0.72835
m00100c	(5Z,8Z,11Z)-eicosatrienoylcarnitine	1.475	0.07011	3	1.6031	0.72835
m00102c	(5Z,8Z,11Z,14Z,17Z)-eicosapentaenoylcarnitine	1.475	0.07011	3	1.6031	0.72835
m00105c	(6Z,9Z)-octadecadienoylcarnitine	1.475	0.07011	3	1.6031	0.72835
m00107c	(6Z,9Z,12Z,15Z)-octadecatetraenoylcarnitine	1.475	0.07011	3	1.6031	0.72835
m00120c	(7Z,10Z,13Z,16Z,19Z)-docosapentaenoylcarnitine	1.475	0.07011	3	1.6031	0.72835
m00122c	(8Z,11Z)-eicosadienoylcarnitine	1.475	0.07011	3	1.6031	0.72835
m00124c	(8Z,11Z,14Z,17Z)-eicosatetraenoylcarnitine	1.475	0.07011	3	1.6031	0.72835
m00126c	(9E)-octadecenoylcarnitine	1.475	0.07011	3	1.6031	0.72835
m00261c	10,13,16,19-docosatetraenoylcarnitine	1.475	0.07011	3	1.6031	0.72835
m00263c	10,13,16-docosatrienoylcarnitine	1.475	0.07011	3	1.6031	0.72835
m00342c	13,16,19-docosatrienoylcarnitine	1.475	0.07011	3	1.6031	0.72835
m01363c	arachidonyl-carnitine	1.475	0.07011	3	1.6031	0.72835
m01723c	docosahexaenoylcarnitine	1.475	0.07011	3	1.6031	0.72835
m01724c	docosanoylcarnitine	1.475	0.07011	3	1.6031	0.72835
m01726c	docosenoylcarnitine(11)	1.475	0.07011	3	1.6031	0.72835
m01727c	docosenoylcarnitine	1.475	0.07011	3	1.6031	0.72835
m01729c	dodecanoylcarnitine	1.475	0.07011	3	1.6031	0.72835
m01770c	eicosadienoylcarnitine	1.475	0.07011	3	1.6031	0.72835
m01772c	eicosanoylcarnitine	1.475	0.07011	3	1.6031	0.72835
m01774c	eicosatrienoylcarnitine	1.475	0.07011	3	1.6031	0.72835
m01775c	eicosenoylcarnitine(11)	1.475	0.07011	3	1.6031	0.72835
m01776c	eicosenoylcarnitine(7)	1.475	0.07011	3	1.6031	0.72835
m01777c	eicosenoylcarnitine(9)	1.475	0.07011	3	1.6031	0.72835
m01933c	gamma-linolenoylcarnitine	1.475	0.07011	3	1.6031	0.72835
m02051c	heneicosanoylcarnitine	1.475	0.07011	3	1.6031	0.72835
m02100c	heptadecanoylcarnitine	1.475	0.07011	3	1.6031	0.72835
m02102c	heptadecenoylcarnitine(7)	1.475	0.07011	3	1.6031	0.72835
m02103c	heptadecenoylcarnitine(8)	1.475	0.07011	3	1.6031	0.72835
m02117c	hexadecenoylcarnitine(9)	1.475	0.07011	3	1.6031	0.72835
m02388c	linoleic-carnitine	1.475	0.07011	3	1.6031	0.72835
m02409c	L-octanoylcarnitine	1.475	0.07011	3	1.6031	0.72835
m02410c	L-oleoylcarnitine	1.475	0.07011	3	1.6031	0.72835
m02411c	L-palmitoylcarnitine	1.475	0.07011	3	1.6031	0.72835
m02443c	malonyl-carnitin	1.475	0.07011	3	1.6031	0.72835
m02611c	nonadecanoylcarnitine	1.475	0.07011	3	1.6031	0.72835
m02634c	O-acetylcarnitine	1.475	0.07011	3	1.6031	0.72835
m02635c	O-butanoylcarnitine	1.475	0.07011	3	1.6031	0.72835
m02636c	ocosatetraenoylcarnitine	1.475	0.07011	3	1.6031	0.72835
m02637c	octadecatrienoylcarnitine	1.475	0.07011	3	1.6031	0.72835
m02638c	octadecenoylcarnitine(11)	1.475	0.07011	3	1.6031	0.72835
m02639c	octadecenoylcarnitine(5)	1.475	0.07011	3	1.6031	0.72835
m02640c	octadecenoylcarnitine(7)	1.475	0.07011	3	1.6031	0.72835
m02657c	O-propanoylcarnitine	1.475	0.07011	3	1.6031	0.72835
m02676c	palmitoleoyl-carnitine	1.475	0.07011	3	1.6031	0.72835
m02688c	pentadecanoylcarnitine	1.475	0.07011	3	1.6031	0.72835
m02940c	stearoylcarnitine	1.475	0.07011	3	1.6031	0.72835
m02973c	tetradecanoylcarnitine	1.475	0.07011	3	1.6031	0.72835
m02974c	tetradecenoylcarnitine(5)	1.475	0.07011	3	1.6031	0.72835
m02975c	tetradecenoylcarnitine(7)	1.475	0.07011	3	1.6031	0.72835
m02976c	tetradecenoylcarnitine(9)	1.475	0.07011	3	1.6031	0.72835
m03049c	tridecanoylcarnitine	1.475	0.07011	3	1.6031	0.72835
m01755m	dUMP	1.4704	0.070726	2	1.8338	2.3078
m00157c	(R)-3-hydroxybutanoate	1.4702	0.07076	5	1.3667	1.3518
m00157s	(R)-3-hydroxybutanoate	1.4702	0.07076	5	1.3667	1.3518
m00648c	2-hydroxybutyrate	1.4702	0.07076	5	1.3667	1.3518
m00648s	2-hydroxybutyrate	1.4702	0.07076	5	1.3667	1.3518
m00671m	2-oxobutyrate	1.4702	0.07076	5	1.3667	1.3518
m01253s	acetoacetate	1.4702	0.07076	5	1.3667	1.3518
m01256s	acetone	1.4702	0.07076	5	1.3667	1.3518
m01716s	D-lactate	1.4702	0.07076	5	1.3667	1.3518
m02403s	L-lactate	1.4702	0.07076	5	1.3667	1.3518
m02772s	propanoate	1.4702	0.07076	5	1.3667	1.3518
m02819p	pyruvate	1.4702	0.07076	5	1.3667	1.3518
m02819s	pyruvate	1.4702	0.07076	5	1.3667	1.3518
m02833s	retinoate	1.4702	0.07076	5	1.3667	1.3518
m01390c	beta-D-mannosyldiacetylchitobiosyldiphosphodolichol	1.4694	0.070856	1	2.3362	0
m01252c	acetate	1.4675	0.071123	24	0.93071	1.3214
m00941c	4,4-dimethyl-5alpha-cholesta-8,14,24-trien-3beta-ol	1.4673	0.07115	3	1.5978	0.79864
m00942c	4,4-dimethyl-5alpha-cholesta-8,14-dien-3-beta-ol	1.4673	0.07115	3	1.5978	0.79864
m01365m	arginine	1.4657	0.071362	1	2.3317	0
m01252g	acetate	1.4503	0.073487	3	1.5859	1.0167
m00526c	1D-myo-inositol-1,4-bisphosphate	1.4452	0.074199	12	1.0713	1.0023
m02529c	N-acetylglucosamine-6-phosphate	1.441	0.074796	2	1.8086	1.6715
m01334n	AMP	1.4409	0.074804	1	2.3018	0
m01646n	deamido-NAD	1.4409	0.074804	1	2.3018	0
m02552n	NAD+	1.4409	0.074804	1	2.3018	0
m02578n	NH3	1.4409	0.074804	1	2.3018	0
m01282c	adenylosuccinate	1.4258	0.076958	3	1.5689	1.466
m01690s	DHAP	1.4249	0.077088	1	2.2825	0
m01984s	glycerone	1.4249	0.077088	1	2.2825	0
m01040c	5(S)-HETE	1.4196	0.077861	4	1.4279	1.234
m00242c	1,2-dibromoethane	1.4115	0.079045	1	2.2663	0
m00974c	4-bromophenol	1.4115	0.079045	1	2.2663	0
m00975c	4-bromophenol-2,3-epoxide	1.4115	0.079045	1	2.2663	0
m00992c	4-hydroxy-4-(methylnitrosoamino)-1-(3-pyridinyl)-1-butanone	1.4115	0.079045	1	2.2663	0
m01019c	4-nitrocatechol	1.4115	0.079045	1	2.2663	0
m01910l	galactose	1.4111	0.079103	4	1.4227	1.422
m02661c	oxalate	1.407	0.079716	2	1.7795	2.2
m02661s	oxalate	1.407	0.079716	2	1.7795	2.2
m02060l	heparan sulfate, degradation product 14	1.3908	0.082148	1	2.2413	0
m02067l	heparan sulfate, degradation product 20	1.3908	0.082148	1	2.2413	0
m02073l	heparan sulfate, degradation product 3	1.3908	0.082148	1	2.2413	0
m02078l	heparan sulfate, degradation product 8	1.3908	0.082148	1	2.2413	0
m02929l	sphingosine	1.3666	0.08588	2	1.7449	0.96087
m00131p	(9Z,12Z,15Z,18Z)-tetracosatetraenoyl-CoA	1.3641	0.086274	1	2.2091	0
m00134p	(9Z,12Z,15Z,18Z,21Z)-tetracosapentaenoyl-CoA	1.3641	0.086274	1	2.2091	0
m00317p	12,15,18,21-tetracosatetraenoyl-CoA	1.3641	0.086274	1	2.2091	0
m03047p	tricosanoyl-CoA	1.3641	0.086274	1	2.2091	0
m00380c	15(S)-HPETE	1.3624	0.086542	5	1.3083	1.3976
m02322m	L-2-aminoadipate	1.3602	0.08688	2	1.7395	2.4189
m01520l	chondroitin sulfate A (GalNAc4S-GlcA), degradation product 2	1.3407	0.090011	3	1.5096	1.7424
m01535l	chondroitin sulfate C (GalNAc6S-GlcA), degradation product 2	1.3407	0.090011	3	1.5096	1.7424
m01536l	chondroitin sulfate C (GalNAc6S-GlcA), degradation product 3	1.3407	0.090011	3	1.5096	1.7424
m01547l	chondroitin sulfate D (GlcNAc6S-GlcA2S), degradation product 4	1.3407	0.090011	3	1.5096	1.7424
m01557l	chondroitin sulfate E (GalNAc4,6diS-GlcA), degradation product 3	1.3407	0.090011	3	1.5096	1.7424
m02139l	hyaluronan biosynthesis, precursor 1	1.3407	0.090011	3	1.5096	1.7424
m02140l	hyaluronan degradation product 1	1.3407	0.090011	3	1.5096	1.7424
m00258m	10,11-dihydro-LTB4-CoA	1.337	0.090613	6	1.2329	1.0402
m00258p	10,11-dihydro-LTB4-CoA	1.337	0.090613	6	1.2329	1.0402
m00582m	20-CoA-20-oxo-LTB4	1.337	0.090613	6	1.2329	1.0402
m00582p	20-CoA-20-oxo-LTB4	1.337	0.090613	6	1.2329	1.0402
m00587p	20-COOH-LTE4-CoA	1.337	0.090613	6	1.2329	1.0402
m01120m	5-oxo-12(R)-hydroxy-eicosa-(8E,10E,14Z)-trienoyl-CoA	1.337	0.090613	6	1.2329	1.0402
m01120p	5-oxo-12(R)-hydroxy-eicosa-(8E,10E,14Z)-trienoyl-CoA	1.337	0.090613	6	1.2329	1.0402
m01122m	5-oxo-12(S)-hydroxy-eicosa-(8E,10E,14Z)-trienoyl-CoA	1.337	0.090613	6	1.2329	1.0402
m01122p	5-oxo-12(S)-hydroxy-eicosa-(8E,10E,14Z)-trienoyl-CoA	1.337	0.090613	6	1.2329	1.0402
m00606m	22beta-hydroxycholesterol	1.3336	0.091163	3	1.5047	1.5005
m00607c	23S,25,26-trihydroxyvitamin D3	1.3336	0.091163	3	1.5047	1.5005
m00607m	23S,25,26-trihydroxyvitamin D3	1.3336	0.091163	3	1.5047	1.5005
m00608c	23s,25-dihydroxyvitamin D3	1.3336	0.091163	3	1.5047	1.5005
m00608m	23s,25-dihydroxyvitamin D3	1.3336	0.091163	3	1.5047	1.5005
m00611c	24-oxo-1alpha,23,25-trihydroxyvitamin D3	1.3336	0.091163	3	1.5047	1.5005
m00611m	24-oxo-1alpha,23,25-trihydroxyvitamin D3	1.3336	0.091163	3	1.5047	1.5005
m00612c	24-oxo-1alpha,25-dihydroxyvitamin D3	1.3336	0.091163	3	1.5047	1.5005
m00612m	24-oxo-1alpha,25-dihydroxyvitamin D3	1.3336	0.091163	3	1.5047	1.5005
m00621c	25-hydroxyvitamin D3-26,23-lactol	1.3336	0.091163	3	1.5047	1.5005
m00621m	25-hydroxyvitamin D3-26,23-lactol	1.3336	0.091163	3	1.5047	1.5005
m00622c	25-hydroxyvitamin D3-26,23-lactone	1.3336	0.091163	3	1.5047	1.5005
m00622m	25-hydroxyvitamin D3-26,23-lactone	1.3336	0.091163	3	1.5047	1.5005
m01416c	calcitetrol	1.3336	0.091163	3	1.5047	1.5005
m01416m	calcitetrol	1.3336	0.091163	3	1.5047	1.5005
m03169c	insulin-(SS)	1.3317	0.091477	2	1.7151	1.4372
m03170c	Insulin-(SH)2	1.3317	0.091477	2	1.7151	1.4372
m01285r	ADP	1.3308	0.091634	5	1.2912	1.0521
m03114g	UMP	1.3304	0.091686	6	1.2296	0.8131
m01960c	globotriaosylceramide	1.322	0.093086	4	1.3689	1.444
m02133c	homocysteine	1.315	0.094258	2	1.7007	2.4187
m03084c	tRNA-guanine	1.3135	0.094513	4	1.3638	0.77256
m01867r	G00007	1.3068	0.095635	2	1.6938	0.086989
m01306s	AKG	1.2991	0.096961	7	1.1643	1.5413
m01356c	apoC-lys	1.2878	0.0989	1	2.1171	0
m01357c	apoC-lys_btn	1.2878	0.0989	1	2.1171	0
m01402c	biotinyl-5-AMP	1.2878	0.0989	1	2.1171	0
m02328g	LacCer pool	1.2549	0.10475	4	1.3285	1.0494
m02727m	phosphatidate-CL pool	1.2508	0.1055	7	1.1423	1.3861
m02682c	PAPS	1.2503	0.1056	15	0.96015	1.0208
m00085c	(3S)-hydroxy-docasa-cis,cis-13,16-dienoyl-CoA	1.2463	0.10633	4	1.3232	0.68935
m00086c	(3S)-hydroxy-eicosa-cis,cis,cis-11,14,17-trienoyl-CoA	1.2463	0.10633	4	1.3232	0.68935
m00087c	(3S)-hydroxy-eicosa-cis,cis-11,14-dienoyl-CoA	1.2463	0.10633	4	1.3232	0.68935
m00698c	3(S)-hydroxy-10,13,16-all-cis-docosatrienoyl-CoA	1.2463	0.10633	4	1.3232	0.68935
m00699c	3(S)-hydroxy-11-cis-docosenoyl-CoA	1.2463	0.10633	4	1.3232	0.68935
m00700c	3(S)-hydroxy-11-cis-eicosenoyl-CoA	1.2463	0.10633	4	1.3232	0.68935
m00701c	3(S)-hydroxy-13-cis-docosenoyl-CoA	1.2463	0.10633	4	1.3232	0.68935
m00702c	3(S)-hydroxy-13-cis-eicosenoyl-CoA	1.2463	0.10633	4	1.3232	0.68935
m00704c	3(S)-hydroxy-3-oxo-eicosadienoyl-CoA	1.2463	0.10633	4	1.3232	0.68935
m00707c	3(S)-hydroxy-9-cis-eicosenoyl-CoA	1.2463	0.10633	4	1.3232	0.68935
m00708c	3(S)-hydroxy-all-cis-8,11,14,17-eicosatetraenoyl-CoA	1.2463	0.10633	4	1.3232	0.68935
m00709c	3(S)-hydroxy-cis-15-tetracosaenoyl-CoA	1.2463	0.10633	4	1.3232	0.68935
m00711c	3(S)-hydroxy-docosa-10,13,16,19-all-cis-tetraenoyl-CoA	1.2463	0.10633	4	1.3232	0.68935
m00712c	3(S)-hydroxy-docosa-13,16,19-all-cis-trienoyl-CoA	1.2463	0.10633	4	1.3232	0.68935
m00713c	3(S)-hydroxy-docosa-7,10,13,16,19-all-cis-pentaenoyl-CoA	1.2463	0.10633	4	1.3232	0.68935
m00714c	3(S)-hydroxy-docosa-7,10,13,16-all-cis-tetraenoyl-CoA	1.2463	0.10633	4	1.3232	0.68935
m00715c	3(S)-hydroxy-hexacosenoyl-CoA	1.2463	0.10633	4	1.3232	0.68935
m00716c	3(S)-hydroxy-tetracosa-12,15,18,21-all-cis-tetraenoyl-CoA	1.2463	0.10633	4	1.3232	0.68935
m00718c	3(S)-hydroxy-tetracosa-9,12,15,18,21-all-cis-pentaenoyl-CoA	1.2463	0.10633	4	1.3232	0.68935
m00776c	3-hydroxydocosanoyl-CoA	1.2463	0.10633	4	1.3232	0.68935
m00777c	3-hydroxyeicosanoyl-CoA	1.2463	0.10633	4	1.3232	0.68935
m00778c	3-hydroxyheneicosanoyl-CoA	1.2463	0.10633	4	1.3232	0.68935
m00783c	3-hydroxyhexacosanoyl-CoA	1.2463	0.10633	4	1.3232	0.68935
m00790c	3-hydroxynonadecanoyl-CoA	1.2463	0.10633	4	1.3232	0.68935
m00793c	3-hydroxyoctadecanoyl-CoA	1.2463	0.10633	4	1.3232	0.68935
m00800c	3-hydroxytetracosanoyl-CoA	1.2463	0.10633	4	1.3232	0.68935
m00802c	3-hydroxytricosanoyl-CoA	1.2463	0.10633	4	1.3232	0.68935
m01652l	de-Fuc form of PA6	1.2392	0.10764	3	1.4389	0.72768
m02237l	keratan sulfate I, degradation product 1	1.2392	0.10764	3	1.4389	0.72768
m02366r	leukotriene C4	1.2334	0.10872	3	1.4349	1.3977
m02367c	leukotriene C5	1.2334	0.10872	3	1.4349	1.3977
m01596p	CO2	1.2299	0.10936	1	2.0473	0
m00003l	(10Z)-heptadecenoic acid	1.2277	0.10978	1	2.0446	0
m00008l	(11Z,14Z)-eicosadienoic acid	1.2277	0.10978	1	2.0446	0
m00010l	(11Z,14Z,17Z)-eicosatrienoic acid	1.2277	0.10978	1	2.0446	0
m00017l	(13Z)-eicosenoic acid	1.2277	0.10978	1	2.0446	0
m00019l	(13Z)-octadecenoic acid	1.2277	0.10978	1	2.0446	0
m00021l	(13Z,16Z)-docosadienoic acid	1.2277	0.10978	1	2.0446	0
m00094l	(4Z,7Z,10Z,13Z,16Z)-DPA	1.2277	0.10978	1	2.0446	0
m00104l	(6Z,9Z)-octadecadienoic acid	1.2277	0.10978	1	2.0446	0
m00111l	(6Z,9Z,12Z,15Z,18Z)-TPA	1.2277	0.10978	1	2.0446	0
m00114l	(6Z,9Z,12Z,15Z,18Z,21Z)-THA	1.2277	0.10978	1	2.0446	0
m00115l	(7Z)-octadecenoic acid	1.2277	0.10978	1	2.0446	0
m00117l	(7Z)-tetradecenoic acid	1.2277	0.10978	1	2.0446	0
m00128l	(9E)-tetradecenoic acid	1.2277	0.10978	1	2.0446	0
m00132l	(9Z,12Z,15Z,18Z)-TTA	1.2277	0.10978	1	2.0446	0
m00135l	(9Z,12Z,15Z,18Z,21Z)-TPA	1.2277	0.10978	1	2.0446	0
m00260l	10,13,16,19-docosatetraenoic acid	1.2277	0.10978	1	2.0446	0
m00265l	10,13,16-docosatriynoic acid	1.2277	0.10978	1	2.0446	0
m00315l	12,15,18,21-tetracosatetraenoic acid	1.2277	0.10978	1	2.0446	0
m00341l	13,16,19-docosatrienoic acid	1.2277	0.10978	1	2.0446	0
m01197l	7-palmitoleic acid	1.2277	0.10978	1	2.0446	0
m01207l	8,11-eicosadienoic acid	1.2277	0.10978	1	2.0446	0
m01235l	9-eicosenoic acid	1.2277	0.10978	1	2.0446	0
m01238l	9-heptadecylenic acid	1.2277	0.10978	1	2.0446	0
m01291l	adrenic acid	1.2277	0.10978	1	2.0446	0
m01362l	arachidonate	1.2277	0.10978	1	2.0446	0
m01373l	behenic acid	1.2277	0.10978	1	2.0446	0
m01432l	cerotic acid	1.2277	0.10978	1	2.0446	0
m01452l	cholesterol-ester-10,13,16,19-docosa	1.2277	0.10978	1	2.0446	0
m01452r	cholesterol-ester-10,13,16,19-docosa	1.2277	0.10978	1	2.0446	0
m01453l	cholesterol-ester-10,13,16-docosa	1.2277	0.10978	1	2.0446	0
m01453r	cholesterol-ester-10,13,16-docosa	1.2277	0.10978	1	2.0446	0
m01454l	cholesterol-ester-10-hepta	1.2277	0.10978	1	2.0446	0
m01454r	cholesterol-ester-10-hepta	1.2277	0.10978	1	2.0446	0
m01455l	cholesterol-ester-11,14,17-eico	1.2277	0.10978	1	2.0446	0
m01455r	cholesterol-ester-11,14,17-eico	1.2277	0.10978	1	2.0446	0
m01456l	cholesterol-ester-11,14-eicosa	1.2277	0.10978	1	2.0446	0
m01456r	cholesterol-ester-11,14-eicosa	1.2277	0.10978	1	2.0446	0
m01457l	cholesterol-ester-11-docose	1.2277	0.10978	1	2.0446	0
m01457r	cholesterol-ester-11-docose	1.2277	0.10978	1	2.0446	0
m01458l	cholesterol-ester-11-eico	1.2277	0.10978	1	2.0446	0
m01458r	cholesterol-ester-11-eico	1.2277	0.10978	1	2.0446	0
m01459l	cholesterol-ester-12,15,18,21-tetracosa	1.2277	0.10978	1	2.0446	0
m01459r	cholesterol-ester-12,15,18,21-tetracosa	1.2277	0.10978	1	2.0446	0
m01460l	cholesterol-ester-13,16,19-doco	1.2277	0.10978	1	2.0446	0
m01460r	cholesterol-ester-13,16,19-doco	1.2277	0.10978	1	2.0446	0
m01461l	cholesterol-ester-13,16-docosa	1.2277	0.10978	1	2.0446	0
m01461r	cholesterol-ester-13,16-docosa	1.2277	0.10978	1	2.0446	0
m01462l	cholesterol-ester-13-docose	1.2277	0.10978	1	2.0446	0
m01462r	cholesterol-ester-13-docose	1.2277	0.10978	1	2.0446	0
m01463l	cholesterol-ester-13-eicose	1.2277	0.10978	1	2.0446	0
m01463r	cholesterol-ester-13-eicose	1.2277	0.10978	1	2.0446	0
m01464l	cholesterol-ester-13-octade	1.2277	0.10978	1	2.0446	0
m01464r	cholesterol-ester-13-octade	1.2277	0.10978	1	2.0446	0
m01465l	cholesterol-ester-15-tetra	1.2277	0.10978	1	2.0446	0
m01465r	cholesterol-ester-15-tetra	1.2277	0.10978	1	2.0446	0
m01466l	cholesterol-ester-4,7,10,13,16,19-doco	1.2277	0.10978	1	2.0446	0
m01466r	cholesterol-ester-4,7,10,13,16,19-doco	1.2277	0.10978	1	2.0446	0
m01467l	cholesterol-ester-4,7,10,13,16-docosa	1.2277	0.10978	1	2.0446	0
m01467r	cholesterol-ester-4,7,10,13,16-docosa	1.2277	0.10978	1	2.0446	0
m01468l	cholesterol-ester-5,8,11,14,17-eico	1.2277	0.10978	1	2.0446	0
m01468r	cholesterol-ester-5,8,11,14,17-eico	1.2277	0.10978	1	2.0446	0
m01469l	cholesterol-ester-5,8,11-eico	1.2277	0.10978	1	2.0446	0
m01469r	cholesterol-ester-5,8,11-eico	1.2277	0.10978	1	2.0446	0
m01470l	cholesterol-ester-5-tetra	1.2277	0.10978	1	2.0446	0
m01470r	cholesterol-ester-5-tetra	1.2277	0.10978	1	2.0446	0
m01471l	cholesterol-ester-6,9,12,15,18,21-tetra	1.2277	0.10978	1	2.0446	0
m01471r	cholesterol-ester-6,9,12,15,18,21-tetra	1.2277	0.10978	1	2.0446	0
m01472l	cholesterol-ester-6,9,12,15,18-tetraco	1.2277	0.10978	1	2.0446	0
m01472r	cholesterol-ester-6,9,12,15,18-tetraco	1.2277	0.10978	1	2.0446	0
m01473l	cholesterol-ester-6,9,12,15-octa	1.2277	0.10978	1	2.0446	0
m01473r	cholesterol-ester-6,9,12,15-octa	1.2277	0.10978	1	2.0446	0
m01474l	cholesterol-ester-6,9-octa	1.2277	0.10978	1	2.0446	0
m01474r	cholesterol-ester-6,9-octa	1.2277	0.10978	1	2.0446	0
m01475l	cholesterol-ester-7,10,13,16,19-docosa	1.2277	0.10978	1	2.0446	0
m01475r	cholesterol-ester-7,10,13,16,19-docosa	1.2277	0.10978	1	2.0446	0
m01476l	cholesterol-ester-7,10,13,16-docosa	1.2277	0.10978	1	2.0446	0
m01476r	cholesterol-ester-7,10,13,16-docosa	1.2277	0.10978	1	2.0446	0
m01477l	cholesterol-ester-7-hexa	1.2277	0.10978	1	2.0446	0
m01477r	cholesterol-ester-7-hexa	1.2277	0.10978	1	2.0446	0
m01478l	cholesterol-ester-7-octade	1.2277	0.10978	1	2.0446	0
m01478r	cholesterol-ester-7-octade	1.2277	0.10978	1	2.0446	0
m01479l	cholesterol-ester-7-tetrade	1.2277	0.10978	1	2.0446	0
m01479r	cholesterol-ester-7-tetrade	1.2277	0.10978	1	2.0446	0
m01480l	cholesterol-ester-8,11,14,17-eico	1.2277	0.10978	1	2.0446	0
m01480r	cholesterol-ester-8,11,14,17-eico	1.2277	0.10978	1	2.0446	0
m01481l	cholesterol-ester-8,11-eico	1.2277	0.10978	1	2.0446	0
m01481r	cholesterol-ester-8,11-eico	1.2277	0.10978	1	2.0446	0
m01482l	cholesterol-ester-9,12,15,18,21-tetra	1.2277	0.10978	1	2.0446	0
m01482r	cholesterol-ester-9,12,15,18,21-tetra	1.2277	0.10978	1	2.0446	0
m01483l	cholesterol-ester-9,12,15,18-tetraco	1.2277	0.10978	1	2.0446	0
m01483r	cholesterol-ester-9,12,15,18-tetraco	1.2277	0.10978	1	2.0446	0
m01484l	cholesterol-ester-9-eicose	1.2277	0.10978	1	2.0446	0
m01484r	cholesterol-ester-9-eicose	1.2277	0.10978	1	2.0446	0
m01485l	cholesterol-ester-9-heptade	1.2277	0.10978	1	2.0446	0
m01485r	cholesterol-ester-9-heptade	1.2277	0.10978	1	2.0446	0
m01486l	cholesterol-ester-9-octa	1.2277	0.10978	1	2.0446	0
m01486r	cholesterol-ester-9-octa	1.2277	0.10978	1	2.0446	0
m01487l	cholesterol-ester-9-tetrade	1.2277	0.10978	1	2.0446	0
m01487r	cholesterol-ester-9-tetrade	1.2277	0.10978	1	2.0446	0
m01488l	cholesterol-ester-arach	1.2277	0.10978	1	2.0446	0
m01488r	cholesterol-ester-arach	1.2277	0.10978	1	2.0446	0
m01489l	cholesterol-ester-cis-vac	1.2277	0.10978	1	2.0446	0
m01489r	cholesterol-ester-cis-vac	1.2277	0.10978	1	2.0446	0
m01490l	cholesterol-ester-dihomo-gamma	1.2277	0.10978	1	2.0446	0
m01490r	cholesterol-ester-dihomo-gamma	1.2277	0.10978	1	2.0446	0
m01491l	cholesterol-ester-docosa	1.2277	0.10978	1	2.0446	0
m01491r	cholesterol-ester-docosa	1.2277	0.10978	1	2.0446	0
m01492l	cholesterol-ester-eico	1.2277	0.10978	1	2.0446	0
m01492r	cholesterol-ester-eico	1.2277	0.10978	1	2.0446	0
m01493l	cholesterol-ester-gamma-lin	1.2277	0.10978	1	2.0446	0
m01493r	cholesterol-ester-gamma-lin	1.2277	0.10978	1	2.0446	0
m01494l	cholesterol-ester-heneico	1.2277	0.10978	1	2.0446	0
m01494r	cholesterol-ester-heneico	1.2277	0.10978	1	2.0446	0
m01495l	cholesterol-ester-hepta	1.2277	0.10978	1	2.0446	0
m01495r	cholesterol-ester-hepta	1.2277	0.10978	1	2.0446	0
m01496l	cholesterol-ester-hexacosa	1.2277	0.10978	1	2.0446	0
m01496r	cholesterol-ester-hexacosa	1.2277	0.10978	1	2.0446	0
m01497l	cholesterol-ester-hexecose	1.2277	0.10978	1	2.0446	0
m01497r	cholesterol-ester-hexecose	1.2277	0.10978	1	2.0446	0
m01498l	cholesterol-ester-laur	1.2277	0.10978	1	2.0446	0
m01498r	cholesterol-ester-laur	1.2277	0.10978	1	2.0446	0
m01499l	cholesterol-ester-lin	1.2277	0.10978	1	2.0446	0
m01499r	cholesterol-ester-lin	1.2277	0.10978	1	2.0446	0
m01500l	cholesterol-ester-linolen	1.2277	0.10978	1	2.0446	0
m01500r	cholesterol-ester-linolen	1.2277	0.10978	1	2.0446	0
m01501l	cholesterol-ester-myrist	1.2277	0.10978	1	2.0446	0
m01501r	cholesterol-ester-myrist	1.2277	0.10978	1	2.0446	0
m01502l	cholesterol-ester-nanode	1.2277	0.10978	1	2.0446	0
m01502r	cholesterol-ester-nanode	1.2277	0.10978	1	2.0446	0
m01503l	cholesterol-ester-ol	1.2277	0.10978	1	2.0446	0
m01503r	cholesterol-ester-ol	1.2277	0.10978	1	2.0446	0
m01504l	cholesterol-ester-palm	1.2277	0.10978	1	2.0446	0
m01504r	cholesterol-ester-palm	1.2277	0.10978	1	2.0446	0
m01505l	cholesterol-ester-palmn	1.2277	0.10978	1	2.0446	0
m01505r	cholesterol-ester-palmn	1.2277	0.10978	1	2.0446	0
m01506l	cholesterol-ester-penta	1.2277	0.10978	1	2.0446	0
m01506r	cholesterol-ester-penta	1.2277	0.10978	1	2.0446	0
m01507l	cholesterol-ester-stea	1.2277	0.10978	1	2.0446	0
m01507r	cholesterol-ester-stea	1.2277	0.10978	1	2.0446	0
m01508l	cholesterol-ester-tetraco	1.2277	0.10978	1	2.0446	0
m01508r	cholesterol-ester-tetraco	1.2277	0.10978	1	2.0446	0
m01509l	cholesterol-ester-trico	1.2277	0.10978	1	2.0446	0
m01509r	cholesterol-ester-trico	1.2277	0.10978	1	2.0446	0
m01510l	cholesterol-ester-tridec	1.2277	0.10978	1	2.0446	0
m01510r	cholesterol-ester-tridec	1.2277	0.10978	1	2.0446	0
m01582l	cis-cetoleic acid	1.2277	0.10978	1	2.0446	0
m01583l	cis-erucic acid	1.2277	0.10978	1	2.0446	0
m01584l	cis-gondoic acid	1.2277	0.10978	1	2.0446	0
m01585l	cis-vaccenic acid	1.2277	0.10978	1	2.0446	0
m01689l	DHA	1.2277	0.10978	1	2.0446	0
m01696l	dihomo-gamma-linolenate	1.2277	0.10978	1	2.0446	0
m01741l	DPA	1.2277	0.10978	1	2.0446	0
m01771l	eicosanoate	1.2277	0.10978	1	2.0446	0
m01778l	elaidate	1.2277	0.10978	1	2.0446	0
m01784l	EPA	1.2277	0.10978	1	2.0446	0
m01932l	gamma-linolenate	1.2277	0.10978	1	2.0446	0
m02053l	henicosanoic acid	1.2277	0.10978	1	2.0446	0
m02344l	lauric acid	1.2277	0.10978	1	2.0446	0
m02385l	lignocerate	1.2277	0.10978	1	2.0446	0
m02387l	linoleate	1.2277	0.10978	1	2.0446	0
m02389l	linolenate	1.2277	0.10978	1	2.0446	0
m02399c	lipoyllysine	1.2277	0.10978	1	2.0446	0
m02456l	margaric acid	1.2277	0.10978	1	2.0446	0
m02457l	mead acid	1.2277	0.10978	1	2.0446	0
m02494l	myristic acid	1.2277	0.10978	1	2.0446	0
m02564l	nervonic acid	1.2277	0.10978	1	2.0446	0
m02613l	nonadecylic acid	1.2277	0.10978	1	2.0446	0
m02646l	oleate	1.2277	0.10978	1	2.0446	0
m02648l	omega-3-arachidonic acid	1.2277	0.10978	1	2.0446	0
m02674l	palmitate	1.2277	0.10978	1	2.0446	0
m02675l	palmitolate	1.2277	0.10978	1	2.0446	0
m02690l	pentadecylic acid	1.2277	0.10978	1	2.0446	0
m02745l	physeteric acid	1.2277	0.10978	1	2.0446	0
m02938l	stearate	1.2277	0.10978	1	2.0446	0
m02939l	stearidonic acid	1.2277	0.10978	1	2.0446	0
m03045l	tricosanoic acid	1.2277	0.10978	1	2.0446	0
m03051l	tridecylic acid	1.2277	0.10978	1	2.0446	0
m03153l	ximenic acid	1.2277	0.10978	1	2.0446	0
m01673c	deoxyuridine	1.2268	0.10995	4	1.3115	1.7657
m03123s	uridine	1.2248	0.11032	4	1.3103	1.9134
m03130n	UTP	1.224	0.11049	23	0.87943	1.2737
m01755c	dUMP	1.223	0.11067	4	1.3092	1.7252
m01833s	formate	1.2222	0.11082	6	1.1762	1.296
m00516c	1-alkyl-2-lysoglycerol-3-phosphocholine	1.2179	0.11164	2	1.6176	0.90073
m01420c	carbamoyl-phosphate	1.1909	0.11684	1	2.0002	0
m02559c	N-carbamoyl-L-aspartate	1.1909	0.11684	1	2.0002	0
m00307c	12(S)-HETE	1.1734	0.12032	5	1.2059	1.6233
m01415c	calcidiol	1.1705	0.1209	4	1.2775	1.3067
m01271c	acyl-CoA-LD-PC pool	1.1701	0.12098	8	1.0719	1.7516
m01272c	acyl-CoA-LD-PE pool	1.1701	0.12098	8	1.0719	1.7516
m01276c	acyl-CoA-LD-TG2 pool	1.1701	0.12098	8	1.0719	1.7516
m00025c	(15Z)-tetracosenoyl-CoA	1.167	0.12161	14	0.948	1.2935
m02971c	tetracosanoyl-CoA	1.167	0.12161	14	0.948	1.2935
m02323g	l2fn2m2masn	1.1669	0.12162	3	1.3886	0.55832
m01275c	acyl-CoA-LD-SM pool	1.1595	0.12313	7	1.1005	1.3523
m01703m	dihydrolipoylprotein	1.1586	0.1233	3	1.3828	1.9946
m02400m	lipoylprotein	1.1586	0.1233	3	1.3828	1.9946
m02878m	S-aminomethyldihydrolipoamide	1.1586	0.1233	3	1.3828	1.9946
m02879m	S-aminomethyldihydrolipoylprotein	1.1586	0.1233	3	1.3828	1.9946
m00626c	2-acetyl-1-alkyl-sn-glycero-3-phosphocholine	1.1546	0.12413	5	1.1957	1.4924
m02483r	mgacpail heparan sulfate	1.1518	0.12469	2	1.561	0.52513
m01371n	ATP	1.1489	0.1253	3	1.3761	0.81988
m01950c	GDP-L-fucose	1.1487	0.12535	4	1.2643	0.82121
m02444c	malonyl-CoA	1.1472	0.12564	8	1.0621	1.0137
m02525c	N-acetylgalactosamine	1.1466	0.12577	3	1.3745	1.8636
m00553c	1-phosphatidyl-1D-myo-inositol-4-phosphate	1.143	0.12653	35	0.80337	1.108
m02348r	L-carnitine	1.1382	0.12752	1	1.9366	0
m02443r	malonyl-carnitin	1.1382	0.12752	1	1.9366	0
m02657p	O-propanoylcarnitine	1.1382	0.12752	1	1.9366	0
m01783r	emgacpail heparan sulfate	1.1347	0.12826	1	1.9324	0
m03204c	Trimeric 2-5A	1.1296	0.12933	3	1.3626	0.55022
m02426c	lysine	1.1291	0.12943	7	1.0867	0.87125
m03105c	ubiquitin	1.1268	0.12991	130	0.69029	1.2429
m01627c	cysteamine	1.1253	0.13024	1	1.921	0
m03123c	uridine	1.1242	0.13047	5	1.1793	1.8654
m02672g	PA6	1.1227	0.13077	2	1.5361	0.70204
m02910c	S-methyl-5-thio-D-ribulose-1-phosphate	1.1157	0.13228	2	1.5301	1.3226
m01959c	globoside	1.114	0.13264	4	1.2434	1.544
m01959l	globoside	1.114	0.13264	4	1.2434	1.544
m02738g	phosphocholine	1.1133	0.1328	1	1.9065	0
m01666s	deoxyadenosine	1.1124	0.13298	3	1.3506	2.4866
m01671s	deoxyinosine	1.1124	0.13298	3	1.3506	2.4866
m02059l	heparan sulfate, degradation product 13	1.1117	0.13313	2	1.5267	1.0107
m02065l	heparan sulfate, degradation product 19	1.1117	0.13313	2	1.5267	1.0107
m02066l	heparan sulfate, degradation product 2	1.1117	0.13313	2	1.5267	1.0107
m02077l	heparan sulfate, degradation product 7	1.1117	0.13313	2	1.5267	1.0107
m01257c	acetyl adenylate	1.1086	0.13381	1	1.9009	0
m02775c	propinol adenylate	1.1086	0.13381	1	1.9009	0
m03089c	tryptophan	1.1065	0.13426	10	0.99057	0.76449
m02598g	nm4masn	1.1059	0.13439	2	1.5217	0.51576
m01753c	dTTP	1.1058	0.1344	17	0.894	1.2436
m01701m	dihydrolipoamide	1.1046	0.13467	5	1.1687	1.4414
m03135c	valine	1.1025	0.13512	12	0.95207	0.83219
m01415m	calcidiol	1.1024	0.13514	4	1.2364	1.3375
m00110c	(6Z,9Z,12Z,15Z,18Z)-tetracosapentaenoyl-CoA	1.1016	0.13531	10	0.98872	1.3979
m00131c	(9Z,12Z,15Z,18Z)-tetracosatetraenoyl-CoA	1.1016	0.13531	10	0.98872	1.3979
m00317c	12,15,18,21-tetracosatetraenoyl-CoA	1.1016	0.13531	10	0.98872	1.3979
m02110c	hexacosanoyl-CoA	1.1016	0.13531	10	0.98872	1.3979
m02112c	hexacosenoyl-CoA	1.1016	0.13531	10	0.98872	1.3979
m03047c	tricosanoyl-CoA	1.1016	0.13531	10	0.98872	1.3979
m02132c	homocarnosine	1.0991	0.13587	3	1.3413	1.0761
m01629l	cystine	1.0959	0.13656	1	1.8856	0
m02763c	pregnenolone	1.0942	0.13693	2	1.5117	1.4838
m02026r	GSH	1.0927	0.13726	7	1.07	1.0138
m02362r	leukotriene A4	1.0873	0.13845	1	1.8752	0
m02363c	leukotriene A5	1.0873	0.13845	1	1.8752	0
m01053c	5,6-dihydroxyindole-2-carboxylate	1.0767	0.14082	1	1.8624	0
m01059c	5,6-indolequinone-2-carboxylate	1.0767	0.14082	1	1.8624	0
m00201c	[protein]-L-glutamine	1.0749	0.14121	1	1.8603	0
m00207c	[protein]-N5-alkylglutamine	1.0749	0.14121	1	1.8603	0
m01310c	alkylamine	1.0749	0.14121	1	1.8603	0
m00029c	(18R)-hydroxy-(5Z,8Z,11Z,14Z,16E)-eicosapentaenoic acid	1.0727	0.14171	1	1.8576	0
m00373c	15(R)-HEPE	1.0727	0.14171	1	1.8576	0
m00373n	15(R)-HEPE	1.0727	0.14171	1	1.8576	0
m00373p	15(R)-HEPE	1.0727	0.14171	1	1.8576	0
m00373r	15(R)-HEPE	1.0727	0.14171	1	1.8576	0
m00380p	15(S)-HPETE	1.0727	0.14171	1	1.8576	0
m00380r	15(S)-HPETE	1.0727	0.14171	1	1.8576	0
m01038n	5(S),6(S)-epoxy-15(R)-HEPE	1.0727	0.14171	1	1.8576	0
m01041c	5(S)-HpEPE	1.0727	0.14171	1	1.8576	0
m01041n	5(S)-HpEPE	1.0727	0.14171	1	1.8576	0
m01050c	5,15-DiHETE	1.0727	0.14171	1	1.8576	0
m01056c	5,6-epoxy,(18R)-HEPE	1.0727	0.14171	1	1.8576	0
m02041n	H2O2	1.0727	0.14171	1	1.8576	0
m02041r	H2O2	1.0727	0.14171	1	1.8576	0
m00116c	(7Z)-octadecenoyl-CoA	1.0678	0.1428	15	0.90337	1.209
m01586c	cis-vaccenoyl-CoA	1.0678	0.1428	15	0.90337	1.209
m02101c	heptadecanoyl-CoA	1.0678	0.1428	15	0.90337	1.209
m01780r	em2emgacpail_prot heparan sulfate	1.064	0.14367	6	1.0981	0.74971
m02021r	gpi_prot heparan sulfate	1.064	0.14367	6	1.0981	0.74971
m01718c	D-myo-inositol-1,4,5-trisphosphate	1.0617	0.14419	12	0.93786	1.1276
m02425c	L-xylulose	1.0599	0.1446	1	1.8421	0
m01983c	glycerol	1.0591	0.14477	7	1.0547	1.6685
m01142r	6-(alpha-D-glucosaminyl)-1D-myo-inositol	1.0591	0.14479	1	1.8411	0
m02733r	phosphatidate-LD-TAG pool	1.0591	0.14479	1	1.8411	0
m01278p	acylglycerone-phosphate	1.0528	0.14622	1	1.8336	0
m01311p	alkyl-glycerone-3-phosphate	1.0528	0.14622	1	1.8336	0
m01779r	em2emgacpail heparan sulfate	1.0409	0.14896	10	0.96559	0.90041
m02681c	PAP	1.0396	0.14927	15	0.89458	1.1021
m02184c	isoleucine	1.0309	0.15129	12	0.92716	0.87772
m01334c	AMP	1.0253	0.15261	185	0.66186	1.1855
m01555l	chondroitin sulfate E (GalNAc4,6diS-GlcA), degradation product 1	1.0253	0.15261	1	1.8004	0
m01559l	chondroitin sulfate E (GalNAc4,6diS-GlcA), degradation product 5	1.0253	0.15261	1	1.8004	0
m01013c	4-methyl-2-oxopentanoate	1.0172	0.15454	9	0.98082	1.317
m01279s	adenine	1.0158	0.15487	1	1.7889	0
m01517g	chondroitin sulfate A (GalNAc4S-GlcA) proteoglycan	1.0158	0.15487	1	1.7889	0
m01517s	chondroitin sulfate A (GalNAc4S-GlcA) proteoglycan	1.0158	0.15487	1	1.7889	0
m01632s	cytosine	1.0158	0.15487	1	1.7889	0
m02037s	guanine	1.0158	0.15487	1	1.7889	0
m02159s	hypoxanthine	1.0158	0.15487	1	1.7889	0
m02997s	thymine	1.0158	0.15487	1	1.7889	0
m03118s	uracil	1.0158	0.15487	1	1.7889	0
m02170s	inosine	1.0129	0.15556	5	1.119	1.833
m00214c	[protein]-N-ubiquityllysine	1.0116	0.15586	93	0.6977	1.2522
m02948l	sulfatide	1.0082	0.15668	3	1.2781	1.2896
m00024c	(15Z)-tetracosenoylcarnitine	1.0063	0.15713	2	1.4364	0.94563
m00109c	(6Z,9Z,12Z,15Z,18Z)-tetracosapentaenoylcarnitine	1.0063	0.15713	2	1.4364	0.94563
m00112c	(6Z,9Z,12Z,15Z,18Z,21Z)-tetracosahexaenoylcarnitine	1.0063	0.15713	2	1.4364	0.94563
m00130c	(9Z,12Z,15Z,18Z)-tetracosatetraenoylcarnitine	1.0063	0.15713	2	1.4364	0.94563
m00133c	(9Z,12Z,15Z,18Z,21Z)-tetracosapentaenoylcarnitine	1.0063	0.15713	2	1.4364	0.94563
m00316c	12,15,18,21-tetracosatetraenoylcarnitine	1.0063	0.15713	2	1.4364	0.94563
m02109c	hexacosanoylcarnitine	1.0063	0.15713	2	1.4364	0.94563
m02111c	hexacosenoylcarnitine	1.0063	0.15713	2	1.4364	0.94563
m02443p	malonyl-carnitin	1.0063	0.15713	2	1.4364	0.94563
m02970c	tetracosanoylcarnitine	1.0063	0.15713	2	1.4364	0.94563
m03046c	tricosanoylcarnitine	1.0063	0.15713	2	1.4364	0.94563
m03124c	urocanate	1.0056	0.15731	5	1.1151	0.38992
m01411c	butyryl-[ACP]	1.0025	0.15804	4	1.1761	0.8122
m01833c	formate	1.0011	0.1584	12	0.91677	1.1857
m02946c	sulfate	0.99853	0.15901	7	1.027	1.7216
m02348p	L-carnitine	0.99686	0.15942	4	1.1727	1.0463
m01905c	GA2	0.99522	0.15981	5	1.1095	1.8527
m02011c	GM2	0.99522	0.15981	5	1.1095	1.8527
m01645c	dCTP	0.99254	0.16047	18	0.85334	1.2177
m02350c	L-cysteate	0.9891	0.16131	5	1.1061	2.2241
m01896r	G10595	0.98788	0.1616	1	1.7553	0
m02941c	stearoyl-CoA	0.98113	0.16326	16	0.86902	1.1761
m00971c	4-androstene-3,17-dione	0.97712	0.16426	1	1.7423	0
m00004c	(10Z)-heptadecenoyl-CoA	0.97397	0.16504	11	0.92416	1.2783
m00020c	(13Z)-octadecenoyl-CoA	0.97397	0.16504	11	0.92416	1.2783
m00118c	(7Z)-tetradecenoyl-CoA	0.97397	0.16504	11	0.92416	1.2783
m00127c	(9E)-octadecenoyl-CoA	0.97397	0.16504	11	0.92416	1.2783
m00129c	(9E)-tetradecenoyl-CoA	0.97397	0.16504	11	0.92416	1.2783
m01141c	5-tetradecenoyl-CoA	0.97397	0.16504	11	0.92416	1.2783
m01191c	7-hexadecenoyl-CoA	0.97397	0.16504	11	0.92416	1.2783
m01237c	9-heptadecenoyl-CoA	0.97397	0.16504	11	0.92416	1.2783
m02495c	myristoyl-CoA	0.97397	0.16504	11	0.92416	1.2783
m02677c	palmitoleoyl-CoA	0.97397	0.16504	11	0.92416	1.2783
m01143r	6-(alpha-D-glucosaminyl)-1-phosphatidyl-1D-myo-inositol	0.97218	0.16548	2	1.4072	0.6137
m01045c	5,10-methylene-THF	0.96915	0.16624	3	1.2509	0.60785
m03130c	UTP	0.96302	0.16777	55	0.72656	1.2567
m01721n	DNA	0.96029	0.16846	2	1.397	2.2374
m01722c	DNA-5-methylcytosine	0.96029	0.16846	2	1.397	2.2374
m01722n	DNA-5-methylcytosine	0.96029	0.16846	2	1.397	2.2374
m02881n	se-adenosyl-L-selenohomocysteine	0.96029	0.16846	2	1.397	2.2374
m02882n	se-adenosylselenomethionine	0.96029	0.16846	2	1.397	2.2374
m01843c	fructose-2,6-bisphosphate	0.95952	0.16865	1	1.721	0
m01829g	fn2m2masn	0.95454	0.1699	1	1.715	0
m02366c	leukotriene C4	0.95306	0.17028	4	1.1463	1.2789
m02013l	GM2A-GM2	0.95187	0.17058	3	1.2388	2.0053
m00556c	1-piperideine-6-carboxylate	0.94926	0.17124	1	1.7087	0
m03175c	ethylmalonyl-CoA	0.94908	0.17129	1	1.7085	0
m01423c	carnosine	0.94425	0.17252	5	1.0819	1.2959
m01790c	estrone	0.93911	0.17384	10	0.92684	1.5161
m01450l	cholesterol	0.9371	0.17435	2	1.3771	0.94388
m01132c	5-phosphoribosylformylglycinamidine	0.93108	0.17591	2	1.372	0.54704
m02575c	N-formyl-GAR	0.93108	0.17591	2	1.372	0.54704
m01838c	formyl-L-methionyl-peptide	0.92825	0.17664	1	1.6833	0
m02472c	methionyl-peptide	0.92825	0.17664	1	1.6833	0
m00222c	1-(1-alkenyl)-sn-glycero-3-phosphate	0.92807	0.17669	1	1.6831	0
m00224c	1-(1-alkenyl)-sn-glycerol	0.92529	0.17741	1	1.6797	0
m02738c	phosphocholine	0.92477	0.17754	7	0.99328	0.66966
m01365c	arginine	0.92324	0.17794	10	0.92079	0.7901
m00653c	2-hydroxyglutarate	0.922	0.17826	1	1.6758	0
m00570c	2,3-cyclic-UMP	0.91919	0.179	1	1.6724	0
m00921c	3-UMP	0.91919	0.179	1	1.6724	0
m00367c	14-demethyllanosterol	0.9186	0.17915	4	1.1255	1.6932
m00943c	4,4-dimethyl-5alpha-cholesta-8-en-3-beta-ol	0.9186	0.17915	4	1.1255	1.6932
m02040c	H2O	0.91512	0.18006	434	0.62377	1.2057
m02034s	GTP	0.90961	0.18151	12	0.88495	1.0122
m01159l	6-deoxy-L-galactose	0.90782	0.18199	2	1.3521	1.0069
m01159s	6-deoxy-L-galactose	0.90782	0.18199	2	1.3521	1.0069
m01652s	de-Fuc form of PA6	0.90782	0.18199	2	1.3521	1.0069
m02237s	keratan sulfate I, degradation product 1	0.90782	0.18199	2	1.3521	1.0069
m02278l	keratan sulfate I	0.90782	0.18199	2	1.3521	1.0069
m02278s	keratan sulfate I	0.90782	0.18199	2	1.3521	1.0069
m02672l	PA6	0.90782	0.18199	2	1.3521	1.0069
m02672s	PA6	0.90782	0.18199	2	1.3521	1.0069
m00040c	(2E)-docosenoyl-CoA	0.90428	0.18292	3	1.2057	0.79365
m00043c	(2E)-eicosenoyl-CoA	0.90428	0.18292	3	1.2057	0.79365
m00044c	(2E)-heneicosenoyl-CoA	0.90428	0.18292	3	1.2057	0.79365
m00049c	(2E)-hexacosenoyl-CoA	0.90428	0.18292	3	1.2057	0.79365
m00054c	(2E)-nonadecenoyl-CoA	0.90428	0.18292	3	1.2057	0.79365
m00057c	(2E)-octadecenoyl-CoA	0.90428	0.18292	3	1.2057	0.79365
m00064c	(2E)-tetracosenoyl-CoA	0.90428	0.18292	3	1.2057	0.79365
m00067c	(2E)-tricosenoyl-CoA	0.90428	0.18292	3	1.2057	0.79365
m00074c	(2E,7Z,10Z,13Z,16Z)-docosapentaenoyl-CoA	0.90428	0.18292	3	1.2057	0.79365
m00679c	2-trans-7,10,13,16,19-all-cis-docosahexaenoyl-CoA	0.90428	0.18292	3	1.2057	0.79365
m00680c	2-trans-9,12,15,18,21-all-cis-tetracosahexaenoyl-CoA	0.90428	0.18292	3	1.2057	0.79365
m00681c	2-trans-9,12,15,18-all-cis-tetracosapentaenoyl-CoA	0.90428	0.18292	3	1.2057	0.79365
m01769c	eicosa-(2E,8Z,11Z,14Z,17Z)-pentaenoyl-CoA	0.90428	0.18292	3	1.2057	0.79365
m03002c	trans,cis,cis,cis,cis-2,10,13,16,19-docosapentaenoyl-CoA	0.90428	0.18292	3	1.2057	0.79365
m03003c	trans,cis,cis,cis,cis-2,12,15,18,21-tetracosapentaenoyl-CoA	0.90428	0.18292	3	1.2057	0.79365
m03004c	trans,cis,cis,cis-2,10,13,16-docosatetraenoyl-CoA	0.90428	0.18292	3	1.2057	0.79365
m03005c	trans,cis,cis,cis-2,11,14,17-eicosatetraenoyl-CoA	0.90428	0.18292	3	1.2057	0.79365
m03006c	trans,cis,cis,cis-2,13,16,19-docosatetraenoyl-CoA	0.90428	0.18292	3	1.2057	0.79365
m03007c	trans,cis,cis-2,11,14-eicosatrienoyl-CoA	0.90428	0.18292	3	1.2057	0.79365
m03008c	trans,cis,cis-2,13,16-docasatrienoyl-CoA	0.90428	0.18292	3	1.2057	0.79365
m03011c	trans,cis-2,11-docosadienoyl-CoA	0.90428	0.18292	3	1.2057	0.79365
m03012c	trans,cis-2,11-eicosadienoyl-CoA	0.90428	0.18292	3	1.2057	0.79365
m03013c	trans,cis-2,13-docosadienoyl-CoA	0.90428	0.18292	3	1.2057	0.79365
m03014c	trans,cis-2,13-eicosadienoyl-CoA	0.90428	0.18292	3	1.2057	0.79365
m03015c	trans,cis-2,15-tetracosadienoyl-CoA	0.90428	0.18292	3	1.2057	0.79365
m03016c	trans,cis-2,17-hexacosadienoyl-CoA	0.90428	0.18292	3	1.2057	0.79365
m03017c	trans,cis-2,8,11-eicosatrienoyl-CoA	0.90428	0.18292	3	1.2057	0.79365
m03018c	trans,cis-2,9-eicosadienoyl-CoA	0.90428	0.18292	3	1.2057	0.79365
m01078m	5beta-cholestan-3alpha,7alpha,12alpha-triol	0.90426	0.18293	2	1.349	1.2973
m01091c	5beta-cholestane-3alpha,7alpha,12alpha,27,27-pentaol	0.90426	0.18293	2	1.349	1.2973
m01091m	5beta-cholestane-3alpha,7alpha,12alpha,27,27-pentaol	0.90426	0.18293	2	1.349	1.2973
m01092c	5beta-cholestane-3alpha,7alpha,12alpha,27-tetraol	0.90426	0.18293	2	1.349	1.2973
m01092m	5beta-cholestane-3alpha,7alpha,12alpha,27-tetraol	0.90426	0.18293	2	1.349	1.2973
m01448m	cholest-5-ene-3beta,7alpha,27-triol	0.90426	0.18293	2	1.349	1.2973
m03142m	vitamin D3	0.90426	0.18293	2	1.349	1.2973
m03114r	UMP	0.90268	0.18335	8	0.9576	0.80796
m02191m	itaconate	0.90266	0.18335	1	1.6524	0
m02192m	itaconyl-CoA	0.90266	0.18335	1	1.6524	0
m02465m	mesaconate	0.90266	0.18335	1	1.6524	0
m02466m	mesaconyl-CoA	0.90266	0.18335	1	1.6524	0
m02348m	L-carnitine	0.90197	0.18354	15	0.85175	1.3224
m01371s	ATP	0.90142	0.18368	6	1.0178	0.97946
m02969c	testosterone	0.89965	0.18415	3	1.2025	1.0321
m02759c	PPi	0.88934	0.18691	219	0.64331	1.2644
m02471c	methionine	0.88928	0.18693	15	0.8478	1.5716
m01972l	glucosylceramide pool	0.88694	0.18755	1	1.6335	0
m02946s	sulfate	0.87627	0.19044	3	1.1862	1.8644
m00075p	(2R)-pristanoyl-CoA	0.87167	0.19169	6	1.0031	1.4046
m00198l	[protein]-L-asparagine	0.86966	0.19224	1	1.6126	0
m02510l	n2m2nmasn	0.86966	0.19224	1	1.6126	0
m02513c	N4-(acetyl-beta-D-glucosaminyl)asparagine	0.86966	0.19224	1	1.6126	0
m00530c	1D-myo-inositol-4-phosphate	0.86496	0.19353	2	1.3154	0.6029
m02039p	H+	0.85954	0.19502	23	0.78781	1.6583
m00309c	12(S)-HPETE	0.85728	0.19564	2	1.3088	2.0781
m00309p	12(S)-HPETE	0.85728	0.19564	2	1.3088	2.0781
m00309r	12(S)-HPETE	0.85728	0.19564	2	1.3088	2.0781
m01040m	5(S)-HETE	0.85728	0.19564	2	1.3088	2.0781
m01869g	G00021	0.85237	0.197	2	1.3046	2.4278
m02001r	glycophosphatidylinositol-(GPI)-anchored-protein-precursor	0.85152	0.19724	5	1.0316	0.81821
m02022r	gpi_sig	0.85152	0.19724	5	1.0316	0.81821
m02434r	m3gacpail_prot heparan sulfate	0.85152	0.19724	5	1.0316	0.81821
m02462r	mem2emgacpail_prot heparan sulfate	0.85152	0.19724	5	1.0316	0.81821
m02738l	phosphocholine	0.85095	0.1974	3	1.1685	0.64955
m02908l	SM pool	0.85095	0.1974	3	1.1685	0.64955
m02931c	sphingosylphosphorylcholine	0.85095	0.1974	3	1.1685	0.64955
m02481c	methylthioribose-1p	0.85007	0.19764	2	1.3026	1.6442
m02709c	peptidylproline-(omega=0)	0.84582	0.19883	11	0.87765	1.5509
m02710c	peptidylproline-(omega=180)	0.84582	0.19883	11	0.87765	1.5509
m02726c	phosphatidate-bile-PC pool	0.8454	0.19894	8	0.93312	1.3925
m02732c	phosphatidate-LD-SM pool	0.8454	0.19894	8	0.93312	1.3925
m02085g	heparan sulfate, precursor 13	0.84366	0.19943	3	1.1635	1.5099
m01042c	5(S)-HPETE	0.84009	0.20043	3	1.161	1.1451
m01283c	adenylyl sulfate	0.83369	0.20223	2	1.2886	0.64076
m00007c	(11Z)-eicosenoyl-CoA	0.83049	0.20313	13	0.85099	1.2922
m00009c	(11Z,14Z)-eicosadienoyl-CoA	0.83049	0.20313	13	0.85099	1.2922
m00012c	(11Z,14Z,17Z)-eicosatrienoyl-CoA	0.83049	0.20313	13	0.85099	1.2922
m00016c	(13Z)-docosenoyl-CoA	0.83049	0.20313	13	0.85099	1.2922
m00119c	(7Z,10Z,13Z,16Z)-docosatetraenoyl-CoA	0.83049	0.20313	13	0.85099	1.2922
m00121c	(7Z,10Z,13Z,16Z,19Z)-docosapentaenoyl-CoA	0.83049	0.20313	13	0.85099	1.2922
m00262c	10,13,16,19-docosatetraenoyl-CoA	0.83049	0.20313	13	0.85099	1.2922
m01236c	9-eicosenoyl-CoA	0.83049	0.20313	13	0.85099	1.2922
m01725c	docosanoyl-CoA	0.83049	0.20313	13	0.85099	1.2922
m01773c	eicosanoyl-CoA	0.83049	0.20313	13	0.85099	1.2922
m02052c	heneicosanoyl-CoA	0.83049	0.20313	13	0.85099	1.2922
m02612c	nonadecanoyl-CoA	0.83049	0.20313	13	0.85099	1.2922
m00205c	[protein]-L-serine	0.83048	0.20314	2	1.2858	0.46776
m02645c	O-D-mannosylprotein	0.83048	0.20314	2	1.2858	0.46776
m02444m	malonyl-CoA	0.82401	0.20497	2	1.2803	1.0847
m02030c	GT1b	0.82207	0.20552	3	1.1484	1.3598
m02759p	PPi	0.81714	0.20692	6	0.9762	1.4556
m02759r	PPi	0.81714	0.20692	6	0.9762	1.4556
m02433r	m3gacpail heparan sulfate	0.81631	0.20716	10	0.88008	0.92445
m00811c	3-keto-eicosa-8,11,14,17-all-cis-tetraenoyl-CoA	0.81552	0.20739	5	1.0121	1.0789
m00839c	3-oxo-11cis-docosenoyl-CoA	0.81552	0.20739	5	1.0121	1.0789
m00840c	3-oxo-11-cis-eicosenoyl-CoA	0.81552	0.20739	5	1.0121	1.0789
m00842c	3-oxo-13cis-docosenoyl-CoA	0.81552	0.20739	5	1.0121	1.0789
m00843c	3-oxo-13-cis-eicosenoyl-CoA	0.81552	0.20739	5	1.0121	1.0789
m00852c	3-oxo-9-cis-eicosenoyl-CoA	0.81552	0.20739	5	1.0121	1.0789
m00856c	3-oxo-cis-15-tetracosaenoyl-CoA	0.81552	0.20739	5	1.0121	1.0789
m00860c	3-oxodocasa-cis,cis-13,16-dienoyl-CoA	0.81552	0.20739	5	1.0121	1.0789
m00861c	3-oxo-docosa-10,13,16,19-all-cis-tetraenoyl-CoA	0.81552	0.20739	5	1.0121	1.0789
m00862c	3-oxo-docosa-13,16,19-all-cis-trienoyl-CoA	0.81552	0.20739	5	1.0121	1.0789
m00863c	3-oxo-docosa-7,10,13,16,19-all-cis-pentaenoyl-CoA	0.81552	0.20739	5	1.0121	1.0789
m00864c	3-oxo-docosa-7,10,13,16-all-cis-tetraenoyl-CoA	0.81552	0.20739	5	1.0121	1.0789
m00865c	3-oxo-docosa-cis,cis,cis-10,13,16-trienoyl-CoA	0.81552	0.20739	5	1.0121	1.0789
m00866c	3-oxodocosanoyl-CoA	0.81552	0.20739	5	1.0121	1.0789
m00869c	3-oxoeicosa-cis,cis,cis-11,14,17-trienoyl-CoA	0.81552	0.20739	5	1.0121	1.0789
m00870c	3-oxoeicosa-cis,cis-11,14-dienoyl-CoA	0.81552	0.20739	5	1.0121	1.0789
m00871c	3-oxo-eicosadienoyl-CoA	0.81552	0.20739	5	1.0121	1.0789
m00872c	3-oxoeicosanoyl-CoA	0.81552	0.20739	5	1.0121	1.0789
m00873c	3-oxoheneicosanoyl-CoA	0.81552	0.20739	5	1.0121	1.0789
m00878c	3-oxohexacosanoyl-CoA	0.81552	0.20739	5	1.0121	1.0789
m00879c	3-oxo-hexacosenoyl-CoA	0.81552	0.20739	5	1.0121	1.0789
m00887c	3-oxononadecanoyl-CoA	0.81552	0.20739	5	1.0121	1.0789
m00890c	3-oxooctadecanoyl-CoA	0.81552	0.20739	5	1.0121	1.0789
m00901c	3-oxo-tetracosa-12,15,18,21-all-cis-tetraenoyl-CoA	0.81552	0.20739	5	1.0121	1.0789
m00902c	3-oxo-tetracosa-9,12,15,18,21-all-cis-pentaenoyl-CoA	0.81552	0.20739	5	1.0121	1.0789
m00903c	3-oxo-tetracosa-9,12,15,18-all-cis-tetraenoyl-CoA	0.81552	0.20739	5	1.0121	1.0789
m00904c	3-oxotetracosanoyl-CoA	0.81552	0.20739	5	1.0121	1.0789
m00907c	3-oxotricosanoyl-CoA	0.81552	0.20739	5	1.0121	1.0789
m02812m	putrescine	0.81153	0.20853	1	1.5425	0
m03121m	urea	0.81153	0.20853	1	1.5425	0
m00211r	[protein]-N6,N6,N6-trimethyl-L-lysine	0.80955	0.2091	2	1.2679	0.12147
m02517c	N6,N6,N6-trimethyl-L-lysine	0.80955	0.2091	2	1.2679	0.12147
m02517r	N6,N6,N6-trimethyl-L-lysine	0.80955	0.2091	2	1.2679	0.12147
m02698r	peptide sans lysine	0.80955	0.2091	2	1.2679	0.12147
m02833r	retinoate	0.8094	0.20914	3	1.1396	1.2469
m01099c	5-formiminotetrahydrofolate	0.80116	0.21152	1	1.53	0
m01596c	CO2	0.79489	0.21334	33	0.73944	1.3829
m02040s	H2O	0.79432	0.2135	56	0.69861	1.175
m00564p	2(S)-pristanal	0.78999	0.21477	1	1.5165	0
m00655p	2-hydroxyphytanoyl-CoA	0.78999	0.21477	1	1.5165	0
m01836p	formyl-CoA	0.78999	0.21477	1	1.5165	0
m00223c	1-(1-alkenyl)-sn-glycero-3-phosphoethanolamine	0.78805	0.21533	9	0.88882	1.3982
m00206c	[protein]-L-tyrosine	0.78727	0.21556	83	0.67572	1.1978
m00218c	[protein]-tyrosine-phosphate	0.78727	0.21556	83	0.67572	1.1978
m02189m	isovaleryl-CoA	0.7837	0.21661	5	0.9949	1.1568
m03191c	8-Oxo-dGDP	0.78063	0.21751	1	1.5052	0
m02125c	histidine	0.77911	0.21796	13	0.83372	1.013
m02597g	nm2masn	0.77865	0.21809	3	1.1182	0.7883
m01362p	arachidonate	0.77653	0.21872	6	0.95614	2.3422
m00180c	(S)-dihydroorotate	0.77474	0.21925	2	1.2381	1.0778
m01350c	apoA1	0.77363	0.21958	1	1.4968	0
m02398c	lipoyl-AMP	0.77363	0.21958	1	1.4968	0
m02630p	O2	0.77248	0.21992	8	0.90196	1.9711
m02083g	heparan sulfate, precursor 11	0.77202	0.22005	1	1.4948	0
m01700c	dihydrofolate	0.77146	0.22022	3	1.1132	2.2681
m01948s	GDP	0.77076	0.22042	13	0.83091	0.98853
m01695g	digalactosylceramidesulfate	0.76731	0.22145	1	1.4892	0
m02334g	lactosylceramide sulfate	0.76731	0.22145	1	1.4892	0
m02681l	PAP	0.76731	0.22145	1	1.4892	0
m02682l	PAPS	0.76731	0.22145	1	1.4892	0
m02809c	psychosine sulfate	0.76731	0.22145	1	1.4892	0
m02810c	psychosine	0.76731	0.22145	1	1.4892	0
m02947g	sulfatide galactocerebroside	0.76731	0.22145	1	1.4892	0
m00011m	(11Z,14Z,17Z)-eicosatrienoylcarnitine	0.75938	0.22381	2	1.2249	1.0064
m00022m	(13Z,16Z)-docosadienoylcarnitine	0.75938	0.22381	2	1.2249	1.0064
m00092m	(4Z,7Z,10Z,13Z,16Z)-docosapentaenoylcarnitine	0.75938	0.22381	2	1.2249	1.0064
m00100m	(5Z,8Z,11Z)-eicosatrienoylcarnitine	0.75938	0.22381	2	1.2249	1.0064
m00102m	(5Z,8Z,11Z,14Z,17Z)-eicosapentaenoylcarnitine	0.75938	0.22381	2	1.2249	1.0064
m00105m	(6Z,9Z)-octadecadienoylcarnitine	0.75938	0.22381	2	1.2249	1.0064
m00107m	(6Z,9Z,12Z,15Z)-octadecatetraenoylcarnitine	0.75938	0.22381	2	1.2249	1.0064
m00120m	(7Z,10Z,13Z,16Z,19Z)-docosapentaenoylcarnitine	0.75938	0.22381	2	1.2249	1.0064
m00122m	(8Z,11Z)-eicosadienoylcarnitine	0.75938	0.22381	2	1.2249	1.0064
m00124m	(8Z,11Z,14Z,17Z)-eicosatetraenoylcarnitine	0.75938	0.22381	2	1.2249	1.0064
m00126m	(9E)-octadecenoylcarnitine	0.75938	0.22381	2	1.2249	1.0064
m00261m	10,13,16,19-docosatetraenoylcarnitine	0.75938	0.22381	2	1.2249	1.0064
m00263m	10,13,16-docosatrienoylcarnitine	0.75938	0.22381	2	1.2249	1.0064
m00342m	13,16,19-docosatrienoylcarnitine	0.75938	0.22381	2	1.2249	1.0064
m01363m	arachidonyl-carnitine	0.75938	0.22381	2	1.2249	1.0064
m01723m	docosahexaenoylcarnitine	0.75938	0.22381	2	1.2249	1.0064
m01724m	docosanoylcarnitine	0.75938	0.22381	2	1.2249	1.0064
m01726m	docosenoylcarnitine(11)	0.75938	0.22381	2	1.2249	1.0064
m01727m	docosenoylcarnitine	0.75938	0.22381	2	1.2249	1.0064
m01729m	dodecanoylcarnitine	0.75938	0.22381	2	1.2249	1.0064
m01770m	eicosadienoylcarnitine	0.75938	0.22381	2	1.2249	1.0064
m01772m	eicosanoylcarnitine	0.75938	0.22381	2	1.2249	1.0064
m01774m	eicosatrienoylcarnitine	0.75938	0.22381	2	1.2249	1.0064
m01775m	eicosenoylcarnitine(11)	0.75938	0.22381	2	1.2249	1.0064
m01776m	eicosenoylcarnitine(7)	0.75938	0.22381	2	1.2249	1.0064
m01777m	eicosenoylcarnitine(9)	0.75938	0.22381	2	1.2249	1.0064
m01933m	gamma-linolenoylcarnitine	0.75938	0.22381	2	1.2249	1.0064
m02051m	heneicosanoylcarnitine	0.75938	0.22381	2	1.2249	1.0064
m02100m	heptadecanoylcarnitine	0.75938	0.22381	2	1.2249	1.0064
m02102m	heptadecenoylcarnitine(7)	0.75938	0.22381	2	1.2249	1.0064
m02103m	heptadecenoylcarnitine(8)	0.75938	0.22381	2	1.2249	1.0064
m02117m	hexadecenoylcarnitine(9)	0.75938	0.22381	2	1.2249	1.0064
m02388m	linoleic-carnitine	0.75938	0.22381	2	1.2249	1.0064
m02410m	L-oleoylcarnitine	0.75938	0.22381	2	1.2249	1.0064
m02411m	L-palmitoylcarnitine	0.75938	0.22381	2	1.2249	1.0064
m02443m	malonyl-carnitin	0.75938	0.22381	2	1.2249	1.0064
m02611m	nonadecanoylcarnitine	0.75938	0.22381	2	1.2249	1.0064
m02634m	O-acetylcarnitine	0.75938	0.22381	2	1.2249	1.0064
m02635m	O-butanoylcarnitine	0.75938	0.22381	2	1.2249	1.0064
m02636m	ocosatetraenoylcarnitine	0.75938	0.22381	2	1.2249	1.0064
m02637m	octadecatrienoylcarnitine	0.75938	0.22381	2	1.2249	1.0064
m02638m	octadecenoylcarnitine(11)	0.75938	0.22381	2	1.2249	1.0064
m02639m	octadecenoylcarnitine(5)	0.75938	0.22381	2	1.2249	1.0064
m02640m	octadecenoylcarnitine(7)	0.75938	0.22381	2	1.2249	1.0064
m02657m	O-propanoylcarnitine	0.75938	0.22381	2	1.2249	1.0064
m02676m	palmitoleoyl-carnitine	0.75938	0.22381	2	1.2249	1.0064
m02688m	pentadecanoylcarnitine	0.75938	0.22381	2	1.2249	1.0064
m02940m	stearoylcarnitine	0.75938	0.22381	2	1.2249	1.0064
m02973m	tetradecanoylcarnitine	0.75938	0.22381	2	1.2249	1.0064
m02974m	tetradecenoylcarnitine(5)	0.75938	0.22381	2	1.2249	1.0064
m02975m	tetradecenoylcarnitine(7)	0.75938	0.22381	2	1.2249	1.0064
m02976m	tetradecenoylcarnitine(9)	0.75938	0.22381	2	1.2249	1.0064
m03049m	tridecanoylcarnitine	0.75938	0.22381	2	1.2249	1.0064
m01527l	chondroitin sulfate B - dermatan sulfate (IdoA2S-GalNAc4S), degradation product 2	0.75865	0.22403	3	1.1043	2.1621
m01118c	5-oxo-(6E)-12-epi-LTB4	0.75376	0.2255	3	1.1009	1.2388
m01118m	5-oxo-(6E)-12-epi-LTB4	0.75376	0.2255	3	1.1009	1.2388
m01118p	5-oxo-(6E)-12-epi-LTB4	0.75376	0.2255	3	1.1009	1.2388
m01124c	5-oxo-6-trans-LTB4	0.75376	0.2255	3	1.1009	1.2388
m01124m	5-oxo-6-trans-LTB4	0.75376	0.2255	3	1.1009	1.2388
m01124p	5-oxo-6-trans-LTB4	0.75376	0.2255	3	1.1009	1.2388
m00549c	1-organyl-2-lyso-sn-glycero-3-phosphocholine	0.75272	0.22581	9	0.87463	1.4254
m01159c	6-deoxy-L-galactose	0.74976	0.2267	1	1.468	0
m02507g	n2m2masn	0.74929	0.22684	5	0.97626	1.4153
m00179c	(S)-3-sulfolactate	0.7486	0.22705	2	1.2157	1.9873
m00663m	2-methylbutyryl-CoA	0.74766	0.22733	4	1.0223	1.3339
m02180m	isobutyryl-CoA	0.74766	0.22733	4	1.0223	1.3339
m00097s	(5-L-glutamyl)-L-amino acid	0.74739	0.22741	2	1.2147	1.9016
m01111s	5-L-gamma-glutamyl	0.74739	0.22741	2	1.2147	1.9016
m01925c	gamma-glutamyl-3-aminopropiononitrile	0.74739	0.22741	2	1.2147	1.9016
m01926c	gamma-glutamyl-beta-cyanoalanine	0.74739	0.22741	2	1.2147	1.9016
m01974r	glutamate	0.74739	0.22741	2	1.2147	1.9016
m02326c	L-3-cyanoalanine	0.74739	0.22741	2	1.2147	1.9016
m02368c	leukotriene D5	0.74739	0.22741	2	1.2147	1.9016
m02418c	LTD4	0.74739	0.22741	2	1.2147	1.9016
m02418r	LTD4	0.74739	0.22741	2	1.2147	1.9016
m02418s	LTD4	0.74739	0.22741	2	1.2147	1.9016
m01756n	dUTP	0.74391	0.22847	3	1.094	2.0644
m00400c	16alpha-hydroxyestrone	0.74317	0.22869	6	0.93967	1.4133
m01787c	estradiol-17beta	0.74317	0.22869	6	0.93967	1.4133
m01787r	estradiol-17beta	0.74317	0.22869	6	0.93967	1.4133
m00025p	(15Z)-tetracosenoyl-CoA	0.73077	0.23246	2	1.2004	1.4264
m00110p	(6Z,9Z,12Z,15Z,18Z)-tetracosapentaenoyl-CoA	0.73077	0.23246	2	1.2004	1.4264
m00113p	(6Z,9Z,12Z,15Z,18Z,21Z)-tetracosahexaenoyl-CoA	0.73077	0.23246	2	1.2004	1.4264
m02110p	hexacosanoyl-CoA	0.73077	0.23246	2	1.2004	1.4264
m02112p	hexacosenoyl-CoA	0.73077	0.23246	2	1.2004	1.4264
m02971p	tetracosanoyl-CoA	0.73077	0.23246	2	1.2004	1.4264
m01288s	ADP-ribose	0.72668	0.23371	2	1.1969	2.1982
m01289c	ADP-ribose-2-phosphate	0.72668	0.23371	2	1.1969	2.1982
m01289s	ADP-ribose-2-phosphate	0.72668	0.23371	2	1.1969	2.1982
m02552s	NAD+	0.72668	0.23371	2	1.1969	2.1982
m02554s	NADP+	0.72668	0.23371	2	1.1969	2.1982
m02583s	nicotinamide	0.72668	0.23371	2	1.1969	2.1982
m01665r	dem2emgacpail_prot heparan sulfate	0.7185	0.23622	1	1.4303	0
m01687r	dgpi_prot heparan sulfate	0.7185	0.23622	1	1.4303	0
m00773m	3-hydroxy-2,6-dimethyl-5-methylene-heptanoyl-CoA	0.71519	0.23725	1	1.4263	0
m01579m	cis-2-methyl-5-isopropylhexa-2,5-dienoyl-CoA	0.71519	0.23725	1	1.4263	0
m03031m	trans-2-methyl-5-isopropylhexa-2,5-dienoyl-CoA	0.71519	0.23725	1	1.4263	0
m02461r	mem2emgacpail heparan sulfate	0.71176	0.23831	9	0.85818	0.88446
m01941c	GD1a	0.71155	0.23837	4	1.0005	1.149
m00671c	2-oxobutyrate	0.71065	0.23865	8	0.87554	1.4209
m00192c	[phosphorylase A]	0.70887	0.2392	4	0.9989	1.8865
m00193c	[phosphorylase B]	0.70887	0.2392	4	0.9989	1.8865
m02023c	GQ1b	0.70207	0.24132	2	1.1759	1.9219
m00006c	(11Z)-docosenoyl-CoA	0.69919	0.24222	9	0.85313	1.4112
m00023c	(13Z,16Z)-docosadienoyl-CoA	0.69919	0.24222	9	0.85313	1.4112
m00093c	(4Z,7Z,10Z,13Z,16Z)-docosapentaenoyl-CoA	0.69919	0.24222	9	0.85313	1.4112
m00095c	(4Z,7Z,10Z,13Z,16Z,19Z)-docosahexaenoyl-CoA	0.69919	0.24222	9	0.85313	1.4112
m00264c	10,13,16-docosatrienoyl-CoA	0.69919	0.24222	9	0.85313	1.4112
m00343c	13,16,19-docosatrienoyl-CoA	0.69919	0.24222	9	0.85313	1.4112
m02345c	lauroyl-CoA	0.69919	0.24222	9	0.85313	1.4112
m02689c	pentadecanoyl-CoA	0.69919	0.24222	9	0.85313	1.4112
m03050c	tridecanoyl-CoA	0.69919	0.24222	9	0.85313	1.4112
m02319c	kynurenine	0.69892	0.2423	5	0.94899	1.5573
m00098c	(5S,6S)-epoxy-(15R)-hydroxy-ETE	0.69787	0.24263	2	1.1723	0.96913
m00098p	(5S,6S)-epoxy-(15R)-hydroxy-ETE	0.69787	0.24263	2	1.1723	0.96913
m00098r	(5S,6S)-epoxy-(15R)-hydroxy-ETE	0.69787	0.24263	2	1.1723	0.96913
m01038c	5(S),6(S)-epoxy-15(R)-HEPE	0.69787	0.24263	2	1.1723	0.96913
m01038p	5(S),6(S)-epoxy-15(R)-HEPE	0.69787	0.24263	2	1.1723	0.96913
m01038r	5(S),6(S)-epoxy-15(R)-HEPE	0.69787	0.24263	2	1.1723	0.96913
m01058p	5,6-epoxytetraene	0.69787	0.24263	2	1.1723	0.96913
m01058r	5,6-epoxytetraene	0.69787	0.24263	2	1.1723	0.96913
m02396c	lipoxin B4	0.69787	0.24263	2	1.1723	0.96913
m02396n	lipoxin B4	0.69787	0.24263	2	1.1723	0.96913
m01360c	apppA	0.69552	0.24337	2	1.1703	1.1214
m01334g	AMP	0.69544	0.24339	11	0.82307	1.2971
m01419g	cAMP	0.69544	0.24339	11	0.82307	1.2971
m01433g	cGMP	0.69544	0.24339	11	0.82307	1.2971
m01433n	cGMP	0.69544	0.24339	11	0.82307	1.2971
m02016g	GMP	0.69544	0.24339	11	0.82307	1.2971
m02016n	GMP	0.69544	0.24339	11	0.82307	1.2971
m01948g	GDP	0.68775	0.24581	5	0.94294	0.68535
m01734r	dolichyl-phosphate-D-mannose	0.68643	0.24622	5	0.94223	0.61783
m02348s	L-carnitine	0.68475	0.24675	1	1.3896	0
m02027c	GSSG	0.67211	0.25076	6	0.90458	1.5619
m02034m	GTP	0.67101	0.25111	3	1.0432	0.64743
m00937c	4,4-dimethyl-14alpha-formyl-5alpha-cholesta-8,24-dien-3beta-ol	0.67036	0.25131	1	1.3722	0
m00938c	4,4-dimethyl-14alpha-formyl-5alpha-cholesta-8-en-3beta-ol	0.67036	0.25131	1	1.3722	0
m00939c	4,4-dimethyl-14alpha-hydroxymethyl-5alpha-cholesta-8,24-dien-3beta-ol	0.67036	0.25131	1	1.3722	0
m00940c	4,4-dimethyl-14alpha-hydroxymethyl-5alpha-cholesta-8-en-3beta-ol	0.67036	0.25131	1	1.3722	0
m01066c	5alpha-cholesta-7,24-dien-3beta-ol	0.66824	0.25199	3	1.0413	0.53773
m02343c	lathosterol	0.66824	0.25199	3	1.0413	0.53773
m01401c	biotin	0.6644	0.25322	3	1.0386	1.1509
m00619r	25-hydroxycholesterol	0.66328	0.25358	2	1.1427	2.0057
m02426m	lysine	0.66172	0.25407	1	1.3618	0
m01790r	estrone	0.65829	0.25518	7	0.8715	1.3027
m02724s	phenylalanine	0.65615	0.25587	7	0.87052	0.6104
m03089s	tryptophan	0.65615	0.25587	7	0.87052	0.6104
m03101s	tyrosine	0.65615	0.25587	7	0.87052	0.6104
m00349c	13-cis-retinal	0.65408	0.25653	1	1.3526	0
m00349r	13-cis-retinal	0.65408	0.25653	1	1.3526	0
m02908g	SM pool	0.65229	0.25711	2	1.1332	1.0936
m02419c	L-threonyl-tRNA(thr)	0.64905	0.25815	13	0.79001	1.3144
m03079c	tRNA(thr)	0.64905	0.25815	13	0.79001	1.3144
m01868g	G00020	0.6438	0.25985	3	1.0243	1.784
m02512g	n3m2masn	0.6438	0.25985	3	1.0243	1.784
m01606c	coproporphyrinogen III	0.64163	0.26056	1	1.3375	0
m02804c	protoporphyrinogen IX	0.64163	0.26056	1	1.3375	0
m01281c	adenylated molybdopterin	0.64025	0.26101	1	1.3359	0
m02488c	molybdopterin	0.64025	0.26101	1	1.3359	0
m00585c	20-COOH-LTB4	0.63717	0.26201	9	0.82822	1.1477
m00585m	20-COOH-LTB4	0.63717	0.26201	9	0.82822	1.1477
m00113c	(6Z,9Z,12Z,15Z,18Z,21Z)-tetracosahexaenoyl-CoA	0.63687	0.26211	12	0.79005	1.3502
m00134c	(9Z,12Z,15Z,18Z,21Z)-tetracosapentaenoyl-CoA	0.63687	0.26211	12	0.79005	1.3502
m03118c	uracil	0.63682	0.26212	2	1.12	0.946
m01189c	7-dehydrodesmosterol	0.63539	0.26259	1	1.33	0
m01044c	5,10-methenyl-THF	0.63101	0.26402	2	1.115	0.58687
m02647c	oleoyl-CoA	0.62858	0.26481	18	0.74987	1.1604
m02566c	neuromedin B(1-3)	0.62552	0.26581	1	1.3181	0
m02567c	neuromedin B(4-10)	0.62552	0.26581	1	1.3181	0
m02568c	neuromedin B	0.62552	0.26581	1	1.3181	0
m01306c	AKG	0.6251	0.26595	21	0.73558	1.495
m03157g	zinc	0.62137	0.26718	2	1.1068	0.85867
m02549c	N-acetyl-serotonin	0.61669	0.26872	1	1.3074	0
m02914c	sn-glycerol-3-phosphate	0.6135	0.26977	6	0.87564	2.3788
m00208c	[protein]-N6-(dihydrolipoyl)lysine	0.61183	0.27033	1	1.3016	0
m01701c	dihydrolipoamide	0.61183	0.27033	1	1.3016	0
m02431r	m2gacpail heparan sulfate	0.6116	0.2704	2	1.0984	1.1794
m02463r	memgacpail heparan sulfate	0.6116	0.2704	2	1.0984	1.1794
m01106c	5-hydroxykynurenine	0.61029	0.27084	1	1.2997	0
m01108c	5-hydroxy-N-formylkynurenine	0.61029	0.27084	1	1.2997	0
m02020r	gpi heparan sulfate	0.60945	0.27111	8	0.83229	0.94855
m01972r	glucosylceramide pool	0.60907	0.27124	1	1.2983	0
m02328r	LacCer pool	0.60907	0.27124	1	1.2983	0
m01972g	glucosylceramide pool	0.6058	0.27232	2	1.0934	0.28968
m01688c	dGTP	0.60506	0.27257	20	0.73402	1.209
m02332s	lactose	0.60347	0.2731	1	1.2915	0
m01421c	carbonate	0.60211	0.27355	4	0.93447	1.9968
m01421s	carbonate	0.60211	0.27355	4	0.93447	1.9968
m02574c	N-formimino-L-glutamate	0.6007	0.27402	2	1.0891	0.62358
m01044m	5,10-methenyl-THF	0.5979	0.27495	3	0.99231	2.9825
m00516s	1-alkyl-2-lysoglycerol-3-phosphocholine	0.59737	0.27513	1	1.2841	0
m00549s	1-organyl-2-lyso-sn-glycero-3-phosphocholine	0.59737	0.27513	1	1.2841	0
m00626s	2-acetyl-1-alkyl-sn-glycero-3-phosphocholine	0.59737	0.27513	1	1.2841	0
m02730c	phosphatidate-LD-PI pool	0.59181	0.27699	10	0.79459	1.3138
m01802s	FAD	0.59054	0.27741	5	0.8903	0.60437
m01261n	acetyl-CoA	0.58845	0.27812	26	0.71043	1.244
m01597n	CoA	0.58845	0.27812	26	0.71043	1.244
m02369c	leukotriene E4	0.58845	0.27812	26	0.71043	1.244
m02369n	leukotriene E4	0.58845	0.27812	26	0.71043	1.244
m02538c	N-acetyl-LTE4	0.58845	0.27812	26	0.71043	1.244
m02538n	N-acetyl-LTE4	0.58845	0.27812	26	0.71043	1.244
m01366c	argininosuccinate	0.58808	0.27824	1	1.2729	0
m00350c	13-cis-retinoate	0.58629	0.27884	2	1.0767	0.3901
m00350r	13-cis-retinoate	0.58629	0.27884	2	1.0767	0.3901
m01231r	9-cis-retinoate	0.58629	0.27884	2	1.0767	0.3901
m01285s	ADP	0.58452	0.27943	3	0.98299	1.2954
m01897r	G10596	0.57691	0.282	2	1.0687	0.97097
m01898r	G10597	0.57691	0.282	2	1.0687	0.97097
m01029c	4-oxo-9-cis-retinoate	0.57532	0.28254	9	0.80338	1.205
m00924c	4-(2-amino-3-hydroxyphenyl)-2,4-dioxobutanoate	0.57522	0.28257	3	0.97652	2.1665
m00926c	4-(2-aminophenyl)-2,4-dioxobutanoate	0.57522	0.28257	3	0.97652	2.1665
m00990c	4-hydroxy-2-quinolinecarboxylic acid	0.57522	0.28257	3	0.97652	2.1665
m03151c	xanthurenate	0.57522	0.28257	3	0.97652	2.1665
m00199c	[protein]-L-citrulline	0.57029	0.28424	1	1.2515	0
m01419s	cAMP	0.56951	0.2845	2	1.0624	0.54211
m01433s	cGMP	0.56951	0.2845	2	1.0624	0.54211
m01840c	fructose	0.56868	0.28479	8	0.81486	1.6776
m01412m	butyryl-CoA	0.56728	0.28526	19	0.72848	1.3971
m01528l	chondroitin sulfate B - dermatan sulfate (IdoA2S-GalNAc4S), degradation product 3	0.56361	0.28651	2	1.0573	2.4122
m02062l	heparan sulfate, degradation product 16	0.56361	0.28651	2	1.0573	2.4122
m02069l	heparan sulfate, degradation product 22	0.56361	0.28651	2	1.0573	2.4122
m02821c	quinidine	0.56167	0.28717	1	1.2411	0
m02821s	quinidine	0.56167	0.28717	1	1.2411	0
m02335c	L-alanyl-tRNA(ala)	0.55968	0.28785	12	0.76319	1.3846
m03063c	tRNA(ala)	0.55968	0.28785	12	0.76319	1.3846
m00013c	(13E)-11alpha-hydroxy-9,15-dioxoprost-13-enoate	0.55773	0.28851	1	1.2363	0
m00252c	10,11-dihydro-12-epi-LTB4	0.55773	0.28851	1	1.2363	0
m00252m	10,11-dihydro-12-epi-LTB4	0.55773	0.28851	1	1.2363	0
m00252p	10,11-dihydro-12-epi-LTB4	0.55773	0.28851	1	1.2363	0
m00254c	10,11-dihydro-12R-hydroxy-LTC4	0.55773	0.28851	1	1.2363	0
m00254m	10,11-dihydro-12R-hydroxy-LTC4	0.55773	0.28851	1	1.2363	0
m00254p	10,11-dihydro-12R-hydroxy-LTC4	0.55773	0.28851	1	1.2363	0
m00328c	12-oxo-10,11-dihydro-20-COOH-LTB4	0.55773	0.28851	1	1.2363	0
m00328r	12-oxo-10,11-dihydro-20-COOH-LTB4	0.55773	0.28851	1	1.2363	0
m00329c	12-oxo-20-carboxy-LTB4	0.55773	0.28851	1	1.2363	0
m00329r	12-oxo-20-carboxy-LTB4	0.55773	0.28851	1	1.2363	0
m00334c	12-oxoETE	0.55773	0.28851	1	1.2363	0
m00381c	15-dehydro-prostaglandin D2	0.55773	0.28851	1	1.2363	0
m00393c	15-oxoETE	0.55773	0.28851	1	1.2363	0
m00583c	20-COOH-10,11-dihydro-LTB4	0.55773	0.28851	1	1.2363	0
m00583m	20-COOH-10,11-dihydro-LTB4	0.55773	0.28851	1	1.2363	0
m00583p	20-COOH-10,11-dihydro-LTB4	0.55773	0.28851	1	1.2363	0
m01039c	5(S)-HEPE	0.55773	0.28851	1	1.2363	0
m01048c	5,12-DiHETE	0.55773	0.28851	1	1.2363	0
m01125c	5-oxo-EPE	0.55773	0.28851	1	1.2363	0
m01171c	6-trans-12-epi-LTB4	0.55773	0.28851	1	1.2363	0
m01171m	6-trans-12-epi-LTB4	0.55773	0.28851	1	1.2363	0
m01171p	6-trans-12-epi-LTB4	0.55773	0.28851	1	1.2363	0
m01172c	6-trans-LTB4	0.55773	0.28851	1	1.2363	0
m01172m	6-trans-LTB4	0.55773	0.28851	1	1.2363	0
m01172p	6-trans-LTB4	0.55773	0.28851	1	1.2363	0
m02364p	leukotriene B4	0.55773	0.28851	1	1.2363	0
m02783c	prostaglandin D2	0.55773	0.28851	1	1.2363	0
m02789c	prostaglandin F2alpha	0.55773	0.28851	1	1.2363	0
m02131c	HMG-CoA	0.55609	0.28907	2	1.0509	0.43748
m02131p	HMG-CoA	0.55609	0.28907	2	1.0509	0.43748
m02896c	serine	0.55212	0.29043	19	0.72429	1.3485
m01659s	dehydroepiandrosterone sulfate	0.5429	0.2936	2	1.0396	1.227
m00339c	13,14-dihydro-15-oxo-lipoxin A4	0.54254	0.29372	8	0.8037	1.2882
m00394c	15-oxo-lipoxin A4	0.54254	0.29372	8	0.8037	1.2882
m00747r	3alpha,7alpha,12alpha,25-tetrahydroxy-5beta-cholestane-24-one	0.54254	0.29372	8	0.8037	1.2882
m01229c	9-cis-4-oxo-13,14-dihydro-retinoate	0.54254	0.29372	8	0.8037	1.2882
m01325c	alpha-hydroxyisocaproic acid	0.54254	0.29372	8	0.8037	1.2882
m03168m	3-oxopropionyl-CoA	0.54254	0.29372	8	0.8037	1.2882
m01409c	but-2-enoyl-[ACP]	0.54249	0.29374	3	0.95372	0.83226
m00932c	4-(n-nitrosomethylamino)-1-(3-pyridyl)-1-butanone	0.54239	0.29377	3	0.95365	1.4745
m01798c	ethanolamine-phosphate	0.54172	0.29401	6	0.8402	0.59741
m02026c	GSH	0.54008	0.29457	29	0.69195	1.0376
m00270c	10-HETE	0.53538	0.2962	2	1.0331	1.744
m00276c	11,12,15-THETA	0.53538	0.2962	2	1.0331	1.744
m00280c	11,14,15-THETA	0.53538	0.2962	2	1.0331	1.744
m00296c	11h-14,15-EETA	0.53538	0.2962	2	1.0331	1.744
m00297c	11-HETE	0.53538	0.2962	2	1.0331	1.744
m00354c	13-HETE	0.53538	0.2962	2	1.0331	1.744
m00366r	14,15-EET	0.53538	0.2962	2	1.0331	1.744
m00390c	15H-11,12-EETA	0.53538	0.2962	2	1.0331	1.744
m00396c	16(R)-HETE	0.53538	0.2962	2	1.0331	1.744
m00400r	16alpha-hydroxyestrone	0.53538	0.2962	2	1.0331	1.744
m00414c	17-HETE	0.53538	0.2962	2	1.0331	1.744
m00426c	18-HETE	0.53538	0.2962	2	1.0331	1.744
m00427c	18-hydroxy-all-trans-retinoate	0.53538	0.2962	2	1.0331	1.744
m00427r	18-hydroxy-all-trans-retinoate	0.53538	0.2962	2	1.0331	1.744
m00430c	19(S)-HETE	0.53538	0.2962	2	1.0331	1.744
m00649r	2-hydroxyestradiol-17beta	0.53538	0.2962	2	1.0331	1.744
m01054r	5,6-EET	0.53538	0.2962	2	1.0331	1.744
m01118r	5-oxo-(6E)-12-epi-LTB4	0.53538	0.2962	2	1.0331	1.744
m01124r	5-oxo-6-trans-LTB4	0.53538	0.2962	2	1.0331	1.744
m01153c	6,7-dihydro-LTB4	0.53538	0.2962	2	1.0331	1.744
m01153m	6,7-dihydro-LTB4	0.53538	0.2962	2	1.0331	1.744
m01153p	6,7-dihydro-LTB4	0.53538	0.2962	2	1.0331	1.744
m01153r	6,7-dihydro-LTB4	0.53538	0.2962	2	1.0331	1.744
m01190c	7-HETE	0.53538	0.2962	2	1.0331	1.744
m01209r	8,9-EET	0.53538	0.2962	2	1.0331	1.744
m01213c	8-HETE	0.53538	0.2962	2	1.0331	1.744
m01239c	9-HETE	0.53538	0.2962	2	1.0331	1.744
m01802r	FAD	0.53538	0.2962	2	1.0331	1.744
m01803r	FADH2	0.53538	0.2962	2	1.0331	1.744
m00656l	2-lysolecithin pool	0.53528	0.29623	4	0.89413	0.92767
m00656r	2-lysolecithin pool	0.53528	0.29623	4	0.89413	0.92767
m01808l	fatty acid-LD-PC pool	0.53528	0.29623	4	0.89413	0.92767
m01808r	fatty acid-LD-PC pool	0.53528	0.29623	4	0.89413	0.92767
m02684l	PC-LD pool	0.53528	0.29623	4	0.89413	0.92767
m01788c	estriol	0.53331	0.29691	4	0.89294	1.5187
m03101l	tyrosine	0.53232	0.29725	13	0.75077	1.2854
m02471s	methionine	0.532	0.29736	7	0.81378	0.72313
m01950g	GDP-L-fucose	0.52832	0.29864	3	0.94385	0.66788
m01964r	glucosaminyl-acylphosphatidylinositol	0.51909	0.30185	1	1.1897	0
m02012l	GM2A	0.51792	0.30226	14	0.73848	1.432
m00857c	3-oxodecanoyl-[ACP]	0.51747	0.30242	2	1.0178	1.1676
m00867c	3-oxododecanoyl-[ACP]	0.51747	0.30242	2	1.0178	1.1676
m00880c	3-oxohexadecanoyl-[ACP]	0.51747	0.30242	2	1.0178	1.1676
m00881c	3-oxohexanoyl-[ACP]	0.51747	0.30242	2	1.0178	1.1676
m00891c	3-oxooctanoyl-[ACP]	0.51747	0.30242	2	1.0178	1.1676
m00905c	3-oxotetradecanoyl-[ACP]	0.51747	0.30242	2	1.0178	1.1676
m01254c	acetoacetyl-[ACP]	0.51747	0.30242	2	1.0178	1.1676
m01258c	acetyl-[ACP]	0.51747	0.30242	2	1.0178	1.1676
m01649c	decanoyl-[ACP]	0.51747	0.30242	2	1.0178	1.1676
m01728c	dodecanoyl-[ACP]	0.51747	0.30242	2	1.0178	1.1676
m02121c	hexanoyl-[ACP]	0.51747	0.30242	2	1.0178	1.1676
m02442c	malonyl-[ACP]	0.51747	0.30242	2	1.0178	1.1676
m02972c	tetradecanoyl-[ACP]	0.51747	0.30242	2	1.0178	1.1676
m01169r	6-phospho-D-gluconate	0.50971	0.30513	1	1.1784	0
m01961c	glucono-1,5-lactone-6-phosphate	0.50971	0.30513	1	1.1784	0
m01961r	glucono-1,5-lactone-6-phosphate	0.50971	0.30513	1	1.1784	0
m01733r	dolichyl-phosphate	0.5094	0.30524	10	0.76321	0.61658
m02988c	thiol	0.50902	0.30537	37	0.67166	1.236
m03104c	ubiquitin C terminal thiolester	0.50902	0.30537	37	0.67166	1.236
m02927r	sphinganine	0.50801	0.30572	1	1.1763	0
m02928r	sphinganine-1-phosphate	0.50801	0.30572	1	1.1763	0
m02929r	sphingosine	0.50801	0.30572	1	1.1763	0
m02930r	sphingosine-1-phosphate	0.50801	0.30572	1	1.1763	0
m02394s	lipoic acid	0.50428	0.30703	1	1.1718	0
m02680s	pantothenate	0.50428	0.30703	1	1.1718	0
m01784c	EPA	0.50215	0.30778	14	0.73339	1.6374
m00551c	1-phosphatidyl-1D-myo-inositol-3,4-bisphosphate	0.49815	0.30919	19	0.70936	1.1667
m01518g	chondroitin sulfate A (GalNAc4S-GlcA), B (IdoA2S-GalNAc4S), and E (GalNAc4,6diS-GlcA), precursor 1	0.49379	0.31073	1	1.1592	0
m01563g	chondroitin sulfate E (GalNAc4,6diS-GlcA), precursor 2	0.49379	0.31073	1	1.1592	0
m02393m	lipoamide	0.49136	0.31159	8	0.78182	1.3011
m00636c	2-bromoacetaldehyde	0.4894	0.31228	5	0.83552	0.96646
m02143c	hydrobromic acid	0.4894	0.31228	5	0.83552	0.96646
m02848c	RNA-3-terminal-phosphate	0.48923	0.31234	2	0.99361	1.1091
m02849c	RNA-terminal-2,3-cyclic-phosphate	0.48923	0.31234	2	0.99361	1.1091
m00788c	3-hydroxy-L-kynurenine	0.48089	0.3153	4	0.86131	1.7839
m00585r	20-COOH-LTB4	0.48056	0.31541	8	0.77721	1.216
m00586p	20-COOH-LTE4	0.48056	0.31541	8	0.77721	1.216
m00018c	(13Z)-eicosenoyl-CoA	0.47843	0.31617	12	0.73492	1.5041
m01087r	5beta-cholestane-3alpha,7alpha,12alpha,24s,25-pentol	0.47316	0.31805	9	0.76236	1.2114
m01442s	chloride	0.47298	0.31811	15	0.71824	1.1278
m01288c	ADP-ribose	0.47097	0.31883	3	0.90391	1.6351
m01910s	galactose	0.47093	0.31885	2	0.97793	0.44346
m02366s	leukotriene C4	0.47008	0.31915	3	0.9033	1.4488
m02770s	proline	0.46742	0.3201	8	0.77159	0.6306
m02681g	PAP	0.46694	0.32027	11	0.74014	1.2643
m01442c	chloride	0.46651	0.32043	16	0.71307	1.0898
m02733c	phosphatidate-LD-TAG pool	0.46498	0.32097	15	0.71575	1.1976
m01943c	GD1b	0.46283	0.32174	3	0.89824	1.7425
m01255m	acetoacetyl-CoA	0.46281	0.32175	4	0.85039	1.0588
m02420c	L-tryptophanyl-tRNA(trp)	0.46024	0.32267	12	0.72859	1.3408
m03080c	tRNA(trp)	0.46024	0.32267	12	0.72859	1.3408
m02521c	N-acetyl-beta-D-glucosaminylamine	0.45958	0.32291	2	0.96821	0.91136
m01424m	CDP	0.45622	0.32412	1	1.1139	0
m01637n	dADP	0.45622	0.32412	1	1.1139	0
m01642n	dATP	0.45622	0.32412	1	1.1139	0
m01693c	dIDP	0.45622	0.32412	1	1.1139	0
m01714c	dITP	0.45622	0.32412	1	1.1139	0
m01747n	dTDP	0.45622	0.32412	1	1.1139	0
m01753n	dTTP	0.45622	0.32412	1	1.1139	0
m00859c	3-oxo-dihomo-gamma-linolenoyl-CoA	0.45583	0.32426	4	0.84618	1.1698
m01899r	G10598	0.45539	0.32442	2	0.96463	0.94415
m00236r	1,2-diacylglycerol-LD-PE pool	0.45311	0.32523	4	0.84454	1.2267
m01781r	em3gacpail heparan sulfate	0.45311	0.32523	4	0.84454	1.2267
m02685r	PE-LD pool	0.45311	0.32523	4	0.84454	1.2267
m01419c	cAMP	0.45023	0.32627	19	0.6961	1.3277
m01433c	cGMP	0.45023	0.32627	19	0.6961	1.3277
m00103c	(5Z,8Z,11Z,14Z,17Z)-eicosapentaenoyl-CoA	0.44785	0.32713	15	0.71041	1.2553
m00106c	(6Z,9Z)-octadecadienoyl-CoA	0.44785	0.32713	15	0.71041	1.2553
m00108c	(6Z,9Z,12Z,15Z)-octadecatetraenoyl-CoA	0.44785	0.32713	15	0.71041	1.2553
m00125c	(8Z,11Z,14Z,17Z)-eicosatetraenoyl-CoA	0.44785	0.32713	15	0.71041	1.2553
m01697c	dihomo-gamma-linolenoyl-CoA	0.44785	0.32713	15	0.71041	1.2553
m01934c	gamma-linolenoyl-CoA	0.44785	0.32713	15	0.71041	1.2553
m02390c	linolenoyl-CoA	0.44785	0.32713	15	0.71041	1.2553
m02430r	m2emgacpail heparan sulfate	0.44755	0.32724	6	0.7937	0.99109
m02403c	L-lactate	0.44393	0.32855	9	0.75062	1.2482
m00670m	2-oxoadipate	0.44057	0.32976	5	0.80908	1.9545
m00808c	3-isoLM1	0.43937	0.3302	1	1.0935	0
m01264g	acngalacglcgalgluside heparan sulfate	0.43937	0.3302	1	1.0935	0
m02289g	keratan sulfate II (core 4-linked), biosynthesis, precursor 1	0.43937	0.3302	1	1.0935	0
m02304g	keratan sulfate II biosynthesis, precursor 1	0.43937	0.3302	1	1.0935	0
m02491c	monosialylgalactosylgloboside	0.43937	0.3302	1	1.0935	0
m02905g	sialyl-galactosylgloboside	0.43937	0.3302	1	1.0935	0
m02906g	sialyl-T antigen	0.43937	0.3302	1	1.0935	0
m02578s	NH3	0.43776	0.33078	6	0.78887	1.7903
m03107r	UDP-galactose	0.43415	0.33209	3	0.87827	0.39569
m00552n	1-phosphatidyl-1D-myo-inositol-3-phosphate	0.43208	0.33284	1	1.0847	0
m00552r	1-phosphatidyl-1D-myo-inositol-3-phosphate	0.43208	0.33284	1	1.0847	0
m00555g	1-phosphatidyl-myo-inositol-3,5-bisphosphate	0.43208	0.33284	1	1.0847	0
m00555r	1-phosphatidyl-myo-inositol-3,5-bisphosphate	0.43208	0.33284	1	1.0847	0
m02969r	testosterone	0.43123	0.33315	7	0.76773	1.2909
m02884c	sedoheptulose-7-phosphate	0.42931	0.33385	4	0.83017	0.44341
m01260c	acetylcholine	0.425	0.33542	2	0.9386	1.0842
m01260s	acetylcholine	0.425	0.33542	2	0.9386	1.0842
m01699c	dihydroceramide pool	0.42374	0.33588	3	0.87102	1.36
m01642c	dATP	0.42329	0.33604	21	0.68239	1.321
m02438c	m7G(5')pppR-RNA	0.42294	0.33617	2	0.93684	0.61232
m01069r	5-alpha-dihydrotestosterone	0.41793	0.338	2	0.93255	1.3013
m01072c	5alpha-pregnane-3,20-dione	0.41793	0.338	2	0.93255	1.3013
m02769c	progesterone	0.41793	0.338	2	0.93255	1.3013
m02586c	nicotinate	0.41751	0.33815	1	1.0672	0
m02810l	psychosine	0.41612	0.33866	1	1.0655	0
m01587s	citrate	0.41208	0.34014	3	0.8629	1.8603
m01972c	glucosylceramide pool	0.40995	0.34092	4	0.81849	0.95955
m01115c	5-methyl-THF	0.40947	0.3411	4	0.8182	2.0144
m02678c	palmitoyl-CoA	0.40151	0.34402	21	0.67665	1.3019
m01285n	ADP	0.3953	0.34631	2	0.91317	0.24262
m00305c	12(13)-EpOME	0.39511	0.34638	3	0.85108	1.2729
m00305r	12(13)-EpOME	0.39511	0.34638	3	0.85108	1.2729
m01054c	5,6-EET	0.39511	0.34638	3	0.85108	1.2729
m01209c	8,9-EET	0.39511	0.34638	3	0.85108	1.2729
m01216c	9(10)-EpOME	0.39511	0.34638	3	0.85108	1.2729
m01216r	9(10)-EpOME	0.39511	0.34638	3	0.85108	1.2729
m03114c	UMP	0.39282	0.34723	10	0.71881	1.157
m02409m	L-octanoylcarnitine	0.39046	0.3481	2	0.90902	1.4532
m02409p	L-octanoylcarnitine	0.39046	0.3481	2	0.90902	1.4532
m01659c	dehydroepiandrosterone sulfate	0.38954	0.34844	3	0.8472	0.92937
m01342c	anthranilate	0.38891	0.34867	2	0.9077	0.55441
m01835c	formylanthranilate	0.38891	0.34867	2	0.9077	0.55441
m01948c	GDP	0.38773	0.34911	22	0.66943	1.0382
m01368s	ascorbate	0.38694	0.3494	1	1.0303	0
m01638c	D-alanine	0.38468	0.35024	1	1.0276	0
m01638p	D-alanine	0.38468	0.35024	1	1.0276	0
m01638s	D-alanine	0.38468	0.35024	1	1.0276	0
m01742c	D-proline	0.38468	0.35024	1	1.0276	0
m01742s	D-proline	0.38468	0.35024	1	1.0276	0
m00204c	[protein]-L-lysine	0.38432	0.35037	110	0.6152	1.2682
m03190c	8-Oxo-dGMP	0.38343	0.3507	2	0.90301	0.85168
m01449c	cholestenol	0.37635	0.35333	2	0.89694	0.67325
m03158c	zymosterol	0.37635	0.35333	2	0.89694	0.67325
m00609c	24,25-dihydrolanosterol	0.37588	0.3535	2	0.89654	0.67268
m02946l	sulfate	0.37115	0.35526	8	0.73045	1.8722
m02171s	inositol	0.36452	0.35774	2	0.88681	0.86019
m01588s	citrulline	0.36407	0.3579	2	0.88642	0.67187
m02682g	PAPS	0.36192	0.3587	12	0.69438	1.2158
m02750n	PI pool	0.36112	0.359	2	0.8839	0.28402
m02980m	THF	0.35964	0.35956	7	0.73502	2.2123
m01802c	FAD	0.35959	0.35958	11	0.70117	0.93287
m02161s	IDP	0.35893	0.35983	5	0.76486	0.84812
m02167s	IMP	0.35893	0.35983	5	0.76486	0.84812
m03106s	UDP	0.35893	0.35983	5	0.76486	0.84812
m01515g	chondroitin sulfate A (GalNAc4S-GlcA) and B (IdoA2S-GalNAc4S), precursor 2	0.3588	0.35987	2	0.88191	0.39213
m01540g	chondroitin sulfate C (GalNAc6S-GlcA), precursor 2	0.3588	0.35987	2	0.88191	0.39213
m01551g	chondroitin sulfate D (GlcNAc6S-GlcA2S), precursor 3	0.3588	0.35987	2	0.88191	0.39213
m01564g	chondroitin sulfate E (GalNAc4,6diS-GlcA), precursor 3	0.3588	0.35987	2	0.88191	0.39213
m02805c	provitamin D3	0.35755	0.36034	2	0.88084	0.63522
m01131c	5-phosphoribosylamine	0.34955	0.36334	1	0.98517	0
m01305c	AIR	0.34955	0.36334	1	0.98517	0
m01940c	GAR	0.34955	0.36334	1	0.98517	0
m01823c	ferricytochrome B5	0.34935	0.36341	3	0.81922	0.99553
m01825c	ferrocytochrome B5	0.34935	0.36341	3	0.81922	0.99553
m01590g	CMP	0.34899	0.36355	7	0.73015	0.74879
m01592g	CMP-N-acetylneuraminate	0.34899	0.36355	7	0.73015	0.74879
m02955c	tagatose-1,6-bisphosphate	0.34682	0.36436	2	0.87165	0.45571
m00631c	2-aminoadipate 6-semialdehyde	0.34356	0.36559	2	0.86886	1.1877
m01383c	beta-alanine	0.34181	0.36625	11	0.69472	1.0916
m01143c	6-(alpha-D-glucosaminyl)-1-phosphatidyl-1D-myo-inositol	0.33965	0.36706	1	0.97323	0
m01252r	acetate	0.33965	0.36706	1	0.97323	0
m00623c	26-hydroxycholesterol	0.33251	0.36975	3	0.80748	1.312
m00623m	26-hydroxycholesterol	0.33251	0.36975	3	0.80748	1.312
m00826m	3-methylcrotonyl-CoA	0.33132	0.3702	4	0.77103	1.3603
m01629c	cystine	0.3298	0.37078	4	0.77011	1.0863
m00524c	1D-myo-inositol-1,3,4-trisphosphate	0.32305	0.37333	3	0.8009	0.74146
m01671c	deoxyinosine	0.32258	0.37351	6	0.732	1.8953
m03039s	trehalose	0.31886	0.37492	2	0.84771	0.55775
m01412c	butyryl-CoA	0.31818	0.37518	17	0.66378	1.5847
m01127c	5-oxoproline	0.31197	0.37753	3	0.79318	1.0843
m01161c	6-hydroxymelatonin	0.31054	0.37807	9	0.69705	0.95933
m01162c	6-hydroxymelatonin-sulfate	0.31054	0.37807	9	0.69705	0.95933
m02949c	sulfite	0.31054	0.37807	9	0.69705	0.95933
m03110c	UDP-N-acetyl-D-galactosamine	0.30654	0.3796	2	0.83717	0.01852
m01450m	cholesterol	0.3019	0.38136	6	0.72179	1.3075
m02633c	OAA	0.30119	0.38163	4	0.75285	1.2941
m02184s	isoleucine	0.30037	0.38195	8	0.7002	0.74258
m02360s	leucine	0.30037	0.38195	8	0.7002	0.74258
m03135s	valine	0.30037	0.38195	8	0.7002	0.74258
m01010c	4-maleylacetoacetate	0.3001	0.38205	1	0.92551	0
m02579c	NH4+	0.29967	0.38221	10	0.68334	1.3971
m01369c	asparagine	0.29629	0.3835	15	0.66325	1.3636
m01364c	arachidonyl-CoA	0.29622	0.38353	18	0.65539	1.3457
m02391c	linoleoyl-CoA	0.29622	0.38353	18	0.65539	1.3457
m01912c	galactosylgloboside	0.2961	0.38358	2	0.82822	0.37521
m01912g	galactosylgloboside	0.2961	0.38358	2	0.82822	0.37521
m02347g	lc4Cer	0.2961	0.38358	2	0.82822	0.37521
m02736c	phosphatidylinositol-4,5-bisphosphate	0.29469	0.38411	22	0.6455	1.0905
m01716c	D-lactate	0.29427	0.38427	9	0.69052	1.2837
m02039g	H+	0.29418	0.38431	4	0.74862	0.75403
m01951c	GDP-mannose	0.29372	0.38449	4	0.74834	1.2986
m01730c	dolichol	0.29355	0.38455	1	0.91762	0
m00529c	1D-myo-inositol-3-phosphate	0.29291	0.3848	2	0.82549	1.2957
m02528c	N-acetylglucosamine-1-phosphate	0.2913	0.38541	2	0.82411	0.27915
m00237c	1,2-diacylglycerol-LD-PI pool	0.29124	0.38543	17	0.65591	1.2011
m01069c	5-alpha-dihydrotestosterone	0.2871	0.38702	3	0.77586	0.95933
m01930c	gamma-L-glutamyl-L-alanine	0.28598	0.38745	3	0.77508	1.5453
m02340c	L-arginyl-tRNA(arg)	0.28245	0.3888	14	0.66246	1.2276
m03064c	tRNA(arg)	0.28245	0.3888	14	0.66246	1.2276
m02578c	NH3	0.27865	0.39026	28	0.63528	1.2054
m02866c	S-[2-carboxy-1-(1H-imidazol-4-yl)ethyl]glutathione	0.2784	0.39035	13	0.66543	1.143
m01983m	glycerol	0.27624	0.39118	4	0.73779	2.1212
m00720c	3,3-diiodo-L-thyronine	0.27408	0.39201	10	0.6736	0.90751
m00721c	3,3-diiodo-L-thyronine-4-O-sulfate	0.27408	0.39201	10	0.6736	0.90751
m02868m	saccharopine	0.27323	0.39234	2	0.80864	0.78226
m01624g	Cu2+	0.27311	0.39238	1	0.89296	0
m02086g	heparan sulfate, precursor 14	0.27154	0.39299	2	0.80719	2.737
m02087g	heparan sulfate, precursor 15	0.27154	0.39299	2	0.80719	2.737
m03205c	nitrile	0.26424	0.3958	1	0.88225	0
m01261c	acetyl-CoA	0.26108	0.39701	58	0.61156	1.148
m01754c	dUDP	0.25646	0.3988	7	0.68786	1.5835
m01986s	glycine	0.25575	0.39907	10	0.66662	1.0551
m01280l	adenosine	0.25412	0.3997	1	0.87004	0
m01334l	AMP	0.25412	0.3997	1	0.87004	0
m01590l	CMP	0.25412	0.3997	1	0.87004	0
m01630l	cytidine	0.25412	0.3997	1	0.87004	0
m02016l	GMP	0.25412	0.3997	1	0.87004	0
m02038l	guanosine	0.25412	0.3997	1	0.87004	0
m03114l	UMP	0.25412	0.3997	1	0.87004	0
m03123l	uridine	0.25412	0.3997	1	0.87004	0
m03112c	UDP-xylose	0.2494	0.40153	1	0.86434	0
m03112g	UDP-xylose	0.2494	0.40153	1	0.86434	0
m00101c	(5Z,8Z,11Z)-eicosatrienoyl-CoA	0.24903	0.40167	11	0.66105	1.3363
m00123c	(8Z,11Z)-eicosadienoyl-CoA	0.24903	0.40167	11	0.66105	1.3363
m01253c	acetoacetate	0.24865	0.40182	8	0.6781	1.4952
m00554g	1-phosphatidyl-1D-myo-inositol-5-phosphate	0.24504	0.40321	2	0.7845	0.4246
m01285g	ADP	0.24504	0.40321	2	0.7845	0.4246
m00971r	4-androstene-3,17-dione	0.24247	0.40421	5	0.7018	1.4344
m01450r	cholesterol	0.2411	0.40474	3	0.74382	1.1854
m01668c	deoxycytidine	0.23969	0.40529	9	0.6686	1.4406
m01959g	globoside	0.23772	0.40605	1	0.85026	0
m01960g	globotriaosylceramide	0.23772	0.40605	1	0.85026	0
m01626c	cys-gly	0.23626	0.40661	4	0.71366	1.244
m01626s	cys-gly	0.23626	0.40661	4	0.71366	1.244
m01733c	dolichyl-phosphate	0.23528	0.407	6	0.68889	0.81777
m01597p	CoA	0.23461	0.40725	19	0.63645	1.4222
m01974c	glutamate	0.23419	0.40742	45	0.61252	1.3043
m03109r	UDP-glucuronate	0.22947	0.40925	1	0.8403	0
m01410s	butyrate	0.22655	0.41039	9	0.66332	1.291
m02999m	tiglyl-CoA	0.2255	0.4108	3	0.73296	1.6635
m01696c	dihomo-gamma-linolenate	0.2233	0.41165	13	0.64691	1.6707
m02095g	heparan sulfate, precursor 9	0.21869	0.41344	6	0.6807	1.4898
m02026s	GSH	0.21736	0.41396	8	0.66473	0.92119
m02416c	L-seryl-tRNA(ser)	0.21665	0.41424	13	0.64468	1.2189
m03078c	tRNA(ser)	0.21665	0.41424	13	0.64468	1.2189
m00326r	12-keto-LTB4	0.21495	0.4149	6	0.67885	0.58487
m00333c	12-oxo-c-LTB3	0.21495	0.4149	6	0.67885	0.58487
m00333m	12-oxo-c-LTB3	0.21495	0.4149	6	0.67885	0.58487
m00333p	12-oxo-c-LTB3	0.21495	0.4149	6	0.67885	0.58487
m02820c	queuine	0.21246	0.41588	2	0.75659	0.48076
m03086c	tRNA-queuine	0.21246	0.41588	2	0.75659	0.48076
m01365s	arginine	0.21088	0.41649	4	0.69834	0.93129
m02426s	lysine	0.21088	0.41649	4	0.69834	0.93129
m02360c	leucine	0.21059	0.41661	12	0.64172	1.1309
m02770c	proline	0.2101	0.41679	14	0.63911	0.83629
m01830c	folate	0.20888	0.41727	2	0.75353	3.0083
m02064l	heparan sulfate, degradation product 18	0.20603	0.41839	1	0.81202	0
m01630s	cytidine	0.20506	0.41876	8	0.65947	1.5398
m02038c	guanosine	0.20506	0.41876	8	0.65947	1.5398
m02038s	guanosine	0.20506	0.41876	8	0.65947	1.5398
m03157r	zinc	0.20029	0.42063	1	0.8051	0
m01587c	citrate	0.19979	0.42082	6	0.67136	1.2039
m02423c	L-valyl-tRNA(val)	0.19965	0.42088	13	0.63896	1.2339
m03082c	tRNA(val)	0.19965	0.42088	13	0.63896	1.2339
m01307l	alanine	0.1984	0.42137	12	0.63748	1.273
m01365l	arginine	0.1984	0.42137	12	0.63748	1.273
m01369l	asparagine	0.1984	0.42137	12	0.63748	1.273
m01370l	aspartate	0.1984	0.42137	12	0.63748	1.273
m01628l	cysteine	0.1984	0.42137	12	0.63748	1.273
m01975l	glutamine	0.1984	0.42137	12	0.63748	1.273
m01986l	glycine	0.1984	0.42137	12	0.63748	1.273
m02125l	histidine	0.1984	0.42137	12	0.63748	1.273
m02184l	isoleucine	0.1984	0.42137	12	0.63748	1.273
m02360l	leucine	0.1984	0.42137	12	0.63748	1.273
m02426l	lysine	0.1984	0.42137	12	0.63748	1.273
m02471l	methionine	0.1984	0.42137	12	0.63748	1.273
m02724l	phenylalanine	0.1984	0.42137	12	0.63748	1.273
m02770l	proline	0.1984	0.42137	12	0.63748	1.273
m02896l	serine	0.1984	0.42137	12	0.63748	1.273
m02993l	threonine	0.1984	0.42137	12	0.63748	1.273
m03089l	tryptophan	0.1984	0.42137	12	0.63748	1.273
m03135l	valine	0.1984	0.42137	12	0.63748	1.273
m02415c	L-prolyl-tRNA(pro)	0.19734	0.42178	13	0.63819	1.2177
m03077c	tRNA(pro)	0.19734	0.42178	13	0.63819	1.2177
m00993c	4-hydroxy-all-trans-retinoate	0.19679	0.42199	1	0.80088	0
m00993r	4-hydroxy-all-trans-retinoate	0.19679	0.42199	1	0.80088	0
m01008c	4-hydroxyvitamin A1	0.19679	0.42199	1	0.80088	0
m01008r	4-hydroxyvitamin A1	0.19679	0.42199	1	0.80088	0
m01026c	4-oxo-13-cis-retinoate	0.19679	0.42199	1	0.80088	0
m01026r	4-oxo-13-cis-retinoate	0.19679	0.42199	1	0.80088	0
m01029r	4-oxo-9-cis-retinoate	0.19679	0.42199	1	0.80088	0
m01031c	4-oxo-all-trans-retinoate	0.19679	0.42199	1	0.80088	0
m01031r	4-oxo-all-trans-retinoate	0.19679	0.42199	1	0.80088	0
m01057c	5,6-epoxy-13-cis-retinoate	0.19679	0.42199	1	0.80088	0
m01057r	5,6-epoxy-13-cis-retinoate	0.19679	0.42199	1	0.80088	0
m01060c	5,8-epoxy-13-cis-retinoate	0.19679	0.42199	1	0.80088	0
m01231c	9-cis-retinoate	0.19679	0.42199	1	0.80088	0
m01244c	9-O-acetylated-GD3	0.19648	0.42212	1	0.8005	0
m01244g	9-O-acetylated-GD3	0.19648	0.42212	1	0.8005	0
m01245c	9-O-acetylated-GT3	0.19648	0.42212	1	0.8005	0
m01245g	9-O-acetylated-GT3	0.19648	0.42212	1	0.8005	0
m01261g	acetyl-CoA	0.19648	0.42212	1	0.8005	0
m01947c	GD3	0.19648	0.42212	1	0.8005	0
m02033c	GT3	0.19648	0.42212	1	0.8005	0
m02680c	pantothenate	0.1928	0.42356	4	0.68743	0.96418
m02897c	serotonin	0.19274	0.42358	2	0.73971	0.8029
m02630c	O2	0.17863	0.42911	53	0.5997	1.297
m00913c	3-phospho-D-glycerate	0.17745	0.42958	7	0.65175	0.96682
m02834r	retinol	0.1762	0.43007	5	0.66591	1.4153
m01261p	acetyl-CoA	0.1683	0.43318	4	0.67264	1.3029
m01700m	dihydrofolate	0.1677	0.43341	2	0.71827	3.0582
m02008c	GM1	0.16377	0.43496	4	0.66991	1.4942
m01756m	dUTP	0.16151	0.43584	5	0.65796	1.7617
m02380c	L-histidyl-tRNA(his)	0.15274	0.4393	12	0.62159	1.2688
m03071c	tRNA(his)	0.15274	0.4393	12	0.62159	1.2688
m02623c	N-pantothenoylcysteine	0.15192	0.43962	4	0.66276	0.94879
m02679c	pantetheine	0.15192	0.43962	4	0.66276	0.94879
m02724c	phenylalanine	0.14988	0.44043	13	0.62224	0.89289
m01644n	dCMP	0.14767	0.4413	1	0.74162	0
m03106n	UDP	0.14767	0.4413	1	0.74162	0
m00167c	(R)-mevalonate	0.14759	0.44133	1	0.74152	0
m00167p	(R)-mevalonate	0.14759	0.44133	1	0.74152	0
m00923c	3-ureidopropionate	0.14595	0.44198	1	0.73954	0
m02046c	HCO3-	0.14534	0.44222	19	0.61176	1.42
m03197c	N-Acetylaspartylglutamate	0.14387	0.4428	3	0.67611	1.5219
m03198c	N-Acetylaspartylglutamylglutamate	0.14387	0.4428	3	0.67611	1.5219
m01259c	acetylcarnosine	0.13775	0.44522	2	0.69262	1.974
m02158c	hypothiocyanite	0.13726	0.44541	4	0.65391	0.88897
m02986c	thiocyanate	0.13726	0.44541	4	0.65391	0.88897
m02401c	L-isoleucyl-tRNA(ile)	0.13123	0.4478	13	0.61597	1.2563
m03072c	tRNA(ile)	0.13123	0.4478	13	0.61597	1.2563
m01980c	glutathionyl-leukotriene C4	0.12134	0.45171	4	0.6443	0.57702
m01980s	glutathionyl-leukotriene C4	0.12134	0.45171	4	0.6443	0.57702
m02900c	S-glutathionyl-2-4-dinitrobenzene	0.12134	0.45171	4	0.6443	0.57702
m02900s	S-glutathionyl-2-4-dinitrobenzene	0.12134	0.45171	4	0.6443	0.57702
m02901c	S-glutathionyl-ethacrynic acid	0.12134	0.45171	4	0.6443	0.57702
m02901s	S-glutathionyl-ethacrynic acid	0.12134	0.45171	4	0.6443	0.57702
m01542g	chondroitin sulfate D (GlcNAc6S-GlcA2S) precursor 2	0.11782	0.4531	2	0.67556	0.68396
m02432r	m3emgacpail heparan sulfate	0.11646	0.45364	4	0.64135	1.0395
m03060c	tRNA containing 6-isopentenyladenosine	0.11483	0.45429	1	0.702	0
m01734c	dolichyl-phosphate-D-mannose	0.10932	0.45648	4	0.63704	1.0457
m00240n	1,2-diacylglycerol-LD-TAG pool	0.099142	0.46051	1	0.68307	0
m00526n	1D-myo-inositol-1,4-bisphosphate	0.099142	0.46051	1	0.68307	0
m00553n	1-phosphatidyl-1D-myo-inositol-4-phosphate	0.099142	0.46051	1	0.68307	0
m01718n	D-myo-inositol-1,4,5-trisphosphate	0.099142	0.46051	1	0.68307	0
m02173n	inositol-1-phosphate	0.099142	0.46051	1	0.68307	0
m02736n	phosphatidylinositol-4,5-bisphosphate	0.099142	0.46051	1	0.68307	0
m01865c	G00005	0.097097	0.46132	1	0.68061	0
m01866c	G00006	0.097097	0.46132	1	0.68061	0
m01895c	G10526	0.097097	0.46132	1	0.68061	0
m03120c	urate	0.096518	0.46155	2	0.65731	0.030711
m03120s	urate	0.096518	0.46155	2	0.65731	0.030711
m02656c	O-phosphoprotamine	0.095606	0.46192	86	0.58285	1.1476
m02801c	protamine	0.095606	0.46192	86	0.58285	1.1476
m02412c	L-phenylalanyl-tRNA(phe)	0.09416	0.46249	13	0.60351	1.2277
m03076c	tRNA(phe)	0.09416	0.46249	13	0.60351	1.2277
m03111c	UDP-N-acetylglucosamine	0.093073	0.46292	11	0.60444	1.8219
m01630c	cytidine	0.092648	0.46309	13	0.603	1.381
m03171n	N6-acetyl-L-lysine	0.091167	0.46368	5	0.61986	0.45025
m03172n	acetylated histone	0.091167	0.46368	5	0.61986	0.45025
m03173n	deacetylated histone	0.091167	0.46368	5	0.61986	0.45025
m02439c	malate	0.09099	0.46375	3	0.63928	1.7238
m02039s	H+	0.090445	0.46397	31	0.58991	1.3993
m01021c	4-nitrophenyl-sulfate	0.088458	0.46476	1	0.67018	0
m01737c	dopamine-3-O-sulfate	0.088458	0.46476	1	0.67018	0
m03100c	tyramine-O-sulfate	0.088458	0.46476	1	0.67018	0
m00186l	[apotransferin]	0.086406	0.46557	11	0.60202	1.3289
m01285l	ADP	0.086406	0.46557	11	0.60202	1.3289
m01308l	albumin	0.086406	0.46557	11	0.60202	1.3289
m01343l	antichymotrypsin	0.086406	0.46557	11	0.60202	1.3289
m01345l	antitrypsin	0.086406	0.46557	11	0.60202	1.3289
m01350l	apoA1	0.086406	0.46557	11	0.60202	1.3289
m01351l	apoB100	0.086406	0.46557	11	0.60202	1.3289
m01352c	apoB48	0.086406	0.46557	11	0.60202	1.3289
m01352l	apoB48	0.086406	0.46557	11	0.60202	1.3289
m01358l	apocytochrome-C	0.086406	0.46557	11	0.60202	1.3289
m01359l	apoE	0.086406	0.46557	11	0.60202	1.3289
m01371l	ATP	0.086406	0.46557	11	0.60202	1.3289
m01827l	fibrinogen	0.086406	0.46557	11	0.60202	1.3289
m02044l	haptoglobin	0.086406	0.46557	11	0.60202	1.3289
m02342c	L-aspartyl-tRNA(asp)	0.086406	0.46557	11	0.60202	1.3289
m02351c	L-cysteinyl-tRNA(cys)	0.086406	0.46557	11	0.60202	1.3289
m02405c	L-lysyl-tRNA(lys)	0.086406	0.46557	11	0.60202	1.3289
m02753l	plasminogen	0.086406	0.46557	11	0.60202	1.3289
m02757l	PPARA	0.086406	0.46557	11	0.60202	1.3289
m02802l	prothrombin	0.086406	0.46557	11	0.60202	1.3289
m02935l	STAR	0.086406	0.46557	11	0.60202	1.3289
m03066c	tRNA(asp)	0.086406	0.46557	11	0.60202	1.3289
m03067c	tRNA(cys)	0.086406	0.46557	11	0.60202	1.3289
m03074c	tRNA(lys)	0.086406	0.46557	11	0.60202	1.3289
m01732c	dolichyl-diphosphate	0.086275	0.46562	1	0.66755	0
m01694l	digalactosylceramide	0.08363	0.46668	1	0.66436	0
m01913s	galactosylglycerol	0.08363	0.46668	1	0.66436	0
m01983s	glycerol	0.08363	0.46668	1	0.66436	0
m01322c	alpha-D-galactose-1-phosphate	0.083213	0.46684	2	0.64592	2.0016
m02751g	Pi	0.078883	0.46856	2	0.64221	0.65018
m00765m	3-carboxy-1-hydroxypropyl-ThPP	0.072453	0.47112	2	0.6367	0.47751
m02899m	S-glutaryldihydrolipoamide	0.072453	0.47112	2	0.6367	0.47751
m02934m	S-succinyldihydrolipoamide	0.072453	0.47112	2	0.6367	0.47751
m02984m	thiamin-PP	0.072453	0.47112	2	0.6367	0.47751
m01383s	beta-alanine	0.070321	0.47197	3	0.62489	1.3403
m01009c	4-imidazolone-5-propanoate	0.070178	0.47203	1	0.64813	0
m02735c	phosphatidylinositol-3,5-bisphosphate	0.069146	0.47244	17	0.591	1.0612
m02670c	P1,P4-bis(5-adenosyl)-tetraphosphate	0.064883	0.47413	1	0.64174	0
m02671c	P1,P4-bis(5-guanosyl)-tetraphosphate	0.064883	0.47413	1	0.64174	0
m03114n	UMP	0.064883	0.47413	1	0.64174	0
m03185n	UppppU	0.064883	0.47413	1	0.64174	0
m00673c	2-phenylacetamide	0.059787	0.47616	1	0.6356	0
m01315c	alloxan	0.059787	0.47616	1	0.6356	0
m01315s	alloxan	0.059787	0.47616	1	0.6356	0
m02156c	hypochlorite	0.059787	0.47616	1	0.6356	0
m02588c	nitrite	0.059787	0.47616	1	0.6356	0
m02591c	nitryl-chloride	0.059787	0.47616	1	0.6356	0
m03121c	urea	0.059787	0.47616	1	0.6356	0
m03121s	urea	0.059787	0.47616	1	0.6356	0
m03107g	UDP-galactose	0.058591	0.47664	33	0.58477	1.2631
m02408c	L-methionyl-tRNA(met)	0.058452	0.47669	13	0.59151	1.2135
m03075c	tRNA(met)	0.058452	0.47669	13	0.59151	1.2135
m02832c	retinal	0.05351	0.47866	6	0.59914	1.3672
m02832r	retinal	0.05351	0.47866	6	0.59914	1.3672
m01632c	cytosine	0.05106	0.47964	3	0.61148	1.3491
m03161c	glycogen	0.046048	0.48164	2	0.61409	0.2265
m00188c	[methionine synthase]-cob(II)alamin	0.043161	0.48279	1	0.61554	0
m00189c	[methionine synthase]-methylcob(I)alamin	0.043161	0.48279	1	0.61554	0
m01430g	ceramide pool	0.042551	0.48303	5	0.59353	0.76864
m02891c	selenomethionine	0.035858	0.4857	6	0.59042	2.0172
m02377c	L-glutamyl-tRNA(glu)	0.035469	0.48585	13	0.58378	1.217
m03069c	tRNA(glu)	0.035469	0.48585	13	0.58378	1.217
m01948m	GDP	0.034557	0.48622	5	0.5892	0.78595
m01516g	chondroitin sulfate A (GalNAc4S-GlcA) and B (IdoA2S-GalNAc4S), precursor 3	0.034126	0.48639	1	0.60464	0
m02629c	O-1-alk-1-enyl-2-acyl-sn-glycero-3-phosphoethanolamine	0.031043	0.48762	19	0.58014	1.4727
m03142c	vitamin D3	0.026911	0.48927	1	0.59593	0
m02339c	L-arginyl-protein	0.024877	0.49008	1	0.59348	0
m01052c	5,6-Dihydrouracil	0.024107	0.49038	2	0.5953	0.20398
m02993c	threonine	0.023871	0.49048	16	0.57894	1.0753
m00649c	2-hydroxyestradiol-17beta	0.022691	0.49095	3	0.59172	1.451
m02808c	PS-LD pool	0.022111	0.49118	10	0.57765	1.659
m02772c	propanoate	0.018147	0.49276	9	0.57963	1.6376
m02371c	L-formylkynurenine	0.018048	0.4928	3	0.58848	0.67778
m02376c	L-glutaminyl-tRNA(gln)	0.01502	0.49401	12	0.57367	1.2708
m03068c	tRNA(gln)	0.01502	0.49401	12	0.57367	1.2708
m01738c	dopamine-O-quinone	0.012179	0.49514	6	0.57873	0.51795
m01963c	glucosamine-6-phosphate	0.0078952	0.49685	4	0.57583	2.1493
m01420r	carbamoyl-phosphate	0.0037264	0.49851	1	0.56796	0
m01596r	CO2	0.0037264	0.49851	1	0.56796	0
m02578r	NH3	0.0037264	0.49851	1	0.56796	0
m00766c	3-carboxy-alpha-chromanol	0.0034823	0.49861	1	0.56767	0
m01321c	alpha-CEHC-glucuronide	0.0034823	0.49861	1	0.56767	0
m01546l	chondroitin sulfate D (GlcNAc6S-GlcA2S), degradation product 3	0.0034823	0.49861	1	0.56767	0
m01923c	gamma-carboxyethyl-hydroxychroman	0.0034823	0.49861	1	0.56767	0
m01924c	gamma-CEHC-glucuronide	0.0034823	0.49861	1	0.56767	0
m01973l	glucuronate	0.0034823	0.49861	1	0.56767	0
m02056l	heparan sulfate, degradation product 10	0.0034823	0.49861	1	0.56767	0
m02079l	heparan sulfate, degradation product 9	0.0034823	0.49861	1	0.56767	0
m02141l	hyaluronate	0.0034823	0.49861	1	0.56767	0
m01657c	dehydrodolichol-diphosphate	0.0028478	0.49886	1	0.5669	0
m01856g	fucfucgalacglcgalacglcgal14acglcgalgluside heparan sulfate	-0.00046681	0.50019	1	0.5629	0
m01857g	fucgalacgalfucgalacglcgal14acglcgalgluside heparan sulfate	-0.00046681	0.50019	1	0.5629	0
m01861g	fucosyl-galactosylgloboside	-0.00046681	0.50019	1	0.5629	0
m01873c	G00038	-0.00046681	0.50019	1	0.5629	0
m01876c	G00057	-0.00046681	0.50019	1	0.5629	0
m01878c	G00073	-0.00046681	0.50019	1	0.5629	0
m01879c	G00074	-0.00046681	0.50019	1	0.5629	0
m01881c	G00079	-0.00046681	0.50019	1	0.5629	0
m01907g	galacgalfuc12gal14acglcgalgluside heparan sulfate	-0.00046681	0.50019	1	0.5629	0
m01908g	galacgalfucgalacglcgal14acglcgalgluside heparan sulfate	-0.00046681	0.50019	1	0.5629	0
m01958c	globo-H	-0.00046681	0.50019	1	0.5629	0
m02186c	iso-nLc8Cer	-0.00046681	0.50019	1	0.5629	0
m02195c	IV2Fuc-Lc4Cer	-0.00046681	0.50019	1	0.5629	0
m02490c	monofucosyllactoisooctaosylceramide	-0.00046681	0.50019	1	0.5629	0
m02592c	nLc5Cer(G00051)	-0.00046681	0.50019	1	0.5629	0
m03091c	type I B glycolipid	-0.00046681	0.50019	1	0.5629	0
m03092g	type I H glycolipid	-0.00046681	0.50019	1	0.5629	0
m03094c	type II B antigen	-0.00046681	0.50019	1	0.5629	0
m03097c	type III H glycolipid	-0.00046681	0.50019	1	0.5629	0
m03097g	type III H glycolipid	-0.00046681	0.50019	1	0.5629	0
m01803c	FADH2	-0.0010601	0.50042	5	0.56991	1.3127
m02581m	nicotinamide D-ribonucleotide	-0.0015132	0.5006	1	0.56164	0
m03107c	UDP-galactose	-0.0023977	0.50096	35	0.56961	1.2667
m00822c	3-methyl-2-oxobutanoate-dehydrogenase	-0.0034095	0.50136	1	0.55935	0
m00823c	3-methyl-2-oxobutanoate-dehydrogenase-phosphate	-0.0034095	0.50136	1	0.55935	0
m01942g	GD1alpha	-0.0055461	0.50221	1	0.55678	0
m00333r	12-oxo-c-LTB3	-0.0057835	0.50231	5	0.56736	0.57824
m00410c	17beta-estradiol-2,3-quinone	-0.0057835	0.50231	5	0.56736	0.57824
m00410m	17beta-estradiol-2,3-quinone	-0.0057835	0.50231	5	0.56736	0.57824
m00410p	17beta-estradiol-2,3-quinone	-0.0057835	0.50231	5	0.56736	0.57824
m00410r	17beta-estradiol-2,3-quinone	-0.0057835	0.50231	5	0.56736	0.57824
m00412c	17beta-estradiol-3,4-quinone	-0.0057835	0.50231	5	0.56736	0.57824
m00412m	17beta-estradiol-3,4-quinone	-0.0057835	0.50231	5	0.56736	0.57824
m00412p	17beta-estradiol-3,4-quinone	-0.0057835	0.50231	5	0.56736	0.57824
m00412r	17beta-estradiol-3,4-quinone	-0.0057835	0.50231	5	0.56736	0.57824
m00641c	2-hydroxy-17beta-estradiol-1-S-glutathione	-0.0057835	0.50231	5	0.56736	0.57824
m00641m	2-hydroxy-17beta-estradiol-1-S-glutathione	-0.0057835	0.50231	5	0.56736	0.57824
m00641p	2-hydroxy-17beta-estradiol-1-S-glutathione	-0.0057835	0.50231	5	0.56736	0.57824
m00641r	2-hydroxy-17beta-estradiol-1-S-glutathione	-0.0057835	0.50231	5	0.56736	0.57824
m00642c	2-hydroxy-17beta-estradiol-4-S-glutathione	-0.0057835	0.50231	5	0.56736	0.57824
m00642m	2-hydroxy-17beta-estradiol-4-S-glutathione	-0.0057835	0.50231	5	0.56736	0.57824
m00642p	2-hydroxy-17beta-estradiol-4-S-glutathione	-0.0057835	0.50231	5	0.56736	0.57824
m00642r	2-hydroxy-17beta-estradiol-4-S-glutathione	-0.0057835	0.50231	5	0.56736	0.57824
m00651c	2-hydroxyestrone-1-S-glutathione	-0.0057835	0.50231	5	0.56736	0.57824
m00651m	2-hydroxyestrone-1-S-glutathione	-0.0057835	0.50231	5	0.56736	0.57824
m00651p	2-hydroxyestrone-1-S-glutathione	-0.0057835	0.50231	5	0.56736	0.57824
m00651r	2-hydroxyestrone-1-S-glutathione	-0.0057835	0.50231	5	0.56736	0.57824
m00652c	2-hydroxyestrone-4-S-glutathione	-0.0057835	0.50231	5	0.56736	0.57824
m00652m	2-hydroxyestrone-4-S-glutathione	-0.0057835	0.50231	5	0.56736	0.57824
m00652p	2-hydroxyestrone-4-S-glutathione	-0.0057835	0.50231	5	0.56736	0.57824
m00652r	2-hydroxyestrone-4-S-glutathione	-0.0057835	0.50231	5	0.56736	0.57824
m00787c	3-hydroxykynurenine-O-beta-D-glucoside	-0.0057835	0.50231	5	0.56736	0.57824
m00987c	4-hydroxy-17beta-estradiol-2-S-glutathione	-0.0057835	0.50231	5	0.56736	0.57824
m00987m	4-hydroxy-17beta-estradiol-2-S-glutathione	-0.0057835	0.50231	5	0.56736	0.57824
m00987p	4-hydroxy-17beta-estradiol-2-S-glutathione	-0.0057835	0.50231	5	0.56736	0.57824
m00987r	4-hydroxy-17beta-estradiol-2-S-glutathione	-0.0057835	0.50231	5	0.56736	0.57824
m01001c	4-hydroxyestrone-2-S-glutathione	-0.0057835	0.50231	5	0.56736	0.57824
m01001m	4-hydroxyestrone-2-S-glutathione	-0.0057835	0.50231	5	0.56736	0.57824
m01001p	4-hydroxyestrone-2-S-glutathione	-0.0057835	0.50231	5	0.56736	0.57824
m01001r	4-hydroxyestrone-2-S-glutathione	-0.0057835	0.50231	5	0.56736	0.57824
m01135c	5-S-glutathionyl-adrenochrome hydroquinone	-0.0057835	0.50231	5	0.56736	0.57824
m01136c	5-S-glutathionyl-aminochrome reduced	-0.0057835	0.50231	5	0.56736	0.57824
m01137c	5-S-glutathionyl-dopachrome hydroquinone	-0.0057835	0.50231	5	0.56736	0.57824
m01138c	5-S-glutathionyl-dopamine	-0.0057835	0.50231	5	0.56736	0.57824
m01139c	5-S-glutathionyl-L-dopa	-0.0057835	0.50231	5	0.56736	0.57824
m01140c	5-S-glutathionyl-noradrenochrome hydroquinone	-0.0057835	0.50231	5	0.56736	0.57824
m01234c	9-deoxy-delta12-PGD2	-0.0057835	0.50231	5	0.56736	0.57824
m01292c	adrenochrome	-0.0057835	0.50231	5	0.56736	0.57824
m01662c	delta-12-prostaglandin J2	-0.0057835	0.50231	5	0.56736	0.57824
m01739c	dopaminochrome	-0.0057835	0.50231	5	0.56736	0.57824
m01791c	estrone-2,3-quinone	-0.0057835	0.50231	5	0.56736	0.57824
m01791m	estrone-2,3-quinone	-0.0057835	0.50231	5	0.56736	0.57824
m01791p	estrone-2,3-quinone	-0.0057835	0.50231	5	0.56736	0.57824
m01791r	estrone-2,3-quinone	-0.0057835	0.50231	5	0.56736	0.57824
m01793c	estrone-3,4-quinone	-0.0057835	0.50231	5	0.56736	0.57824
m01793m	estrone-3,4-quinone	-0.0057835	0.50231	5	0.56736	0.57824
m01793p	estrone-3,4-quinone	-0.0057835	0.50231	5	0.56736	0.57824
m01793r	estrone-3,4-quinone	-0.0057835	0.50231	5	0.56736	0.57824
m01979c	glutathionyl-3-hydroxykynurenine glucoside	-0.0057835	0.50231	5	0.56736	0.57824
m02026p	GSH	-0.0057835	0.50231	5	0.56736	0.57824
m02097c	hepoxilin A3-c	-0.0057835	0.50231	5	0.56736	0.57824
m02097p	hepoxilin A3-c	-0.0057835	0.50231	5	0.56736	0.57824
m02097r	hepoxilin A3-c	-0.0057835	0.50231	5	0.56736	0.57824
m02355c	L-dopachrome	-0.0057835	0.50231	5	0.56736	0.57824
m02356c	L-dopaquinone	-0.0057835	0.50231	5	0.56736	0.57824
m02618c	noradrenochrome	-0.0057835	0.50231	5	0.56736	0.57824
m02776c	prostaglandin A1	-0.0057835	0.50231	5	0.56736	0.57824
m02777c	prostaglandin A2	-0.0057835	0.50231	5	0.56736	0.57824
m02796c	prostaglandin J2	-0.0057835	0.50231	5	0.56736	0.57824
m02859c	S-(9-deoxy-delta12-PGD2)-glutathione	-0.0057835	0.50231	5	0.56736	0.57824
m02860c	S-(9-deoxy-delta9,12-PGD2)-glutathione	-0.0057835	0.50231	5	0.56736	0.57824
m02862c	S-(PGA1)-glutathione	-0.0057835	0.50231	5	0.56736	0.57824
m02863c	S-(PGA2)-glutathione	-0.0057835	0.50231	5	0.56736	0.57824
m02864c	S-(PGJ2)-glutathione	-0.0057835	0.50231	5	0.56736	0.57824
m01851g	fucfuc132galacglcgal14acglcgalgluside heparan sulfate	-0.0081639	0.50326	1	0.55362	0
m01852g	fucfucfucgalacglc13galacglcgal14acglcgalgluside heparan sulfate	-0.0081639	0.50326	1	0.55362	0
m01853g	fucfucfucgalacglcgal14acglcgalgluside heparan sulfate	-0.0081639	0.50326	1	0.55362	0
m01854g	fucfucgalacglc13galacglcgal14acglcgalgluside heparan sulfate	-0.0081639	0.50326	1	0.55362	0
m01855g	fucfucgalacglcgal14acglcgalgluside heparan sulfate	-0.0081639	0.50326	1	0.55362	0
m01858g	fucgalacglc13galacglcgal14acglcgalgluside heparan sulfate	-0.0081639	0.50326	1	0.55362	0
m01882c	G00081	-0.0081639	0.50326	1	0.55362	0
m01883c	G00082	-0.0081639	0.50326	1	0.55362	0
m01885c	G00084	-0.0081639	0.50326	1	0.55362	0
m01886c	G00085	-0.0081639	0.50326	1	0.55362	0
m01887c	G00086	-0.0081639	0.50326	1	0.55362	0
m01999g	glycolipid	-0.0081639	0.50326	1	0.55362	0
m02162c	III3,IV2Fuc-nLc4Cer	-0.0081639	0.50326	1	0.55362	0
m02163c	III3Fuc-nLc4Cer	-0.0081639	0.50326	1	0.55362	0
m02164c	III3Fuc-nLc6Cer	-0.0081639	0.50326	1	0.55362	0
m02164g	III3Fuc-nLc6Cer	-0.0081639	0.50326	1	0.55362	0
m02199c	IV3NeuAc,III3Fuc-nLc4Cer	-0.0081639	0.50326	1	0.55362	0
m02199g	IV3NeuAc,III3Fuc-nLc4Cer	-0.0081639	0.50326	1	0.55362	0
[truncated: 1,865 more rows]

## Sheet: MayoRNASeq CBE
REPORTER METABOLITES USING TEST TYPE: only down
ID	NAME	Z-SCORE	P-VALUE	NUMBER OF NEIGHBOURS	AVERAGE Z-SCORE	STD Z-SCORE
m00521n	1D-myo-inositol-1,3,4,5,6-pentakisphosphate	3.1114	0.00093107	2	3.8218	0.43326
m00531c	1D-myo-inositol-bisdiphosphate-tetrakisphosphate	3.1114	0.00093107	2	3.8218	0.43326
m00531n	1D-myo-inositol-bisdiphosphate-tetrakisphosphate	3.1114	0.00093107	2	3.8218	0.43326
m01133n	5-pp-inspP5	3.1114	0.00093107	2	3.8218	0.43326
m02492n	myo-inositol-hexakisphosphate	3.1114	0.00093107	2	3.8218	0.43326
m01596g	CO2	2.8869	0.0019452	1	4.752	0
m01596r	CO2	2.8869	0.0019452	1	4.752	0
m03112g	UDP-xylose	2.8869	0.0019452	1	4.752	0
m03112r	UDP-xylose	2.8869	0.0019452	1	4.752	0
m01674c	dephospho-CoA	2.8446	0.0022233	1	4.6943	0
m01674m	dephospho-CoA	2.8446	0.0022233	1	4.6943	0
m00142g	(alpha-D-mannosyl)4-beta-D-mannosyl-diacetylchitobiosyl-L-asparagine (protein)	2.7025	0.0034407	3	2.9525	1.1011
m02955c	tagatose-1,6-bisphosphate	2.5761	0.0049958	1	4.3284	0
m03109g	UDP-glucuronate	2.5175	0.0059099	2	3.2469	2.1285
m00521c	1D-myo-inositol-1,3,4,5,6-pentakisphosphate	2.4906	0.0063767	4	2.5116	1.7351
m02492c	myo-inositol-hexakisphosphate	2.4873	0.0064364	7	2.0984	1.6577
m02742c	phosphoprotein	2.421	0.0077386	230	1.0317	1.2289
m01590m	CMP	2.4143	0.0078825	2	3.1471	0.50225
m00196c	[protein]	2.4092	0.0079944	231	1.03	1.2265
m00139r	(alpha-D-Glucosyl)2-(alpha-D-mannosyl)8-beta-D-mannosyl-diacetylchitobiosyl-L-asparagine (protein)	2.3135	0.010347	1	3.9706	0
m02362c	leukotriene A4	2.3045	0.010596	2	3.0408	0.68829
m01831c	formaldehyde	2.2711	0.01157	8	1.9032	0.98525
m02539c	N-acetylmannosamine-6-phosphate	2.271	0.011573	2	3.0083	1.0939
m01133c	5-pp-inspP5	2.2705	0.011588	6	2.0821	1.8153
m01862c	fumarate	2.245	0.012383	2	2.9832	1.6254
m03106c	UDP	2.22	0.013211	32	1.3502	1.4157
m00138r	(alpha-D-Glucosyl)-(alpha-D-mannosyl)8-beta-D-mannosyl-diacetylchitobiosyl-L-asparagine (protein)	2.2127	0.01346	2	2.9519	1.5572
m00143g	(alpha-D-mannosyl)5-beta-D-mannosyl-diacetylchitobiosyl-L-asparagine (protein) (B1)	2.2127	0.01346	2	2.9519	1.5572
m00144g	(alpha-D-mannosyl)5-beta-D-mannosyl-diacetylchitobiosyl-L-asparagine (protein) (B2)	2.2127	0.01346	2	2.9519	1.5572
m00145g	(alpha-D-mannosyl)5-beta-D-mannosyl-diacetylchitobiosyl-L-asparagine (protein) (C)	2.2127	0.01346	2	2.9519	1.5572
m00146g	(alpha-D-mannosyl)6-beta-D-mannosyl-diacetylchitobiosyl-L-asparagine (protein) (A)	2.2127	0.01346	2	2.9519	1.5572
m00147g	(alpha-D-mannosyl)6-beta-D-mannosyl-diacetylchitobiosyl-L-asparagine (protein) (B1)	2.2127	0.01346	2	2.9519	1.5572
m00148g	(alpha-D-mannosyl)6-beta-D-mannosyl-diacetylchitobiosyl-L-asparagine (protein) (B2)	2.2127	0.01346	2	2.9519	1.5572
m00149g	(alpha-D-mannosyl)6-beta-D-mannosyl-diacetylchitobiosyl-L-asparagine (protein) (C)	2.2127	0.01346	2	2.9519	1.5572
m00150g	(alpha-D-mannosyl)7-beta-D-mannosyl-diacetylchitobiosyl-L-asparagine, isoform A (protein)	2.2127	0.01346	2	2.9519	1.5572
m00151g	(alpha-D-mannosyl)7-beta-D-mannosyl-diacetylchitobiosyl-L-asparagine, isoform B (protein)	2.2127	0.01346	2	2.9519	1.5572
m00151r	(alpha-D-mannosyl)7-beta-D-mannosyl-diacetylchitobiosyl-L-asparagine, isoform B (protein)	2.2127	0.01346	2	2.9519	1.5572
m00152g	(alpha-D-mannosyl)7-beta-D-mannosyl-diacetylchitobiosyl-L-asparagine, isoform C (protein)	2.2127	0.01346	2	2.9519	1.5572
m00153g	(alpha-D-mannosyl)8-beta-D-mannosyl-diacetylchitobiosyl-L-asparagine (protein)	2.2127	0.01346	2	2.9519	1.5572
m00153r	(alpha-D-mannosyl)8-beta-D-mannosyl-diacetylchitobiosyl-L-asparagine (protein)	2.2127	0.01346	2	2.9519	1.5572
m01969r	glucosyl-(alpha-D-mannosyl)6-beta-D-mannosyl-diacetylchitobiosyl-L-asparagine (protein)	2.2127	0.01346	2	2.9519	1.5572
m01970r	glucosyl-(alpha-D-mannosyl)7-beta-D-mannosyl-diacetylchitobiosyl-L-asparagine, isoform B (protein)	2.2127	0.01346	2	2.9519	1.5572
m01971r	glucosyl-(alpha-D-mannosyl)7-beta-D-mannosyl-diacetylchitobiosyl-L-asparagine, isoform C (protein)	2.2127	0.01346	2	2.9519	1.5572
m02453r	mannose	2.2127	0.01346	2	2.9519	1.5572
m02085g	heparan sulfate, precursor 13	2.2105	0.013536	2	2.9497	0.1267
m02524c	N-acetyl-D-mannosamine	2.175	0.014813	1	3.7819	0
m02524r	N-acetyl-D-mannosamine	2.175	0.014813	1	3.7819	0
m01973c	glucuronate	2.1393	0.016207	3	2.507	2.2407
m01161c	6-hydroxymelatonin	2.1361	0.016336	7	1.9169	1.2979
m02040r	H2O	2.1354	0.016366	32	1.3297	1.5358
m02958r	TAG-LD pool	2.1048	0.017655	1	3.6861	0
m01285m	ADP	2.095	0.018087	126	1.07	1.5219
m00475m	1-acylglycerol-3P-CL pool	2.0866	0.018464	4	2.2361	1.4677
m01270m	acyl-CoA-CL pool	2.0866	0.018464	4	2.2361	1.4677
m02161c	IDP	2.0845	0.018558	8	1.8134	1.7367
m02193c	ITP	2.0845	0.018558	8	1.8134	1.7367
m01818c	fatty acid-retinol pool	2.0807	0.018731	5	2.0854	1.1913
m01637m	dADP	2.0589	0.019751	7	1.8771	0.91744
m03189c	8-Oxo-dGTP	2.0582	0.019785	2	2.8024	1.9306
m01642m	dATP	2.0434	0.020509	6	1.9552	0.97917
m01747m	dTDP	2.0434	0.020509	6	1.9552	0.97917
m01754m	dUDP	2.0434	0.020509	6	1.9552	0.97917
m01963c	glucosamine-6-phosphate	2.0355	0.020899	7	1.865	1.7649
m01645c	dCTP	2.0278	0.021289	21	1.4175	1.5512
m03058c	tRNA containing 5-aminomethyl-2-thiouridine	2.0123	0.022093	1	3.5601	0
m03059c	tRNA containing 5-methylaminomethyl-2-thiouridylate	2.0123	0.022093	1	3.5601	0
m02363c	leukotriene A5	1.9884	0.023384	1	3.5275	0
m02365c	leukotriene B5	1.9884	0.023384	1	3.5275	0
m02914m	sn-glycerol-3-phosphate	1.9832	0.023674	3	2.3836	1.6884
m01589m	CL pool	1.9698	0.024429	1	3.5022	0
m02715m	PG-CL pool	1.9698	0.024429	1	3.5022	0
m01756c	dUTP	1.955	0.025293	7	1.8234	0.9023
m02751n	Pi	1.9532	0.025401	3	2.3598	2.5506
m01249c	acetaldehyde	1.9341	0.026553	5	1.9959	1.1388
m01632c	cytosine	1.9341	0.026553	5	1.9959	1.1388
m03199c	1-ethyladenine	1.9341	0.026553	5	1.9959	1.1388
m03200c	N1-methyladenine	1.9341	0.026553	5	1.9959	1.1388
m03201c	N3-methylcytosine	1.9341	0.026553	5	1.9959	1.1388
m01754c	dUDP	1.9212	0.027353	9	1.6893	1.1664
m01106c	5-hydroxykynurenine	1.9205	0.027399	1	3.4349	0
m01108c	5-hydroxy-N-formylkynurenine	1.9205	0.027399	1	3.4349	0
m01342c	anthranilate	1.9205	0.027399	1	3.4349	0
m01835c	formylanthranilate	1.9205	0.027399	1	3.4349	0
m02371c	L-formylkynurenine	1.9205	0.027399	1	3.4349	0
m01753c	dTTP	1.891	0.029314	21	1.3767	1.6079
m00970s	4-aminobutyrate	1.8602	0.031431	3	2.2863	0.88797
m01044m	5,10-methenyl-THF	1.8516	0.032042	4	2.0759	0.78065
m01252c	acetate	1.8449	0.032525	14	1.4893	1.4952
m02865c	S-[2-carboxy-1-(1H-imidazol-4-yl)ethyl]-3-thiolactate	1.8299	0.033629	8	1.691	1.1462
m01383s	beta-alanine	1.8182	0.034515	1	3.2956	0
m01393s	betaine	1.8182	0.034515	1	3.2956	0
m00187c	[beta-adrenergic-receptor]	1.8158	0.0347	1	3.2923	0
m02737c	phospho-[beta adrenergic receptor]	1.8158	0.0347	1	3.2923	0
m01688c	dGTP	1.8138	0.034853	23	1.33	1.5767
m01285c	ADP	1.7819	0.037383	319	0.94977	1.3357
m02026m	GSH	1.7786	0.037652	13	1.4881	0.84864
m02656c	O-phosphoprotamine	1.7758	0.037884	103	1.0523	1.2206
m02801c	protamine	1.7758	0.037884	103	1.0523	1.2206
m01426m	CDP-diacylglycerol-CL pool	1.7617	0.039063	3	2.2084	1.6641
m00214c	[protein]-N-ubiquityllysine	1.7267	0.04211	102	1.0463	1.6112
m02776c	prostaglandin A1	1.7266	0.042118	7	1.7054	1.0331
m02777c	prostaglandin A2	1.7266	0.042118	7	1.7054	1.0331
m01747n	dTDP	1.7045	0.044146	5	1.8557	1.0603
m00234s	1,2-diacylglycerol-chylomicron pool	1.6902	0.045497	4	1.9658	1.3405
m00503s	1-acylglycerol-chylomicron pool	1.6902	0.045497	4	1.9658	1.3405
m01807s	fatty acid-chylomicron pool	1.6902	0.045497	4	1.9658	1.3405
m01815c	fatty acid-LD-TG3 pool	1.6902	0.045497	4	1.9658	1.3405
m02579c	NH4+	1.6899	0.04552	10	1.5464	1.4028
m02838c	retinyl-ester	1.6496	0.049515	7	1.6656	1.2527
m00720c	3,3-diiodo-L-thyronine	1.6387	0.05064	6	1.729	1.3133
m00721c	3,3-diiodo-L-thyronine-4-O-sulfate	1.6387	0.05064	6	1.729	1.3133
m01162c	6-hydroxymelatonin-sulfate	1.6387	0.05064	6	1.729	1.3133
m02751p	Pi	1.6356	0.050958	2	2.3933	0.76206
m01808c	fatty acid-LD-PC pool	1.6347	0.051053	13	1.4335	1.2029
m01809c	fatty acid-LD-PE pool	1.6347	0.051053	13	1.4335	1.2029
m00030c	(1aalpha,2beta,3alpha,11calpha)-1a,2,3,11c-tetrahydro-6,11-dimethylbenzo[6,7]phenanthro[3,4-b]oxirene-2,3-diol	1.6338	0.051152	1	3.0442	0
m00228c	1,1-dichloroethylene	1.6338	0.051152	1	3.0442	0
m00435c	1a,11b-dihydro-4,9-dimethylbenz[a]anthra[3,4-b]oxirene	1.6338	0.051152	1	3.0442	0
m00545c	1-nitronaphthalene	1.6338	0.051152	1	3.0442	0
m00951c	4-[(hydroxymethyl)nitrosoamino]-1-(3-pyridinyl)-1-butanone	1.6338	0.051152	1	3.0442	0
m01173c	7,12-dimethylbenz[a]anthracene 5,6-oxide	1.6338	0.051152	1	3.0442	0
m01174c	7,12-dimethylbenz[a]anthracene	1.6338	0.051152	1	3.0442	0
m01196c	7-hydroxymethyl-12-methylbenz[a]anthracene	1.6338	0.051152	1	3.0442	0
m01241c	9-hydroxybenzo[a]pyrene	1.6338	0.051152	1	3.0442	0
m01242c	9-hydroxybenzo[a]pyrene-4,5-oxide	1.6338	0.051152	1	3.0442	0
m01296c	aflatoxin B1	1.6338	0.051152	1	3.0442	0
m01300c	aflatoxin M1	1.6338	0.051152	1	3.0442	0
m01301c	aflatoxin M1-8,9-epoxide	1.6338	0.051152	1	3.0442	0
m01302c	aflatoxin Q1	1.6338	0.051152	1	3.0442	0
m01376c	benzo[a]pyrene-7,8-dihydrodiol-9,10-oxide	1.6338	0.051152	1	3.0442	0
m01378c	benzo[a]pyrene-7,8-oxide	1.6338	0.051152	1	3.0442	0
m01379c	benzo[a]pyrene-9,10-oxide	1.6338	0.051152	1	3.0442	0
m01403c	bromobenzene	1.6338	0.051152	1	3.0442	0
m01441c	chloral	1.6338	0.051152	1	3.0442	0
m02460c	melatonin	1.6338	0.051152	1	3.0442	0
m02556c	naphthalene	1.6338	0.051152	1	3.0442	0
m02954c	TAG epoxide	1.6338	0.051152	1	3.0442	0
m03032c	trans-3,4-dihydro-3,4-dihydroxy-7,12-dimethylbenz[a]anthracene	1.6338	0.051152	1	3.0442	0
m03041c	trichloroacetate	1.6338	0.051152	1	3.0442	0
m03043c	trichloroethanol	1.6338	0.051152	1	3.0442	0
m02054g	heparan sulfate proteoglycan	1.6302	0.05153	1	3.0393	0
m02086g	heparan sulfate, precursor 14	1.6302	0.05153	1	3.0393	0
m02087g	heparan sulfate, precursor 15	1.6302	0.05153	1	3.0393	0
m02453g	mannose	1.6287	0.051689	3	2.1032	1.8366
m02005c	glycylpeptide	1.627	0.051873	2	2.3849	1.1271
m02627c	N-tetradecanoylglycylpeptide	1.627	0.051873	2	2.3849	1.1271
m02203g	keratan sulfate I biosynthesis, precursor 11	1.6265	0.051917	5	1.8081	1.5504
m02206g	keratan sulfate I biosynthesis, precursor 14	1.6265	0.051917	5	1.8081	1.5504
m02209g	keratan sulfate I biosynthesis, precursor 17	1.6265	0.051917	5	1.8081	1.5504
m02213g	keratan sulfate I biosynthesis, precursor 20	1.6265	0.051917	5	1.8081	1.5504
m02216g	keratan sulfate I biosynthesis, precursor 23	1.6265	0.051917	5	1.8081	1.5504
m02219g	keratan sulfate I biosynthesis, precursor 26	1.6265	0.051917	5	1.8081	1.5504
m02222g	keratan sulfate I biosynthesis, precursor 29	1.6265	0.051917	5	1.8081	1.5504
m02226g	keratan sulfate I biosynthesis, precursor 32	1.6265	0.051917	5	1.8081	1.5504
m02229g	keratan sulfate I biosynthesis, precursor 35	1.6265	0.051917	5	1.8081	1.5504
m02232g	keratan sulfate I biosynthesis, precursor 5	1.6265	0.051917	5	1.8081	1.5504
m02235g	keratan sulfate I biosynthesis, precursor 8	1.6265	0.051917	5	1.8081	1.5504
m02295g	keratan sulfate II (core 4-linked), biosynthesis, precursor 6	1.6265	0.051917	5	1.8081	1.5504
m02298g	keratan sulfate II (core 4-linked), biosynthesis, precursor 9	1.6265	0.051917	5	1.8081	1.5504
m02310g	keratan sulfate II biosynthesis, precursor 6	1.6265	0.051917	5	1.8081	1.5504
m02313g	keratan sulfate II biosynthesis, precursor 9	1.6265	0.051917	5	1.8081	1.5504
m01948m	GDP	1.621	0.05251	7	1.6508	0.75119
m02319c	kynurenine	1.6192	0.052697	2	2.3775	1.4955
m00032c	(1R,2S)-naphthalene 1,2-oxide	1.6149	0.053166	6	1.7158	1.215
m00034c	(1S,2R)-naphthalene 1,2-oxide	1.6149	0.053166	6	1.7158	1.215
m00227c	1,1-dichloroethylene epoxide	1.6149	0.053166	6	1.7158	1.215
m00546c	1-nitronaphthalene-5,6-oxide	1.6149	0.053166	6	1.7158	1.215
m00547c	1-nitronaphthalene-7,8-oxide	1.6149	0.053166	6	1.7158	1.215
m00568c	2,2-dichloroacetaldehyde	1.6149	0.053166	6	1.7158	1.215
m01298c	aflatoxin B1-exo-8,9-epoxide	1.6149	0.053166	6	1.7158	1.215
m01375c	benzo[a]pyrene-4,5-oxide	1.6149	0.053166	6	1.7158	1.215
m01377c	benzo[a]pyrene-7,8-diol	1.6149	0.053166	6	1.7158	1.215
m01405c	bromobenzene-2,3-oxide	1.6149	0.053166	6	1.7158	1.215
m01407c	bromobenzene-3,4-oxide	1.6149	0.053166	6	1.7158	1.215
m01444c	chloroacetyl chloride	1.6149	0.053166	6	1.7158	1.215
m03044c	trichloroethene	1.6149	0.053166	6	1.7158	1.215
m01680m	dGDP	1.6079	0.053933	6	1.7118	0.88358
m01688m	dGTP	1.5683	0.058411	5	1.7725	0.97378
m01753m	dTTP	1.5683	0.058411	5	1.7725	0.97378
m02834c	retinol	1.5561	0.059837	11	1.4554	1.2101
m02041s	H2O2	1.5494	0.060645	9	1.5197	0.80668
m01642c	dATP	1.5336	0.06256	24	1.2391	1.6522
m01845c	fructose-6-phosphate	1.5333	0.062603	11	1.446	1.5102
m00473c	1-acylglycerol-3P-bile-PC pool	1.5318	0.062787	2	2.2928	0.99941
m00485c	1-acylglycerol-3P-LD-PC pool	1.5318	0.062787	2	2.2928	0.99941
m00486c	1-acylglycerol-3P-LD-PE pool	1.5318	0.062787	2	2.2928	0.99941
m00487c	1-acylglycerol-3P-LD-PI pool	1.5318	0.062787	2	2.2928	0.99941
m00488c	1-acylglycerol-3P-LD-PS pool	1.5318	0.062787	2	2.2928	0.99941
m00489c	1-acylglycerol-3P-LD-SM pool	1.5318	0.062787	2	2.2928	0.99941
m00490c	1-acylglycerol-3P-LD-TG1 pool	1.5318	0.062787	2	2.2928	0.99941
m01269c	acyl-CoA-bile-PC pool	1.5318	0.062787	2	2.2928	0.99941
m01273c	acyl-CoA-LD-PI pool	1.5318	0.062787	2	2.2928	0.99941
m01274c	acyl-CoA-LD-PS pool	1.5318	0.062787	2	2.2928	0.99941
m02364c	leukotriene B4	1.5265	0.063448	3	2.0224	1.8299
m02023c	GQ1b	1.5051	0.066154	1	2.8688	0
m03160l	GM4	1.5051	0.066154	1	2.8688	0
m01752n	dTMP	1.5048	0.066188	1	2.8684	0
m03109c	UDP-glucuronate	1.5042	0.066264	4	1.839	2.3289
m02084g	heparan sulfate, precursor 12	1.4987	0.066974	1	2.8602	0
m02949c	sulfite	1.4925	0.067786	7	1.5844	1.2585
m02630r	O2	1.4829	0.069057	4	1.8245	1.5293
m00969s	4-aminobutanal	1.4812	0.069274	2	2.2439	0.14757
m02812s	putrescine	1.4812	0.069274	2	2.2439	0.14757
m01942g	GD1alpha	1.465	0.071467	3	1.9737	0.36764
m02346c	lc3Cer	1.4541	0.072955	2	2.2176	1.1414
m02717m	PGP-CL pool	1.4486	0.073719	1	2.7919	0
m01045m	5,10-methylene-THF	1.4403	0.074896	3	1.9542	0.97509
m02884c	sedoheptulose-7-phosphate	1.4374	0.0753	4	1.7935	1.8863
m00504c	1-acylglycerol-LD-PC pool	1.4317	0.076114	7	1.553	1.2346
m00505c	1-acylglycerol-LD-PE pool	1.4317	0.076114	7	1.553	1.2346
m00506c	1-acylglycerol-LD-PI pool	1.4317	0.076114	7	1.553	1.2346
m00507c	1-acylglycerol-LD-PS pool	1.4317	0.076114	7	1.553	1.2346
m00508c	1-acylglycerol-LD-SM pool	1.4317	0.076114	7	1.553	1.2346
m00509c	1-acylglycerol-LD-TG1 pool	1.4317	0.076114	7	1.553	1.2346
m01810c	fatty acid-LD-PI pool	1.4317	0.076114	7	1.553	1.2346
m01811c	fatty acid-LD-PS pool	1.4317	0.076114	7	1.553	1.2346
m01366c	argininosuccinate	1.427	0.076787	2	2.1914	2.7451
m01721c	DNA	1.4263	0.076894	18	1.2763	1.7475
m00436c	1-acylglycerol-3P-10,13,16,19-doco	1.4146	0.07859	2	2.1794	2.3347
m00437c	1-acylglycerol-3P-10,13,16-docosa	1.4146	0.07859	2	2.1794	2.3347
m00438c	1-acylglycerol-3P-10-heptade	1.4146	0.07859	2	2.1794	2.3347
m00439c	1-acylglycerol-3P-11,14,17-eico	1.4146	0.07859	2	2.1794	2.3347
m00440c	1-acylglycerol-3P-11,14-eicosa	1.4146	0.07859	2	2.1794	2.3347
m00441c	1-acylglycerol-3P-11-docose	1.4146	0.07859	2	2.1794	2.3347
m00442c	1-acylglycerol-3P-11-eico	1.4146	0.07859	2	2.1794	2.3347
m00443c	1-acylglycerol-3P-12,15,18,21-tetra	1.4146	0.07859	2	2.1794	2.3347
m00444c	1-acylglycerol-3P-13,16,19-doco	1.4146	0.07859	2	2.1794	2.3347
m00445c	1-acylglycerol-3P-13,16-docosa	1.4146	0.07859	2	2.1794	2.3347
m00446c	1-acylglycerol-3P-13-docose	1.4146	0.07859	2	2.1794	2.3347
m00447c	1-acylglycerol-3P-13-eicose	1.4146	0.07859	2	2.1794	2.3347
m00448c	1-acylglycerol-3P-13-octade	1.4146	0.07859	2	2.1794	2.3347
m00449c	1-acylglycerol-3P-15-tetra	1.4146	0.07859	2	2.1794	2.3347
m00450c	1-acylglycerol-3P-4,7,10,13,16,19-doco	1.4146	0.07859	2	2.1794	2.3347
m00451c	1-acylglycerol-3P-4,7,10,13,16-docosa	1.4146	0.07859	2	2.1794	2.3347
m00452c	1-acylglycerol-3P-5,8,11,14,17-eico	1.4146	0.07859	2	2.1794	2.3347
m00453c	1-acylglycerol-3P-5,8,11-eico	1.4146	0.07859	2	2.1794	2.3347
m00454c	1-acylglycerol-3P-5-tetrade	1.4146	0.07859	2	2.1794	2.3347
m00455c	1-acylglycerol-3P-6,9,12,15,18,21-tetra	1.4146	0.07859	2	2.1794	2.3347
m00456c	1-acylglycerol-3P-6,9,12,15,18-tetraco	1.4146	0.07859	2	2.1794	2.3347
m00457c	1-acylglycerol-3P-6,9,12,15-octa	1.4146	0.07859	2	2.1794	2.3347
m00458c	1-acylglycerol-3P-6,9-octa	1.4146	0.07859	2	2.1794	2.3347
m00459c	1-acylglycerol-3P-7,10,13,16,19-docosa	1.4146	0.07859	2	2.1794	2.3347
m00460c	1-acylglycerol-3P-7,10,13,16-docosa	1.4146	0.07859	2	2.1794	2.3347
m00461c	1-acylglycerol-3P-7-hexade	1.4146	0.07859	2	2.1794	2.3347
m00462c	1-acylglycerol-3P-7-octade	1.4146	0.07859	2	2.1794	2.3347
m00463c	1-acylglycerol-3P-7-tetrade	1.4146	0.07859	2	2.1794	2.3347
m00464c	1-acylglycerol-3P-8,11,14,17-eico	1.4146	0.07859	2	2.1794	2.3347
m00465c	1-acylglycerol-3P-8,11-eico	1.4146	0.07859	2	2.1794	2.3347
m00466c	1-acylglycerol-3P-9,12,15,18,21-tetra	1.4146	0.07859	2	2.1794	2.3347
m00467c	1-acylglycerol-3P-9,12,15,18-tetraco	1.4146	0.07859	2	2.1794	2.3347
m00468c	1-acylglycerol-3P-9-eicose	1.4146	0.07859	2	2.1794	2.3347
m00469c	1-acylglycerol-3P-9-heptade	1.4146	0.07859	2	2.1794	2.3347
m00470c	1-acylglycerol-3P-9-octade	1.4146	0.07859	2	2.1794	2.3347
m00471c	1-acylglycerol-3P-9-tetrade	1.4146	0.07859	2	2.1794	2.3347
m00472c	1-acylglycerol-3P-arach	1.4146	0.07859	2	2.1794	2.3347
m00474c	1-acylglycerol-3P-cis-vac	1.4146	0.07859	2	2.1794	2.3347
m00476c	1-acylglycerol-3P-dihomo-gamma	1.4146	0.07859	2	2.1794	2.3347
m00477c	1-acylglycerol-3P-docosa	1.4146	0.07859	2	2.1794	2.3347
m00478c	1-acylglycerol-3P-eico	1.4146	0.07859	2	2.1794	2.3347
m00479c	1-acylglycerol-3P-gamma-lin	1.4146	0.07859	2	2.1794	2.3347
m00480c	1-acylglycerol-3P-heneico	1.4146	0.07859	2	2.1794	2.3347
m00481c	1-acylglycerol-3P-heptade	1.4146	0.07859	2	2.1794	2.3347
m00482c	1-acylglycerol-3P-hexacosa	1.4146	0.07859	2	2.1794	2.3347
m00483c	1-acylglycerol-3P-hexecose	1.4146	0.07859	2	2.1794	2.3347
m00484c	1-acylglycerol-3P-laur	1.4146	0.07859	2	2.1794	2.3347
m00491c	1-acylglycerol-3P-lin	1.4146	0.07859	2	2.1794	2.3347
m00492c	1-acylglycerol-3P-linolen	1.4146	0.07859	2	2.1794	2.3347
m00493c	1-acylglycerol-3P-myrist	1.4146	0.07859	2	2.1794	2.3347
m00494c	1-acylglycerol-3P-nanode	1.4146	0.07859	2	2.1794	2.3347
m00495c	1-acylglycerol-3P-ol	1.4146	0.07859	2	2.1794	2.3347
m00496c	1-acylglycerol-3P-palm	1.4146	0.07859	2	2.1794	2.3347
m00497c	1-acylglycerol-3P-palmn	1.4146	0.07859	2	2.1794	2.3347
m00498c	1-acylglycerol-3P-pentade	1.4146	0.07859	2	2.1794	2.3347
m00499c	1-acylglycerol-3P-stea	1.4146	0.07859	2	2.1794	2.3347
m00500c	1-acylglycerol-3P-tetraco	1.4146	0.07859	2	2.1794	2.3347
m00501c	1-acylglycerol-3P-trico	1.4146	0.07859	2	2.1794	2.3347
m00502c	1-acylglycerol-3P-tridec	1.4146	0.07859	2	2.1794	2.3347
m00333r	12-oxo-c-LTB3	1.4033	0.080266	6	1.5975	1.0877
m00410c	17beta-estradiol-2,3-quinone	1.4033	0.080266	6	1.5975	1.0877
m00410m	17beta-estradiol-2,3-quinone	1.4033	0.080266	6	1.5975	1.0877
m00410p	17beta-estradiol-2,3-quinone	1.4033	0.080266	6	1.5975	1.0877
m00410r	17beta-estradiol-2,3-quinone	1.4033	0.080266	6	1.5975	1.0877
m00412c	17beta-estradiol-3,4-quinone	1.4033	0.080266	6	1.5975	1.0877
m00412m	17beta-estradiol-3,4-quinone	1.4033	0.080266	6	1.5975	1.0877
m00412p	17beta-estradiol-3,4-quinone	1.4033	0.080266	6	1.5975	1.0877
m00412r	17beta-estradiol-3,4-quinone	1.4033	0.080266	6	1.5975	1.0877
m00641c	2-hydroxy-17beta-estradiol-1-S-glutathione	1.4033	0.080266	6	1.5975	1.0877
m00641m	2-hydroxy-17beta-estradiol-1-S-glutathione	1.4033	0.080266	6	1.5975	1.0877
m00641p	2-hydroxy-17beta-estradiol-1-S-glutathione	1.4033	0.080266	6	1.5975	1.0877
m00641r	2-hydroxy-17beta-estradiol-1-S-glutathione	1.4033	0.080266	6	1.5975	1.0877
m00642c	2-hydroxy-17beta-estradiol-4-S-glutathione	1.4033	0.080266	6	1.5975	1.0877
m00642m	2-hydroxy-17beta-estradiol-4-S-glutathione	1.4033	0.080266	6	1.5975	1.0877
m00642p	2-hydroxy-17beta-estradiol-4-S-glutathione	1.4033	0.080266	6	1.5975	1.0877
m00642r	2-hydroxy-17beta-estradiol-4-S-glutathione	1.4033	0.080266	6	1.5975	1.0877
m00651c	2-hydroxyestrone-1-S-glutathione	1.4033	0.080266	6	1.5975	1.0877
m00651m	2-hydroxyestrone-1-S-glutathione	1.4033	0.080266	6	1.5975	1.0877
m00651p	2-hydroxyestrone-1-S-glutathione	1.4033	0.080266	6	1.5975	1.0877
m00651r	2-hydroxyestrone-1-S-glutathione	1.4033	0.080266	6	1.5975	1.0877
m00652c	2-hydroxyestrone-4-S-glutathione	1.4033	0.080266	6	1.5975	1.0877
m00652m	2-hydroxyestrone-4-S-glutathione	1.4033	0.080266	6	1.5975	1.0877
m00652p	2-hydroxyestrone-4-S-glutathione	1.4033	0.080266	6	1.5975	1.0877
m00652r	2-hydroxyestrone-4-S-glutathione	1.4033	0.080266	6	1.5975	1.0877
m00787c	3-hydroxykynurenine-O-beta-D-glucoside	1.4033	0.080266	6	1.5975	1.0877
m00987c	4-hydroxy-17beta-estradiol-2-S-glutathione	1.4033	0.080266	6	1.5975	1.0877
m00987m	4-hydroxy-17beta-estradiol-2-S-glutathione	1.4033	0.080266	6	1.5975	1.0877
m00987p	4-hydroxy-17beta-estradiol-2-S-glutathione	1.4033	0.080266	6	1.5975	1.0877
m00987r	4-hydroxy-17beta-estradiol-2-S-glutathione	1.4033	0.080266	6	1.5975	1.0877
m01001c	4-hydroxyestrone-2-S-glutathione	1.4033	0.080266	6	1.5975	1.0877
m01001m	4-hydroxyestrone-2-S-glutathione	1.4033	0.080266	6	1.5975	1.0877
m01001p	4-hydroxyestrone-2-S-glutathione	1.4033	0.080266	6	1.5975	1.0877
m01001r	4-hydroxyestrone-2-S-glutathione	1.4033	0.080266	6	1.5975	1.0877
m01135c	5-S-glutathionyl-adrenochrome hydroquinone	1.4033	0.080266	6	1.5975	1.0877
m01136c	5-S-glutathionyl-aminochrome reduced	1.4033	0.080266	6	1.5975	1.0877
m01137c	5-S-glutathionyl-dopachrome hydroquinone	1.4033	0.080266	6	1.5975	1.0877
m01138c	5-S-glutathionyl-dopamine	1.4033	0.080266	6	1.5975	1.0877
m01139c	5-S-glutathionyl-L-dopa	1.4033	0.080266	6	1.5975	1.0877
m01140c	5-S-glutathionyl-noradrenochrome hydroquinone	1.4033	0.080266	6	1.5975	1.0877
m01234c	9-deoxy-delta12-PGD2	1.4033	0.080266	6	1.5975	1.0877
m01662c	delta-12-prostaglandin J2	1.4033	0.080266	6	1.5975	1.0877
m01738c	dopamine-O-quinone	1.4033	0.080266	6	1.5975	1.0877
m01791c	estrone-2,3-quinone	1.4033	0.080266	6	1.5975	1.0877
m01791m	estrone-2,3-quinone	1.4033	0.080266	6	1.5975	1.0877
m01791p	estrone-2,3-quinone	1.4033	0.080266	6	1.5975	1.0877
m01791r	estrone-2,3-quinone	1.4033	0.080266	6	1.5975	1.0877
m01793c	estrone-3,4-quinone	1.4033	0.080266	6	1.5975	1.0877
m01793m	estrone-3,4-quinone	1.4033	0.080266	6	1.5975	1.0877
m01793p	estrone-3,4-quinone	1.4033	0.080266	6	1.5975	1.0877
m01793r	estrone-3,4-quinone	1.4033	0.080266	6	1.5975	1.0877
m01979c	glutathionyl-3-hydroxykynurenine glucoside	1.4033	0.080266	6	1.5975	1.0877
m02026p	GSH	1.4033	0.080266	6	1.5975	1.0877
m02026r	GSH	1.4033	0.080266	6	1.5975	1.0877
m02097c	hepoxilin A3-c	1.4033	0.080266	6	1.5975	1.0877
m02097p	hepoxilin A3-c	1.4033	0.080266	6	1.5975	1.0877
m02097r	hepoxilin A3-c	1.4033	0.080266	6	1.5975	1.0877
m02356c	L-dopaquinone	1.4033	0.080266	6	1.5975	1.0877
m02796c	prostaglandin J2	1.4033	0.080266	6	1.5975	1.0877
m02862c	S-(PGA1)-glutathione	1.4033	0.080266	6	1.5975	1.0877
m02863c	S-(PGA2)-glutathione	1.4033	0.080266	6	1.5975	1.0877
m02864c	S-(PGJ2)-glutathione	1.4033	0.080266	6	1.5975	1.0877
m02034m	GTP	1.3974	0.081152	5	1.6682	0.90846
m00630m	2-amino-3-oxoadipate	1.3937	0.081706	1	2.717	0
m01074m	5-aminolevulinate	1.3937	0.081706	1	2.717	0
m01812c	fatty acid-LD-SM pool	1.3711	0.085179	8	1.4703	1.1667
m00610c	24-hydroxycholesterol	1.3675	0.085732	1	2.6814	0
m02859c	S-(9-deoxy-delta12-PGD2)-glutathione	1.3633	0.086396	7	1.5177	1.0151
m02860c	S-(9-deoxy-delta9,12-PGD2)-glutathione	1.3633	0.086396	7	1.5177	1.0151
m02024g	GQ1balpha	1.362	0.086591	2	2.1285	0.35583
m02029g	GT1aalpha	1.362	0.086591	2	2.1285	0.35583
m00248c	1,3-diaminopropane	1.3619	0.086612	1	2.6737	0
m00557c	1-pyrroline	1.3619	0.086612	1	2.6737	0
m01661c	dehydrospermidine	1.3619	0.086612	1	2.6737	0
m01670c	deoxyhypusine	1.3619	0.086612	1	2.6737	0
m01747c	dTDP	1.3586	0.087141	7	1.5152	1.4676
m01814c	fatty acid-LD-TG2 pool	1.3397	0.090174	8	1.4552	1.3976
m02883c	sedoheptulose-1,7-bisphosphate	1.3362	0.090748	2	2.1034	3.1466
m02578m	NH3	1.3118	0.094796	1	2.6054	0
m00204c	[protein]-L-lysine	1.3077	0.095491	120	0.97681	1.5184
m01965r	glucose	1.3027	0.096345	2	2.071	2.6864
m01371c	ATP	1.3019	0.096481	492	0.89357	1.3991
m03099c	tyramine	1.3006	0.096693	7	1.4853	1.4506
m02548c	N-acetyl-S-[2-carboxy-1-(1H-imidazol-4-yl)ethyl]-L-cysteine	1.2959	0.097506	11	1.3481	1.2146
m02867c	S-[2-carboxy-1-(1H-imidazol-4-yl)ethyl]-L-cysteine	1.2959	0.097506	11	1.3481	1.2146
m01279c	adenine	1.2939	0.097847	7	1.4818	1.2858
m01596m	CO2	1.284	0.099578	5	1.5989	1.1066
m01380c	benzoate	1.2812	0.10006	1	2.5637	0
m01380r	benzoate	1.2812	0.10006	1	2.5637	0
m01601c	cocaine	1.2812	0.10006	1	2.5637	0
m01601r	cocaine	1.2812	0.10006	1	2.5637	0
m01767c	ecgonine-methyl ester	1.2812	0.10006	1	2.5637	0
m01767r	ecgonine-methyl ester	1.2812	0.10006	1	2.5637	0
m02943c	succinate	1.276	0.10098	9	1.395	1.1109
m00028c	(18R)-HEPE	1.2741	0.10131	1	2.5541	0
m00029c	(18R)-hydroxy-(5Z,8Z,11Z,14Z,16E)-eicosapentaenoic acid	1.2741	0.10131	1	2.5541	0
m00098c	(5S,6S)-epoxy-(15R)-hydroxy-ETE	1.2741	0.10131	1	2.5541	0
m00098p	(5S,6S)-epoxy-(15R)-hydroxy-ETE	1.2741	0.10131	1	2.5541	0
m00098r	(5S,6S)-epoxy-(15R)-hydroxy-ETE	1.2741	0.10131	1	2.5541	0
m00307r	12(S)-HETE	1.2741	0.10131	1	2.5541	0
m00365c	14,15-DiHETE	1.2741	0.10131	1	2.5541	0
m00365n	14,15-DiHETE	1.2741	0.10131	1	2.5541	0
m00373c	15(R)-HEPE	1.2741	0.10131	1	2.5541	0
m00373n	15(R)-HEPE	1.2741	0.10131	1	2.5541	0
m00373p	15(R)-HEPE	1.2741	0.10131	1	2.5541	0
m00373r	15(R)-HEPE	1.2741	0.10131	1	2.5541	0
m00374c	15(R)-HETE	1.2741	0.10131	1	2.5541	0
m00374p	15(R)-HETE	1.2741	0.10131	1	2.5541	0
m00374r	15(R)-HETE	1.2741	0.10131	1	2.5541	0
m00380n	15(S)-HPETE	1.2741	0.10131	1	2.5541	0
m00380p	15(S)-HPETE	1.2741	0.10131	1	2.5541	0
m00380r	15(S)-HPETE	1.2741	0.10131	1	2.5541	0
m01038c	5(S),6(S)-epoxy-15(R)-HEPE	1.2741	0.10131	1	2.5541	0
m01038n	5(S),6(S)-epoxy-15(R)-HEPE	1.2741	0.10131	1	2.5541	0
m01038p	5(S),6(S)-epoxy-15(R)-HEPE	1.2741	0.10131	1	2.5541	0
m01038r	5(S),6(S)-epoxy-15(R)-HEPE	1.2741	0.10131	1	2.5541	0
m01041c	5(S)-HpEPE	1.2741	0.10131	1	2.5541	0
m01041n	5(S)-HpEPE	1.2741	0.10131	1	2.5541	0
m01050c	5,15-DiHETE	1.2741	0.10131	1	2.5541	0
m01056c	5,6-epoxy,(18R)-HEPE	1.2741	0.10131	1	2.5541	0
m01058c	5,6-epoxytetraene	1.2741	0.10131	1	2.5541	0
m01058n	5,6-epoxytetraene	1.2741	0.10131	1	2.5541	0
m01058p	5,6-epoxytetraene	1.2741	0.10131	1	2.5541	0
m01058r	5,6-epoxytetraene	1.2741	0.10131	1	2.5541	0
m01784n	EPA	1.2741	0.10131	1	2.5541	0
m02041r	H2O2	1.2741	0.10131	1	2.5541	0
m02362n	leukotriene A4	1.2741	0.10131	1	2.5541	0
m02396c	lipoxin B4	1.2741	0.10131	1	2.5541	0
m02396n	lipoxin B4	1.2741	0.10131	1	2.5541	0
m01686m	dGMP	1.2709	0.10188	1	2.5497	0
m02543l	N-acetylneuraminate	1.2357	0.10828	4	1.6559	1.2265
m02384c	L-iduronic acid	1.2332	0.10874	1	2.4984	0
m02384l	L-iduronic acid	1.2332	0.10874	1	2.4984	0
m01637n	dADP	1.2317	0.10904	6	1.5016	1.2852
m01642n	dATP	1.2317	0.10904	6	1.5016	1.2852
m02096c	hepoxilin A3	1.2314	0.10908	9	1.3746	0.99385
m02096p	hepoxilin A3	1.2314	0.10908	9	1.3746	0.99385
m02096r	hepoxilin A3	1.2314	0.10908	9	1.3746	0.99385
m02681g	PAP	1.2314	0.10909	7	1.4495	1.7119
m02529c	N-acetylglucosamine-6-phosphate	1.2271	0.1099	2	1.9979	0.48485
m02026s	GSH	1.2239	0.1105	11	1.3183	0.78494
m02913c	sn-glycerol-3-PE	1.2224	0.11077	2	1.9934	0.58297
m03109r	UDP-glucuronate	1.1936	0.11631	2	1.9655	3.9407
m01975m	glutamine	1.1908	0.11687	2	1.9627	0.90893
m02544c	N-acetylneuraminate-9-phosphate	1.1868	0.11766	2	1.9588	0.39033
m02944m	succinyl-CoA	1.1832	0.11837	3	1.7509	1.0676
m00728c	3,4-dihydroxyphenylacetaldehyde	1.1803	0.11894	3	1.7486	0.8641
m01002c	4-hydroxyphenylacetaldehyde	1.1803	0.11894	3	1.7486	0.8641
m01332c	aminoacetone	1.1803	0.11894	3	1.7486	0.8641
m02473c	methylamine	1.1803	0.11894	3	1.7486	0.8641
m02718c	phenethylamine	1.1803	0.11894	3	1.7486	0.8641
m02719c	phenylacetaldehyde	1.1803	0.11894	3	1.7486	0.8641
m02786s	prostaglandin E2	1.1795	0.11911	2	1.9518	0.073358
m02998c	thyroxine	1.1795	0.11911	2	1.9518	0.073358
m02998s	thyroxine	1.1795	0.11911	2	1.9518	0.073358
m02926c	spermine	1.1793	0.11914	2	1.9516	0.58621
m01693n	dIDP	1.1668	0.12165	1	2.4078	0
m01714n	dITP	1.1668	0.12165	1	2.4078	0
m01754n	dUDP	1.1668	0.12165	1	2.4078	0
m02161n	IDP	1.1668	0.12165	1	2.4078	0
m02193n	ITP	1.1668	0.12165	1	2.4078	0
m02543c	N-acetylneuraminate	1.1632	0.12238	4	1.6065	1.5674
m01424m	CDP	1.1574	0.12356	4	1.6025	1.0352
m01693c	dIDP	1.1574	0.12356	4	1.6025	1.0352
m01714c	dITP	1.1574	0.12356	4	1.6025	1.0352
m01753n	dTTP	1.1574	0.12356	4	1.6025	1.0352
m03111r	UDP-N-acetylglucosamine	1.1557	0.12391	4	1.6014	1.4951
m01424c	CDP	1.153	0.12445	8	1.3654	1.7376
m01388c	beta-D-glucose	1.1513	0.1248	3	1.7257	2.8088
m00640c	2-deoxy-D-ribose-5-phosphate	1.1487	0.12534	1	2.3832	0
m01756m	dUTP	1.1474	0.1256	7	1.4061	1.1422
m02024c	GQ1balpha	1.1465	0.1258	1	2.3801	0
m02029c	GT1aalpha	1.1465	0.1258	1	2.3801	0
m02183m	isocitrate	1.1431	0.1265	3	1.7192	0.97056
m01169c	6-phospho-D-gluconate	1.1362	0.12794	1	2.3661	0
m01683c	D-gluconic acid	1.1362	0.12794	1	2.3661	0
m02547c	N-acetylputrescine	1.1362	0.12794	1	2.3661	0
m02926p	spermine	1.1362	0.12794	1	2.3661	0
m01340c	anhydroretinol	1.1263	0.13002	1	2.3526	0
m01253m	acetoacetate	1.123	0.13072	1	2.3481	0
m01736c	dopamine	1.1201	0.13134	6	1.4392	1.5834
m01841c	fructose-1,6-bisphosphate	1.1135	0.13275	3	1.6958	2.3343
m02039n	H+	1.1116	0.13315	4	1.5713	0.78999
m01941c	GD1a	1.1014	0.13537	5	1.4875	1.4865
m03107c	UDP-galactose	1.097	0.13632	13	1.2295	1.1647
m01014c	4-methylpentan-1-ol	1.0841	0.13916	1	2.2951	0
m01909c	galactitol	1.0841	0.13916	1	2.2951	0
m01983m	glycerol	1.0841	0.13916	1	2.2951	0
m02337c	L-arabinose	1.0841	0.13916	1	2.2951	0
m02338c	L-arabitol	1.0841	0.13916	1	2.2951	0
m02771c	propane-1,2-diol	1.0841	0.13916	1	2.2951	0
m02139s	hyaluronan biosynthesis, precursor 1	1.084	0.13919	1	2.2949	0
m02141s	hyaluronate	1.084	0.13919	1	2.2949	0
m02751c	Pi	1.0802	0.14002	168	0.92679	1.2671
m00528c	1D-myo-inositol-3,4-bisphosphate	1.0733	0.14157	1	2.2804	0
m00326r	12-keto-LTB4	1.0721	0.14183	7	1.3672	1.1649
m00333c	12-oxo-c-LTB3	1.0721	0.14183	7	1.3672	1.1649
m00333m	12-oxo-c-LTB3	1.0721	0.14183	7	1.3672	1.1649
m00333p	12-oxo-c-LTB3	1.0721	0.14183	7	1.3672	1.1649
m00643c	2-hydroxy-3-(4-hydroxyphenyl)propenoate	1.0706	0.14218	1	2.2767	0
m00647c	2-hydroxy-3-phenylpropenoate	1.0706	0.14218	1	2.2767	0
m01371m	ATP	1.058	0.14502	139	0.93579	1.57
m01276c	acyl-CoA-LD-TG2 pool	1.0546	0.14581	6	1.4026	1.0125
m01275c	acyl-CoA-LD-SM pool	1.0522	0.14635	7	1.3569	1.121
m02980m	THF	1.052	0.14639	4	1.5307	0.27651
m00168m	(R)-S-lactoylglutathione	1.0502	0.14681	2	1.8267	0.40328
m01716m	D-lactate	1.0502	0.14681	2	1.8267	0.40328
m02727m	phosphatidate-CL pool	1.0416	0.14881	3	1.6389	1.335
m00031c	(1R)-hydroxy-(2R)-glutathionyl-1,2-dihydronaphthalene	1.0401	0.14914	5	1.4501	1.1471
m00033c	(1S)-hydroxy-(2S)-glutathionyl-1,2-dihydronaphthalene	1.0401	0.14914	5	1.4501	1.1471
m00541c	1-nitro-5-glutathionyl-6-hydroxy-5,6-dihydronaphthalene	1.0401	0.14914	5	1.4501	1.1471
m00542c	1-nitro-5-hydroxy-6-glutathionyl-5,6-dihydronaphthalene	1.0401	0.14914	5	1.4501	1.1471
m00543c	1-nitro-7-glutathionyl-8-hydroxy-7,8-dihydronaphthalene	1.0401	0.14914	5	1.4501	1.1471
m00544c	1-nitro-7-hydroxy-8-glutathionyl-7,8-dihydronaphthalene	1.0401	0.14914	5	1.4501	1.1471
m00565c	2-(S-glutathionyl)acetyl chloride	1.0401	0.14914	5	1.4501	1.1471
m00566c	2-(S-glutathionyl)acetyl glutathione	1.0401	0.14914	5	1.4501	1.1471
m00571c	2,3-dihydro-2-S-glutathionyl-3-hydroxy bromobenzene	1.0401	0.14914	5	1.4501	1.1471
m00724c	3,4-dihydro-3-hydroxy-4-S-glutathionyl bromobenzene	1.0401	0.14914	5	1.4501	1.1471
m00944c	4,5-dihydro-4-hydroxy-5-S-glutathionyl-benzo[a]pyrene	1.0401	0.14914	5	1.4501	1.1471
m01175c	7,8-dihydro-7-hydroxy-8-S-glutathionyl-benzo[a]pyrene	1.0401	0.14914	5	1.4501	1.1471
m01299c	aflatoxin B1-exo-8,9-epoxide-GSH	1.0401	0.14914	5	1.4501	1.1471
m02144c	hydrochloride	1.0401	0.14914	5	1.4501	1.1471
m02850c	S-(1,2-dichlorovinyl)glutathione	1.0401	0.14914	5	1.4501	1.1471
m02853c	S-(2,2-dichloro-1-hydroxy)ethyl glutathione	1.0401	0.14914	5	1.4501	1.1471
m02854c	S-(2-chloroacetyl)glutathione	1.0401	0.14914	5	1.4501	1.1471
m02861c	S-(formylmethyl)glutathione	1.0401	0.14914	5	1.4501	1.1471
m00772c	3-deoxy-D-glycero-D-galacto-2-nonulosonic acid-9-phosphate	1.0399	0.1492	1	2.2348	0
m01446c	cholest-5-ene-3beta,7alpha,24(S)-triol	1.0393	0.14932	2	1.8161	1.2236
m01100m	5-formyl-THF	1.0382	0.14958	1	2.2326	0
m01595c	CO	1.0333	0.15074	1	2.2259	0
m01822c	Fe3+	1.0333	0.15074	1	2.2259	0
m01957c	globin	1.0333	0.15074	1	2.2259	0
m02050c	hemoglobin	1.0333	0.15074	1	2.2259	0
m01821c	Fe2+	1.03	0.15151	1	2.2214	0
m01821m	Fe2+	1.03	0.15151	1	2.2214	0
m01166c	6-methylmercaptopurine	1.0269	0.15223	1	2.2172	0
m02989c	thiopurine	1.0269	0.15223	1	2.2172	0
m03111c	UDP-N-acetylglucosamine	1.025	0.15269	9	1.2805	1.1988
m02555n	NADPH	1.0138	0.15533	2	1.7915	1.0785
m01230c	9-cis-retinal	1.0107	0.15609	2	1.7884	0.13346
m01449c	cholestenol	1.003	0.15793	3	1.6084	0.46854
m03158c	zymosterol	1.003	0.15793	3	1.6084	0.46854
m00524c	1D-myo-inositol-1,3,4-trisphosphate	0.98778	0.16163	4	1.4869	1.6045
m01253c	acetoacetate	0.98024	0.16348	2	1.7589	0.83323
m00040c	(2E)-docosenoyl-CoA	0.97607	0.16451	5	1.411	0.69128
m00043c	(2E)-eicosenoyl-CoA	0.97607	0.16451	5	1.411	0.69128
m00044c	(2E)-heneicosenoyl-CoA	0.97607	0.16451	5	1.411	0.69128
m00049c	(2E)-hexacosenoyl-CoA	0.97607	0.16451	5	1.411	0.69128
m00054c	(2E)-nonadecenoyl-CoA	0.97607	0.16451	5	1.411	0.69128
m00057c	(2E)-octadecenoyl-CoA	0.97607	0.16451	5	1.411	0.69128
m00064c	(2E)-tetracosenoyl-CoA	0.97607	0.16451	5	1.411	0.69128
m00067c	(2E)-tricosenoyl-CoA	0.97607	0.16451	5	1.411	0.69128
m00679c	2-trans-7,10,13,16,19-all-cis-docosahexaenoyl-CoA	0.97607	0.16451	5	1.411	0.69128
m00680c	2-trans-9,12,15,18,21-all-cis-tetracosahexaenoyl-CoA	0.97607	0.16451	5	1.411	0.69128
m00681c	2-trans-9,12,15,18-all-cis-tetracosapentaenoyl-CoA	0.97607	0.16451	5	1.411	0.69128
m01769c	eicosa-(2E,8Z,11Z,14Z,17Z)-pentaenoyl-CoA	0.97607	0.16451	5	1.411	0.69128
m03002c	trans,cis,cis,cis,cis-2,10,13,16,19-docosapentaenoyl-CoA	0.97607	0.16451	5	1.411	0.69128
m03003c	trans,cis,cis,cis,cis-2,12,15,18,21-tetracosapentaenoyl-CoA	0.97607	0.16451	5	1.411	0.69128
m03004c	trans,cis,cis,cis-2,10,13,16-docosatetraenoyl-CoA	0.97607	0.16451	5	1.411	0.69128
m03005c	trans,cis,cis,cis-2,11,14,17-eicosatetraenoyl-CoA	0.97607	0.16451	5	1.411	0.69128
m03006c	trans,cis,cis,cis-2,13,16,19-docosatetraenoyl-CoA	0.97607	0.16451	5	1.411	0.69128
m03007c	trans,cis,cis-2,11,14-eicosatrienoyl-CoA	0.97607	0.16451	5	1.411	0.69128
m03008c	trans,cis,cis-2,13,16-docasatrienoyl-CoA	0.97607	0.16451	5	1.411	0.69128
m03011c	trans,cis-2,11-docosadienoyl-CoA	0.97607	0.16451	5	1.411	0.69128
m03012c	trans,cis-2,11-eicosadienoyl-CoA	0.97607	0.16451	5	1.411	0.69128
m03013c	trans,cis-2,13-docosadienoyl-CoA	0.97607	0.16451	5	1.411	0.69128
m03014c	trans,cis-2,13-eicosadienoyl-CoA	0.97607	0.16451	5	1.411	0.69128
m03015c	trans,cis-2,15-tetracosadienoyl-CoA	0.97607	0.16451	5	1.411	0.69128
m03016c	trans,cis-2,17-hexacosadienoyl-CoA	0.97607	0.16451	5	1.411	0.69128
m03017c	trans,cis-2,8,11-eicosatrienoyl-CoA	0.97607	0.16451	5	1.411	0.69128
m03018c	trans,cis-2,9-eicosadienoyl-CoA	0.97607	0.16451	5	1.411	0.69128
m02912c	sn-glycerol-3-PC	0.97521	0.16473	3	1.5864	0.81653
m00018p	(13Z)-eicosenoyl-CoA	0.97182	0.16557	7	1.3154	1.4243
m01514c	choloyl-CoA	0.97182	0.16557	7	1.3154	1.4243
m01514p	choloyl-CoA	0.97182	0.16557	7	1.3154	1.4243
m02391p	linoleoyl-CoA	0.97182	0.16557	7	1.3154	1.4243
m02171s	inositol	0.96898	0.16628	2	1.748	0.031424
m02741c	phosphopantetheine	0.96785	0.16656	5	1.4059	2.3929
m02741m	phosphopantetheine	0.96785	0.16656	5	1.4059	2.3929
m02027s	GSSG	0.96677	0.16683	7	1.3128	0.79954
m01680c	dGDP	0.95149	0.17068	9	1.2469	1.3181
m01609g	core 4	0.94901	0.17131	3	1.5657	1.3879
m02230g	keratan sulfate I biosynthesis, precursor 36	0.94901	0.17131	3	1.5657	1.3879
m02290g	keratan sulfate II (core 4-linked), biosynthesis, precursor 10	0.94901	0.17131	3	1.5657	1.3879
m02305g	keratan sulfate II biosynthesis, precursor 10	0.94901	0.17131	3	1.5657	1.3879
m02323g	l2fn2m2masn	0.94901	0.17131	3	1.5657	1.3879
m01288s	ADP-ribose	0.94395	0.1726	1	2.1041	0
m01289c	ADP-ribose-2-phosphate	0.94395	0.1726	1	2.1041	0
m01289s	ADP-ribose-2-phosphate	0.94395	0.1726	1	2.1041	0
m02552s	NAD+	0.94395	0.1726	1	2.1041	0
m02554s	NADP+	0.94395	0.1726	1	2.1041	0
m02583s	nicotinamide	0.94395	0.1726	1	2.1041	0
m01643c	dCDP	0.93803	0.17411	7	1.298	1.1564
m00399r	16alpha-hydroxydehydroepiandrosterone	0.93651	0.17451	1	2.094	0
m00967c	4alpha-methyl-cholesta-8-enol	0.93651	0.17451	1	2.094	0
m00968c	4alpha-methylzymosterol	0.93651	0.17451	1	2.094	0
m02751m	Pi	0.93044	0.17607	111	0.93485	1.5789
m00380c	15(S)-HPETE	0.92776	0.17677	6	1.3318	1.3406
m01694c	digalactosylceramide	0.92733	0.17688	9	1.2359	1.0319
m02030c	GT1b	0.92379	0.1778	4	1.4433	1.7127
m03029c	trans-2-cis,cis,cis-8,11,14-eicosatetraenoyl-CoA	0.92075	0.17859	1	2.0725	0
m02041n	H2O2	0.9182	0.17926	2	1.6989	1.2095
m02630n	O2	0.9182	0.17926	2	1.6989	1.2095
m01833c	formate	0.90609	0.18245	4	1.4312	1.6264
m01716c	D-lactate	0.90393	0.18302	4	1.4297	0.52614
m02598g	nm4masn	0.89845	0.18447	2	1.6798	1.8015
m02759c	PPi	0.89396	0.18567	207	0.89772	1.5697
m01143c	6-(alpha-D-glucosaminyl)-1-phosphatidyl-1D-myo-inositol	0.89376	0.18572	1	2.0357	0
m01143r	6-(alpha-D-glucosaminyl)-1-phosphatidyl-1D-myo-inositol	0.89376	0.18572	1	2.0357	0
m01252r	acetate	0.89376	0.18572	1	2.0357	0
m00239c	1,2-diacylglycerol-LD-SM pool	0.89308	0.18591	11	1.1819	1.3051
m00326c	12-keto-LTB4	0.88942	0.18689	8	1.2386	1.1382
m00326m	12-keto-LTB4	0.88942	0.18689	8	1.2386	1.1382
m00326p	12-keto-LTB4	0.88942	0.18689	8	1.2386	1.1382
m01758c	D-xylose	0.88194	0.1889	3	1.5127	0.67968
m00097s	(5-L-glutamyl)-L-amino acid	0.8766	0.19035	3	1.5085	0.9835
m01111s	5-L-gamma-glutamyl	0.8766	0.19035	3	1.5085	0.9835
m01925c	gamma-glutamyl-3-aminopropiononitrile	0.8766	0.19035	3	1.5085	0.9835
m01926c	gamma-glutamyl-beta-cyanoalanine	0.8766	0.19035	3	1.5085	0.9835
m01930c	gamma-L-glutamyl-L-alanine	0.8766	0.19035	3	1.5085	0.9835
m01974r	glutamate	0.8766	0.19035	3	1.5085	0.9835
m02326c	L-3-cyanoalanine	0.8766	0.19035	3	1.5085	0.9835
m02366r	leukotriene C4	0.8766	0.19035	3	1.5085	0.9835
m02367c	leukotriene C5	0.8766	0.19035	3	1.5085	0.9835
m02368c	leukotriene D5	0.8766	0.19035	3	1.5085	0.9835
m02418c	LTD4	0.8766	0.19035	3	1.5085	0.9835
m02418r	LTD4	0.8766	0.19035	3	1.5085	0.9835
m02418s	LTD4	0.8766	0.19035	3	1.5085	0.9835
m01623m	CTP	0.87334	0.19124	5	1.3482	1.0616
m03105c	ubiquitin	0.87196	0.19161	134	0.91517	1.5553
m01036c	5-(D-galactosyloxy)-L-lysine-procollagen	0.87105	0.19186	2	1.6532	2.2985
m02785s	prostaglandin E1	0.87022	0.19209	1	2.0036	0
m01450l	cholesterol	0.86413	0.19376	2	1.6465	0.32299
m02682g	PAPS	0.85618	0.19595	8	1.2227	1.7098
m01762c	dynorphin A-(1-5)	0.83937	0.20063	1	1.9616	0
m01763c	dynorphin A-(1-8)	0.83937	0.20063	1	1.9616	0
m01764c	dynorphin A-(6-8)	0.83937	0.20063	1	1.9616	0
m01596c	CO2	0.8388	0.20079	25	1.0427	1.3785
m01698c	dihydrobiopterin	0.83842	0.2009	2	1.6217	0.21885
m01268s	activation-ppara	0.8368	0.20135	2	1.6201	1.938
m02958c	TAG-LD pool	0.83671	0.20138	13	1.1308	1.1324
m00532c	1-hexadecylglycerol-3-phosphate	0.83306	0.20241	1	1.953	0
m00550p	1-palmitoyl-dihydroxyacetone-phosphate	0.83306	0.20241	1	1.953	0
m01278c	acylglycerone-phosphate	0.83306	0.20241	1	1.953	0
m02017c	GO3P	0.83306	0.20241	1	1.953	0
m02017p	GO3P	0.83306	0.20241	1	1.953	0
m02114p	hexadecanol	0.83306	0.20241	1	1.953	0
m01983c	glycerol	0.82967	0.20336	7	1.242	0.86154
m01638p	D-alanine	0.82217	0.20549	1	1.9382	0
m01742c	D-proline	0.82217	0.20549	1	1.9382	0
m01742s	D-proline	0.82217	0.20549	1	1.9382	0
m03107g	UDP-galactose	0.8219	0.20557	11	1.1525	1.0281
m02191m	itaconate	0.81682	0.20702	1	1.9309	0
m02192m	itaconyl-CoA	0.81682	0.20702	1	1.9309	0
m02465m	mesaconate	0.81682	0.20702	1	1.9309	0
m02466m	mesaconyl-CoA	0.81682	0.20702	1	1.9309	0
m01981m	glyceraldehyde	0.81134	0.20859	2	1.5954	0.9895
m02329c	lactaldehyde	0.81134	0.20859	2	1.5954	0.9895
m01653l	de-Fuc, GlcNAc removed PA6 (wo peptide linkage)	0.79828	0.21235	2	1.5828	1.8187
m01389c	beta-D-glucose-6-phosphate	0.7961	0.21299	4	1.3562	2.4095
m01786c	estradiol-17beta 3-glucuronide	0.7941	0.21357	1	1.8999	0
m01786r	estradiol-17beta 3-glucuronide	0.7941	0.21357	1	1.8999	0
m01786s	estradiol-17beta 3-glucuronide	0.7941	0.21357	1	1.8999	0
m02839c	reverse triiodthyronine	0.7941	0.21357	1	1.8999	0
m02839s	reverse triiodthyronine	0.7941	0.21357	1	1.8999	0
m02963c	taurocholate	0.7941	0.21357	1	1.8999	0
m02963s	taurocholate	0.7941	0.21357	1	1.8999	0
m03052s	triiodothyronine	0.7941	0.21357	1	1.8999	0
m01976m	glutamyl-5-phosphate	0.79332	0.2138	1	1.8988	0
m02535m	N-acetyl-L-glutamate 5-semialdehyde	0.79332	0.2138	1	1.8988	0
m02537m	N-acetyl-L-glutamate-5-phosphate	0.79332	0.2138	1	1.8988	0
m01948c	GDP	0.78617	0.21588	19	1.0611	1.068
m02882c	se-adenosylselenomethionine	0.78587	0.21597	1	1.8887	0
m01271c	acyl-CoA-LD-PC pool	0.78217	0.21706	5	1.2926	1.0912
m01272c	acyl-CoA-LD-PE pool	0.78217	0.21706	5	1.2926	1.0912
m01803c	FADH2	0.77993	0.21772	4	1.3452	1.57
m01944g	GD1beta	0.77722	0.21851	1	1.8769	0
m02009g	GM1alpha	0.77722	0.21851	1	1.8769	0
m02014g	GM2alpha	0.77722	0.21851	1	1.8769	0
m02018g	GP1c	0.77722	0.21851	1	1.8769	0
m02025g	GQ1c	0.77722	0.21851	1	1.8769	0
m02031g	GT1c	0.77722	0.21851	1	1.8769	0
m02902g	sialyl(1,3)-sialyl(2,6)-galactosylgloboside	0.77722	0.21851	1	1.8769	0
m02903g	sialyl(2,3)-sialyl(2,6)-galactosylgloboside	0.77722	0.21851	1	1.8769	0
m00003l	(10Z)-heptadecenoic acid	0.77578	0.21894	1	1.8749	0
m00008l	(11Z,14Z)-eicosadienoic acid	0.77578	0.21894	1	1.8749	0
m00010l	(11Z,14Z,17Z)-eicosatrienoic acid	0.77578	0.21894	1	1.8749	0
m00017l	(13Z)-eicosenoic acid	0.77578	0.21894	1	1.8749	0
m00019l	(13Z)-octadecenoic acid	0.77578	0.21894	1	1.8749	0
m00021l	(13Z,16Z)-docosadienoic acid	0.77578	0.21894	1	1.8749	0
m00094l	(4Z,7Z,10Z,13Z,16Z)-DPA	0.77578	0.21894	1	1.8749	0
m00104l	(6Z,9Z)-octadecadienoic acid	0.77578	0.21894	1	1.8749	0
m00111l	(6Z,9Z,12Z,15Z,18Z)-TPA	0.77578	0.21894	1	1.8749	0
m00114l	(6Z,9Z,12Z,15Z,18Z,21Z)-THA	0.77578	0.21894	1	1.8749	0
m00115l	(7Z)-octadecenoic acid	0.77578	0.21894	1	1.8749	0
m00117l	(7Z)-tetradecenoic acid	0.77578	0.21894	1	1.8749	0
m00128l	(9E)-tetradecenoic acid	0.77578	0.21894	1	1.8749	0
m00132l	(9Z,12Z,15Z,18Z)-TTA	0.77578	0.21894	1	1.8749	0
m00135l	(9Z,12Z,15Z,18Z,21Z)-TPA	0.77578	0.21894	1	1.8749	0
m00260l	10,13,16,19-docosatetraenoic acid	0.77578	0.21894	1	1.8749	0
m00265l	10,13,16-docosatriynoic acid	0.77578	0.21894	1	1.8749	0
m00315l	12,15,18,21-tetracosatetraenoic acid	0.77578	0.21894	1	1.8749	0
m00341l	13,16,19-docosatrienoic acid	0.77578	0.21894	1	1.8749	0
m01197l	7-palmitoleic acid	0.77578	0.21894	1	1.8749	0
m01207l	8,11-eicosadienoic acid	0.77578	0.21894	1	1.8749	0
m01235l	9-eicosenoic acid	0.77578	0.21894	1	1.8749	0
m01238l	9-heptadecylenic acid	0.77578	0.21894	1	1.8749	0
m01291l	adrenic acid	0.77578	0.21894	1	1.8749	0
m01362l	arachidonate	0.77578	0.21894	1	1.8749	0
m01373l	behenic acid	0.77578	0.21894	1	1.8749	0
m01432l	cerotic acid	0.77578	0.21894	1	1.8749	0
m01450r	cholesterol	0.77578	0.21894	1	1.8749	0
m01452l	cholesterol-ester-10,13,16,19-docosa	0.77578	0.21894	1	1.8749	0
m01452r	cholesterol-ester-10,13,16,19-docosa	0.77578	0.21894	1	1.8749	0
m01453l	cholesterol-ester-10,13,16-docosa	0.77578	0.21894	1	1.8749	0
m01453r	cholesterol-ester-10,13,16-docosa	0.77578	0.21894	1	1.8749	0
m01454l	cholesterol-ester-10-hepta	0.77578	0.21894	1	1.8749	0
m01454r	cholesterol-ester-10-hepta	0.77578	0.21894	1	1.8749	0
m01455l	cholesterol-ester-11,14,17-eico	0.77578	0.21894	1	1.8749	0
m01455r	cholesterol-ester-11,14,17-eico	0.77578	0.21894	1	1.8749	0
m01456l	cholesterol-ester-11,14-eicosa	0.77578	0.21894	1	1.8749	0
m01456r	cholesterol-ester-11,14-eicosa	0.77578	0.21894	1	1.8749	0
m01457l	cholesterol-ester-11-docose	0.77578	0.21894	1	1.8749	0
m01457r	cholesterol-ester-11-docose	0.77578	0.21894	1	1.8749	0
m01458l	cholesterol-ester-11-eico	0.77578	0.21894	1	1.8749	0
m01458r	cholesterol-ester-11-eico	0.77578	0.21894	1	1.8749	0
m01459l	cholesterol-ester-12,15,18,21-tetracosa	0.77578	0.21894	1	1.8749	0
m01459r	cholesterol-ester-12,15,18,21-tetracosa	0.77578	0.21894	1	1.8749	0
m01460l	cholesterol-ester-13,16,19-doco	0.77578	0.21894	1	1.8749	0
m01460r	cholesterol-ester-13,16,19-doco	0.77578	0.21894	1	1.8749	0
m01461l	cholesterol-ester-13,16-docosa	0.77578	0.21894	1	1.8749	0
m01461r	cholesterol-ester-13,16-docosa	0.77578	0.21894	1	1.8749	0
m01462l	cholesterol-ester-13-docose	0.77578	0.21894	1	1.8749	0
m01462r	cholesterol-ester-13-docose	0.77578	0.21894	1	1.8749	0
m01463l	cholesterol-ester-13-eicose	0.77578	0.21894	1	1.8749	0
m01463r	cholesterol-ester-13-eicose	0.77578	0.21894	1	1.8749	0
m01464l	cholesterol-ester-13-octade	0.77578	0.21894	1	1.8749	0
m01464r	cholesterol-ester-13-octade	0.77578	0.21894	1	1.8749	0
m01465l	cholesterol-ester-15-tetra	0.77578	0.21894	1	1.8749	0
m01465r	cholesterol-ester-15-tetra	0.77578	0.21894	1	1.8749	0
m01466l	cholesterol-ester-4,7,10,13,16,19-doco	0.77578	0.21894	1	1.8749	0
m01466r	cholesterol-ester-4,7,10,13,16,19-doco	0.77578	0.21894	1	1.8749	0
m01467l	cholesterol-ester-4,7,10,13,16-docosa	0.77578	0.21894	1	1.8749	0
m01467r	cholesterol-ester-4,7,10,13,16-docosa	0.77578	0.21894	1	1.8749	0
m01468l	cholesterol-ester-5,8,11,14,17-eico	0.77578	0.21894	1	1.8749	0
m01468r	cholesterol-ester-5,8,11,14,17-eico	0.77578	0.21894	1	1.8749	0
m01469l	cholesterol-ester-5,8,11-eico	0.77578	0.21894	1	1.8749	0
m01469r	cholesterol-ester-5,8,11-eico	0.77578	0.21894	1	1.8749	0
m01470l	cholesterol-ester-5-tetra	0.77578	0.21894	1	1.8749	0
m01470r	cholesterol-ester-5-tetra	0.77578	0.21894	1	1.8749	0
m01471l	cholesterol-ester-6,9,12,15,18,21-tetra	0.77578	0.21894	1	1.8749	0
m01471r	cholesterol-ester-6,9,12,15,18,21-tetra	0.77578	0.21894	1	1.8749	0
m01472l	cholesterol-ester-6,9,12,15,18-tetraco	0.77578	0.21894	1	1.8749	0
m01472r	cholesterol-ester-6,9,12,15,18-tetraco	0.77578	0.21894	1	1.8749	0
m01473l	cholesterol-ester-6,9,12,15-octa	0.77578	0.21894	1	1.8749	0
m01473r	cholesterol-ester-6,9,12,15-octa	0.77578	0.21894	1	1.8749	0
m01474l	cholesterol-ester-6,9-octa	0.77578	0.21894	1	1.8749	0
m01474r	cholesterol-ester-6,9-octa	0.77578	0.21894	1	1.8749	0
m01475l	cholesterol-ester-7,10,13,16,19-docosa	0.77578	0.21894	1	1.8749	0
m01475r	cholesterol-ester-7,10,13,16,19-docosa	0.77578	0.21894	1	1.8749	0
m01476l	cholesterol-ester-7,10,13,16-docosa	0.77578	0.21894	1	1.8749	0
m01476r	cholesterol-ester-7,10,13,16-docosa	0.77578	0.21894	1	1.8749	0
m01477l	cholesterol-ester-7-hexa	0.77578	0.21894	1	1.8749	0
m01477r	cholesterol-ester-7-hexa	0.77578	0.21894	1	1.8749	0
m01478l	cholesterol-ester-7-octade	0.77578	0.21894	1	1.8749	0
m01478r	cholesterol-ester-7-octade	0.77578	0.21894	1	1.8749	0
m01479l	cholesterol-ester-7-tetrade	0.77578	0.21894	1	1.8749	0
m01479r	cholesterol-ester-7-tetrade	0.77578	0.21894	1	1.8749	0
m01480l	cholesterol-ester-8,11,14,17-eico	0.77578	0.21894	1	1.8749	0
m01480r	cholesterol-ester-8,11,14,17-eico	0.77578	0.21894	1	1.8749	0
m01481l	cholesterol-ester-8,11-eico	0.77578	0.21894	1	1.8749	0
m01481r	cholesterol-ester-8,11-eico	0.77578	0.21894	1	1.8749	0
m01482l	cholesterol-ester-9,12,15,18,21-tetra	0.77578	0.21894	1	1.8749	0
m01482r	cholesterol-ester-9,12,15,18,21-tetra	0.77578	0.21894	1	1.8749	0
m01483l	cholesterol-ester-9,12,15,18-tetraco	0.77578	0.21894	1	1.8749	0
m01483r	cholesterol-ester-9,12,15,18-tetraco	0.77578	0.21894	1	1.8749	0
m01484l	cholesterol-ester-9-eicose	0.77578	0.21894	1	1.8749	0
m01484r	cholesterol-ester-9-eicose	0.77578	0.21894	1	1.8749	0
m01485l	cholesterol-ester-9-heptade	0.77578	0.21894	1	1.8749	0
m01485r	cholesterol-ester-9-heptade	0.77578	0.21894	1	1.8749	0
m01486l	cholesterol-ester-9-octa	0.77578	0.21894	1	1.8749	0
m01486r	cholesterol-ester-9-octa	0.77578	0.21894	1	1.8749	0
m01487l	cholesterol-ester-9-tetrade	0.77578	0.21894	1	1.8749	0
m01487r	cholesterol-ester-9-tetrade	0.77578	0.21894	1	1.8749	0
m01488l	cholesterol-ester-arach	0.77578	0.21894	1	1.8749	0
m01488r	cholesterol-ester-arach	0.77578	0.21894	1	1.8749	0
m01489l	cholesterol-ester-cis-vac	0.77578	0.21894	1	1.8749	0
m01489r	cholesterol-ester-cis-vac	0.77578	0.21894	1	1.8749	0
m01490l	cholesterol-ester-dihomo-gamma	0.77578	0.21894	1	1.8749	0
m01490r	cholesterol-ester-dihomo-gamma	0.77578	0.21894	1	1.8749	0
m01491l	cholesterol-ester-docosa	0.77578	0.21894	1	1.8749	0
m01491r	cholesterol-ester-docosa	0.77578	0.21894	1	1.8749	0
m01492l	cholesterol-ester-eico	0.77578	0.21894	1	1.8749	0
m01492r	cholesterol-ester-eico	0.77578	0.21894	1	1.8749	0
m01493l	cholesterol-ester-gamma-lin	0.77578	0.21894	1	1.8749	0
m01493r	cholesterol-ester-gamma-lin	0.77578	0.21894	1	1.8749	0
m01494l	cholesterol-ester-heneico	0.77578	0.21894	1	1.8749	0
m01494r	cholesterol-ester-heneico	0.77578	0.21894	1	1.8749	0
m01495l	cholesterol-ester-hepta	0.77578	0.21894	1	1.8749	0
m01495r	cholesterol-ester-hepta	0.77578	0.21894	1	1.8749	0
m01496l	cholesterol-ester-hexacosa	0.77578	0.21894	1	1.8749	0
m01496r	cholesterol-ester-hexacosa	0.77578	0.21894	1	1.8749	0
m01497l	cholesterol-ester-hexecose	0.77578	0.21894	1	1.8749	0
m01497r	cholesterol-ester-hexecose	0.77578	0.21894	1	1.8749	0
m01498l	cholesterol-ester-laur	0.77578	0.21894	1	1.8749	0
m01498r	cholesterol-ester-laur	0.77578	0.21894	1	1.8749	0
m01499l	cholesterol-ester-lin	0.77578	0.21894	1	1.8749	0
m01499r	cholesterol-ester-lin	0.77578	0.21894	1	1.8749	0
m01500l	cholesterol-ester-linolen	0.77578	0.21894	1	1.8749	0
m01500r	cholesterol-ester-linolen	0.77578	0.21894	1	1.8749	0
m01501l	cholesterol-ester-myrist	0.77578	0.21894	1	1.8749	0
m01501r	cholesterol-ester-myrist	0.77578	0.21894	1	1.8749	0
m01502l	cholesterol-ester-nanode	0.77578	0.21894	1	1.8749	0
m01502r	cholesterol-ester-nanode	0.77578	0.21894	1	1.8749	0
m01503l	cholesterol-ester-ol	0.77578	0.21894	1	1.8749	0
m01503r	cholesterol-ester-ol	0.77578	0.21894	1	1.8749	0
m01504l	cholesterol-ester-palm	0.77578	0.21894	1	1.8749	0
m01504r	cholesterol-ester-palm	0.77578	0.21894	1	1.8749	0
m01505l	cholesterol-ester-palmn	0.77578	0.21894	1	1.8749	0
m01505r	cholesterol-ester-palmn	0.77578	0.21894	1	1.8749	0
m01506l	cholesterol-ester-penta	0.77578	0.21894	1	1.8749	0
m01506r	cholesterol-ester-penta	0.77578	0.21894	1	1.8749	0
m01507l	cholesterol-ester-stea	0.77578	0.21894	1	1.8749	0
m01507r	cholesterol-ester-stea	0.77578	0.21894	1	1.8749	0
m01508l	cholesterol-ester-tetraco	0.77578	0.21894	1	1.8749	0
m01508r	cholesterol-ester-tetraco	0.77578	0.21894	1	1.8749	0
m01509l	cholesterol-ester-trico	0.77578	0.21894	1	1.8749	0
m01509r	cholesterol-ester-trico	0.77578	0.21894	1	1.8749	0
m01510l	cholesterol-ester-tridec	0.77578	0.21894	1	1.8749	0
m01510r	cholesterol-ester-tridec	0.77578	0.21894	1	1.8749	0
m01582l	cis-cetoleic acid	0.77578	0.21894	1	1.8749	0
m01583l	cis-erucic acid	0.77578	0.21894	1	1.8749	0
m01584l	cis-gondoic acid	0.77578	0.21894	1	1.8749	0
m01585l	cis-vaccenic acid	0.77578	0.21894	1	1.8749	0
m01689l	DHA	0.77578	0.21894	1	1.8749	0
m01696l	dihomo-gamma-linolenate	0.77578	0.21894	1	1.8749	0
m01741l	DPA	0.77578	0.21894	1	1.8749	0
m01771l	eicosanoate	0.77578	0.21894	1	1.8749	0
m01778l	elaidate	0.77578	0.21894	1	1.8749	0
m01784l	EPA	0.77578	0.21894	1	1.8749	0
m01932l	gamma-linolenate	0.77578	0.21894	1	1.8749	0
m02053l	henicosanoic acid	0.77578	0.21894	1	1.8749	0
m02344l	lauric acid	0.77578	0.21894	1	1.8749	0
m02385l	lignocerate	0.77578	0.21894	1	1.8749	0
m02387l	linoleate	0.77578	0.21894	1	1.8749	0
m02389l	linolenate	0.77578	0.21894	1	1.8749	0
m02394c	lipoic acid	0.77578	0.21894	1	1.8749	0
m02399c	lipoyllysine	0.77578	0.21894	1	1.8749	0
m02456l	margaric acid	0.77578	0.21894	1	1.8749	0
m02457l	mead acid	0.77578	0.21894	1	1.8749	0
m02494l	myristic acid	0.77578	0.21894	1	1.8749	0
m02564l	nervonic acid	0.77578	0.21894	1	1.8749	0
m02613l	nonadecylic acid	0.77578	0.21894	1	1.8749	0
m02646l	oleate	0.77578	0.21894	1	1.8749	0
m02648l	omega-3-arachidonic acid	0.77578	0.21894	1	1.8749	0
m02674l	palmitate	0.77578	0.21894	1	1.8749	0
m02675l	palmitolate	0.77578	0.21894	1	1.8749	0
m02690l	pentadecylic acid	0.77578	0.21894	1	1.8749	0
m02745l	physeteric acid	0.77578	0.21894	1	1.8749	0
m02938l	stearate	0.77578	0.21894	1	1.8749	0
m02939l	stearidonic acid	0.77578	0.21894	1	1.8749	0
m03045l	tricosanoic acid	0.77578	0.21894	1	1.8749	0
m03051l	tridecylic acid	0.77578	0.21894	1	1.8749	0
m03153l	ximenic acid	0.77578	0.21894	1	1.8749	0
m02678p	palmitoyl-CoA	0.77459	0.21929	10	1.1495	1.2978
m02552r	NAD+	0.76836	0.22114	17	1.0658	1.2533
m02553r	NADH	0.76836	0.22114	17	1.0658	1.2533
m01962c	glucosamine	0.76818	0.22119	4	1.3372	2.4215
m01042c	5(S)-HPETE	0.76535	0.22203	4	1.3352	1.0122
m01721n	DNA	0.76389	0.22247	1	1.8587	0
m01722c	DNA-5-methylcytosine	0.76389	0.22247	1	1.8587	0
m01722n	DNA-5-methylcytosine	0.76389	0.22247	1	1.8587	0
m02881n	se-adenosyl-L-selenohomocysteine	0.76389	0.22247	1	1.8587	0
m02882n	se-adenosylselenomethionine	0.76389	0.22247	1	1.8587	0
m01421c	carbonate	0.75905	0.22391	4	1.3309	2.1218
m01421s	carbonate	0.75905	0.22391	4	1.3309	2.1218
m01596s	CO2	0.75905	0.22391	4	1.3309	2.1218
m01829g	fn2m2masn	0.75683	0.22458	4	1.3294	1.2278
m02366c	leukotriene C4	0.7548	0.22518	4	1.328	0.88037
m02366s	leukotriene C4	0.7548	0.22518	4	1.328	0.88037
m01306c	AKG	0.75424	0.22535	15	1.0796	1.2073
m02943m	succinate	0.74925	0.22685	5	1.2725	0.53324
m03052c	triiodothyronine	0.7465	0.22768	4	1.3224	1.9073
m01282c	adenylosuccinate	0.74565	0.22794	1	1.8339	0
m01304c	AICAR	0.74565	0.22794	1	1.8339	0
m02872c	SAICAR	0.74565	0.22794	1	1.8339	0
m02002c	glycoprotein-N-acetyl-D-glucosaminyl-phospho-D-mannose	0.72781	0.23337	1	1.8096	0
m02003c	glycoprotein-phospho-D-mannose	0.72781	0.23337	1	1.8096	0
m02767c	procollagen-5-hydroxy-L-lysine	0.72559	0.23404	3	1.389	1.6885
m02016m	GMP	0.72547	0.23408	1	1.8064	0
m02147c	hydroxide	0.72441	0.23441	3	1.3881	1.7956
m00266m	10-formyl-THF	0.72352	0.23468	2	1.5104	0.4639
m01974c	glutamate	0.72351	0.23468	30	0.99425	1.1436
m01948s	GDP	0.7205	0.23561	11	1.1106	1.4028
m02034s	GTP	0.7205	0.23561	11	1.1106	1.4028
m00205c	[protein]-L-serine	0.71888	0.23611	2	1.506	1.0334
m02645c	O-D-mannosylprotein	0.71888	0.23611	2	1.506	1.0334
m01393c	betaine	0.71574	0.23708	2	1.5029	2.5352
m01669m	deoxyguanosine	0.715	0.2373	2	1.5022	1.4814
m03186c	Paraoxon	0.71341	0.2378	1	1.7899	0
m03187c	Diethylphosphoric acid	0.71341	0.2378	1	1.7899	0
m03188c	Parathion	0.71341	0.2378	1	1.7899	0
m03194c	Diethylthiophosphoric acid	0.71341	0.2378	1	1.7899	0
m01555l	chondroitin sulfate E (GalNAc4,6diS-GlcA), degradation product 1	0.70802	0.23947	3	1.3751	1.3354
m01611l	core 6	0.70802	0.23947	3	1.3751	1.3354
m02259l	keratan sulfate I, degradation product 3	0.70802	0.23947	3	1.3751	1.3354
m02270l	keratan sulfate I, degradation product 4	0.70802	0.23947	3	1.3751	1.3354
m02273l	keratan sulfate I, degradation product 5	0.70802	0.23947	3	1.3751	1.3354
m02279l	keratan sulfate II (core 2-linked), degradation product 1	0.70802	0.23947	3	1.3751	1.3354
m02280l	keratan sulfate II (core 2-linked), degradation product 2	0.70802	0.23947	3	1.3751	1.3354
m02288l	keratan sulfate II (core 2-linked)	0.70802	0.23947	3	1.3751	1.3354
m02299l	keratan sulfate II (core 4-linked), degradation product 1	0.70802	0.23947	3	1.3751	1.3354
m02300l	keratan sulfate II (core 4-linked), degradation product 2	0.70802	0.23947	3	1.3751	1.3354
m02303l	keratan sulfate II (core 4-linked)	0.70802	0.23947	3	1.3751	1.3354
m02324l	l2n2m2mn	0.70802	0.23947	3	1.3751	1.3354
m00965c	4alpha-hydroxytetrahydrobiopterin	0.70348	0.24088	1	1.7764	0
m00965n	4alpha-hydroxytetrahydrobiopterin	0.70348	0.24088	1	1.7764	0
m02632c	O2-4a-cyclic-tetrahydrobiopterin	0.70348	0.24088	1	1.7764	0
m02632n	O2-4a-cyclic-tetrahydrobiopterin	0.70348	0.24088	1	1.7764	0
m02823c	quinonoid dihydrobiopterin	0.70348	0.24088	1	1.7764	0
m02823n	quinonoid dihydrobiopterin	0.70348	0.24088	1	1.7764	0
m02593c	nLc5Cer	0.70148	0.2415	3	1.37	1.6754
m01408c	bufotenine	0.69258	0.24429	1	1.7616	0
m02604c	N-methylserotonin	0.69258	0.24429	1	1.7616	0
m02605c	N-methyltryptamine	0.69258	0.24429	1	1.7616	0
m02606c	N-methyltyramine	0.69258	0.24429	1	1.7616	0
m01906g	Gal2-Xyl-L-Ser-[protein]	0.67811	0.24885	1	1.7418	0
m02034c	GTP	0.66818	0.25201	45	0.94905	1.2604
m01626c	cys-gly	0.66777	0.25214	4	1.2687	0.9353
m01626s	cys-gly	0.66777	0.25214	4	1.2687	0.9353
m02027m	GSSG	0.66573	0.25279	5	1.2215	0.69059
m02354c	L-dopa	0.66203	0.25397	1	1.7199	0
m02354s	L-dopa	0.66203	0.25397	1	1.7199	0
m02046c	HCO3-	0.65974	0.25471	11	1.0856	1.5399
m00155c	(indol-3-yl)acetamide	0.65907	0.25492	1	1.7159	0
m00673c	2-phenylacetamide	0.65907	0.25492	1	1.7159	0
m02720c	phenylacetate	0.65907	0.25492	1	1.7159	0
m00197c	[protein]-L-arginine	0.65541	0.2561	2	1.4445	0.28264
m00215c	[protein]-omega-N-(ADP-D-ribosyl)-L-arginine	0.65541	0.2561	2	1.4445	0.28264
m02496c	N(omega)-(ADP-D-ribosyl)-L-arginine	0.65541	0.2561	2	1.4445	0.28264
m01679c	D-galactosyl-N-acylsphingosine	0.65498	0.25624	10	1.0977	1.0666
m02039l	H+	0.65024	0.25777	8	1.1236	1.307
m02040s	H2O	0.64816	0.25844	50	0.93831	1.4441
m01960g	globotriaosylceramide	0.64778	0.25856	1	1.7005	0
m03123c	uridine	0.64688	0.25886	5	1.21	1.0448
m00349c	13-cis-retinal	0.64302	0.2601	1	1.694	0
m03061c	tRNA containing N2-methylguanine	0.64149	0.2606	1	1.6919	0
m00522c	1D-myo-inositol-1,3,4,5-tetrakisphosphate	0.63435	0.26292	5	1.2023	1.358
m00074c	(2E,7Z,10Z,13Z,16Z)-docosapentaenoyl-CoA	0.63386	0.26309	4	1.2456	0.67439
m00085c	(3S)-hydroxy-docasa-cis,cis-13,16-dienoyl-CoA	0.63386	0.26309	4	1.2456	0.67439
m00086c	(3S)-hydroxy-eicosa-cis,cis,cis-11,14,17-trienoyl-CoA	0.63386	0.26309	4	1.2456	0.67439
m00087c	(3S)-hydroxy-eicosa-cis,cis-11,14-dienoyl-CoA	0.63386	0.26309	4	1.2456	0.67439
m00698c	3(S)-hydroxy-10,13,16-all-cis-docosatrienoyl-CoA	0.63386	0.26309	4	1.2456	0.67439
m00699c	3(S)-hydroxy-11-cis-docosenoyl-CoA	0.63386	0.26309	4	1.2456	0.67439
m00700c	3(S)-hydroxy-11-cis-eicosenoyl-CoA	0.63386	0.26309	4	1.2456	0.67439
m00701c	3(S)-hydroxy-13-cis-docosenoyl-CoA	0.63386	0.26309	4	1.2456	0.67439
m00702c	3(S)-hydroxy-13-cis-eicosenoyl-CoA	0.63386	0.26309	4	1.2456	0.67439
m00704c	3(S)-hydroxy-3-oxo-eicosadienoyl-CoA	0.63386	0.26309	4	1.2456	0.67439
m00707c	3(S)-hydroxy-9-cis-eicosenoyl-CoA	0.63386	0.26309	4	1.2456	0.67439
m00708c	3(S)-hydroxy-all-cis-8,11,14,17-eicosatetraenoyl-CoA	0.63386	0.26309	4	1.2456	0.67439
m00709c	3(S)-hydroxy-cis-15-tetracosaenoyl-CoA	0.63386	0.26309	4	1.2456	0.67439
m00711c	3(S)-hydroxy-docosa-10,13,16,19-all-cis-tetraenoyl-CoA	0.63386	0.26309	4	1.2456	0.67439
m00712c	3(S)-hydroxy-docosa-13,16,19-all-cis-trienoyl-CoA	0.63386	0.26309	4	1.2456	0.67439
m00713c	3(S)-hydroxy-docosa-7,10,13,16,19-all-cis-pentaenoyl-CoA	0.63386	0.26309	4	1.2456	0.67439
m00714c	3(S)-hydroxy-docosa-7,10,13,16-all-cis-tetraenoyl-CoA	0.63386	0.26309	4	1.2456	0.67439
m00715c	3(S)-hydroxy-hexacosenoyl-CoA	0.63386	0.26309	4	1.2456	0.67439
m00716c	3(S)-hydroxy-tetracosa-12,15,18,21-all-cis-tetraenoyl-CoA	0.63386	0.26309	4	1.2456	0.67439
m00718c	3(S)-hydroxy-tetracosa-9,12,15,18,21-all-cis-pentaenoyl-CoA	0.63386	0.26309	4	1.2456	0.67439
m00776c	3-hydroxydocosanoyl-CoA	0.63386	0.26309	4	1.2456	0.67439
m00777c	3-hydroxyeicosanoyl-CoA	0.63386	0.26309	4	1.2456	0.67439
m00778c	3-hydroxyheneicosanoyl-CoA	0.63386	0.26309	4	1.2456	0.67439
m00783c	3-hydroxyhexacosanoyl-CoA	0.63386	0.26309	4	1.2456	0.67439
m00790c	3-hydroxynonadecanoyl-CoA	0.63386	0.26309	4	1.2456	0.67439
m00793c	3-hydroxyoctadecanoyl-CoA	0.63386	0.26309	4	1.2456	0.67439
m00800c	3-hydroxytetracosanoyl-CoA	0.63386	0.26309	4	1.2456	0.67439
m00802c	3-hydroxytricosanoyl-CoA	0.63386	0.26309	4	1.2456	0.67439
m03190c	8-Oxo-dGMP	0.63366	0.26315	3	1.3163	2.9135
m01694g	digalactosylceramide	0.62988	0.26439	10	1.0868	1.0812
m02866c	S-[2-carboxy-1-(1H-imidazol-4-yl)ethyl]glutathione	0.62196	0.26698	11	1.07	1.56
m01833s	formate	0.61468	0.26938	2	1.4051	0.33281
m02661s	oxalate	0.60369	0.27302	1	1.6404	0
m02348s	L-carnitine	0.59694	0.27527	1	1.6312	0
m00789c	3-hydroxy-N6,N6,N6-trimethyl-L-lysine	0.59616	0.27553	1	1.6302	0
m01034c	4-trimethylammoniobutanal	0.59616	0.27553	1	1.6302	0
m02896m	serine	0.59616	0.27553	1	1.6302	0
m01973l	glucuronate	0.59342	0.27645	2	1.3845	1.5752
m01285s	ADP	0.59	0.27759	1	1.6218	0
m01424s	CDP	0.59	0.27759	1	1.6218	0
m01623s	CTP	0.59	0.27759	1	1.6218	0
m02193s	ITP	0.59	0.27759	1	1.6218	0
m03130s	UTP	0.59	0.27759	1	1.6218	0
m00636c	2-bromoacetaldehyde	0.5893	0.27783	6	1.1426	1.2727
m02143c	hydrobromic acid	0.5893	0.27783	6	1.1426	1.2727
m02594c	nLc6Cer	0.5883	0.27817	5	1.1742	1.3053
m02726c	phosphatidate-bile-PC pool	0.58618	0.27888	9	1.0803	1.2529
m02732c	phosphatidate-LD-SM pool	0.58618	0.27888	9	1.0803	1.2529
m01710c	diphospho-myo-inositol-polyphosphate	0.58507	0.27925	4	1.2123	1.5502
m02493c	myo-inositol-polyphosphate	0.58507	0.27925	4	1.2123	1.5502
m00970c	4-aminobutyrate	0.58365	0.27973	5	1.1714	1.6627
m01862m	fumarate	0.5808	0.28069	2	1.3723	0.44536
m02041p	H2O2	0.57995	0.28097	3	1.2739	1.2801
m02630p	O2	0.57995	0.28097	3	1.2739	1.2801
m01513s	choline	0.57941	0.28116	3	1.2734	0.53438
m02833c	retinoate	0.57909	0.28126	3	1.2732	1.7217
m01066c	5alpha-cholesta-7,24-dien-3beta-ol	0.57392	0.28301	2	1.3656	0.29223
m02343c	lathosterol	0.57392	0.28301	2	1.3656	0.29223
m02661c	oxalate	0.57132	0.28389	2	1.3631	0.39216
m00291c	11-cis-retinol	0.57023	0.28426	4	1.2022	0.82579
m00912c	3-phosphoadenylylselenate	0.56288	0.28676	2	1.3549	1.1313
m01284c	adenylylselenate	0.56288	0.28676	2	1.3549	1.1313
m02885c	selenate	0.56288	0.28676	2	1.3549	1.1313
m02625c	N-substituted amino acid	0.56178	0.28713	3	1.2595	1.1606
m02626c	N-substituted aminoacyl tRNA	0.56178	0.28713	3	1.2595	1.1606
m01323c	alpha-D-mannosyl-beta-D-mannosyl-diacetylchitobiosyldiphosphodolichol	0.56157	0.2872	1	1.583	0
m01390c	beta-D-mannosyldiacetylchitobiosyldiphosphodolichol	0.56157	0.2872	1	1.583	0
m01865c	G00005	0.56157	0.2872	1	1.583	0
m02759n	PPi	0.56108	0.28737	5	1.1576	2.4453
m02774p	propanoyl-CoA	0.56092	0.28742	9	1.0688	1.3351
m01252s	acetate	0.5576	0.28856	2	1.3498	0.25467
m02984c	thiamin-PP	0.55647	0.28895	1	1.5761	0
m02040c	H2O	0.55632	0.28899	367	0.85301	1.3653
m02660c	orotidine-5-phosphate	0.5539	0.28982	1	1.5726	0
m00609c	24,25-dihydrolanosterol	0.55369	0.2899	1	1.5723	0
m01675c	desmosterol	0.55369	0.2899	1	1.5723	0
m01044c	5,10-methenyl-THF	0.54361	0.29336	2	1.3363	1.2676
m01364p	arachidonyl-CoA	0.54226	0.29382	9	1.0603	1.3436
m01880c	G00077	0.54197	0.29392	1	1.5563	0
m01880g	G00077	0.54197	0.29392	1	1.5563	0
m02665m	oxidized ferredoxin	0.53889	0.29498	1	1.5521	0
m02828m	reduced ferredoxin	0.53889	0.29498	1	1.5521	0
m01734c	dolichyl-phosphate-D-mannose	0.53267	0.29713	3	1.2365	0.8671
m00270c	10-HETE	0.53182	0.29743	2	1.3249	2.4315
m00276c	11,12,15-THETA	0.53182	0.29743	2	1.3249	2.4315
m00280c	11,14,15-THETA	0.53182	0.29743	2	1.3249	2.4315
m00296c	11h-14,15-EETA	0.53182	0.29743	2	1.3249	2.4315
m00297c	11-HETE	0.53182	0.29743	2	1.3249	2.4315
m00305c	12(13)-EpOME	0.53182	0.29743	2	1.3249	2.4315
m00305r	12(13)-EpOME	0.53182	0.29743	2	1.3249	2.4315
m00354c	13-HETE	0.53182	0.29743	2	1.3249	2.4315
m00366r	14,15-EET	0.53182	0.29743	2	1.3249	2.4315
m00390c	15H-11,12-EETA	0.53182	0.29743	2	1.3249	2.4315
m00396c	16(R)-HETE	0.53182	0.29743	2	1.3249	2.4315
m00400r	16alpha-hydroxyestrone	0.53182	0.29743	2	1.3249	2.4315
m00414c	17-HETE	0.53182	0.29743	2	1.3249	2.4315
m00426c	18-HETE	0.53182	0.29743	2	1.3249	2.4315
m00427c	18-hydroxy-all-trans-retinoate	0.53182	0.29743	2	1.3249	2.4315
m00427r	18-hydroxy-all-trans-retinoate	0.53182	0.29743	2	1.3249	2.4315
m00430c	19(S)-HETE	0.53182	0.29743	2	1.3249	2.4315
m00649c	2-hydroxyestradiol-17beta	0.53182	0.29743	2	1.3249	2.4315
m00649r	2-hydroxyestradiol-17beta	0.53182	0.29743	2	1.3249	2.4315
m01054c	5,6-EET	0.53182	0.29743	2	1.3249	2.4315
m01054r	5,6-EET	0.53182	0.29743	2	1.3249	2.4315
m01118r	5-oxo-(6E)-12-epi-LTB4	0.53182	0.29743	2	1.3249	2.4315
m01124r	5-oxo-6-trans-LTB4	0.53182	0.29743	2	1.3249	2.4315
m01153c	6,7-dihydro-LTB4	0.53182	0.29743	2	1.3249	2.4315
m01153m	6,7-dihydro-LTB4	0.53182	0.29743	2	1.3249	2.4315
m01153p	6,7-dihydro-LTB4	0.53182	0.29743	2	1.3249	2.4315
m01153r	6,7-dihydro-LTB4	0.53182	0.29743	2	1.3249	2.4315
m01190c	7-HETE	0.53182	0.29743	2	1.3249	2.4315
m01209c	8,9-EET	0.53182	0.29743	2	1.3249	2.4315
m01209r	8,9-EET	0.53182	0.29743	2	1.3249	2.4315
m01213c	8-HETE	0.53182	0.29743	2	1.3249	2.4315
m01216c	9(10)-EpOME	0.53182	0.29743	2	1.3249	2.4315
m01216r	9(10)-EpOME	0.53182	0.29743	2	1.3249	2.4315
m01239c	9-HETE	0.53182	0.29743	2	1.3249	2.4315
m01802r	FAD	0.53182	0.29743	2	1.3249	2.4315
m01803r	FADH2	0.53182	0.29743	2	1.3249	2.4315
m02833r	retinoate	0.53182	0.29743	2	1.3249	2.4315
m00971r	4-androstene-3,17-dione	0.5238	0.30021	3	1.2294	1.7273
m02969r	testosterone	0.5238	0.30021	3	1.2294	1.7273
m00400c	16alpha-hydroxyestrone	0.52369	0.30025	5	1.1347	1.857
m01787c	estradiol-17beta	0.52369	0.30025	5	1.1347	1.857
m01787r	estradiol-17beta	0.52369	0.30025	5	1.1347	1.857
m01790c	estrone	0.52369	0.30025	5	1.1347	1.857
m01790r	estrone	0.52369	0.30025	5	1.1347	1.857
m01260c	acetylcholine	0.52261	0.30062	1	1.5299	0
m01260s	acetylcholine	0.52261	0.30062	1	1.5299	0
m00025p	(15Z)-tetracosenoyl-CoA	0.51728	0.30248	1	1.5227	0
m00110p	(6Z,9Z,12Z,15Z,18Z)-tetracosapentaenoyl-CoA	0.51728	0.30248	1	1.5227	0
m00113p	(6Z,9Z,12Z,15Z,18Z,21Z)-tetracosahexaenoyl-CoA	0.51728	0.30248	1	1.5227	0
m00131p	(9Z,12Z,15Z,18Z)-tetracosatetraenoyl-CoA	0.51728	0.30248	1	1.5227	0
m00134p	(9Z,12Z,15Z,18Z,21Z)-tetracosapentaenoyl-CoA	0.51728	0.30248	1	1.5227	0
m00317p	12,15,18,21-tetracosatetraenoyl-CoA	0.51728	0.30248	1	1.5227	0
m02110p	hexacosanoyl-CoA	0.51728	0.30248	1	1.5227	0
m02112p	hexacosenoyl-CoA	0.51728	0.30248	1	1.5227	0
m02971p	tetracosanoyl-CoA	0.51728	0.30248	1	1.5227	0
m03047p	tricosanoyl-CoA	0.51728	0.30248	1	1.5227	0
m02523c	N-acetyl-D-glucosaminylphosphatidylinositol	0.51546	0.30311	4	1.1648	0.67763
m02523r	N-acetyl-D-glucosaminylphosphatidylinositol	0.51546	0.30311	4	1.1648	0.67763
m02169c	indoleacetate	0.51213	0.30428	2	1.3058	0.57992
m01733c	dolichyl-phosphate	0.50892	0.30541	4	1.1604	0.72416
m01986c	glycine	0.50772	0.30583	25	0.95209	1.3688
m00526c	1D-myo-inositol-1,4-bisphosphate	0.50602	0.30642	8	1.0543	1.7268
m00290c	11-cis-retinal	0.49548	0.31013	3	1.2071	1.0113
m01232c	9-cis-retinol	0.49548	0.31013	3	1.2071	1.0113
m00218c	[protein]-tyrosine-phosphate	0.48576	0.31357	67	0.89424	1.2941
m00237c	1,2-diacylglycerol-LD-PI pool	0.4847	0.31394	16	0.98086	1.42
m01292c	adrenochrome	0.48219	0.31483	7	1.0624	1.7291
m01739c	dopaminochrome	0.48219	0.31483	7	1.0624	1.7291
m02355c	L-dopachrome	0.48219	0.31483	7	1.0624	1.7291
m02618c	noradrenochrome	0.48219	0.31483	7	1.0624	1.7291
m02010c	GM1b	0.48213	0.31486	4	1.1421	1.4667
m02010g	GM1b	0.48213	0.31486	4	1.1421	1.4667
m01700c	dihydrofolate	0.47997	0.31562	1	1.4718	0
m01700m	dihydrofolate	0.47997	0.31562	1	1.4718	0
m01830m	folate	0.47997	0.31562	1	1.4718	0
m02364r	leukotriene B4	0.47494	0.31741	2	1.2698	1.8162
m01643m	dCDP	0.47342	0.31796	2	1.2684	1.6747
m01645m	dCTP	0.47342	0.31796	2	1.2684	1.6747
m02174c	iodide	0.47308	0.31808	1	1.4624	0
m02174s	iodide	0.47308	0.31808	1	1.4624	0
m02786c	prostaglandin E2	0.46492	0.32099	6	1.0731	1.2391
m02897c	serotonin	0.46464	0.3211	2	1.2599	0.70952
m03088c	tryptamine	0.46464	0.3211	2	1.2599	0.70952
m01623c	CTP	0.45738	0.3237	37	0.91694	1.4359
m03192c	2-Hydroxy-dATP	0.45457	0.32471	1	1.4372	0
m03193c	2-Hydroxy-dAMP	0.45457	0.32471	1	1.4372	0
m02978c	tetrahydrobiopterin	0.45226	0.32554	2	1.2479	0.30977
m02923c	spermidine	0.44799	0.32708	5	1.0885	1.617
m00235c	1,2-diacylglycerol-LD-PC pool	0.44271	0.32899	12	0.98753	1.4148
m02039r	H+	0.44269	0.329	24	0.93512	1.3455
m02730c	phosphatidate-LD-PI pool	0.44209	0.32921	10	1.0054	1.2048
m01905g	GA2	0.44151	0.32942	2	1.2375	0.9043
m01450g	cholesterol	0.4406	0.32975	1	1.4182	0
m02332g	lactose	0.43504	0.33177	1	1.4106	0
m01968c	glucose-6-phosphate	0.42603	0.33504	7	1.0334	1.7509
m02127c	histone-L-lysine	0.42075	0.33697	9	1.0048	1.6197
m02128c	histone-N6-acetyl-L-lysine	0.42075	0.33697	9	1.0048	1.6197
m03083c	tRNA	0.42022	0.33716	4	1.0999	0.99996
m01268m	activation-ppara	0.41108	0.34051	2	1.208	2.1341
m00192c	[phosphorylase A]	0.41014	0.34085	3	1.1396	1.0895
m00193c	[phosphorylase B]	0.41014	0.34085	3	1.1396	1.0895
m01040c	5(S)-HETE	0.40994	0.34092	5	1.0653	1.0643
m01619c	creatine	0.4084	0.34149	4	1.0918	0.45696
m00018c	(13Z)-eicosenoyl-CoA	0.40494	0.34276	16	0.95363	1.7058
m02015l	GM3	0.40345	0.34331	3	1.1343	1.8529
m02202g	keratan sulfate I biosynthesis, precursor 10	0.40201	0.34384	4	1.0875	1.8475
m02205g	keratan sulfate I biosynthesis, precursor 13	0.40201	0.34384	4	1.0875	1.8475
m02208g	keratan sulfate I biosynthesis, precursor 16	0.40201	0.34384	4	1.0875	1.8475
m02211g	keratan sulfate I biosynthesis, precursor 19	0.40201	0.34384	4	1.0875	1.8475
m02215g	keratan sulfate I biosynthesis, precursor 22	0.40201	0.34384	4	1.0875	1.8475
m02218g	keratan sulfate I biosynthesis, precursor 25	0.40201	0.34384	4	1.0875	1.8475
m02221g	keratan sulfate I biosynthesis, precursor 28	0.40201	0.34384	4	1.0875	1.8475
m02225g	keratan sulfate I biosynthesis, precursor 31	0.40201	0.34384	4	1.0875	1.8475
m02228g	keratan sulfate I biosynthesis, precursor 34	0.40201	0.34384	4	1.0875	1.8475
m02231g	keratan sulfate I biosynthesis, precursor 4	0.40201	0.34384	4	1.0875	1.8475
m02234g	keratan sulfate I biosynthesis, precursor 7	0.40201	0.34384	4	1.0875	1.8475
m02294g	keratan sulfate II (core 4-linked), biosynthesis, precursor 5	0.40201	0.34384	4	1.0875	1.8475
m02297g	keratan sulfate II (core 4-linked), biosynthesis, precursor 8	0.40201	0.34384	4	1.0875	1.8475
m02309g	keratan sulfate II biosynthesis, precursor 5	0.40201	0.34384	4	1.0875	1.8475
m02312g	keratan sulfate II biosynthesis, precursor 8	0.40201	0.34384	4	1.0875	1.8475
m01943c	GD1b	0.39928	0.34484	3	1.131	1.9531
m02188c	isoputreanine	0.39837	0.34518	1	1.3606	0
m02811c	putreanine	0.39837	0.34518	1	1.3606	0
m02919c	spermic acid 1	0.39837	0.34518	1	1.3606	0
m02921c	spermidine monoaldehyde 1	0.39837	0.34518	1	1.3606	0
m02922c	spermidine monoaldehyde 2	0.39837	0.34518	1	1.3606	0
m02925c	spermine monoaldehyde	0.39837	0.34518	1	1.3606	0
m00734c	3,5,3-triiodothyronine-4-sulfate	0.39787	0.34536	3	1.1299	2.2878
m01021c	4-nitrophenyl-sulfate	0.39787	0.34536	3	1.1299	2.2878
m01737c	dopamine-3-O-sulfate	0.39787	0.34536	3	1.1299	2.2878
m03100c	tyramine-O-sulfate	0.39787	0.34536	3	1.1299	2.2878
m02026c	GSH	0.39468	0.34654	28	0.91477	1.3419
m01679g	D-galactosyl-N-acylsphingosine	0.39096	0.34791	11	0.97468	1.091
m02683c	paragloboside	0.38908	0.34861	4	1.0787	1.4869
m03142c	vitamin D3	0.38753	0.34918	1	1.3458	0
m00206c	[protein]-L-tyrosine	0.38674	0.34947	69	0.87663	1.2803
m02503c	N1-acetylspermidine	0.38213	0.35118	2	1.18	1.6774
m02503p	N1-acetylspermidine	0.38213	0.35118	2	1.18	1.6774
m02504c	N1-acetylspermine	0.38213	0.35118	2	1.18	1.6774
m02504p	N1-acetylspermine	0.38213	0.35118	2	1.18	1.6774
m02923p	spermidine	0.38213	0.35118	2	1.18	1.6774
m02289g	keratan sulfate II (core 4-linked), biosynthesis, precursor 1	0.37548	0.35365	5	1.0443	1.4993
m02304g	keratan sulfate II biosynthesis, precursor 1	0.37548	0.35365	5	1.0443	1.4993
m02946c	sulfate	0.36968	0.35581	5	1.0407	0.99391
m00672c	2-oxoglutaramate	0.36857	0.35622	1	1.32	0
m00672m	2-oxoglutaramate	0.36857	0.35622	1	1.32	0
m00788c	3-hydroxy-L-kynurenine	0.36857	0.35622	1	1.32	0
m00924c	4-(2-amino-3-hydroxyphenyl)-2,4-dioxobutanoate	0.36857	0.35622	1	1.32	0
m00926c	4-(2-aminophenyl)-2,4-dioxobutanoate	0.36857	0.35622	1	1.32	0
m00990c	4-hydroxy-2-quinolinecarboxylic acid	0.36857	0.35622	1	1.32	0
m01307m	alanine	0.36857	0.35622	1	1.32	0
m03151c	xanthurenate	0.36857	0.35622	1	1.32	0
m02789c	prostaglandin F2alpha	0.3679	0.35647	3	1.1062	1.1559
m02578s	NH3	0.36761	0.35658	3	1.1059	1.9737
m01761c	D-xylulose-5-phosphate	0.36089	0.35909	1	1.3095	0
m02581m	nicotinamide D-ribonucleotide	0.36042	0.35927	2	1.159	1.0069
m02729c	phosphatidate-LD-PE pool	0.359	0.3598	11	0.96149	1.1553
m02731c	phosphatidate-LD-PS pool	0.359	0.3598	11	0.96149	1.1553
m01399c	biliverdin	0.35781	0.36024	2	1.1564	1.5124
m01619s	creatine	0.35669	0.36066	1	1.3038	0
m02040p	H2O	0.35369	0.36179	8	0.98099	1.3338
m02813c	pyridoxal	0.3466	0.36445	4	1.0497	1.962
m01619m	creatine	0.34624	0.36458	2	1.1452	0.68859
m01620c	creatine-phosphate	0.34624	0.36458	2	1.1452	0.68859
m01620m	creatine-phosphate	0.34624	0.36458	2	1.1452	0.68859
m01951c	GDP-mannose	0.34107	0.36652	2	1.1402	0.62617
m02894c	selenophosphate	0.33989	0.36697	2	1.1391	1.4399
m02435c	m7G(5')pppAm	0.33607	0.36841	1	1.2757	0
m02436c	m7G(5')pppm6Am (mRNA containing an N6,2'-O-dimethyladenosine cap)	0.33607	0.36841	1	1.2757	0
m01637c	dADP	0.33594	0.36846	14	0.9367	1.4029
m00039p	(2E)-decenoyl-CoA	0.33454	0.36899	1	1.2736	0
m00042p	(2E)-dodecenoyl-CoA	0.33454	0.36899	1	1.2736	0
m00088p	(3Z)-dodecenoyl-CoA	0.33454	0.36899	1	1.2736	0
m00099p	(5Z)-dodecenoyl-CoA	0.33454	0.36899	1	1.2736	0
m00401p	16e-18-oxo-18-CoA-dinor-LTE4	0.33454	0.36899	1	1.2736	0
m01575p	cis,cis-3,6-dodecadienoyl-CoA	0.33454	0.36899	1	1.2736	0
m03009p	trans,cis,cis-2,7,10-hexadecatrienoyl-CoA	0.33454	0.36899	1	1.2736	0
m03021p	trans,cis-lauro-2,6-dienoyl-CoA	0.33454	0.36899	1	1.2736	0
m03029p	trans-2-cis,cis,cis-8,11,14-eicosatetraenoyl-CoA	0.33454	0.36899	1	1.2736	0
m03033m	trans-3-cis-5,8,11,14-eicosapentaenoyl-CoA	0.33454	0.36899	1	1.2736	0
m03033p	trans-3-cis-5,8,11,14-eicosapentaenoyl-CoA	0.33454	0.36899	1	1.2736	0
m02709c	peptidylproline-(omega=0)	0.33452	0.36899	19	0.91914	1.2278
m02710c	peptidylproline-(omega=180)	0.33452	0.36899	19	0.91914	1.2278
m01045c	5,10-methylene-THF	0.33038	0.37056	2	1.1299	2.214
m01255c	acetoacetyl-CoA	0.32298	0.37336	2	1.1227	1.733
m02814c	pyridoxal-phosphate	0.32185	0.37378	5	1.0115	1.7013
m01715c	D-lactaldehyde	0.31728	0.37551	3	1.0661	1.1533
m02807c	pseudouridine-5-phosphate	0.30457	0.38035	1	1.2328	0
m00236c	1,2-diacylglycerol-LD-PE pool	0.29342	0.3846	13	0.92465	1.3734
m00238c	1,2-diacylglycerol-LD-PS pool	0.29342	0.3846	13	0.92465	1.3734
m00089m	(3Z,7Z,10Z)-hexadecatrienoyl-CoA	0.29113	0.38548	2	1.0919	0.25698
m00089p	(3Z,7Z,10Z)-hexadecatrienoyl-CoA	0.29113	0.38548	2	1.0919	0.25698
m00422p	18-COOH-(15E)-dinor-LTE4-CoA	0.29113	0.38548	2	1.0919	0.25698
m00682m	2-trans-cis,cis,cis,cis-4,8,11,14-eicosapentaenoyl-CoA	0.29113	0.38548	2	1.0919	0.25698
m00682p	2-trans-cis,cis,cis,cis-4,8,11,14-eicosapentaenoyl-CoA	0.29113	0.38548	2	1.0919	0.25698
m03034p	trans-3-cis-8,11,14-eicosatetraenoyl-CoA	0.29113	0.38548	2	1.0919	0.25698
m03035m	trans-3-decenoyl-CoA	0.29113	0.38548	2	1.0919	0.25698
m03035p	trans-3-decenoyl-CoA	0.29113	0.38548	2	1.0919	0.25698
m01718c	D-myo-inositol-1,4,5-trisphosphate	0.28789	0.38672	9	0.94422	1.5724
m01699c	dihydroceramide pool	0.28579	0.38752	8	0.94833	0.79311
m02748c	phytoceramide pool	0.2833	0.38847	2	1.0843	0.27312
m02583c	nicotinamide	0.2811	0.38932	10	0.93558	1.2765
m01275g	acyl-CoA-LD-SM pool	0.27449	0.39185	5	0.98259	1.0111
m01597g	CoA	0.27449	0.39185	5	0.98259	1.0111
m02929g	sphingosine	0.27449	0.39185	5	0.98259	1.0111
m01277c	acyl-CoA-LD-TG3 pool	0.27141	0.39304	1	1.1876	0
m01020s	4-nitrophenyl-phosphate	0.27126	0.3931	1	1.1874	0
m01155c	6-[(1S,2R)-1,2-dihydroxy-3-triphosphooxypropyl]-7,8-dihydropterin	0.27126	0.3931	1	1.1874	0
m01690s	DHAP	0.27126	0.3931	1	1.1874	0
m01704c	dihydroneopterin	0.27126	0.3931	1	1.1874	0
m01984s	glycerone	0.27126	0.3931	1	1.1874	0
m02754s	PNP	0.27126	0.3931	1	1.1874	0
m01424n	CDP	0.26793	0.39437	2	1.0695	1.8927
m01643n	dCDP	0.26793	0.39437	2	1.0695	1.8927
m01645n	dCTP	0.26793	0.39437	2	1.0695	1.8927
m01680n	dGDP	0.26793	0.39437	2	1.0695	1.8927
m01688n	dGTP	0.26793	0.39437	2	1.0695	1.8927
m01948n	GDP	0.26793	0.39437	2	1.0695	1.8927
m02034n	GTP	0.26793	0.39437	2	1.0695	1.8927
m03106n	UDP	0.26793	0.39437	2	1.0695	1.8927
m00511c	1-acyl-PE pool	0.26623	0.39503	17	0.8995	0.98913
m00656c	2-lysolecithin pool	0.26623	0.39503	17	0.8995	0.98913
m01981c	glyceraldehyde	0.26289	0.39632	3	1.0231	1.2134
m02630s	O2	0.26181	0.39674	4	0.99188	1.5951
m01757c	D-xylonolactone	0.26169	0.39678	1	1.1743	0
m03155c	xylitol	0.25865	0.39795	2	1.0605	1.7461
m00157c	(R)-3-hydroxybutanoate	0.25833	0.39808	1	1.1698	0
m00157s	(R)-3-hydroxybutanoate	0.25833	0.39808	1	1.1698	0
m00648c	2-hydroxybutyrate	0.25833	0.39808	1	1.1698	0
m00648s	2-hydroxybutyrate	0.25833	0.39808	1	1.1698	0
m00671c	2-oxobutyrate	0.25833	0.39808	1	1.1698	0
m00671m	2-oxobutyrate	0.25833	0.39808	1	1.1698	0
m01253s	acetoacetate	0.25833	0.39808	1	1.1698	0
m01256s	acetone	0.25833	0.39808	1	1.1698	0
m01716s	D-lactate	0.25833	0.39808	1	1.1698	0
m02772s	propanoate	0.25833	0.39808	1	1.1698	0
m02819p	pyruvate	0.25833	0.39808	1	1.1698	0
m02819s	pyruvate	0.25833	0.39808	1	1.1698	0
m02833s	retinoate	0.25833	0.39808	1	1.1698	0
m02046s	HCO3-	0.2556	0.39913	7	0.94538	1.28
m01996c	glycogenin	0.2541	0.39971	3	1.0162	0.6659
m01788c	estriol	0.24376	0.40371	3	1.008	1.9699
m00503c	1-acylglycerol-chylomicron pool	0.23693	0.40635	3	1.0026	1.0401
m00510c	1-acylglycerol-VLDL pool	0.23693	0.40635	3	1.0026	1.0401
m01570s	chylomicron	0.23693	0.40635	3	1.0026	1.0401
m02956s	TAG-chylomicron pool	0.23693	0.40635	3	1.0026	1.0401
m02959s	TAG-VLDL pool	0.23693	0.40635	3	1.0026	1.0401
m03147s	VLDL	0.23693	0.40635	3	1.0026	1.0401
m00168c	(R)-S-lactoylglutathione	0.23681	0.4064	3	1.0025	1.4558
m02039g	H+	0.23668	0.40645	2	1.0392	0.55682
m02348c	L-carnitine	0.23654	0.40651	8	0.92465	1.6452
m01338r	androsterone	0.2337	0.40761	4	0.97272	1.1137
m02754c	PNP	0.2326	0.40803	5	0.95701	1.8082
m01374c	benzo[a]pyrene	0.23211	0.40823	2	1.0348	2.8418
m01840s	fructose	0.22516	0.41093	1	1.1245	0
m02728c	phosphatidate-LD-PC pool	0.22316	0.41171	12	0.90088	1.1214
m00932c	4-(n-nitrosomethylamino)-1-(3-pyridyl)-1-butanone	0.221	0.41255	6	0.93683	1.3158
m02929s	sphingosine	0.21721	0.41402	1	1.1137	0
m02930s	sphingosine-1-phosphate	0.21721	0.41402	1	1.1137	0
m01746c	D-tagatose-6-phosphate	0.21651	0.41429	3	0.98643	2.9485
m00923c	3-ureidopropionate	0.20818	0.41755	1	1.1014	0
m01052c	5,6-Dihydrouracil	0.20818	0.41755	1	1.1014	0
m02204g	keratan sulfate I biosynthesis, precursor 12	0.20592	0.41843	5	0.94072	1.3227
m02207g	keratan sulfate I biosynthesis, precursor 15	0.20592	0.41843	5	0.94072	1.3227
m02210g	keratan sulfate I biosynthesis, precursor 18	0.20592	0.41843	5	0.94072	1.3227
m02212g	keratan sulfate I biosynthesis, precursor 2	0.20592	0.41843	5	0.94072	1.3227
m02214g	keratan sulfate I biosynthesis, precursor 21	0.20592	0.41843	5	0.94072	1.3227
m02217g	keratan sulfate I biosynthesis, precursor 24	0.20592	0.41843	5	0.94072	1.3227
m02220g	keratan sulfate I biosynthesis, precursor 27	0.20592	0.41843	5	0.94072	1.3227
m02223g	keratan sulfate I biosynthesis, precursor 3	0.20592	0.41843	5	0.94072	1.3227
m02224g	keratan sulfate I biosynthesis, precursor 30	0.20592	0.41843	5	0.94072	1.3227
m02227g	keratan sulfate I biosynthesis, precursor 33	0.20592	0.41843	5	0.94072	1.3227
m02233g	keratan sulfate I biosynthesis, precursor 6	0.20592	0.41843	5	0.94072	1.3227
m02236g	keratan sulfate I biosynthesis, precursor 9	0.20592	0.41843	5	0.94072	1.3227
m02292g	keratan sulfate II (core 4-linked), biosynthesis, precursor 3	0.20592	0.41843	5	0.94072	1.3227
m02293g	keratan sulfate II (core 4-linked), biosynthesis, precursor 4	0.20592	0.41843	5	0.94072	1.3227
m02296g	keratan sulfate II (core 4-linked), biosynthesis, precursor 7	0.20592	0.41843	5	0.94072	1.3227
m02306g	keratan sulfate II biosynthesis, precursor 2	0.20592	0.41843	5	0.94072	1.3227
m02307g	keratan sulfate II biosynthesis, precursor 3	0.20592	0.41843	5	0.94072	1.3227
m02308g	keratan sulfate II biosynthesis, precursor 4	0.20592	0.41843	5	0.94072	1.3227
m02311g	keratan sulfate II biosynthesis, precursor 7	0.20592	0.41843	5	0.94072	1.3227
m01785c	erythrose-4-phosphate	0.20554	0.41858	3	0.97775	0.97663
m01580c	cis-aconitate	0.19674	0.42202	1	1.0858	0
m01580m	cis-aconitate	0.19674	0.42202	1	1.0858	0
m01587c	citrate	0.19674	0.42202	1	1.0858	0
m01587m	citrate	0.19674	0.42202	1	1.0858	0
m02183c	isocitrate	0.19674	0.42202	1	1.0858	0
m02439c	malate	0.19674	0.42202	1	1.0858	0
m02661m	oxalate	0.19674	0.42202	1	1.0858	0
m02696m	PEP	0.19674	0.42202	1	1.0858	0
m01941g	GD1a	0.1933	0.42336	3	0.96807	1.745
m02030g	GT1b	0.1933	0.42336	3	0.96807	1.745
m00656l	2-lysolecithin pool	0.19242	0.42371	4	0.94456	1.4372
m00656r	2-lysolecithin pool	0.19242	0.42371	4	0.94456	1.4372
m01808l	fatty acid-LD-PC pool	0.19242	0.42371	4	0.94456	1.4372
m01808r	fatty acid-LD-PC pool	0.19242	0.42371	4	0.94456	1.4372
m02684l	PC-LD pool	0.19242	0.42371	4	0.94456	1.4372
m01534l	chondroitin sulfate C (GalNAc6S-GlcA), degradation product 1	0.19144	0.42409	5	0.93188	1.3596
m01537l	chondroitin sulfate C (GalNAc6S-GlcA), degradation product 4	0.19144	0.42409	5	0.93188	1.3596
m01539l	chondroitin sulfate C (GalNAc6S-GlcA), free chain	0.19144	0.42409	5	0.93188	1.3596
m01544l	chondroitin sulfate D (GlcNAc6S-GlcA2S), degradation product 1	0.19144	0.42409	5	0.93188	1.3596
m01548l	chondroitin sulfate D (GlcNAc6S-GlcA2S), degradation product 5	0.19144	0.42409	5	0.93188	1.3596
m01550l	chondroitin sulfate D (GlcNAc6S-GlcA2S), free chain	0.19144	0.42409	5	0.93188	1.3596
m01556l	chondroitin sulfate E (GalNAc4,6diS-GlcA), degradation product 2	0.19144	0.42409	5	0.93188	1.3596
m01801l	F1alpha	0.19144	0.42409	5	0.93188	1.3596
m02239l	keratan sulfate I, degradation product 11	0.19144	0.42409	5	0.93188	1.3596
m02240l	keratan sulfate I, degradation product 12	0.19144	0.42409	5	0.93188	1.3596
m02242l	keratan sulfate I, degradation product 14	0.19144	0.42409	5	0.93188	1.3596
m02243l	keratan sulfate I, degradation product 15	0.19144	0.42409	5	0.93188	1.3596
m02245l	keratan sulfate I, degradation product 17	0.19144	0.42409	5	0.93188	1.3596
m02246l	keratan sulfate I, degradation product 18	0.19144	0.42409	5	0.93188	1.3596
m02249l	keratan sulfate I, degradation product 20	0.19144	0.42409	5	0.93188	1.3596
m02250l	keratan sulfate I, degradation product 21	0.19144	0.42409	5	0.93188	1.3596
m02252l	keratan sulfate I, degradation product 23	0.19144	0.42409	5	0.93188	1.3596
m02253l	keratan sulfate I, degradation product 24	0.19144	0.42409	5	0.93188	1.3596
m02255l	keratan sulfate I, degradation product 26	0.19144	0.42409	5	0.93188	1.3596
m02256l	keratan sulfate I, degradation product 27	0.19144	0.42409	5	0.93188	1.3596
m02258l	keratan sulfate I, degradation product 29	0.19144	0.42409	5	0.93188	1.3596
m02260l	keratan sulfate I, degradation product 30	0.19144	0.42409	5	0.93188	1.3596
m02262l	keratan sulfate I, degradation product 32	0.19144	0.42409	5	0.93188	1.3596
m02263l	keratan sulfate I, degradation product 33	0.19144	0.42409	5	0.93188	1.3596
m02265l	keratan sulfate I, degradation product 35	0.19144	0.42409	5	0.93188	1.3596
m02266l	keratan sulfate I, degradation product 36	0.19144	0.42409	5	0.93188	1.3596
m02268l	keratan sulfate I, degradation product 38	0.19144	0.42409	5	0.93188	1.3596
m02269l	keratan sulfate I, degradation product 39	0.19144	0.42409	5	0.93188	1.3596
m02271l	keratan sulfate I, degradation product 40	0.19144	0.42409	5	0.93188	1.3596
m02272l	keratan sulfate I, degradation product 41	0.19144	0.42409	5	0.93188	1.3596
m02274l	keratan sulfate I, degradation product 6	0.19144	0.42409	5	0.93188	1.3596
m02276l	keratan sulfate I, degradation product 8	0.19144	0.42409	5	0.93188	1.3596
m02277l	keratan sulfate I, degradation product 9	0.19144	0.42409	5	0.93188	1.3596
m02281l	keratan sulfate II (core 2-linked), degradation product 3	0.19144	0.42409	5	0.93188	1.3596
m02283l	keratan sulfate II (core 2-linked), degradation product 5	0.19144	0.42409	5	0.93188	1.3596
m02284l	keratan sulfate II (core 2-linked), degradation product 6	0.19144	0.42409	5	0.93188	1.3596
m02286l	keratan sulfate II (core 2-linked), degradation product 8	0.19144	0.42409	5	0.93188	1.3596
m02287l	keratan sulfate II (core 2-linked), degradation product 9	0.19144	0.42409	5	0.93188	1.3596
m02301l	keratan sulfate II (core 4-linked), degradation product 3	0.19144	0.42409	5	0.93188	1.3596
m02508l	n2m2mn	0.19144	0.42409	5	0.93188	1.3596
m01756n	dUTP	0.18575	0.42632	2	0.9899	2.0052
m01758s	D-xylose	0.18409	0.42697	1	1.0686	0
m02450c	maltose	0.18409	0.42697	1	1.0686	0
m00190c	[myosin light chain]	0.18305	0.42738	1	1.0672	0
m00191c	[myosin light chain]-phosphate	0.18305	0.42738	1	1.0672	0
m00307c	12(S)-HETE	0.18233	0.42766	3	0.9594	1.3923
m02348m	L-carnitine	0.18069	0.42831	7	0.90667	1.1152
m00202c	[protein]-L-isoaspartate	0.18	0.42858	1	1.063	0
m00203c	[protein]-L-isoaspartate-methyl ester	0.18	0.42858	1	1.063	0
m00339c	13,14-dihydro-15-oxo-lipoxin A4	0.17578	0.43023	10	0.88992	1.5215
m00394c	15-oxo-lipoxin A4	0.17578	0.43023	10	0.88992	1.5215
m00747r	3alpha,7alpha,12alpha,25-tetrahydroxy-5beta-cholestane-24-one	0.17578	0.43023	10	0.88992	1.5215
m01013c	4-methyl-2-oxopentanoate	0.17578	0.43023	10	0.88992	1.5215
m01029c	4-oxo-9-cis-retinoate	0.17578	0.43023	10	0.88992	1.5215
m01087r	5beta-cholestane-3alpha,7alpha,12alpha,24s,25-pentol	0.17578	0.43023	10	0.88992	1.5215
m01229c	9-cis-4-oxo-13,14-dihydro-retinoate	0.17578	0.43023	10	0.88992	1.5215
m01325c	alpha-hydroxyisocaproic acid	0.17578	0.43023	10	0.88992	1.5215
m03168m	3-oxopropionyl-CoA	0.17578	0.43023	10	0.88992	1.5215
m01283c	adenylyl sulfate	0.17434	0.4308	3	0.95308	1.0604
m02681c	PAP	0.17121	0.43203	15	0.87391	1.4937
m02426c	lysine	0.16979	0.43259	10	0.88732	1.3982
m01868g	G00020	0.16794	0.43332	2	0.97266	1.8365
m02512g	n3m2masn	0.16794	0.43332	2	0.97266	1.8365
m02328l	LacCer pool	0.16358	0.43503	4	0.9249	1.5698
m02579s	NH4+	0.1632	0.43518	2	0.96807	2.771
m00971c	4-androstene-3,17-dione	0.16207	0.43562	1	1.0386	0
m02851c	S-(11-hydroxy-9-deoxy-delta12-PGD2)-glutathione	0.16207	0.43562	1	1.0386	0
m02852c	S-(11-OH-9-deoxy-delta9,12-PGD2)-glutathione	0.16207	0.43562	1	1.0386	0
m02969c	testosterone	0.16207	0.43562	1	1.0386	0
m01164c	6-lactoyl-5,6,7,8-tetrahydropterin	0.15492	0.43844	1	1.0288	0
m01170c	6-pyruvoyltetrahydropterin	0.15492	0.43844	1	1.0288	0
m01170n	6-pyruvoyltetrahydropterin	0.15492	0.43844	1	1.0288	0
m02978n	tetrahydrobiopterin	0.15492	0.43844	1	1.0288	0
m02847c	RNA	0.15408	0.43877	31	0.85142	1.3944
m03106r	UDP	0.15311	0.43916	9	0.88274	1.5525
m02785c	prostaglandin E1	0.15199	0.4396	5	0.90779	1.3093
m01451l	cholesterol-ester pool	0.15165	0.43973	1	1.0244	0
m01451s	cholesterol-ester pool	0.15165	0.43973	1	1.0244	0
m01370c	aspartate	0.14596	0.44197	6	0.8949	0.79321
m02148c	hydroxyacetone	0.14487	0.44241	2	0.95033	1.9018
m00309c	12(S)-HPETE	0.1438	0.44283	3	0.92893	0.7391
m00309p	12(S)-HPETE	0.1438	0.44283	3	0.92893	0.7391
m00309r	12(S)-HPETE	0.1438	0.44283	3	0.92893	0.7391
m00336c	13(S)-HODE	0.1438	0.44283	3	0.92893	0.7391
m00337c	13(S)-HPODE	0.1438	0.44283	3	0.92893	0.7391
m01040m	5(S)-HETE	0.1438	0.44283	3	0.92893	0.7391
m01042m	5(S)-HPETE	0.1438	0.44283	3	0.92893	0.7391
m02495c	myristoyl-CoA	0.14082	0.44401	10	0.87476	1.9611
m00639c	2-deoxy-D-ribose-1-phosphate	0.13948	0.44454	3	0.92551	1.2837
m02682c	PAPS	0.13937	0.44458	18	0.85852	1.4248
m02881c	se-adenosyl-L-selenohomocysteine	0.1236	0.45082	2	0.92974	0.37429
m02890c	selenohomocysteine	0.1236	0.45082	2	0.92974	0.37429
m01590g	CMP	0.12275	0.45115	6	0.88193	1.54
m01592g	CMP-N-acetylneuraminate	0.12275	0.45115	6	0.88193	1.54
m01789c	estrone 3-sulfate	0.12253	0.45124	3	0.91211	1.8015
m01789s	estrone 3-sulfate	0.12253	0.45124	3	0.91211	1.8015
m02871c	SAH	0.11661	0.45358	63	0.83315	1.2875
m02774c	propanoyl-CoA	0.11635	0.45369	11	0.86137	1.7428
m00140r	(alpha-D-Glucosyl)3-(alpha-D-mannosyl)8-beta-D-mannosyl-diacetylchitobiosyl-L-asparagine (protein)	0.11216	0.45535	4	0.88984	2.2277
m01986m	glycine	0.10853	0.45679	3	0.90103	2.2701
m02554p	NADP+	0.10708	0.45736	4	0.88638	1.5394
m02555p	NADPH	0.10708	0.45736	4	0.88638	1.5394
m02040n	H2O	0.1018	0.45946	11	0.85537	1.9268
m00978c	4-cholesten-7alpha,24(S)-diol-3-one	0.097758	0.46106	1	0.95093	0
m00979c	4-cholesten-7alpha,27-diol-3-one	0.097758	0.46106	1	0.95093	0
m01182r	7alpha-hydroxycholest-4-en-3-one	0.097758	0.46106	1	0.95093	0
m01183r	7alpha-hydroxycholesterol	0.097758	0.46106	1	0.95093	0
m02877c	SAM	0.092243	0.46325	64	0.82909	1.3123
m01638c	D-alanine	0.091481	0.46356	3	0.88755	1.2408
m01364c	arachidonyl-CoA	0.088188	0.46486	19	0.84171	1.5878
m02391c	linoleoyl-CoA	0.088188	0.46486	19	0.84171	1.5878
m00530c	1D-myo-inositol-4-phosphate	0.085106	0.46609	2	0.89248	1.9628
m01732c	dolichyl-diphosphate	0.083948	0.46655	1	0.93211	0
m02182c	isocaproic-aldehyde	0.082298	0.4672	2	0.88977	1.9875
m01118c	5-oxo-(6E)-12-epi-LTB4	0.079958	0.46814	3	0.87844	1.8852
m01118m	5-oxo-(6E)-12-epi-LTB4	0.079958	0.46814	3	0.87844	1.8852
m01118p	5-oxo-(6E)-12-epi-LTB4	0.079958	0.46814	3	0.87844	1.8852
m01124c	5-oxo-6-trans-LTB4	0.079958	0.46814	3	0.87844	1.8852
m01124m	5-oxo-6-trans-LTB4	0.079958	0.46814	3	0.87844	1.8852
m01124p	5-oxo-6-trans-LTB4	0.079958	0.46814	3	0.87844	1.8852
m02829c	reduced vitamin K	0.077753	0.46901	1	0.92367	0
m00156c	(R)-1,2-dimethyl-5,6-dihydroxy-tetrahydroisoquinoline	0.075608	0.46987	37	0.83092	1.4048
m01384c	beta-carboline	0.075608	0.46987	37	0.83092	1.4048
m02045c	harman	0.075608	0.46987	37	0.83092	1.4048
m02875c	salsolinol	0.075608	0.46987	37	0.83092	1.4048
m02594g	nLc6Cer	0.072757	0.471	2	0.88053	0.95569
m01965c	glucose	0.072319	0.47117	14	0.84015	1.6884
m02455c	mannose-6-phosphate	0.069833	0.47216	4	0.86098	1.834
m02374m	L-glutamate 5-semialdehyde	0.068271	0.47278	2	0.87619	1.4462
m00072m	(2E,4Z,7Z,10Z)-hexadecatetraenoyl-CoA	0.067867	0.47295	1	0.91019	0
m00072p	(2E,4Z,7Z,10Z)-hexadecatetraenoyl-CoA	0.067867	0.47295	1	0.91019	0
m00423p	18-COOH-(16E)-dinor-LTE5-CoA	0.067867	0.47295	1	0.91019	0
m00678m	2-trans-4-cis-decadienoyl-CoA	0.067867	0.47295	1	0.91019	0
m00678p	2-trans-4-cis-decadienoyl-CoA	0.067867	0.47295	1	0.91019	0
m01144m	6(R)-hydroxy-tetradeca-(2E,4E,8Z)-trienoate	0.067867	0.47295	1	0.91019	0
m01147m	6(S)-hydroxy-tetradeca-(2E,4E,8Z)-trienoate	0.067867	0.47295	1	0.91019	0
m01199m	8(R)-hydroxy-hexadeca-(2E,4E,6E,10Z)-tetraenoate	0.067867	0.47295	1	0.91019	0
m01204m	8(S)-hydroxy-hexadeca-(2E,4E,6E,10Z)-tetraenoate	0.067867	0.47295	1	0.91019	0
m00011c	(11Z,14Z,17Z)-eicosatrienoylcarnitine	0.062825	0.47495	3	0.86489	2.5488
m00022c	(13Z,16Z)-docosadienoylcarnitine	0.062825	0.47495	3	0.86489	2.5488
m00024c	(15Z)-tetracosenoylcarnitine	0.062825	0.47495	3	0.86489	2.5488
m00092c	(4Z,7Z,10Z,13Z,16Z)-docosapentaenoylcarnitine	0.062825	0.47495	3	0.86489	2.5488
m00100c	(5Z,8Z,11Z)-eicosatrienoylcarnitine	0.062825	0.47495	3	0.86489	2.5488
m00102c	(5Z,8Z,11Z,14Z,17Z)-eicosapentaenoylcarnitine	0.062825	0.47495	3	0.86489	2.5488
m00105c	(6Z,9Z)-octadecadienoylcarnitine	0.062825	0.47495	3	0.86489	2.5488
m00107c	(6Z,9Z,12Z,15Z)-octadecatetraenoylcarnitine	0.062825	0.47495	3	0.86489	2.5488
m00109c	(6Z,9Z,12Z,15Z,18Z)-tetracosapentaenoylcarnitine	0.062825	0.47495	3	0.86489	2.5488
m00112c	(6Z,9Z,12Z,15Z,18Z,21Z)-tetracosahexaenoylcarnitine	0.062825	0.47495	3	0.86489	2.5488
m00120c	(7Z,10Z,13Z,16Z,19Z)-docosapentaenoylcarnitine	0.062825	0.47495	3	0.86489	2.5488
m00122c	(8Z,11Z)-eicosadienoylcarnitine	0.062825	0.47495	3	0.86489	2.5488
m00124c	(8Z,11Z,14Z,17Z)-eicosatetraenoylcarnitine	0.062825	0.47495	3	0.86489	2.5488
m00126c	(9E)-octadecenoylcarnitine	0.062825	0.47495	3	0.86489	2.5488
m00130c	(9Z,12Z,15Z,18Z)-tetracosatetraenoylcarnitine	0.062825	0.47495	3	0.86489	2.5488
m00133c	(9Z,12Z,15Z,18Z,21Z)-tetracosapentaenoylcarnitine	0.062825	0.47495	3	0.86489	2.5488
m00261c	10,13,16,19-docosatetraenoylcarnitine	0.062825	0.47495	3	0.86489	2.5488
m00263c	10,13,16-docosatrienoylcarnitine	0.062825	0.47495	3	0.86489	2.5488
m00316c	12,15,18,21-tetracosatetraenoylcarnitine	0.062825	0.47495	3	0.86489	2.5488
m00342c	13,16,19-docosatrienoylcarnitine	0.062825	0.47495	3	0.86489	2.5488
m01363c	arachidonyl-carnitine	0.062825	0.47495	3	0.86489	2.5488
m01723c	docosahexaenoylcarnitine	0.062825	0.47495	3	0.86489	2.5488
m01724c	docosanoylcarnitine	0.062825	0.47495	3	0.86489	2.5488
m01726c	docosenoylcarnitine(11)	0.062825	0.47495	3	0.86489	2.5488
m01727c	docosenoylcarnitine	0.062825	0.47495	3	0.86489	2.5488
m01729c	dodecanoylcarnitine	0.062825	0.47495	3	0.86489	2.5488
m01770c	eicosadienoylcarnitine	0.062825	0.47495	3	0.86489	2.5488
m01772c	eicosanoylcarnitine	0.062825	0.47495	3	0.86489	2.5488
m01774c	eicosatrienoylcarnitine	0.062825	0.47495	3	0.86489	2.5488
m01775c	eicosenoylcarnitine(11)	0.062825	0.47495	3	0.86489	2.5488
m01776c	eicosenoylcarnitine(7)	0.062825	0.47495	3	0.86489	2.5488
m01777c	eicosenoylcarnitine(9)	0.062825	0.47495	3	0.86489	2.5488
m01933c	gamma-linolenoylcarnitine	0.062825	0.47495	3	0.86489	2.5488
m02051c	heneicosanoylcarnitine	0.062825	0.47495	3	0.86489	2.5488
m02100c	heptadecanoylcarnitine	0.062825	0.47495	3	0.86489	2.5488
m02102c	heptadecenoylcarnitine(7)	0.062825	0.47495	3	0.86489	2.5488
m02103c	heptadecenoylcarnitine(8)	0.062825	0.47495	3	0.86489	2.5488
m02109c	hexacosanoylcarnitine	0.062825	0.47495	3	0.86489	2.5488
m02111c	hexacosenoylcarnitine	0.062825	0.47495	3	0.86489	2.5488
m02117c	hexadecenoylcarnitine(9)	0.062825	0.47495	3	0.86489	2.5488
m02388c	linoleic-carnitine	0.062825	0.47495	3	0.86489	2.5488
m02410c	L-oleoylcarnitine	0.062825	0.47495	3	0.86489	2.5488
m02411c	L-palmitoylcarnitine	0.062825	0.47495	3	0.86489	2.5488
m02611c	nonadecanoylcarnitine	0.062825	0.47495	3	0.86489	2.5488
m02634c	O-acetylcarnitine	0.062825	0.47495	3	0.86489	2.5488
m02636c	ocosatetraenoylcarnitine	0.062825	0.47495	3	0.86489	2.5488
m02637c	octadecatrienoylcarnitine	0.062825	0.47495	3	0.86489	2.5488
m02638c	octadecenoylcarnitine(11)	0.062825	0.47495	3	0.86489	2.5488
m02639c	octadecenoylcarnitine(5)	0.062825	0.47495	3	0.86489	2.5488
m02640c	octadecenoylcarnitine(7)	0.062825	0.47495	3	0.86489	2.5488
m02676c	palmitoleoyl-carnitine	0.062825	0.47495	3	0.86489	2.5488
m02688c	pentadecanoylcarnitine	0.062825	0.47495	3	0.86489	2.5488
m02940c	stearoylcarnitine	0.062825	0.47495	3	0.86489	2.5488
m02970c	tetracosanoylcarnitine	0.062825	0.47495	3	0.86489	2.5488
m02973c	tetradecanoylcarnitine	0.062825	0.47495	3	0.86489	2.5488
m02974c	tetradecenoylcarnitine(5)	0.062825	0.47495	3	0.86489	2.5488
m02975c	tetradecenoylcarnitine(7)	0.062825	0.47495	3	0.86489	2.5488
m02976c	tetradecenoylcarnitine(9)	0.062825	0.47495	3	0.86489	2.5488
m03046c	tricosanoylcarnitine	0.062825	0.47495	3	0.86489	2.5488
m03049c	tridecanoylcarnitine	0.062825	0.47495	3	0.86489	2.5488
m00351c	13-cis-retinol	0.06105	0.47566	2	0.8692	1.1665
m00516c	1-alkyl-2-lysoglycerol-3-phosphocholine	0.059816	0.47615	3	0.86251	2.9968
m00600c	20-oxo-LTB4	0.057277	0.47716	1	0.89576	0
m00600m	20-oxo-LTB4	0.057277	0.47716	1	0.89576	0
m00600r	20-oxo-LTB4	0.057277	0.47716	1	0.89576	0
m00601p	20-oxo-LTE4	0.057277	0.47716	1	0.89576	0
m00661c	2-methyl-3-oxopropanoate	0.057277	0.47716	1	0.89576	0
m00756c	3alpha,7alpha-dihydroxy-5beta-cholestan-26-al	0.057277	0.47716	1	0.89576	0
m00760c	3-amino-propanal	0.057277	0.47716	1	0.89576	0
m00952c	4-acetamidobutanoate	0.057277	0.47716	1	0.89576	0
m00969m	4-aminobutanal	0.057277	0.47716	1	0.89576	0
m00970m	4-aminobutyrate	0.057277	0.47716	1	0.89576	0
m01103c	5-hydroxyindoleacetate	0.057277	0.47716	1	0.89576	0
m01249m	acetaldehyde	0.057277	0.47716	1	0.89576	0
m01681c	D-glucarate	0.057277	0.47716	1	0.89576	0
m01685c	D-glucurono-6,3-lactone	0.057277	0.47716	1	0.89576	0
m01982m	glycerate	0.057277	0.47716	1	0.89576	0
m01997m	glycolaldehyde	0.057277	0.47716	1	0.89576	0
m02165c	imidazole-4-acetaldehyde	0.057277	0.47716	1	0.89576	0
m02166c	imidazole-4-acetate	0.057277	0.47716	1	0.89576	0
m02329m	lactaldehyde	0.057277	0.47716	1	0.89576	0
m02479c	methylmalonate	0.057277	0.47716	1	0.89576	0
m02479m	methylmalonate	0.057277	0.47716	1	0.89576	0
m02514c	N4-acetylaminobutanal	0.057277	0.47716	1	0.89576	0
m02711c	perillic acid	0.057277	0.47716	1	0.89576	0
m02713c	perillyl aldehyde	0.057277	0.47716	1	0.89576	0
m02749c	phytosphingosine	0.053932	0.47849	1	0.8912	0
m00205g	[protein]-L-serine	0.040626	0.4838	4	0.84106	1.4289
m01365m	arginine	0.037971	0.48486	1	0.86945	0
m03121m	urea	0.037971	0.48486	1	0.86945	0
m02678c	palmitoyl-CoA	0.034846	0.4861	19	0.82494	1.5821
m01009c	4-imidazolone-5-propanoate	0.034222	0.48635	1	0.86434	0
m02475c	methylglyoxal	0.033402	0.48668	8	0.82695	1.2563
m02818c	pyridoxine-phosphate	0.032719	0.48695	3	0.84108	2.201
m02469c	methaneselenol	0.030116	0.48799	1	0.85875	0
m02889c	selenocysteine	0.030116	0.48799	1	0.85875	0
m02895c	se-methyl-L-selenocysteine	0.030116	0.48799	1	0.85875	0
m01679l	D-galactosyl-N-acylsphingosine	0.030037	0.48802	3	0.83896	1.7597
m00134c	(9Z,12Z,15Z,18Z,21Z)-tetracosapentaenoyl-CoA	0.029093	0.4884	11	0.82537	1.7609
m00549c	1-organyl-2-lyso-sn-glycero-3-phosphocholine	0.024436	0.49025	10	0.8243	1.6589
m01833m	formate	0.023144	0.49077	3	0.83351	1.2175
m02815c	pyridoxamine	0.022879	0.49087	2	0.83225	3.1127
m02816c	pyridoxamine-phosphate	0.022879	0.49087	2	0.83225	3.1127
m02817c	pyridoxine	0.022879	0.49087	2	0.83225	3.1127
m03106g	UDP	0.021222	0.49153	28	0.81811	1.2795
m02946s	sulfate	0.020238	0.49193	3	0.83121	1.0822
m02794c	prostaglandin H2	0.019314	0.4923	3	0.83048	1.5202
m02631c	O2-	0.019045	0.4924	1	0.84366	0
m02631n	O2-	0.019045	0.4924	1	0.84366	0
m01102c	5-hydroxyindoleacetaldehyde	0.017409	0.49306	2	0.82696	0.097305
m02168c	indole-3-acetaldehyde	0.017409	0.49306	2	0.82696	0.097305
m03130c	UTP	0.015336	0.49388	51	0.81594	1.4345
m00520c	1-deoxy-1-(N6-lysino)-D-fructose	0.015296	0.4939	4	0.82379	1.2208
m01717c	D-mannose-1,6-bisphosphate	0.015296	0.4939	4	0.82379	1.2208
m01844c	fructose-3-phosphate	0.015296	0.4939	4	0.82379	1.2208
m01846c	fructoseglycine	0.015296	0.4939	4	0.82379	1.2208
m01847c	fructoseglycine-ketone-3-phosphate	0.015296	0.4939	4	0.82379	1.2208
m01848c	fructoselysine-3-phosphate	0.015296	0.4939	4	0.82379	1.2208
m02917c	sorbitol-3-phosphate	0.015296	0.4939	4	0.82379	1.2208
m01536l	chondroitin sulfate C (GalNAc6S-GlcA), degradation product 3	0.014921	0.49405	6	0.82168	1.2456
m01547l	chondroitin sulfate D (GlcNAc6S-GlcA2S), degradation product 4	0.014921	0.49405	6	0.82168	1.2456
m01306s	AKG	0.0039938	0.49841	3	0.81837	1.8353
m01983s	glycerol	-0.0019032	0.50076	4	0.81207	0.90184
m02528c	N-acetylglucosamine-1-phosphate	-0.014069	0.50561	2	0.79649	0.47709
m02905g	sialyl-galactosylgloboside	-0.018808	0.5075	3	0.80033	1.5553
m01965g	glucose	-0.019706	0.50786	2	0.79103	0.87617
m00402c	16-glucuronide-estriol	-0.022704	0.50906	1	0.78676	0
m00402s	16-glucuronide-estriol	-0.022704	0.50906	1	0.78676	0
m01070c	5alpha-dihydrotestosterone-glucuronide	-0.022704	0.50906	1	0.78676	0
m01070s	5alpha-dihydrotestosterone-glucuronide	-0.022704	0.50906	1	0.78676	0
m01127c	5-oxoproline	-0.022704	0.50906	1	0.78676	0
m01339c	androsterone-glucuronide	-0.022704	0.50906	1	0.78676	0
m01339s	androsterone-glucuronide	-0.022704	0.50906	1	0.78676	0
m01397c	bilirubin-bisglucuronoside	-0.022704	0.50906	1	0.78676	0
m01397r	bilirubin-bisglucuronoside	-0.022704	0.50906	1	0.78676	0
m01397s	bilirubin-bisglucuronoside	-0.022704	0.50906	1	0.78676	0
m01398c	bilirubin-monoglucuronoside	-0.022704	0.50906	1	0.78676	0
m01398r	bilirubin-monoglucuronoside	-0.022704	0.50906	1	0.78676	0
m01398s	bilirubin-monoglucuronoside	-0.022704	0.50906	1	0.78676	0
m01435s	chenodiol	-0.022704	0.50906	1	0.78676	0
m01799c	etiocholan-3alpha-ol-17-one 3-glucuronide	-0.022704	0.50906	1	0.78676	0
m01799s	etiocholan-3alpha-ol-17-one 3-glucuronide	-0.022704	0.50906	1	0.78676	0
m01980c	glutathionyl-leukotriene C4	-0.022704	0.50906	1	0.78676	0
m01980s	glutathionyl-leukotriene C4	-0.022704	0.50906	1	0.78676	0
m02126c	histidyl-prolinamide	-0.022704	0.50906	1	0.78676	0
m02900c	S-glutathionyl-2-4-dinitrobenzene	-0.022704	0.50906	1	0.78676	0
m02900s	S-glutathionyl-2-4-dinitrobenzene	-0.022704	0.50906	1	0.78676	0
m02901c	S-glutathionyl-ethacrynic acid	-0.022704	0.50906	1	0.78676	0
m02901s	S-glutathionyl-ethacrynic acid	-0.022704	0.50906	1	0.78676	0
m02952c	sulfotaurolithocholate	-0.022704	0.50906	1	0.78676	0
m02952s	sulfotaurolithocholate	-0.022704	0.50906	1	0.78676	0
m02962c	taurochenodeoxycholate	-0.022704	0.50906	1	0.78676	0
m02962s	taurochenodeoxycholate	-0.022704	0.50906	1	0.78676	0
m02967c	testosterone glucuronide	-0.022704	0.50906	1	0.78676	0
m02967s	testosterone glucuronide	-0.022704	0.50906	1	0.78676	0
m03040c	TRH	-0.022704	0.50906	1	0.78676	0
m02555m	NADPH	-0.023471	0.50936	25	0.80668	1.3591
m01383c	beta-alanine	-0.023553	0.5094	4	0.7973	1.8056
m00224c	1-(1-alkenyl)-sn-glycerol	-0.033123	0.51321	1	0.77256	0
m00011r	(11Z,14Z,17Z)-eicosatrienoylcarnitine	-0.039253	0.51566	2	0.77211	1.215
m00022r	(13Z,16Z)-docosadienoylcarnitine	-0.039253	0.51566	2	0.77211	1.215
m00024r	(15Z)-tetracosenoylcarnitine	-0.039253	0.51566	2	0.77211	1.215
m00092r	(4Z,7Z,10Z,13Z,16Z)-docosapentaenoylcarnitine	-0.039253	0.51566	2	0.77211	1.215
m00100r	(5Z,8Z,11Z)-eicosatrienoylcarnitine	-0.039253	0.51566	2	0.77211	1.215
m00102r	(5Z,8Z,11Z,14Z,17Z)-eicosapentaenoylcarnitine	-0.039253	0.51566	2	0.77211	1.215
m00105r	(6Z,9Z)-octadecadienoylcarnitine	-0.039253	0.51566	2	0.77211	1.215
m00107r	(6Z,9Z,12Z,15Z)-octadecatetraenoylcarnitine	-0.039253	0.51566	2	0.77211	1.215
m00109r	(6Z,9Z,12Z,15Z,18Z)-tetracosapentaenoylcarnitine	-0.039253	0.51566	2	0.77211	1.215
m00112r	(6Z,9Z,12Z,15Z,18Z,21Z)-tetracosahexaenoylcarnitine	-0.039253	0.51566	2	0.77211	1.215
m00120r	(7Z,10Z,13Z,16Z,19Z)-docosapentaenoylcarnitine	-0.039253	0.51566	2	0.77211	1.215
m00122r	(8Z,11Z)-eicosadienoylcarnitine	-0.039253	0.51566	2	0.77211	1.215
m00124r	(8Z,11Z,14Z,17Z)-eicosatetraenoylcarnitine	-0.039253	0.51566	2	0.77211	1.215
m00126r	(9E)-octadecenoylcarnitine	-0.039253	0.51566	2	0.77211	1.215
m00130r	(9Z,12Z,15Z,18Z)-tetracosatetraenoylcarnitine	-0.039253	0.51566	2	0.77211	1.215
m00133r	(9Z,12Z,15Z,18Z,21Z)-tetracosapentaenoylcarnitine	-0.039253	0.51566	2	0.77211	1.215
m00261r	10,13,16,19-docosatetraenoylcarnitine	-0.039253	0.51566	2	0.77211	1.215
m00263r	10,13,16-docosatrienoylcarnitine	-0.039253	0.51566	2	0.77211	1.215
m00316r	12,15,18,21-tetracosatetraenoylcarnitine	-0.039253	0.51566	2	0.77211	1.215
m00342r	13,16,19-docosatrienoylcarnitine	-0.039253	0.51566	2	0.77211	1.215
m01363r	arachidonyl-carnitine	-0.039253	0.51566	2	0.77211	1.215
m01723r	docosahexaenoylcarnitine	-0.039253	0.51566	2	0.77211	1.215
m01724r	docosanoylcarnitine	-0.039253	0.51566	2	0.77211	1.215
m01726r	docosenoylcarnitine(11)	-0.039253	0.51566	2	0.77211	1.215
m01727r	docosenoylcarnitine	-0.039253	0.51566	2	0.77211	1.215
m01729r	dodecanoylcarnitine	-0.039253	0.51566	2	0.77211	1.215
m01770r	eicosadienoylcarnitine	-0.039253	0.51566	2	0.77211	1.215
m01772r	eicosanoylcarnitine	-0.039253	0.51566	2	0.77211	1.215
m01774r	eicosatrienoylcarnitine	-0.039253	0.51566	2	0.77211	1.215
m01775r	eicosenoylcarnitine(11)	-0.039253	0.51566	2	0.77211	1.215
m01776r	eicosenoylcarnitine(7)	-0.039253	0.51566	2	0.77211	1.215
m01777r	eicosenoylcarnitine(9)	-0.039253	0.51566	2	0.77211	1.215
m01933r	gamma-linolenoylcarnitine	-0.039253	0.51566	2	0.77211	1.215
m02051r	heneicosanoylcarnitine	-0.039253	0.51566	2	0.77211	1.215
m02100r	heptadecanoylcarnitine	-0.039253	0.51566	2	0.77211	1.215
m02102r	heptadecenoylcarnitine(7)	-0.039253	0.51566	2	0.77211	1.215
m02103r	heptadecenoylcarnitine(8)	-0.039253	0.51566	2	0.77211	1.215
m02109r	hexacosanoylcarnitine	-0.039253	0.51566	2	0.77211	1.215
m02111r	hexacosenoylcarnitine	-0.039253	0.51566	2	0.77211	1.215
m02117r	hexadecenoylcarnitine(9)	-0.039253	0.51566	2	0.77211	1.215
m02348r	L-carnitine	-0.039253	0.51566	2	0.77211	1.215
m02388r	linoleic-carnitine	-0.039253	0.51566	2	0.77211	1.215
m02410r	L-oleoylcarnitine	-0.039253	0.51566	2	0.77211	1.215
m02411r	L-palmitoylcarnitine	-0.039253	0.51566	2	0.77211	1.215
m02611r	nonadecanoylcarnitine	-0.039253	0.51566	2	0.77211	1.215
m02634r	O-acetylcarnitine	-0.039253	0.51566	2	0.77211	1.215
m02636r	ocosatetraenoylcarnitine	-0.039253	0.51566	2	0.77211	1.215
m02637r	octadecatrienoylcarnitine	-0.039253	0.51566	2	0.77211	1.215
m02638r	octadecenoylcarnitine(11)	-0.039253	0.51566	2	0.77211	1.215
m02639r	octadecenoylcarnitine(5)	-0.039253	0.51566	2	0.77211	1.215
m02640r	octadecenoylcarnitine(7)	-0.039253	0.51566	2	0.77211	1.215
m02676r	palmitoleoyl-carnitine	-0.039253	0.51566	2	0.77211	1.215
m02688r	pentadecanoylcarnitine	-0.039253	0.51566	2	0.77211	1.215
m02940r	stearoylcarnitine	-0.039253	0.51566	2	0.77211	1.215
m02970r	tetracosanoylcarnitine	-0.039253	0.51566	2	0.77211	1.215
m02973r	tetradecanoylcarnitine	-0.039253	0.51566	2	0.77211	1.215
m02974r	tetradecenoylcarnitine(5)	-0.039253	0.51566	2	0.77211	1.215
m02975r	tetradecenoylcarnitine(7)	-0.039253	0.51566	2	0.77211	1.215
m02976r	tetradecenoylcarnitine(9)	-0.039253	0.51566	2	0.77211	1.215
m03046r	tricosanoylcarnitine	-0.039253	0.51566	2	0.77211	1.215
m03049r	tridecanoylcarnitine	-0.039253	0.51566	2	0.77211	1.215
m01843c	fructose-2,6-bisphosphate	-0.040285	0.51607	1	0.7628	0
m00726c	3,4-dihydroxymandelaldehyde	-0.043699	0.51743	1	0.75815	0
m00818c	3-methoxy-4-hydroxyphenylacetaldehyde	-0.043699	0.51743	1	0.75815	0
m00820c	3-methoxy-4-hydroxyphenylglycolaldehyde	-0.043699	0.51743	1	0.75815	0
m00821c	3-methoxytyramine	-0.043699	0.51743	1	0.75815	0
m00947c	4,6-dihydroxyquinoline	-0.043699	0.51743	1	0.75815	0
m01105c	5-hydroxykynurenamine	-0.043699	0.51743	1	0.75815	0
m02407c	L-metanephrine	-0.043699	0.51743	1	0.75815	0
m02476c	methylimidazole-acetaldehyde	-0.043699	0.51743	1	0.75815	0
m02601c	N-methylhistamine	-0.043699	0.51743	1	0.75815	0
m02622c	normetanephrine	-0.043699	0.51743	1	0.75815	0
m00205l	[protein]-L-serine	-0.050223	0.52003	1	0.74926	0
m02054l	heparan sulfate proteoglycan	-0.050223	0.52003	1	0.74926	0
m02080l	heparan sulfate, free chain	-0.050223	0.52003	1	0.74926	0
m02027c	GSSG	-0.060536	0.52414	12	0.78892	1.4097
m01813c	fatty acid-LD-TG1 pool	-0.063906	0.52548	11	0.787	0.90104
m01290c	adrenaline	-0.065124	0.52596	2	0.74707	0.015675
m02617c	noradrenaline	-0.065124	0.52596	2	0.74707	0.015675
m03130m	UTP	-0.066	0.52631	2	0.74622	0.93631
m02674p	palmitate	-0.066645	0.52657	3	0.7625	1.0828
m02043c	H2S2O3	-0.074188	0.52957	1	0.7166	0
m02145c	hydrogen-cyanide	-0.074188	0.52957	1	0.7166	0
m02145m	hydrogen-cyanide	-0.074188	0.52957	1	0.7166	0
m02949m	sulfite	-0.074188	0.52957	1	0.7166	0
m02986m	thiocyanate	-0.074188	0.52957	1	0.7166	0
m02991c	thiosulfate	-0.074188	0.52957	1	0.7166	0
m02991m	thiosulfate	-0.074188	0.52957	1	0.7166	0
m02403m	L-lactate	-0.074651	0.52975	2	0.73785	0.22332
m02481c	methylthioribose-1p	-0.074901	0.52985	1	0.71563	0
m02910c	S-methyl-5-thio-D-ribulose-1-phosphate	-0.074901	0.52985	1	0.71563	0
m02929c	sphingosine	-0.080222	0.53197	13	0.78289	1.1265
m01638s	D-alanine	-0.084398	0.53363	2	0.72841	1.7108
m01450c	cholesterol	-0.094522	0.53765	16	0.78314	1.3689
m01910l	galactose	-0.094592	0.53768	6	0.76048	1.2865
m00219c	[pyruvate dehydrogenase (acetyl transferring)]	-0.098929	0.5394	1	0.68288	0
m00220c	[pyruvate dehydrogenase (acetyl transferring)]-phosphate	-0.098929	0.5394	1	0.68288	0
m01288c	ADP-ribose	-0.10244	0.5408	3	0.7342	2.0771
m00243c	1,2-dihydronaphthalene-1,2-diol	-0.10348	0.54121	4	0.74281	0.87428
m00929c	4-(methylnitrosamino)-1-(3-pyridyl)-1-butanol	-0.10348	0.54121	4	0.74281	0.87428
m02557c	naphthalene-1,2-diol	-0.10348	0.54121	4	0.74281	0.87428
m01430g	ceramide pool	-0.10954	0.54361	7	0.75673	0.93195
m03145c	vitamin K	-0.11253	0.5448	2	0.70118	0.31465
m01261p	acetyl-CoA	-0.11344	0.54516	3	0.72549	1.4208
m02871n	SAH	-0.1146	0.54562	18	0.77607	0.87948
m02877n	SAM	-0.1146	0.54562	18	0.77607	0.87948
m03000g	Tn-antigen	-0.11929	0.54748	5	0.74215	1.2571
m00914c	3-phosphonooxypyruvate	-0.12022	0.54785	1	0.65386	0
m01100c	5-formyl-THF	-0.12366	0.54921	3	0.71741	1.3973
m01948g	GDP	-0.12824	0.55102	4	0.72592	0.51286
m01005c	4-hydroxyphenylpyruvate	-0.12867	0.55119	3	0.71345	1.3545
m02725c	phenylpyruvate	-0.12867	0.55119	3	0.71345	1.3545
m00131c	(9Z,12Z,15Z,18Z)-tetracosatetraenoyl-CoA	-0.13012	0.55176	10	0.75729	1.8408
m00317c	12,15,18,21-tetracosatetraenoyl-CoA	-0.13012	0.55176	10	0.75729	1.8408
m02110c	hexacosanoyl-CoA	-0.13012	0.55176	10	0.75729	1.8408
m02112c	hexacosenoyl-CoA	-0.13012	0.55176	10	0.75729	1.8408
m03047c	tricosanoyl-CoA	-0.13012	0.55176	10	0.75729	1.8408
m01833r	formate	-0.13328	0.55301	3	0.7098	2.0226
m00123c	(8Z,11Z)-eicosadienoyl-CoA	-0.13393	0.55327	10	0.75564	1.8401
m00240c	1,2-diacylglycerol-LD-TAG pool	-0.13436	0.55344	29	0.77919	1.2283
m01802c	FAD	-0.13546	0.55388	8	0.74573	1.3147
m02870c	S-adenosylmethioninamine	-0.1375	0.55468	3	0.70647	1.5912
m02339c	L-arginyl-protein	-0.13924	0.55537	1	0.62794	0
m02040m	H2O	-0.13974	0.55557	147	0.79748	1.5099
m01780r	em2emgacpail_prot heparan sulfate	-0.14323	0.55695	2	0.67146	0.67759
m02001r	glycophosphatidylinositol-(GPI)-anchored-protein-precursor	-0.14323	0.55695	2	0.67146	0.67759
m02021r	gpi_prot heparan sulfate	-0.14323	0.55695	2	0.67146	0.67759
m02022r	gpi_sig	-0.14323	0.55695	2	0.67146	0.67759
m02434r	m3gacpail_prot heparan sulfate	-0.14323	0.55695	2	0.67146	0.67759
m02462r	mem2emgacpail_prot heparan sulfate	-0.14323	0.55695	2	0.67146	0.67759
m03060c	tRNA containing 6-isopentenyladenosine	-0.14425	0.55735	1	0.62112	0
m02336c	lanosterol	-0.14494	0.55762	2	0.66981	1.2763
m01713c	dithiothreitol	-0.14607	0.55807	2	0.66872	0.26874
m02664c	oxidized dithiothreitol	-0.14607	0.55807	2	0.66872	0.26874
m02734c	phosphatidylinositol-3,4,5-trisphosphate	-0.14696	0.55842	18	0.76557	1.5287
m00534c	1-lyso-2-arachidonoyl-phosphatidate	-0.15379	0.56111	7	0.73387	1.1386
m00628c	2-acyl-1-alkyl-sn-glycero-3-phosphate	-0.15379	0.56111	7	0.73387	1.1386
m00635c	2-arachidonoylglycerol	-0.15379	0.56111	7	0.73387	1.1386
m01431c	ceramide-1P pool	-0.15379	0.56111	7	0.73387	1.1386
m00670m	2-oxoadipate	-0.15623	0.56208	1	0.60479	0
m01701m	dihydrolipoamide	-0.15623	0.56208	1	0.60479	0
m01977m	glutaryl-CoA	-0.15623	0.56208	1	0.60479	0
m02899m	S-glutaryldihydrolipoamide	-0.15623	0.56208	1	0.60479	0
m02934m	S-succinyldihydrolipoamide	-0.15623	0.56208	1	0.60479	0
m02770m	proline	-0.15897	0.56315	1	0.60106	0
m03037c	trans-4-hydroxy-L-proline	-0.15897	0.56315	1	0.60106	0
m03037m	trans-4-hydroxy-L-proline	-0.15897	0.56315	1	0.60106	0
m02733c	phosphatidate-LD-TAG pool	-0.15909	0.5632	13	0.75297	1.2497
m01946c	GD2	-0.16119	0.56403	1	0.59803	0
m01946g	GD2	-0.16119	0.56403	1	0.59803	0
m01947c	GD3	-0.16119	0.56403	1	0.59803	0
m01947g	GD3	-0.16119	0.56403	1	0.59803	0
m02011g	GM2	-0.16119	0.56403	1	0.59803	0
m02032c	GT2	-0.16119	0.56403	1	0.59803	0
m02032g	GT2	-0.16119	0.56403	1	0.59803	0
m02033c	GT3	-0.16119	0.56403	1	0.59803	0
m02033g	GT3	-0.16119	0.56403	1	0.59803	0
m03110c	UDP-N-acetyl-D-galactosamine	-0.16119	0.56403	1	0.59803	0
m02574c	N-formimino-L-glutamate	-0.16317	0.56481	2	0.65217	0.30006
m01268c	activation-ppara	-0.17129	0.568	13	0.74834	1.4075
m01511c	cholesterol-STAR	-0.17458	0.5693	4	0.69432	2.5057
m02935c	STAR	-0.17458	0.5693	4	0.69432	2.5057
m02532c	N-acetyl-L-aspartate	-0.17574	0.56975	2	0.64	1.3293
m03197c	N-Acetylaspartylglutamate	-0.17574	0.56975	2	0.64	1.3293
m03198c	N-Acetylaspartylglutamylglutamate	-0.17574	0.56975	2	0.64	1.3293
m00377c	15(S)-HETE	-0.17639	0.57001	4	0.69309	0.76594
m02450s	maltose	-0.18401	0.573	2	0.63199	0.61743
m01905c	GA2	-0.18594	0.57375	7	0.71725	1.439
m02011c	GM2	-0.18594	0.57375	7	0.71725	1.439
m01972c	glucosylceramide pool	-0.18646	0.57396	4	0.68623	1.4274
m02927c	sphinganine	-0.18725	0.57427	12	0.73891	1.1055
m02803c	protoporphyrin	-0.18843	0.57473	1	0.56091	0
m02803m	protoporphyrin	-0.18843	0.57473	1	0.56091	0
m02804c	protoporphyrinogen IX	-0.18843	0.57473	1	0.56091	0
m02804m	protoporphyrinogen IX	-0.18843	0.57473	1	0.56091	0
m02834r	retinol	-0.18859	0.57479	3	0.66607	1.0597
m01972s	glucosylceramide pool	-0.19367	0.57678	2	0.62264	0.46082
m01655s	dehydroascorbic acid	-0.19637	0.57784	2	0.62003	0.63434
m02453s	mannose	-0.19637	0.57784	2	0.62003	0.63434
m01317c	alpha tubulin	-0.19834	0.57861	2	0.61812	1.4407
m01676c	detyrosinated alpha-tubulin	-0.19834	0.57861	2	0.61812	1.4407
m03085c	tRNA-pseudouridine	-0.20039	0.57941	1	0.54461	0
m03087c	tRNA-uridine	-0.20039	0.57941	1	0.54461	0
m00292c	11-cis-retinyl-palmitate	-0.20055	0.57948	2	0.61598	0.80836
m00535c	1-lysolecithin pool	-0.20055	0.57948	2	0.61598	0.80836
m00096c	(5)ppPur-mRNA	-0.2015	0.57985	1	0.5431	0
m01129c	5-phosphopolynucleotide	-0.2015	0.57985	1	0.5431	0
m01864c	G(5)pppR-RNA	-0.2015	0.57985	1	0.5431	0
m02755c	polynucleotide	-0.2015	0.57985	1	0.5431	0
m01966c	glucose-1,6-bisphosphate	-0.20595	0.58158	1	0.53704	0
m02738g	phosphocholine	-0.21061	0.58341	1	0.53068	0
m02908g	SM pool	-0.21061	0.58341	1	0.53068	0
m01451c	cholesterol-ester pool	-0.21777	0.5862	8	0.70615	0.90737
m02392c	lipid droplet	-0.21777	0.5862	8	0.70615	0.90737
m01974s	glutamate	-0.22587	0.58935	6	0.68712	1.1102
m01412c	butyryl-CoA	-0.23084	0.59128	8	0.69986	1.6576
m00014p	(13E)-tetranor-16-carboxy-LTE4	-0.23451	0.5927	1	0.49812	0
m00015p	(13E)-tetranor-16-oxo-16-CoA-LTE4	-0.23451	0.5927	1	0.49812	0
m00421m	18-CoA-18-oxo-dinor-LTB4	-0.23451	0.5927	1	0.49812	0
m00421p	18-CoA-18-oxo-dinor-LTB4	-0.23451	0.5927	1	0.49812	0
m00425p	18-COOH-LTE4	-0.23451	0.5927	1	0.49812	0
m00687m	3(S),10(R)-OH-octadeca-6-trans-4,12-cis-trienoate	-0.23451	0.5927	1	0.49812	0
m00687p	3(S),10(R)-OH-octadeca-6-trans-4,12-cis-trienoate	-0.23451	0.5927	1	0.49812	0
m00688m	3(S),10(R)-OH-octadeca-6-trans-4,12-cis-trienoyl-CoA	-0.23451	0.5927	1	0.49812	0
m00688p	3(S),10(R)-OH-octadeca-6-trans-4,12-cis-trienoyl-CoA	-0.23451	0.5927	1	0.49812	0
m00835m	3-oxo-10(R)-hydroxy-octadeca-(6E,8E,12Z)-trienoate	-0.23451	0.5927	1	0.49812	0
m00835p	3-oxo-10(R)-hydroxy-octadeca-(6E,8E,12Z)-trienoate	-0.23451	0.5927	1	0.49812	0
m00836m	3-oxo-10(R)-hydroxy-octadeca-(6E,8E,12Z)-trienoyl-CoA	-0.23451	0.5927	1	0.49812	0
m00836p	3-oxo-10(R)-hydroxy-octadeca-(6E,8E,12Z)-trienoyl-CoA	-0.23451	0.5927	1	0.49812	0
m00837m	3-oxo-10(S)-hydroxy-octadeca-(6E,8E,12Z)-trienoate	-0.23451	0.5927	1	0.49812	0
m00837p	3-oxo-10(S)-hydroxy-octadeca-(6E,8E,12Z)-trienoate	-0.23451	0.5927	1	0.49812	0
m00838m	3-oxo-10(S)-hydroxy-octadeca-(6E,8E,12Z)-trienoyl-CoA	-0.23451	0.5927	1	0.49812	0
m00838p	3-oxo-10(S)-hydroxy-octadeca-(6E,8E,12Z)-trienoyl-CoA	-0.23451	0.5927	1	0.49812	0
m01434p	chenodeoxycholoyl-CoA	-0.23451	0.5927	1	0.49812	0
m01435p	chenodiol	-0.23451	0.5927	1	0.49812	0
m02649m	omega-carboxy-trinor-LTB4	-0.23451	0.5927	1	0.49812	0
m02649p	omega-carboxy-trinor-LTB4	-0.23451	0.5927	1	0.49812	0
m02650p	omega-COOH-dinor-LTE4-CoA	-0.23451	0.5927	1	0.49812	0
m02772p	propanoate	-0.23451	0.5927	1	0.49812	0
m02554n	NADP+	-0.24216	0.59567	4	0.64824	1.4902
m03110g	UDP-N-acetyl-D-galactosamine	-0.24615	0.59722	6	0.67579	1.1473
m03144c	vitamin K epoxide	-0.24876	0.59823	1	0.47869	0
m02147s	hydroxide	-0.25835	0.60193	2	0.56003	1.5279
m00113c	(6Z,9Z,12Z,15Z,18Z,21Z)-tetracosahexaenoyl-CoA	-0.26075	0.60286	10	0.70065	1.8042
m02554r	NADP+	-0.26146	0.60313	11	0.70549	1.3633
m02555r	NADPH	-0.26146	0.60313	11	0.70549	1.3633
m01630m	cytidine	-0.2664	0.60504	1	0.45465	0
m01666s	deoxyadenosine	-0.2664	0.60504	1	0.45465	0
m01668n	deoxycytidine	-0.2664	0.60504	1	0.45465	0
m01668s	deoxycytidine	-0.2664	0.60504	1	0.45465	0
m01669s	deoxyguanosine	-0.2664	0.60504	1	0.45465	0
m01671s	deoxyinosine	-0.2664	0.60504	1	0.45465	0
m01673s	deoxyuridine	-0.2664	0.60504	1	0.45465	0
m02038m	guanosine	-0.2664	0.60504	1	0.45465	0
m02170s	inosine	-0.2664	0.60504	1	0.45465	0
m02996s	thymidine	-0.2664	0.60504	1	0.45465	0
m02554m	NADP+	-0.26813	0.6057	26	0.74246	1.3713
m01307c	alanine	-0.27285	0.60752	18	0.7247	1.319
m02348p	L-carnitine	-0.27343	0.60774	4	0.62692	2.1348
m00759c	3alpha-hydroxy-5alpha-pregnan-20-one	-0.27344	0.60774	3	0.59896	1.0111
m01064c	5alpha-androstane-3,17-dione	-0.27344	0.60774	3	0.59896	1.0111
m01064r	5alpha-androstane-3,17-dione	-0.27344	0.60774	3	0.59896	1.0111
m01072c	5alpha-pregnane-3,20-dione	-0.27344	0.60774	3	0.59896	1.0111
m01078c	5beta-cholestan-3alpha,7alpha,12alpha-triol	-0.27344	0.60774	3	0.59896	1.0111
m01095c	5beta-cholestane-3alpha,7alpha-diol	-0.27344	0.60774	3	0.59896	1.0111
m01177c	7alpha,12alpha-dihydroxy-5beta-cholestan-3-one	-0.27344	0.60774	3	0.59896	1.0111
m01181c	7alpha-hydroxy-5beta-cholestan-3-one	-0.27344	0.60774	3	0.59896	1.0111
m01338c	androsterone	-0.27344	0.60774	3	0.59896	1.0111
m02845r	ribose-5-phosphate	-0.27549	0.60853	1	0.44226	0
m02846c	ribulose-5-phosphate	-0.27549	0.60853	1	0.44226	0
m02846r	ribulose-5-phosphate	-0.27549	0.60853	1	0.44226	0
m01099c	5-formiminotetrahydrofolate	-0.27716	0.60917	1	0.44	0
m02886c	selenide	-0.28097	0.61063	6	0.65633	1.2253
m00136c	(ADP-D-ribosyl)n+1-acceptor	-0.28256	0.61124	6	0.65544	1.5477
m00137c	(ADP-D-ribosyl)n-acceptor	-0.28256	0.61124	6	0.65544	1.5477
m01592c	CMP-N-acetylneuraminate	-0.28363	0.61165	7	0.66678	1.5167
m02586c	nicotinate	-0.2845	0.61198	1	0.42999	0
m02844c	ribose-1-phosphate	-0.2845	0.61198	1	0.42999	0
m03148c	xanthine	-0.2845	0.61198	1	0.42999	0
m02039m	H+	-0.28535	0.61231	216	0.78681	1.3593
m02983c	thiamin-P	-0.29159	0.6147	2	0.52786	1.4824
m02127n	histone-L-lysine	-0.29868	0.61741	17	0.71239	0.8627
m02129n	histone-N6-methyl-L-lysine	-0.29868	0.61741	17	0.71239	0.8627
m02439m	malate	-0.29932	0.61765	2	0.52038	0.79965
m02597g	nm2masn	-0.30216	0.61873	1	0.40592	0
m03103m	ubiquinone	-0.30317	0.61912	46	0.75118	0.97293
m02783c	prostaglandin D2	-0.3079	0.62092	2	0.51207	0.7446
m00006c	(11Z)-docosenoyl-CoA	-0.30829	0.62107	9	0.67225	1.9316
m00023c	(13Z,16Z)-docosadienoyl-CoA	-0.30829	0.62107	9	0.67225	1.9316
m00264c	10,13,16-docosatrienoyl-CoA	-0.30829	0.62107	9	0.67225	1.9316
m00343c	13,16,19-docosatrienoyl-CoA	-0.30829	0.62107	9	0.67225	1.9316
m01991c	glycogenin G4G4	-0.315	0.62362	1	0.38843	0
m01992c	glycogenin G4G7	-0.315	0.62362	1	0.38843	0
m01993c	glycogenin G7	-0.315	0.62362	1	0.38843	0
m01365c	arginine	-0.32094	0.62587	9	0.66648	1.7619
m02770c	proline	-0.32253	0.62647	11	0.68029	1.4061
m02928c	sphinganine-1-phosphate	-0.32383	0.62697	6	0.63238	1.1633
m02930c	sphingosine-1-phosphate	-0.32383	0.62697	6	0.63238	1.1633
m01513c	choline	-0.32508	0.62744	8	0.65454	0.71838
m01910c	galactose	-0.3259	0.62775	8	0.65414	0.8051
m00163c	(R)-4-phosphopantothenoyl-cysteine	-0.33663	0.6318	4	0.58383	1.7688
m00163m	(R)-4-phosphopantothenoyl-cysteine	-0.33663	0.6318	4	0.58383	1.7688
m01636c	D-4-phosphopantothenate	-0.33663	0.6318	4	0.58383	1.7688
m02623m	N-pantothenoylcysteine	-0.33663	0.6318	4	0.58383	1.7688
m02679m	pantetheine	-0.33663	0.6318	4	0.58383	1.7688
m02680c	pantothenate	-0.33663	0.6318	4	0.58383	1.7688
m02453c	mannose	-0.33678	0.63186	4	0.58373	1.6183
m02759p	PPi	-0.33813	0.63237	6	0.62439	1.5612
m02759r	PPi	-0.33813	0.63237	6	0.62439	1.5612
m02409c	L-octanoylcarnitine	-0.33924	0.63279	2	0.48173	3.4802
m02443c	malonyl-carnitin	-0.33924	0.63279	2	0.48173	3.4802
m02443p	malonyl-carnitin	-0.33924	0.63279	2	0.48173	3.4802
m02444p	malonyl-CoA	-0.33924	0.63279	2	0.48173	3.4802
m02635c	O-butanoylcarnitine	-0.33924	0.63279	2	0.48173	3.4802
m02657c	O-propanoylcarnitine	-0.33924	0.63279	2	0.48173	3.4802
m02751r	Pi	-0.3415	0.63364	11	0.67246	1.3853
m02328c	LacCer pool	-0.34347	0.63438	7	0.63587	1.4426
m00025c	(15Z)-tetracosenoyl-CoA	-0.34459	0.6348	13	0.68259	1.6544
m02971c	tetracosanoyl-CoA	-0.34459	0.6348	13	0.68259	1.6544
m01830c	folate	-0.34544	0.63512	2	0.47573	1.4087
m01611g	core 6	-0.34576	0.63524	1	0.34651	0
m00125c	(8Z,11Z,14Z,17Z)-eicosatetraenoyl-CoA	-0.34794	0.63606	13	0.68132	1.6537
m01697c	dihomo-gamma-linolenoyl-CoA	-0.34794	0.63606	13	0.68132	1.6537
m02751s	Pi	-0.34837	0.63622	19	0.70449	1.5922
m00321c	12-hetre	-0.35161	0.63743	1	0.33854	0
m01018c	4-N-(n-acetyl-D-glucosaminyl)-protein	-0.35377	0.63824	1	0.33559	0
m02521c	N-acetyl-beta-D-glucosaminylamine	-0.35377	0.63824	1	0.33559	0
m02702c	peptide-L-aspartate	-0.35377	0.63824	1	0.33559	0
m01910s	galactose	-0.35806	0.63985	6	0.61325	0.55121
m01412m	butyryl-CoA	-0.36254	0.64153	7	0.62601	1.1492
m02133c	homocysteine	-0.36919	0.64401	3	0.52324	0.75218
m01982c	glycerate	-0.37034	0.64444	2	0.45163	0.6281
m01998c	glycolate	-0.37034	0.64444	2	0.45163	0.6281
m01998m	glycolate	-0.37034	0.64444	2	0.45163	0.6281
m03171n	N6-acetyl-L-lysine	-0.37592	0.64651	8	0.63009	1.5087
m03172n	acetylated histone	-0.37592	0.64651	8	0.63009	1.5087
m03173n	deacetylated histone	-0.37592	0.64651	8	0.63009	1.5087
m02724s	phenylalanine	-0.37632	0.64666	7	0.61889	1.6535
m01968r	glucose-6-phosphate	-0.37718	0.64698	2	0.44501	0.27914
m02036c	guanidinoacetate	-0.3772	0.64699	2	0.44499	0.46392
m02381c	L-hydroxylysine	-0.37795	0.64727	2	0.44426	0.58879
m02768c	procollagen-L-lysine	-0.37795	0.64727	2	0.44426	0.58879
m01371s	ATP	-0.37836	0.64742	3	0.51599	2.0606
m02161s	IDP	-0.37836	0.64742	3	0.51599	2.0606
m02167s	IMP	-0.37836	0.64742	3	0.51599	2.0606
m03106s	UDP	-0.37836	0.64742	3	0.51599	2.0606
m00810s	3-keto-beta-D-galactose	-0.38223	0.64886	1	0.2968	0
m00812s	3-ketolactose	-0.38223	0.64886	1	0.2968	0
m01972l	glucosylceramide pool	-0.38223	0.64886	1	0.2968	0
m02008l	GM1	-0.38223	0.64886	1	0.2968	0
m02011l	GM2	-0.38223	0.64886	1	0.2968	0
m02328s	LacCer pool	-0.38223	0.64886	1	0.2968	0
m02332s	lactose	-0.38223	0.64886	1	0.2968	0
m02333s	lactose-6-phosphate	-0.38223	0.64886	1	0.2968	0
m02486m	mitooxidized thioredoxin	-0.38284	0.64908	4	0.55232	1.3476
m02487m	mitothioredoxin	-0.38284	0.64908	4	0.55232	1.3476
m02666m	oxidized thioredoxin	-0.38284	0.64908	4	0.55232	1.3476
m02990m	thioredoxin	-0.38284	0.64908	4	0.55232	1.3476
m01285r	ADP	-0.3853	0.64999	5	0.57974	0.55019
m02482c	Mg2+	-0.39029	0.65184	1	0.28581	0
m02482s	Mg2+	-0.39029	0.65184	1	0.28581	0
m01623n	CTP	-0.39234	0.65259	3	0.50494	1.6575
m01646c	deamido-NAD	-0.39252	0.65266	3	0.50479	1.3382
m00627c	2-acyl-1-(1-alkenyl)-sn-glycero-3-phosphate	-0.39596	0.65393	2	0.42684	0.30131
m01513g	choline	-0.39596	0.65393	2	0.42684	0.30131
m01513r	choline	-0.39596	0.65393	2	0.42684	0.30131
m02684g	PC-LD pool	-0.39596	0.65393	2	0.42684	0.30131
m02728g	phosphatidate-LD-PC pool	-0.39596	0.65393	2	0.42684	0.30131
m02728r	phosphatidate-LD-PC pool	-0.39596	0.65393	2	0.42684	0.30131
m00766c	3-carboxy-alpha-chromanol	-0.40142	0.65594	1	0.27065	0
m01321c	alpha-CEHC-glucuronide	-0.40142	0.65594	1	0.27065	0
m01521l	chondroitin sulfate A (GalNAc4S-GlcA), degradation product 3	-0.40142	0.65594	1	0.27065	0
m01546l	chondroitin sulfate D (GlcNAc6S-GlcA2S), degradation product 3	-0.40142	0.65594	1	0.27065	0
m01923c	gamma-carboxyethyl-hydroxychroman	-0.40142	0.65594	1	0.27065	0
m01924c	gamma-CEHC-glucuronide	-0.40142	0.65594	1	0.27065	0
m02056l	heparan sulfate, degradation product 10	-0.40142	0.65594	1	0.27065	0
m02079l	heparan sulfate, degradation product 9	-0.40142	0.65594	1	0.27065	0
m02141l	hyaluronate	-0.40142	0.65594	1	0.27065	0
m02015c	GM3	-0.4022	0.65623	5	0.56942	1.6427
m01872g	G00032	-0.40786	0.65831	1	0.26187	0
m01960c	globotriaosylceramide	-0.40898	0.65872	4	0.53449	1.1909
m02187c	isopentenyl-pPP	-0.41007	0.65912	3	0.49091	1.3283
m01950g	GDP-L-fucose	-0.41063	0.65933	2	0.41264	0.29398
m03034m	trans-3-cis-8,11,14-eicosatetraenoyl-CoA	-0.41256	0.66004	3	0.48894	1.0601
m01285g	ADP	-0.41854	0.66222	4	0.52798	0.6211
m01268r	activation-ppara	-0.42288	0.66381	1	0.24141	0
m02764c	presqualene-PP	-0.42288	0.66381	1	0.24141	0
m01256c	acetone	-0.43645	0.66874	2	0.38765	1.1061
m01997c	glycolaldehyde	-0.437	0.66894	2	0.38711	0.71934
m01517g	chondroitin sulfate A (GalNAc4S-GlcA) proteoglycan	-0.43841	0.66945	1	0.22025	0
m01518g	chondroitin sulfate A (GalNAc4S-GlcA), B (IdoA2S-GalNAc4S), and E (GalNAc4,6diS-GlcA), precursor 1	-0.43841	0.66945	1	0.22025	0
m01530g	chondroitin sulfate B (IdoA2S-GalNAc4S), precursor 4	-0.43841	0.66945	1	0.22025	0
m01566g	chondroitin sulfate E (GalNAc4,6diS-GlcA), precursor 5a	-0.43841	0.66945	1	0.22025	0
m01259c	acetylcarnosine	-0.43942	0.66982	4	0.51374	1.6133
m02738c	phosphocholine	-0.44077	0.67031	5	0.54586	1.1361
m00110c	(6Z,9Z,12Z,15Z,18Z)-tetracosapentaenoyl-CoA	-0.44221	0.67083	9	0.61116	1.89
m00918c	3-sulfinoalanine	-0.44308	0.67115	2	0.38122	0.57391
m02832c	retinal	-0.44396	0.67146	4	0.51065	0.91936
m02832r	retinal	-0.44396	0.67146	4	0.51065	0.91936
m00101c	(5Z,8Z,11Z)-eicosatrienoyl-CoA	-0.44623	0.67229	9	0.60932	1.889
m00204n	[protein]-L-lysine	-0.44686	0.67251	16	0.66286	0.86568
m00211n	[protein]-N6,N6,N6-trimethyl-L-lysine	-0.44686	0.67251	16	0.66286	0.86568
m00212n	[protein]-N6,N6-dimethyl-L-lysine	-0.44686	0.67251	16	0.66286	0.86568
m00523c	1D-myo-inositol-1,3,4,6-tetrakisphosphate	-0.44813	0.67297	1	0.20699	0
m00527c	1D-myo-inositol-3,4,5,6-tetrakisphosphate	-0.44813	0.67297	1	0.20699	0
m01856g	fucfucgalacglcgalacglcgal14acglcgalgluside heparan sulfate	-0.44977	0.67356	1	0.20476	0
m01857g	fucgalacgalfucgalacglcgal14acglcgalgluside heparan sulfate	-0.44977	0.67356	1	0.20476	0
m01861g	fucosyl-galactosylgloboside	-0.44977	0.67356	1	0.20476	0
m01873c	G00038	-0.44977	0.67356	1	0.20476	0
m01876c	G00057	-0.44977	0.67356	1	0.20476	0
m01878c	G00073	-0.44977	0.67356	1	0.20476	0
m01879c	G00074	-0.44977	0.67356	1	0.20476	0
m01881c	G00079	-0.44977	0.67356	1	0.20476	0
m01907g	galacgalfuc12gal14acglcgalgluside heparan sulfate	-0.44977	0.67356	1	0.20476	0
m01908g	galacgalfucgalacglcgal14acglcgalgluside heparan sulfate	-0.44977	0.67356	1	0.20476	0
m01950c	GDP-L-fucose	-0.44977	0.67356	1	0.20476	0
[truncated: 5,567 more rows]
