# Supplementary material for: Revealing the Molecular Mechanisms of Alzheimer’s Disease Based on Network Analysis
Source: Int J Mol Sci. 2021 Oct 26;22(21):11556. doi: 10.3390/ijms222111556 (PMC8584243; doi:10.3390/ijms222111556)
Supplement: Supplementary file 1 [file ijms-22-11556-s001.zip › Dataset S8 - reporterMetabolites_onlyUP.xlsx]

## Sheet: ROSMAP DLPFC
REPORTER METABOLITES USING TEST TYPE: only up
ID	NAME	Z-SCORE	P-VALUE	NUMBER OF NEIGHBOURS	AVERAGE Z-SCORE	STD Z-SCORE
m01383s	beta-alanine	4.5185	3.114e-06	3	5.4541	3.4603
m02426s	lysine	3.9355	4.151e-05	6	3.8224	2.3941
m02360s	leucine	3.9262	4.3152e-05	8	3.4589	2.8491
m02471s	methionine	3.9262	4.3152e-05	8	3.4589	2.8491
m01365s	arginine	3.7558	8.6406e-05	5	3.9375	2.658
m02125s	histidine	3.6212	0.0001466	10	3.0491	2.6938
m01698c	dihydrobiopterin	3.5802	0.00017168	1	7.0622	0
m02896s	serine	3.5005	0.00023219	13	2.7576	2.4176
m01450c	cholesterol	3.477	0.00025352	17	2.5508	1.7934
m01986s	glycine	3.2671	0.00054325	13	2.6508	2.5739
m02171s	inositol	3.2244	0.00063114	2	4.9398	1.1825
m01307s	alanine	3.1891	0.00071365	16	2.4734	2.2705
m02519s	Na+	3.1673	0.00076938	32	2.0813	2.2067
m01393s	betaine	3.154	0.00080536	1	6.3591	0
m02786s	prostaglandin E2	3.1497	0.00081723	3	4.1523	1.3282
m00199c	[protein]-L-citrulline	3.1175	0.00091188	1	6.299	0
m00240c	1,2-diacylglycerol-LD-TAG pool	3.0409	0.0011795	27	2.1302	1.7506
m02978c	tetrahydrobiopterin	3.0138	0.00129	2	4.6928	3.3508
m01442c	chloride	3.0119	0.0012979	15	2.4424	2.629
m01442s	chloride	3.0119	0.0012979	15	2.4424	2.629
m02519c	Na+	2.9716	0.0014811	33	2.0128	2.2073
m02184s	isoleucine	2.9715	0.0014817	7	3.0084	2.7523
m03135s	valine	2.9715	0.0014817	7	3.0084	2.7523
m02998s	thyroxine	2.7904	0.002632	4	3.4571	1.7633
m02360c	leucine	2.7402	0.00307	10	2.589	3.1128
m02524c	N-acetyl-D-mannosamine	2.7375	0.0030958	2	4.3689	1.9128
m00522c	1D-myo-inositol-1,3,4,5-tetrakisphosphate	2.7238	0.0032268	5	3.1739	2.1125
m01514c	choloyl-CoA	2.691	0.0035614	3	3.7161	1.4211
m01986c	glycine	2.6706	0.0037856	25	2.0351	2.134
m02927c	sphinganine	2.6647	0.0038533	13	2.3751	1.7113
m02770s	proline	2.6475	0.0040545	7	2.8067	2.1891
m01789s	estrone 3-sulfate	2.6429	0.0041099	5	3.114	1.709
m01451c	cholesterol-ester pool	2.6372	0.0041802	7	2.8003	1.758
m02923c	spermidine	2.6248	0.0043354	5	3.1006	0.69506
m02929c	sphingosine	2.6152	0.0044593	14	2.3101	1.6601
m02928c	sphinganine-1-phosphate	2.606	0.0045803	9	2.5919	1.8144
m02930c	sphingosine-1-phosphate	2.606	0.0045803	9	2.5919	1.8144
m02929s	sphingosine	2.5724	0.0050499	1	5.3998	0
m02930s	sphingosine-1-phosphate	2.5724	0.0050499	1	5.3998	0
m02724s	phenylalanine	2.5677	0.0051186	7	2.7571	2.2073
m02046c	HCO3-	2.5554	0.0053028	14	2.2837	2.0053
m02896c	serine	2.4843	0.0064905	22	2.0311	2.2386
m01383c	beta-alanine	2.4682	0.0067906	7	2.6951	3.2747
m02527l	N-acetylglucosamine	2.4534	0.0070754	3	3.4901	1.3383
m02894c	selenophosphate	2.4362	0.0074213	1	5.1751	0
m02392c	lipid droplet	2.436	0.0074256	6	2.8069	1.9257
m01707c	dimethylamine	2.4312	0.0075251	1	5.1668	0
m02577c	NG,NG-dimethyl-L-arginine	2.4312	0.0075251	1	5.1668	0
m02060l	heparan sulfate, degradation product 14	2.3513	0.0093545	1	5.035	0
m02061l	heparan sulfate, degradation product 15	2.3513	0.0093545	1	5.035	0
m02067l	heparan sulfate, degradation product 20	2.3513	0.0093545	1	5.035	0
m02068l	heparan sulfate, degradation product 21	2.3513	0.0093545	1	5.035	0
m02071l	heparan sulfate, degradation product 24	2.3513	0.0093545	1	5.035	0
m02072l	heparan sulfate, degradation product 25	2.3513	0.0093545	1	5.035	0
m02073l	heparan sulfate, degradation product 3	2.3513	0.0093545	1	5.035	0
m02078l	heparan sulfate, degradation product 8	2.3513	0.0093545	1	5.035	0
m00237c	1,2-diacylglycerol-LD-PI pool	2.3428	0.0095711	16	2.1238	1.8015
m01307c	alanine	2.3169	0.010254	21	1.9907	2.2315
m02079l	heparan sulfate, degradation product 9	2.3029	0.010642	2	3.8594	1.6626
m01430c	ceramide pool	2.2955	0.010852	20	2.0056	1.6829
m01813c	fatty acid-LD-TG1 pool	2.2887	0.011049	8	2.4989	1.8636
m01365c	arginine	2.2841	0.011182	11	2.2943	2.663
m02471c	methionine	2.2637	0.011796	12	2.2379	2.9693
m02453g	mannose	2.2451	0.012381	1	4.8599	0
m02184c	isoleucine	2.2445	0.012401	9	2.3926	2.7148
m02173c	inositol-1-phosphate	2.2347	0.012718	10	2.325	2.0822
m02336c	lanosterol	2.2324	0.012794	1	4.8389	0
m02598g	nm4masn	2.2305	0.012859	2	3.7745	1.535
m02958c	TAG-LD pool	2.2156	0.013358	10	2.3151	1.7468
m02993s	threonine	2.2125	0.013465	11	2.2585	1.8992
m00524c	1D-myo-inositol-1,3,4-trisphosphate	2.2086	0.013601	5	2.7926	1.6806
m02503c	N1-acetylspermidine	2.2048	0.013734	4	2.9746	0.73367
m02503p	N1-acetylspermidine	2.2048	0.013734	4	2.9746	0.73367
m02504c	N1-acetylspermine	2.2048	0.013734	4	2.9746	0.73367
m02504p	N1-acetylspermine	2.2048	0.013734	4	2.9746	0.73367
m02812c	putrescine	2.2048	0.013734	4	2.9746	0.73367
m02923p	spermidine	2.2048	0.013734	4	2.9746	0.73367
m02785s	prostaglandin E1	2.1811	0.01459	1	4.7542	0
m02786c	prostaglandin E2	2.1778	0.014709	6	2.632	2.1031
m01718c	D-myo-inositol-1,4,5-trisphosphate	2.1766	0.014755	9	2.3552	1.7486
m02046s	HCO3-	2.1448	0.015986	11	2.2247	2.1567
m02125c	histidine	2.1095	0.017451	15	2.0564	2.6554
m00141l	(alpha-D-mannosyl)2-beta-D-mannosyl-N-acetylglucosamine	2.1083	0.017503	2	3.6313	1.2441
m02136c	homoserine	2.078	0.018857	3	3.1331	1.1336
m02136s	homoserine	2.078	0.018857	3	3.1331	1.1336
m02658s	ornithine	2.078	0.018857	3	3.1331	1.1336
m00914c	3-phosphonooxypyruvate	2.071	0.01918	2	3.5876	0.29267
m01975s	glutamine	2.0591	0.019743	12	2.1401	1.8838
m01250c	acetamidopropanal	2.0588	0.019757	2	3.5733	0.42127
m01250p	acetamidopropanal	2.0588	0.019757	2	3.5733	0.42127
m02501c	N1,N12-diacetylspermine	2.0588	0.019757	2	3.5733	0.42127
m02501p	N1,N12-diacetylspermine	2.0588	0.019757	2	3.5733	0.42127
m02812p	putrescine	2.0588	0.019757	2	3.5733	0.42127
m01382l	beta-1,4-mannose-N-acetylglucosamine	2.0336	0.020996	1	4.511	0
m02453l	mannose	2.0336	0.020996	1	4.511	0
m01369s	asparagine	2.0117	0.022125	11	2.1583	1.9746
m02724c	phenylalanine	2.0032	0.022579	8	2.3315	2.3718
m01628s	cysteine	1.9855	0.023546	13	2.0644	2.3635
m01679r	D-galactosyl-N-acylsphingosine	1.9811	0.023789	1	4.4244	0
m03107r	UDP-galactose	1.9811	0.023789	1	4.4244	0
m01786c	estradiol-17beta 3-glucuronide	1.9641	0.024761	3	3.0248	1.8821
m01786s	estradiol-17beta 3-glucuronide	1.9641	0.024761	3	3.0248	1.8821
m02839s	reverse triiodthyronine	1.9641	0.024761	3	3.0248	1.8821
m03052s	triiodothyronine	1.9641	0.024761	3	3.0248	1.8821
m02808c	PS-LD pool	1.935	0.026493	10	2.1685	1.8092
m02426c	lysine	1.9234	0.027217	11	2.1142	2.7479
m01974m	glutamate	1.9163	0.027662	3	2.9793	1.6677
m03135c	valine	1.9026	0.028546	9	2.2042	2.8685
m02527c	N-acetylglucosamine	1.892	0.029245	4	2.7169	2.1444
m00529c	1D-myo-inositol-3-phosphate	1.8785	0.030159	2	3.3619	4.3423
m00218c	[protein]-tyrosine-phosphate	1.8776	0.030217	76	1.5126	1.6169
m02678c	palmitoyl-CoA	1.8292	0.033682	18	1.8692	1.0678
m02908c	SM pool	1.8225	0.034187	11	2.0639	1.8103
m00206c	[protein]-L-tyrosine	1.8042	0.035603	77	1.4965	1.6125
m01078c	5beta-cholestan-3alpha,7alpha,12alpha-triol	1.798	0.036087	4	2.6394	0.77706
m01095c	5beta-cholestane-3alpha,7alpha-diol	1.798	0.036087	4	2.6394	0.77706
m00526c	1D-myo-inositol-1,4-bisphosphate	1.7923	0.036541	9	2.1434	1.3743
m01782r	emem2gacpail heparan sulfate	1.7696	0.038395	1	4.0755	0
m02548c	N-acetyl-S-[2-carboxy-1-(1H-imidazol-4-yl)ethyl]-L-cysteine	1.7634	0.03892	10	2.0789	0.80162
m02867c	S-[2-carboxy-1-(1H-imidazol-4-yl)ethyl]-L-cysteine	1.7634	0.03892	10	2.0789	0.80162
m02751c	Pi	1.7626	0.038985	146	1.3973	1.6404
m02579c	NH4+	1.7486	0.040176	11	2.027	1.3773
m01450g	cholesterol	1.7482	0.040215	2	3.2091	1.2317
m00239c	1,2-diacylglycerol-LD-SM pool	1.7156	0.043113	10	2.054	2.0803
m00194c	[protein C terminal]-S-farnesyl-L-cysteine	1.7153	0.043149	2	3.1705	0.22509
m02926c	spermine	1.7125	0.043402	3	2.7855	0.71073
m02805c	provitamin D3	1.6985	0.044707	2	3.1509	0.97004
m00534c	1-lyso-2-arachidonoyl-phosphatidate	1.6621	0.048247	7	2.1934	2.3621
m00628c	2-acyl-1-alkyl-sn-glycero-3-phosphate	1.6621	0.048247	7	2.1934	2.3621
m00635c	2-arachidonoylglycerol	1.6621	0.048247	7	2.1934	2.3621
m01755m	dUMP	1.6591	0.048548	3	2.7347	2.1097
m01364c	arachidonyl-CoA	1.6501	0.049463	14	1.8838	1.0476
m02391c	linoleoyl-CoA	1.6501	0.049463	14	1.8838	1.0476
m00656c	2-lysolecithin pool	1.6444	0.050045	13	1.9083	2.2006
m02890c	selenohomocysteine	1.6294	0.051616	2	3.0698	0.29045
m01511c	cholesterol-STAR	1.625	0.052083	5	2.3608	2.2291
m02935c	STAR	1.625	0.052083	5	2.3608	2.2291
m01189c	7-dehydrodesmosterol	1.6249	0.052093	1	3.8368	0
m01675c	desmosterol	1.6249	0.052093	1	3.8368	0
m01752n	dTMP	1.6226	0.052342	1	3.8329	0
m00759c	3alpha-hydroxy-5alpha-pregnan-20-one	1.6201	0.052611	3	2.6976	0.94098
m01064c	5alpha-androstane-3,17-dione	1.6201	0.052611	3	2.6976	0.94098
m01064r	5alpha-androstane-3,17-dione	1.6201	0.052611	3	2.6976	0.94098
m01072c	5alpha-pregnane-3,20-dione	1.6201	0.052611	3	2.6976	0.94098
m01177c	7alpha,12alpha-dihydroxy-5beta-cholestan-3-one	1.6201	0.052611	3	2.6976	0.94098
m01181c	7alpha-hydroxy-5beta-cholestan-3-one	1.6201	0.052611	3	2.6976	0.94098
m01338c	androsterone	1.6201	0.052611	3	2.6976	0.94098
m02557c	naphthalene-1,2-diol	1.6201	0.052611	3	2.6976	0.94098
m02865c	S-[2-carboxy-1-(1H-imidazol-4-yl)ethyl]-3-thiolactate	1.6189	0.052738	6	2.2535	0.74391
m01588c	citrulline	1.6063	0.054104	5	2.347	2.3972
m00653c	2-hydroxyglutarate	1.5993	0.054882	1	3.7945	0
m01285c	ADP	1.5972	0.055107	277	1.3144	1.6358
m02963c	taurocholate	1.5966	0.055177	4	2.4735	1.97
m02963s	taurocholate	1.5966	0.055177	4	2.4735	1.97
m02770c	proline	1.5807	0.056972	10	1.9835	2.2499
m01430g	ceramide pool	1.5784	0.057239	6	2.2261	1.5703
m00528c	1D-myo-inositol-3,4-bisphosphate	1.5717	0.058009	1	3.7491	0
m02993c	threonine	1.5638	0.058927	14	1.8457	1.9171
m00521c	1D-myo-inositol-1,3,4,5,6-pentakisphosphate	1.5496	0.060625	2	2.9763	0.73202
m01431c	ceramide-1P pool	1.5489	0.060704	8	2.0651	2.2168
m01430r	ceramide pool	1.5399	0.061792	3	2.6214	1.6179
m02932c	squalene 2,3-oxide	1.521	0.064131	2	2.9428	2.6816
m01968c	glucose-6-phosphate	1.5004	0.066754	5	2.2686	2.6534
m02124c	histamine	1.4932	0.067691	1	3.6196	0
m00116c	(7Z)-octadecenoyl-CoA	1.4925	0.067784	13	1.8388	1.0886
m01586c	cis-vaccenoyl-CoA	1.4925	0.067784	13	1.8388	1.0886
m02101c	heptadecanoyl-CoA	1.4925	0.067784	13	1.8388	1.0886
m02647c	oleoyl-CoA	1.4925	0.067784	13	1.8388	1.0886
m02941c	stearoyl-CoA	1.4925	0.067784	13	1.8388	1.0886
m02040g	H2O	1.4869	0.068526	10	1.9345	1.7449
m02923s	spermidine	1.4842	0.068882	1	3.6047	0
m02926s	spermine	1.4842	0.068882	1	3.6047	0
m01594c	CMP-N-trimethyl-2-aminoethylphosphonate	1.4837	0.068943	2	2.8991	2.9996
m02628c	N-trimethyl-2-aminoethylphosphonate	1.4837	0.068943	2	2.8991	2.9996
m01789c	estrone 3-sulfate	1.4436	0.074421	6	2.1348	2.8442
m00018c	(13Z)-eicosenoyl-CoA	1.441	0.074797	10	1.9105	1.1394
m02409m	L-octanoylcarnitine	1.4258	0.076965	1	3.5084	0
m02409p	L-octanoylcarnitine	1.4258	0.076965	1	3.5084	0
m00511c	1-acyl-PE pool	1.4255	0.077013	12	1.8373	2.2828
m01369c	asparagine	1.4242	0.077196	15	1.7632	1.864
m00523c	1D-myo-inositol-1,3,4,6-tetrakisphosphate	1.417	0.07824	1	3.4939	0
m00527c	1D-myo-inositol-3,4,5,6-tetrakisphosphate	1.417	0.07824	1	3.4939	0
m03089s	tryptophan	1.4135	0.07875	6	2.1144	1.542
m03101s	tyrosine	1.4135	0.07875	6	2.1144	1.542
m01962s	glucosamine	1.4125	0.078898	1	3.4865	0
m00025c	(15Z)-tetracosenoyl-CoA	1.3924	0.081894	13	1.793	1.0315
m02971c	tetracosanoyl-CoA	1.3924	0.081894	13	1.793	1.0315
m00236c	1,2-diacylglycerol-LD-PE pool	1.3863	0.082822	11	1.8462	2.0904
m00238c	1,2-diacylglycerol-LD-PS pool	1.3863	0.082822	11	1.8462	2.0904
m01588s	citrulline	1.3843	0.083136	2	2.7825	1.3538
m02736c	phosphatidylinositol-4,5-bisphosphate	1.3821	0.08347	16	1.727	1.6981
m02171c	inositol	1.3732	0.084842	4	2.2894	3.1805
m02629c	O-1-alk-1-enyl-2-acyl-sn-glycero-3-phosphoethanolamine	1.3625	0.086518	13	1.7793	1.8508
m02074l	heparan sulfate, degradation product 4	1.3528	0.088059	2	2.7456	3.2377
m00235c	1,2-diacylglycerol-LD-PC pool	1.3489	0.088685	12	1.8007	1.9993
m02054l	heparan sulfate proteoglycan	1.3488	0.088705	1	3.3813	0
m02080l	heparan sulfate, free chain	1.3488	0.088705	1	3.3813	0
m00916c	3-phosphoserine	1.3483	0.088773	1	3.3806	0
m01590n	CMP	1.3353	0.090884	1	3.3591	0
m01644n	dCMP	1.3353	0.090884	1	3.3591	0
m03114n	UMP	1.3353	0.090884	1	3.3591	0
m01366c	argininosuccinate	1.3347	0.090989	1	3.3581	0
m01535l	chondroitin sulfate C (GalNAc6S-GlcA), degradation product 2	1.329	0.091926	2	2.7177	0.047891
m02139l	hyaluronan biosynthesis, precursor 1	1.329	0.091926	2	2.7177	0.047891
m02140l	hyaluronan degradation product 1	1.329	0.091926	2	2.7177	0.047891
m02866c	S-[2-carboxy-1-(1H-imidazol-4-yl)ethyl]glutathione	1.3221	0.093067	8	1.9321	0.86795
m00195c	[protein C terminal]-S-farnesyl-L-cysteine-methyl ester	1.3175	0.093839	1	3.3297	0
m02728c	phosphatidate-LD-PC pool	1.3158	0.094124	12	1.7849	1.9304
m02729c	phosphatidate-LD-PE pool	1.3158	0.094124	12	1.7849	1.9304
m02731c	phosphatidate-LD-PS pool	1.3158	0.094124	12	1.7849	1.9304
m01450l	cholesterol	1.3119	0.094778	4	2.2389	1.6704
m02200s	K+	1.3065	0.095683	10	1.8403	2.064
m01133c	5-pp-inspP5	1.3009	0.096646	2	2.6848	0.31978
m02492c	myo-inositol-hexakisphosphate	1.3009	0.096646	2	2.6848	0.31978
m01422c	carboxybiotin-carboxyl-carrier	1.3005	0.096713	1	3.3017	0
m00572c	2,3-diketo-5-methylthiopentyl-1-phosphate	1.2988	0.09701	1	3.2988	0
m02042c	H2S	1.2845	0.099491	1	3.2752	0
m02349c	L-cystathionine	1.2845	0.099491	1	3.2752	0
m02888c	selenocystathionine	1.2845	0.099491	1	3.2752	0
m01338r	androsterone	1.2764	0.10091	4	2.2096	1.2421
m01275g	acyl-CoA-LD-SM pool	1.2758	0.10101	3	2.3702	0.90461
m02929g	sphingosine	1.2758	0.10101	3	2.3702	0.90461
m01628c	cysteine	1.2708	0.1019	20	1.6268	2.1263
m01400c	biocytin	1.2672	0.10254	1	3.2467	0
m01400n	biocytin	1.2672	0.10254	1	3.2467	0
m01400s	biocytin	1.2672	0.10254	1	3.2467	0
m01401n	biotin	1.2672	0.10254	1	3.2467	0
m02426n	lysine	1.2672	0.10254	1	3.2467	0
m00018p	(13Z)-eicosenoyl-CoA	1.2664	0.10269	3	2.3612	0.94917
m02391p	linoleoyl-CoA	1.2664	0.10269	3	2.3612	0.94917
m01841c	fructose-1,6-bisphosphate	1.2629	0.10332	2	2.6402	2.0429
m02883c	sedoheptulose-1,7-bisphosphate	1.2629	0.10332	2	2.6402	2.0429
m02955c	tagatose-1,6-bisphosphate	1.2629	0.10332	2	2.6402	2.0429
m00004c	(10Z)-heptadecenoyl-CoA	1.2572	0.10434	9	1.8485	1.2072
m00020c	(13Z)-octadecenoyl-CoA	1.2572	0.10434	9	1.8485	1.2072
m00118c	(7Z)-tetradecenoyl-CoA	1.2572	0.10434	9	1.8485	1.2072
m00127c	(9E)-octadecenoyl-CoA	1.2572	0.10434	9	1.8485	1.2072
m00129c	(9E)-tetradecenoyl-CoA	1.2572	0.10434	9	1.8485	1.2072
m01141c	5-tetradecenoyl-CoA	1.2572	0.10434	9	1.8485	1.2072
m01191c	7-hexadecenoyl-CoA	1.2572	0.10434	9	1.8485	1.2072
m01237c	9-heptadecenoyl-CoA	1.2572	0.10434	9	1.8485	1.2072
m02495c	myristoyl-CoA	1.2572	0.10434	9	1.8485	1.2072
m02677c	palmitoleoyl-CoA	1.2572	0.10434	9	1.8485	1.2072
m03161c	glycogen	1.2562	0.10452	1	3.2287	0
m00243c	1,2-dihydronaphthalene-1,2-diol	1.2523	0.10523	4	2.1898	1.2735
m01393c	betaine	1.2375	0.10794	2	2.6105	5.3014
m00674c	2-phospho-D-glycerate	1.229	0.10954	3	2.3256	1.1811
m02658c	ornithine	1.2288	0.10958	5	2.0676	2.0539
m02733c	phosphatidate-LD-TAG pool	1.2234	0.1106	12	1.7407	1.9996
m00553c	1-phosphatidyl-1D-myo-inositol-4-phosphate	1.2192	0.11138	18	1.6315	1.8582
m01514m	choloyl-CoA	1.2161	0.11198	3	2.3134	2.6316
m00233c	1,2-diacylglycerol-bile-PC pool	1.2141	0.11236	9	1.8247	2.206
m00514c	1-alkyl-2-acylglycerol	1.2141	0.11236	9	1.8247	2.206
m01816n	fatty acid-ligands	1.2087	0.11339	12	1.7337	1.1764
m02757n	PPARA	1.2087	0.11339	12	1.7337	1.1764
m01972c	glucosylceramide pool	1.1934	0.11635	2	2.5588	0.27754
m02750c	PI pool	1.1736	0.12028	24	1.5536	1.9277
m00007c	(11Z)-eicosenoyl-CoA	1.1681	0.12139	12	1.7142	1.0357
m00009c	(11Z,14Z)-eicosadienoyl-CoA	1.1681	0.12139	12	1.7142	1.0357
m00012c	(11Z,14Z,17Z)-eicosatrienoyl-CoA	1.1681	0.12139	12	1.7142	1.0357
m00016c	(13Z)-docosenoyl-CoA	1.1681	0.12139	12	1.7142	1.0357
m00103c	(5Z,8Z,11Z,14Z,17Z)-eicosapentaenoyl-CoA	1.1681	0.12139	12	1.7142	1.0357
m00106c	(6Z,9Z)-octadecadienoyl-CoA	1.1681	0.12139	12	1.7142	1.0357
m00108c	(6Z,9Z,12Z,15Z)-octadecatetraenoyl-CoA	1.1681	0.12139	12	1.7142	1.0357
m00119c	(7Z,10Z,13Z,16Z)-docosatetraenoyl-CoA	1.1681	0.12139	12	1.7142	1.0357
m00121c	(7Z,10Z,13Z,16Z,19Z)-docosapentaenoyl-CoA	1.1681	0.12139	12	1.7142	1.0357
m00125c	(8Z,11Z,14Z,17Z)-eicosatetraenoyl-CoA	1.1681	0.12139	12	1.7142	1.0357
m00262c	10,13,16,19-docosatetraenoyl-CoA	1.1681	0.12139	12	1.7142	1.0357
m01236c	9-eicosenoyl-CoA	1.1681	0.12139	12	1.7142	1.0357
m01697c	dihomo-gamma-linolenoyl-CoA	1.1681	0.12139	12	1.7142	1.0357
m01725c	docosanoyl-CoA	1.1681	0.12139	12	1.7142	1.0357
m01773c	eicosanoyl-CoA	1.1681	0.12139	12	1.7142	1.0357
m01934c	gamma-linolenoyl-CoA	1.1681	0.12139	12	1.7142	1.0357
m02052c	heneicosanoyl-CoA	1.1681	0.12139	12	1.7142	1.0357
m02390c	linolenoyl-CoA	1.1681	0.12139	12	1.7142	1.0357
m02612c	nonadecanoyl-CoA	1.1681	0.12139	12	1.7142	1.0357
m02684c	PC-LD pool	1.1664	0.12172	20	1.5882	1.5975
m02348c	L-carnitine	1.163	0.12241	10	1.7654	1.1218
m01597g	CoA	1.1429	0.12655	4	2.0996	0.91567
m00110c	(6Z,9Z,12Z,15Z,18Z)-tetracosapentaenoyl-CoA	1.1372	0.12772	9	1.7824	1.1295
m00113c	(6Z,9Z,12Z,15Z,18Z,21Z)-tetracosahexaenoyl-CoA	1.1372	0.12772	9	1.7824	1.1295
m00131c	(9Z,12Z,15Z,18Z)-tetracosatetraenoyl-CoA	1.1372	0.12772	9	1.7824	1.1295
m00134c	(9Z,12Z,15Z,18Z,21Z)-tetracosapentaenoyl-CoA	1.1372	0.12772	9	1.7824	1.1295
m00317c	12,15,18,21-tetracosatetraenoyl-CoA	1.1372	0.12772	9	1.7824	1.1295
m02110c	hexacosanoyl-CoA	1.1372	0.12772	9	1.7824	1.1295
m02112c	hexacosenoyl-CoA	1.1372	0.12772	9	1.7824	1.1295
m03047c	tricosanoyl-CoA	1.1372	0.12772	9	1.7824	1.1295
m02524r	N-acetyl-D-mannosamine	1.1275	0.12976	1	3.0163	0
m02539c	N-acetylmannosamine-6-phosphate	1.1275	0.12976	1	3.0163	0
m01364p	arachidonyl-CoA	1.1209	0.13116	5	1.9878	0.90828
m01960c	globotriaosylceramide	1.118	0.13178	3	2.2201	0.67123
m01087r	5beta-cholestane-3alpha,7alpha,12alpha,24s,25-pentol	1.108	0.13394	11	1.7073	1.9113
m00197c	[protein]-L-arginine	1.1046	0.13467	2	2.4546	5.4368
m00560c	1-radyl-2-acyl-sn-glycero-3-phosphocholine	1.0949	0.13677	12	1.6793	1.9296
m00912c	3-phosphoadenylylselenate	1.0868	0.13856	1	2.9492	0
m01283c	adenylyl sulfate	1.0868	0.13856	1	2.9492	0
m01284c	adenylylselenate	1.0868	0.13856	1	2.9492	0
m02885c	selenate	1.0868	0.13856	1	2.9492	0
m02806c	PRPP	1.0866	0.13862	1	2.9488	0
m02822c	quinolinate	1.0866	0.13862	1	2.9488	0
m01587s	citrate	1.0861	0.13872	1	2.948	0
m00913c	3-phospho-D-glycerate	1.0792	0.14024	3	2.1832	1.5379
m00932c	4-(n-nitrosomethylamino)-1-(3-pyridyl)-1-butanone	1.0717	0.14194	5	1.9513	1.4401
m02444c	malonyl-CoA	1.0703	0.14224	8	1.7845	1.0412
m01513c	choline	1.068	0.14276	9	1.7442	1.6214
m02726c	phosphatidate-bile-PC pool	1.0644	0.14356	10	1.7139	2.1263
m02732c	phosphatidate-LD-SM pool	1.0644	0.14356	10	1.7139	2.1263
m03106g	UDP	1.0644	0.14357	38	1.443	1.171
m01710c	diphospho-myo-inositol-polyphosphate	1.0636	0.14376	1	2.9109	0
m02493c	myo-inositol-polyphosphate	1.0636	0.14376	1	2.9109	0
m01565g	chondroitin sulfate E (GalNAc4,6diS-GlcA), precursor 4	1.0622	0.14407	8	1.7798	0.87277
m01285n	ADP	1.0615	0.14424	4	2.0325	1.8127
m01394c	betaine_aldehyde	1.0514	0.14654	1	2.8908	0
m01394m	betaine_aldehyde	1.0514	0.14654	1	2.8908	0
m01513m	choline	1.0514	0.14654	1	2.8908	0
m02785c	prostaglandin E1	1.0492	0.14705	4	2.0224	2.2114
m01683c	D-gluconic acid	1.0375	0.14976	2	2.3759	0.061059
m02547c	N-acetylputrescine	1.0375	0.14976	2	2.3759	0.061059
m02926p	spermine	1.0375	0.14976	2	2.3759	0.061059
m02881c	se-adenosyl-L-selenohomocysteine	1.0354	0.15023	1	2.8645	0
m01516g	chondroitin sulfate A (GalNAc4S-GlcA) and B (IdoA2S-GalNAc4S), precursor 3	1.0344	0.15048	6	1.8577	1.0048
m00136c	(ADP-D-ribosyl)n+1-acceptor	1.0295	0.15162	8	1.7606	1.3037
m00137c	(ADP-D-ribosyl)n-acceptor	1.0295	0.15162	8	1.7606	1.3037
m02552n	NAD+	1.0237	0.15299	3	2.1304	1.0025
m02200c	K+	1.0065	0.15708	11	1.6567	2.0506
m00970s	4-aminobutyrate	1.0051	0.15742	4	1.9861	2.9946
m02998c	thyroxine	1.0028	0.15799	6	1.8363	2.8828
m01115c	5-methyl-THF	0.99784	0.15918	2	2.3295	1.8245
m02685c	PE-LD pool	0.99547	0.15975	15	1.5797	1.8195
m01905g	GA2	0.99185	0.16064	1	2.7925	0
m01946g	GD2	0.99185	0.16064	1	2.7925	0
m02011g	GM2	0.99185	0.16064	1	2.7925	0
m02031c	GT1c	0.99185	0.16064	1	2.7925	0
m02031g	GT1c	0.99185	0.16064	1	2.7925	0
m02032c	GT2	0.99185	0.16064	1	2.7925	0
m02032g	GT2	0.99185	0.16064	1	2.7925	0
m02985c	thiamin-PPP	0.9901	0.16106	2	2.3204	1.8117
m02555c	NADPH	0.98016	0.1635	53	1.3779	1.7071
m01752m	dTMP	0.97872	0.16386	4	1.9644	2.3111
m02678p	palmitoyl-CoA	0.97359	0.16513	6	1.8165	0.91434
m02348s	L-carnitine	0.96819	0.16647	1	2.7535	0
m01439l	chitobiose	0.967	0.16677	1	2.7515	0
m01538l	chondroitin sulfate C (GalNAc6S-GlcA), degradation product 5	0.967	0.16677	1	2.7515	0
m01545l	chondroitin sulfate D (GlcNAc6S-GlcA2S), degradation product 2	0.967	0.16677	1	2.7515	0
m01549l	chondroitin sulfate D (GlcNAc6S-GlcA2S), degradation product 6	0.967	0.16677	1	2.7515	0
m01561l	chondroitin sulfate E (GalNAc4,6diS-GlcA), degradation product 7	0.967	0.16677	1	2.7515	0
m01960l	globotriaosylceramide	0.967	0.16677	1	2.7515	0
m02238l	keratan sulfate I, degradation product 10	0.967	0.16677	1	2.7515	0
m02241l	keratan sulfate I, degradation product 13	0.967	0.16677	1	2.7515	0
m02244l	keratan sulfate I, degradation product 16	0.967	0.16677	1	2.7515	0
m02247l	keratan sulfate I, degradation product 19	0.967	0.16677	1	2.7515	0
m02251l	keratan sulfate I, degradation product 22	0.967	0.16677	1	2.7515	0
m02254l	keratan sulfate I, degradation product 25	0.967	0.16677	1	2.7515	0
m02257l	keratan sulfate I, degradation product 28	0.967	0.16677	1	2.7515	0
m02261l	keratan sulfate I, degradation product 31	0.967	0.16677	1	2.7515	0
m02264l	keratan sulfate I, degradation product 34	0.967	0.16677	1	2.7515	0
m02267l	keratan sulfate I, degradation product 37	0.967	0.16677	1	2.7515	0
m02275l	keratan sulfate I, degradation product 7	0.967	0.16677	1	2.7515	0
m02282l	keratan sulfate II (core 2-linked), degradation product 4	0.967	0.16677	1	2.7515	0
m02285l	keratan sulfate II (core 2-linked), degradation product 7	0.967	0.16677	1	2.7515	0
m02302l	keratan sulfate II (core 4-linked), degradation product 4	0.967	0.16677	1	2.7515	0
m02511l	n2m2nmn	0.967	0.16677	1	2.7515	0
m00011c	(11Z,14Z,17Z)-eicosatrienoylcarnitine	0.96406	0.16751	3	2.0737	1.5522
m00022c	(13Z,16Z)-docosadienoylcarnitine	0.96406	0.16751	3	2.0737	1.5522
m00092c	(4Z,7Z,10Z,13Z,16Z)-docosapentaenoylcarnitine	0.96406	0.16751	3	2.0737	1.5522
m00100c	(5Z,8Z,11Z)-eicosatrienoylcarnitine	0.96406	0.16751	3	2.0737	1.5522
m00102c	(5Z,8Z,11Z,14Z,17Z)-eicosapentaenoylcarnitine	0.96406	0.16751	3	2.0737	1.5522
m00105c	(6Z,9Z)-octadecadienoylcarnitine	0.96406	0.16751	3	2.0737	1.5522
m00107c	(6Z,9Z,12Z,15Z)-octadecatetraenoylcarnitine	0.96406	0.16751	3	2.0737	1.5522
m00120c	(7Z,10Z,13Z,16Z,19Z)-docosapentaenoylcarnitine	0.96406	0.16751	3	2.0737	1.5522
m00122c	(8Z,11Z)-eicosadienoylcarnitine	0.96406	0.16751	3	2.0737	1.5522
m00124c	(8Z,11Z,14Z,17Z)-eicosatetraenoylcarnitine	0.96406	0.16751	3	2.0737	1.5522
m00126c	(9E)-octadecenoylcarnitine	0.96406	0.16751	3	2.0737	1.5522
m00261c	10,13,16,19-docosatetraenoylcarnitine	0.96406	0.16751	3	2.0737	1.5522
m00263c	10,13,16-docosatrienoylcarnitine	0.96406	0.16751	3	2.0737	1.5522
m00342c	13,16,19-docosatrienoylcarnitine	0.96406	0.16751	3	2.0737	1.5522
m01363c	arachidonyl-carnitine	0.96406	0.16751	3	2.0737	1.5522
m01723c	docosahexaenoylcarnitine	0.96406	0.16751	3	2.0737	1.5522
m01724c	docosanoylcarnitine	0.96406	0.16751	3	2.0737	1.5522
m01726c	docosenoylcarnitine(11)	0.96406	0.16751	3	2.0737	1.5522
m01727c	docosenoylcarnitine	0.96406	0.16751	3	2.0737	1.5522
m01729c	dodecanoylcarnitine	0.96406	0.16751	3	2.0737	1.5522
m01770c	eicosadienoylcarnitine	0.96406	0.16751	3	2.0737	1.5522
m01772c	eicosanoylcarnitine	0.96406	0.16751	3	2.0737	1.5522
m01774c	eicosatrienoylcarnitine	0.96406	0.16751	3	2.0737	1.5522
m01775c	eicosenoylcarnitine(11)	0.96406	0.16751	3	2.0737	1.5522
m01776c	eicosenoylcarnitine(7)	0.96406	0.16751	3	2.0737	1.5522
m01777c	eicosenoylcarnitine(9)	0.96406	0.16751	3	2.0737	1.5522
m01933c	gamma-linolenoylcarnitine	0.96406	0.16751	3	2.0737	1.5522
m02051c	heneicosanoylcarnitine	0.96406	0.16751	3	2.0737	1.5522
m02100c	heptadecanoylcarnitine	0.96406	0.16751	3	2.0737	1.5522
m02102c	heptadecenoylcarnitine(7)	0.96406	0.16751	3	2.0737	1.5522
m02103c	heptadecenoylcarnitine(8)	0.96406	0.16751	3	2.0737	1.5522
m02117c	hexadecenoylcarnitine(9)	0.96406	0.16751	3	2.0737	1.5522
m02388c	linoleic-carnitine	0.96406	0.16751	3	2.0737	1.5522
m02409c	L-octanoylcarnitine	0.96406	0.16751	3	2.0737	1.5522
m02410c	L-oleoylcarnitine	0.96406	0.16751	3	2.0737	1.5522
m02411c	L-palmitoylcarnitine	0.96406	0.16751	3	2.0737	1.5522
m02443c	malonyl-carnitin	0.96406	0.16751	3	2.0737	1.5522
m02611c	nonadecanoylcarnitine	0.96406	0.16751	3	2.0737	1.5522
m02634c	O-acetylcarnitine	0.96406	0.16751	3	2.0737	1.5522
m02635c	O-butanoylcarnitine	0.96406	0.16751	3	2.0737	1.5522
m02636c	ocosatetraenoylcarnitine	0.96406	0.16751	3	2.0737	1.5522
m02637c	octadecatrienoylcarnitine	0.96406	0.16751	3	2.0737	1.5522
m02638c	octadecenoylcarnitine(11)	0.96406	0.16751	3	2.0737	1.5522
m02639c	octadecenoylcarnitine(5)	0.96406	0.16751	3	2.0737	1.5522
m02640c	octadecenoylcarnitine(7)	0.96406	0.16751	3	2.0737	1.5522
m02657c	O-propanoylcarnitine	0.96406	0.16751	3	2.0737	1.5522
m02676c	palmitoleoyl-carnitine	0.96406	0.16751	3	2.0737	1.5522
m02688c	pentadecanoylcarnitine	0.96406	0.16751	3	2.0737	1.5522
m02940c	stearoylcarnitine	0.96406	0.16751	3	2.0737	1.5522
m02973c	tetradecanoylcarnitine	0.96406	0.16751	3	2.0737	1.5522
m02974c	tetradecenoylcarnitine(5)	0.96406	0.16751	3	2.0737	1.5522
m02975c	tetradecenoylcarnitine(7)	0.96406	0.16751	3	2.0737	1.5522
m02976c	tetradecenoylcarnitine(9)	0.96406	0.16751	3	2.0737	1.5522
m03049c	tridecanoylcarnitine	0.96406	0.16751	3	2.0737	1.5522
m00570c	2,3-cyclic-UMP	0.95976	0.16859	1	2.7396	0
m00921c	3-UMP	0.95976	0.16859	1	2.7396	0
m00131p	(9Z,12Z,15Z,18Z)-tetracosatetraenoyl-CoA	0.95895	0.16879	1	2.7383	0
m00134p	(9Z,12Z,15Z,18Z,21Z)-tetracosapentaenoyl-CoA	0.95895	0.16879	1	2.7383	0
m00317p	12,15,18,21-tetracosatetraenoyl-CoA	0.95895	0.16879	1	2.7383	0
m03047p	tricosanoyl-CoA	0.95895	0.16879	1	2.7383	0
m02898c	S-farnesyl-protein	0.95354	0.17016	2	2.2775	1.0378
m02696c	PEP	0.95219	0.1705	3	2.0624	1.3568
m01974c	glutamate	0.94864	0.1714	27	1.4618	1.6656
m02552r	NAD+	0.92997	0.17619	19	1.5088	1.6678
m02553r	NADH	0.92997	0.17619	19	1.5088	1.6678
m00142g	(alpha-D-mannosyl)4-beta-D-mannosyl-diacetylchitobiosyl-L-asparagine (protein)	0.92915	0.17641	1	2.6891	0
m01546l	chondroitin sulfate D (GlcNAc6S-GlcA2S), degradation product 3	0.92594	0.17724	1	2.6838	0
m01973c	glucuronate	0.92594	0.17724	1	2.6838	0
m01973l	glucuronate	0.92594	0.17724	1	2.6838	0
m02056l	heparan sulfate, degradation product 10	0.92594	0.17724	1	2.6838	0
m02141l	hyaluronate	0.92594	0.17724	1	2.6838	0
m01596c	CO2	0.91915	0.17901	28	1.4462	1.0491
m02554c	NADP+	0.91905	0.17904	57	1.3583	1.6654
m00941c	4,4-dimethyl-5alpha-cholesta-8,14,24-trien-3beta-ol	0.91108	0.18113	1	2.6593	0
m00942c	4,4-dimethyl-5alpha-cholesta-8,14-dien-3-beta-ol	0.91108	0.18113	1	2.6593	0
m00339c	13,14-dihydro-15-oxo-lipoxin A4	0.90676	0.18227	10	1.6316	1.9972
m00394c	15-oxo-lipoxin A4	0.90676	0.18227	10	1.6316	1.9972
m00747r	3alpha,7alpha,12alpha,25-tetrahydroxy-5beta-cholestane-24-one	0.90676	0.18227	10	1.6316	1.9972
m01013c	4-methyl-2-oxopentanoate	0.90676	0.18227	10	1.6316	1.9972
m01229c	9-cis-4-oxo-13,14-dihydro-retinoate	0.90676	0.18227	10	1.6316	1.9972
m01325c	alpha-hydroxyisocaproic acid	0.90676	0.18227	10	1.6316	1.9972
m03168m	3-oxopropionyl-CoA	0.90676	0.18227	10	1.6316	1.9972
m01967c	glucose-1-phosphate	0.89651	0.18499	6	1.7643	1.0078
m01371n	ATP	0.89495	0.18541	5	1.8206	1.6398
m01396c	bilirubin	0.89314	0.18589	1	2.6297	0
m01396s	bilirubin	0.89314	0.18589	1	2.6297	0
m01435s	chenodiol	0.89314	0.18589	1	2.6297	0
m01980c	glutathionyl-leukotriene C4	0.89314	0.18589	1	2.6297	0
m01980s	glutathionyl-leukotriene C4	0.89314	0.18589	1	2.6297	0
m02000c	glycolithocholate	0.89314	0.18589	1	2.6297	0
m02000s	glycolithocholate	0.89314	0.18589	1	2.6297	0
m02004c	glycoursodeoxycholate	0.89314	0.18589	1	2.6297	0
m02004s	glycoursodeoxycholate	0.89314	0.18589	1	2.6297	0
m02402c	lithocholate	0.89314	0.18589	1	2.6297	0
m02402s	lithocholate	0.89314	0.18589	1	2.6297	0
m02900c	S-glutathionyl-2-4-dinitrobenzene	0.89314	0.18589	1	2.6297	0
m02900s	S-glutathionyl-2-4-dinitrobenzene	0.89314	0.18589	1	2.6297	0
m02901c	S-glutathionyl-ethacrynic acid	0.89314	0.18589	1	2.6297	0
m02901s	S-glutathionyl-ethacrynic acid	0.89314	0.18589	1	2.6297	0
m02950c	sulfochenodeoxycholate	0.89314	0.18589	1	2.6297	0
m02950s	sulfochenodeoxycholate	0.89314	0.18589	1	2.6297	0
m02951c	sulfoglycolithocholate	0.89314	0.18589	1	2.6297	0
m02951s	sulfoglycolithocholate	0.89314	0.18589	1	2.6297	0
m02952c	sulfotaurolithocholate	0.89314	0.18589	1	2.6297	0
m02952s	sulfotaurolithocholate	0.89314	0.18589	1	2.6297	0
m02965c	taurolithocholate	0.89314	0.18589	1	2.6297	0
m02965s	taurolithocholate	0.89314	0.18589	1	2.6297	0
m02966c	tauroursodeoxycholate	0.89314	0.18589	1	2.6297	0
m02966s	tauroursodeoxycholate	0.89314	0.18589	1	2.6297	0
m03129c	ursodeoxycholate	0.89314	0.18589	1	2.6297	0
m03129s	ursodeoxycholate	0.89314	0.18589	1	2.6297	0
m00205l	[protein]-L-serine	0.89229	0.18612	2	2.2057	1.6625
m02127c	histone-L-lysine	0.89164	0.18629	11	1.5994	1.1507
m02128c	histone-N6-acetyl-L-lysine	0.89164	0.18629	11	1.5994	1.1507
m01843c	fructose-2,6-bisphosphate	0.89093	0.18648	4	1.892	0.90587
m00222c	1-(1-alkenyl)-sn-glycero-3-phosphate	0.88839	0.18716	1	2.6219	0
m01568g	chondroitin sulfate precursor (GalNAc-GlcA-(Gal)2-Xyl-L-Ser (protein))	0.88825	0.1872	7	1.7118	0.91957
m01991c	glycogenin G4G4	0.88388	0.18838	2	2.1959	1.4955
m01992c	glycogenin G4G7	0.88388	0.18838	2	2.1959	1.4955
m01993c	glycogenin G7	0.88388	0.18838	2	2.1959	1.4955
m03121m	urea	0.88249	0.18876	2	2.1942	0.89057
m01689c	DHA	0.87631	0.19043	7	1.7044	1.3185
m01659c	dehydroepiandrosterone sulfate	0.87518	0.19074	2	2.1857	0.62798
m01659s	dehydroepiandrosterone sulfate	0.87518	0.19074	2	2.1857	0.62798
m01673m	deoxyuridine	0.87511	0.19076	2	2.1856	2.6632
m02020r	gpi heparan sulfate	0.87459	0.1909	2	2.185	2.6737
m01401s	biotin	0.86847	0.19257	2	2.1778	1.5117
m00006c	(11Z)-docosenoyl-CoA	0.86286	0.19411	8	1.6629	1.1451
m00023c	(13Z,16Z)-docosadienoyl-CoA	0.86286	0.19411	8	1.6629	1.1451
m00093c	(4Z,7Z,10Z,13Z,16Z)-docosapentaenoyl-CoA	0.86286	0.19411	8	1.6629	1.1451
m00095c	(4Z,7Z,10Z,13Z,16Z,19Z)-docosahexaenoyl-CoA	0.86286	0.19411	8	1.6629	1.1451
m00101c	(5Z,8Z,11Z)-eicosatrienoyl-CoA	0.86286	0.19411	8	1.6629	1.1451
m00123c	(8Z,11Z)-eicosadienoyl-CoA	0.86286	0.19411	8	1.6629	1.1451
m00264c	10,13,16-docosatrienoyl-CoA	0.86286	0.19411	8	1.6629	1.1451
m00343c	13,16,19-docosatrienoyl-CoA	0.86286	0.19411	8	1.6629	1.1451
m02345c	lauroyl-CoA	0.86286	0.19411	8	1.6629	1.1451
m02689c	pentadecanoyl-CoA	0.86286	0.19411	8	1.6629	1.1451
m03050c	tridecanoyl-CoA	0.86286	0.19411	8	1.6629	1.1451
m00762g	3-beta-D-glucuronosyl-3-beta-D-galactosyl-4-beta-D-galactosyl-O-beta-D-xylosylprotein	0.86041	0.19478	3	1.9751	0.52482
m01306c	AKG	0.85944	0.19505	17	1.5013	1.1179
m02756c	porphobilinogen	0.85668	0.19581	2	2.164	0.10761
m00236r	1,2-diacylglycerol-LD-PE pool	0.84901	0.19794	2	2.155	2.7161
m01781r	em3gacpail heparan sulfate	0.84901	0.19794	2	2.155	2.7161
m02430r	m2emgacpail heparan sulfate	0.84901	0.19794	2	2.155	2.7161
m02432r	m3emgacpail heparan sulfate	0.84901	0.19794	2	2.155	2.7161
m02685r	PE-LD pool	0.84901	0.19794	2	2.155	2.7161
m00436c	1-acylglycerol-3P-10,13,16,19-doco	0.84733	0.19841	2	2.153	0.83358
m00437c	1-acylglycerol-3P-10,13,16-docosa	0.84733	0.19841	2	2.153	0.83358
m00438c	1-acylglycerol-3P-10-heptade	0.84733	0.19841	2	2.153	0.83358
m00439c	1-acylglycerol-3P-11,14,17-eico	0.84733	0.19841	2	2.153	0.83358
m00440c	1-acylglycerol-3P-11,14-eicosa	0.84733	0.19841	2	2.153	0.83358
m00441c	1-acylglycerol-3P-11-docose	0.84733	0.19841	2	2.153	0.83358
m00442c	1-acylglycerol-3P-11-eico	0.84733	0.19841	2	2.153	0.83358
m00443c	1-acylglycerol-3P-12,15,18,21-tetra	0.84733	0.19841	2	2.153	0.83358
m00444c	1-acylglycerol-3P-13,16,19-doco	0.84733	0.19841	2	2.153	0.83358
m00445c	1-acylglycerol-3P-13,16-docosa	0.84733	0.19841	2	2.153	0.83358
m00446c	1-acylglycerol-3P-13-docose	0.84733	0.19841	2	2.153	0.83358
m00447c	1-acylglycerol-3P-13-eicose	0.84733	0.19841	2	2.153	0.83358
m00448c	1-acylglycerol-3P-13-octade	0.84733	0.19841	2	2.153	0.83358
m00449c	1-acylglycerol-3P-15-tetra	0.84733	0.19841	2	2.153	0.83358
m00450c	1-acylglycerol-3P-4,7,10,13,16,19-doco	0.84733	0.19841	2	2.153	0.83358
m00451c	1-acylglycerol-3P-4,7,10,13,16-docosa	0.84733	0.19841	2	2.153	0.83358
m00452c	1-acylglycerol-3P-5,8,11,14,17-eico	0.84733	0.19841	2	2.153	0.83358
m00453c	1-acylglycerol-3P-5,8,11-eico	0.84733	0.19841	2	2.153	0.83358
m00454c	1-acylglycerol-3P-5-tetrade	0.84733	0.19841	2	2.153	0.83358
m00455c	1-acylglycerol-3P-6,9,12,15,18,21-tetra	0.84733	0.19841	2	2.153	0.83358
m00456c	1-acylglycerol-3P-6,9,12,15,18-tetraco	0.84733	0.19841	2	2.153	0.83358
m00457c	1-acylglycerol-3P-6,9,12,15-octa	0.84733	0.19841	2	2.153	0.83358
m00458c	1-acylglycerol-3P-6,9-octa	0.84733	0.19841	2	2.153	0.83358
m00459c	1-acylglycerol-3P-7,10,13,16,19-docosa	0.84733	0.19841	2	2.153	0.83358
m00460c	1-acylglycerol-3P-7,10,13,16-docosa	0.84733	0.19841	2	2.153	0.83358
m00461c	1-acylglycerol-3P-7-hexade	0.84733	0.19841	2	2.153	0.83358
m00462c	1-acylglycerol-3P-7-octade	0.84733	0.19841	2	2.153	0.83358
m00463c	1-acylglycerol-3P-7-tetrade	0.84733	0.19841	2	2.153	0.83358
m00464c	1-acylglycerol-3P-8,11,14,17-eico	0.84733	0.19841	2	2.153	0.83358
m00465c	1-acylglycerol-3P-8,11-eico	0.84733	0.19841	2	2.153	0.83358
m00466c	1-acylglycerol-3P-9,12,15,18,21-tetra	0.84733	0.19841	2	2.153	0.83358
m00467c	1-acylglycerol-3P-9,12,15,18-tetraco	0.84733	0.19841	2	2.153	0.83358
m00468c	1-acylglycerol-3P-9-eicose	0.84733	0.19841	2	2.153	0.83358
m00469c	1-acylglycerol-3P-9-heptade	0.84733	0.19841	2	2.153	0.83358
m00470c	1-acylglycerol-3P-9-octade	0.84733	0.19841	2	2.153	0.83358
m00471c	1-acylglycerol-3P-9-tetrade	0.84733	0.19841	2	2.153	0.83358
m00472c	1-acylglycerol-3P-arach	0.84733	0.19841	2	2.153	0.83358
m00474c	1-acylglycerol-3P-cis-vac	0.84733	0.19841	2	2.153	0.83358
m00476c	1-acylglycerol-3P-dihomo-gamma	0.84733	0.19841	2	2.153	0.83358
m00477c	1-acylglycerol-3P-docosa	0.84733	0.19841	2	2.153	0.83358
m00478c	1-acylglycerol-3P-eico	0.84733	0.19841	2	2.153	0.83358
m00479c	1-acylglycerol-3P-gamma-lin	0.84733	0.19841	2	2.153	0.83358
m00480c	1-acylglycerol-3P-heneico	0.84733	0.19841	2	2.153	0.83358
m00481c	1-acylglycerol-3P-heptade	0.84733	0.19841	2	2.153	0.83358
m00482c	1-acylglycerol-3P-hexacosa	0.84733	0.19841	2	2.153	0.83358
m00483c	1-acylglycerol-3P-hexecose	0.84733	0.19841	2	2.153	0.83358
m00484c	1-acylglycerol-3P-laur	0.84733	0.19841	2	2.153	0.83358
m00491c	1-acylglycerol-3P-lin	0.84733	0.19841	2	2.153	0.83358
m00492c	1-acylglycerol-3P-linolen	0.84733	0.19841	2	2.153	0.83358
m00493c	1-acylglycerol-3P-myrist	0.84733	0.19841	2	2.153	0.83358
m00494c	1-acylglycerol-3P-nanode	0.84733	0.19841	2	2.153	0.83358
m00495c	1-acylglycerol-3P-ol	0.84733	0.19841	2	2.153	0.83358
m00496c	1-acylglycerol-3P-palm	0.84733	0.19841	2	2.153	0.83358
m00497c	1-acylglycerol-3P-palmn	0.84733	0.19841	2	2.153	0.83358
m00498c	1-acylglycerol-3P-pentade	0.84733	0.19841	2	2.153	0.83358
m00499c	1-acylglycerol-3P-stea	0.84733	0.19841	2	2.153	0.83358
m00500c	1-acylglycerol-3P-tetraco	0.84733	0.19841	2	2.153	0.83358
m00501c	1-acylglycerol-3P-trico	0.84733	0.19841	2	2.153	0.83358
m00502c	1-acylglycerol-3P-tridec	0.84733	0.19841	2	2.153	0.83358
m01514p	choloyl-CoA	0.83874	0.20081	4	1.849	1.2293
m02767c	procollagen-5-hydroxy-L-lysine	0.83622	0.20152	6	1.7235	0.63561
m00627c	2-acyl-1-(1-alkenyl)-sn-glycero-3-phosphate	0.83589	0.20161	2	2.1396	0.018864
m01513g	choline	0.83589	0.20161	2	2.1396	0.018864
m01513r	choline	0.83589	0.20161	2	2.1396	0.018864
m02728g	phosphatidate-LD-PC pool	0.83589	0.20161	2	2.1396	0.018864
m02728r	phosphatidate-LD-PC pool	0.83589	0.20161	2	2.1396	0.018864
m02046m	HCO3-	0.83575	0.20165	3	1.9517	1.4622
m02154c	hydroxypyruvate	0.82903	0.20354	2	2.1316	0.045432
m01541g	chondroitin sulfate C (GalNAc6S-GlcA), precursor 3	0.81772	0.20676	5	1.7634	0.41256
m01552g	chondroitin sulfate D (GlcNAc6S-GlcA2S), precursor 4	0.81772	0.20676	5	1.7634	0.41256
m02984c	thiamin-PP	0.81436	0.20772	2	2.1144	2.103
m00157m	(R)-3-hydroxybutanoate	0.81072	0.20876	2	2.1101	1.4159
m01253m	acetoacetate	0.81072	0.20876	2	2.1101	1.4159
m01629l	cystine	0.80986	0.20901	1	2.4923	0
m02579s	NH4+	0.80667	0.20993	5	1.7553	1.9701
m01421c	carbonate	0.80165	0.21138	2	2.0995	2.1499
m01421s	carbonate	0.80165	0.21138	2	2.0995	2.1499
m01596s	CO2	0.80165	0.21138	2	2.0995	2.1499
m00811c	3-keto-eicosa-8,11,14,17-all-cis-tetraenoyl-CoA	0.79984	0.2119	4	1.817	0.92358
m00839c	3-oxo-11cis-docosenoyl-CoA	0.79984	0.2119	4	1.817	0.92358
m00840c	3-oxo-11-cis-eicosenoyl-CoA	0.79984	0.2119	4	1.817	0.92358
m00842c	3-oxo-13cis-docosenoyl-CoA	0.79984	0.2119	4	1.817	0.92358
m00843c	3-oxo-13-cis-eicosenoyl-CoA	0.79984	0.2119	4	1.817	0.92358
m00852c	3-oxo-9-cis-eicosenoyl-CoA	0.79984	0.2119	4	1.817	0.92358
m00856c	3-oxo-cis-15-tetracosaenoyl-CoA	0.79984	0.2119	4	1.817	0.92358
m00859c	3-oxo-dihomo-gamma-linolenoyl-CoA	0.79984	0.2119	4	1.817	0.92358
m00860c	3-oxodocasa-cis,cis-13,16-dienoyl-CoA	0.79984	0.2119	4	1.817	0.92358
m00861c	3-oxo-docosa-10,13,16,19-all-cis-tetraenoyl-CoA	0.79984	0.2119	4	1.817	0.92358
m00862c	3-oxo-docosa-13,16,19-all-cis-trienoyl-CoA	0.79984	0.2119	4	1.817	0.92358
m00863c	3-oxo-docosa-7,10,13,16,19-all-cis-pentaenoyl-CoA	0.79984	0.2119	4	1.817	0.92358
m00864c	3-oxo-docosa-7,10,13,16-all-cis-tetraenoyl-CoA	0.79984	0.2119	4	1.817	0.92358
m00865c	3-oxo-docosa-cis,cis,cis-10,13,16-trienoyl-CoA	0.79984	0.2119	4	1.817	0.92358
m00866c	3-oxodocosanoyl-CoA	0.79984	0.2119	4	1.817	0.92358
m00869c	3-oxoeicosa-cis,cis,cis-11,14,17-trienoyl-CoA	0.79984	0.2119	4	1.817	0.92358
m00870c	3-oxoeicosa-cis,cis-11,14-dienoyl-CoA	0.79984	0.2119	4	1.817	0.92358
m00871c	3-oxo-eicosadienoyl-CoA	0.79984	0.2119	4	1.817	0.92358
m00872c	3-oxoeicosanoyl-CoA	0.79984	0.2119	4	1.817	0.92358
m00873c	3-oxoheneicosanoyl-CoA	0.79984	0.2119	4	1.817	0.92358
m00878c	3-oxohexacosanoyl-CoA	0.79984	0.2119	4	1.817	0.92358
m00879c	3-oxo-hexacosenoyl-CoA	0.79984	0.2119	4	1.817	0.92358
m00887c	3-oxononadecanoyl-CoA	0.79984	0.2119	4	1.817	0.92358
m00890c	3-oxooctadecanoyl-CoA	0.79984	0.2119	4	1.817	0.92358
m00901c	3-oxo-tetracosa-12,15,18,21-all-cis-tetraenoyl-CoA	0.79984	0.2119	4	1.817	0.92358
m00902c	3-oxo-tetracosa-9,12,15,18,21-all-cis-pentaenoyl-CoA	0.79984	0.2119	4	1.817	0.92358
m00903c	3-oxo-tetracosa-9,12,15,18-all-cis-tetraenoyl-CoA	0.79984	0.2119	4	1.817	0.92358
m00904c	3-oxotetracosanoyl-CoA	0.79984	0.2119	4	1.817	0.92358
m00907c	3-oxotricosanoyl-CoA	0.79984	0.2119	4	1.817	0.92358
m00620m	25-hydroxyvitamin D2	0.79326	0.21381	1	2.465	0
m00623c	26-hydroxycholesterol	0.79326	0.21381	1	2.465	0
m00623m	26-hydroxycholesterol	0.79326	0.21381	1	2.465	0
m00624c	27alpha-hydroxy-7-dehydrocholesterol	0.79326	0.21381	1	2.465	0
m00625m	27-hydroxycholesterol	0.79326	0.21381	1	2.465	0
m00742m	3,7,24THCA	0.79326	0.21381	1	2.465	0
m00746m	3alpha,7alpha,12alpha,24(S)-tetrahydroxy-5beta-cholestan-27-al	0.79326	0.21381	1	2.465	0
m00750c	3alpha,7alpha,12alpha-trihydroxy-5beta-cholestan-26-al	0.79326	0.21381	1	2.465	0
m00750m	3alpha,7alpha,12alpha-trihydroxy-5beta-cholestan-26-al	0.79326	0.21381	1	2.465	0
m00751m	3alpha,7alpha,12alpha-trihydroxy-5beta-cholestan-27-al	0.79326	0.21381	1	2.465	0
m00752m	3alpha,7alpha,12alpha-trihydroxy-5beta-cholestanate	0.79326	0.21381	1	2.465	0
m00753m	3alpha,7alpha,24(S)-trihydroxy-5beta-cholestan-27-al	0.79326	0.21381	1	2.465	0
m00756m	3alpha,7alpha-dihydroxy-5beta-cholestan-26-al	0.79326	0.21381	1	2.465	0
m00757m	3alpha,7alpha-dihydroxy-5beta-cholestan-27-al	0.79326	0.21381	1	2.465	0
m00761m	3beta,7alpha-dihydroxy-5-cholestenoate	0.79326	0.21381	1	2.465	0
m00763m	3beta-hydroxy-5-cholestenal	0.79326	0.21381	1	2.465	0
m00764m	3beta-hydroxy-5-cholestene-27-oate	0.79326	0.21381	1	2.465	0
m01076m	5beta-cholestan-3alpha,7alpha,12alpha,24(S),27-pentol	0.79326	0.21381	1	2.465	0
m01077m	5beta-cholestan-3alpha,7alpha,12alpha,24(S)-tetrol	0.79326	0.21381	1	2.465	0
m01078m	5beta-cholestan-3alpha,7alpha,12alpha-triol	0.79326	0.21381	1	2.465	0
m01079m	5beta-cholestan-3alpha,7alpha,24(S),27-tetrol	0.79326	0.21381	1	2.465	0
m01080m	5beta-cholestan-3alpha,7alpha,24(S)-triol	0.79326	0.21381	1	2.465	0
m01089r	5beta-cholestane-3alpha,7alpha,12alpha,25-tetrol	0.79326	0.21381	1	2.465	0
m01090c	5beta-cholestane-3alpha,7alpha,12alpha,26-tetrol	0.79326	0.21381	1	2.465	0
m01090m	5beta-cholestane-3alpha,7alpha,12alpha,26-tetrol	0.79326	0.21381	1	2.465	0
m01091c	5beta-cholestane-3alpha,7alpha,12alpha,27,27-pentaol	0.79326	0.21381	1	2.465	0
m01091m	5beta-cholestane-3alpha,7alpha,12alpha,27,27-pentaol	0.79326	0.21381	1	2.465	0
m01092c	5beta-cholestane-3alpha,7alpha,12alpha,27-tetraol	0.79326	0.21381	1	2.465	0
m01092m	5beta-cholestane-3alpha,7alpha,12alpha,27-tetraol	0.79326	0.21381	1	2.465	0
m01093m	5beta-cholestane-3alpha,7alpha,26-triol	0.79326	0.21381	1	2.465	0
m01094m	5beta-cholestane-3alpha,7alpha,27-triol	0.79326	0.21381	1	2.465	0
m01095m	5beta-cholestane-3alpha,7alpha-diol	0.79326	0.21381	1	2.465	0
m01180m	7alpha-hydroxy-3-oxo-4-cholestenoic acid	0.79326	0.21381	1	2.465	0
m01448m	cholest-5-ene-3beta,7alpha,27-triol	0.79326	0.21381	1	2.465	0
m02600c	N-methylethanolamine-phosphate	0.79326	0.21381	1	2.465	0
m02739c	phosphodimethylethanolamine	0.79326	0.21381	1	2.465	0
m02977m	tetraHCA	0.79326	0.21381	1	2.465	0
m03141m	vitamin D2	0.79326	0.21381	1	2.465	0
m03142m	vitamin D3	0.79326	0.21381	1	2.465	0
m01705c	dihydrothymine	0.79265	0.21399	1	2.4639	0
m02381c	L-hydroxylysine	0.79055	0.2146	3	1.9087	0.91292
m02768c	procollagen-L-lysine	0.79055	0.2146	3	1.9087	0.91292
m00516c	1-alkyl-2-lysoglycerol-3-phosphocholine	0.79019	0.21471	2	2.086	2.929
m00521n	1D-myo-inositol-1,3,4,5,6-pentakisphosphate	0.78943	0.21493	1	2.4586	0
m00531c	1D-myo-inositol-bisdiphosphate-tetrakisphosphate	0.78943	0.21493	1	2.4586	0
m00531n	1D-myo-inositol-bisdiphosphate-tetrakisphosphate	0.78943	0.21493	1	2.4586	0
m01133n	5-pp-inspP5	0.78943	0.21493	1	2.4586	0
m02492n	myo-inositol-hexakisphosphate	0.78943	0.21493	1	2.4586	0
m02751n	Pi	0.78943	0.21493	1	2.4586	0
m01906g	Gal2-Xyl-L-Ser-[protein]	0.78761	0.21546	1	2.4556	0
m01558l	chondroitin sulfate E (GalNAc4,6diS-GlcA), degradation product 4	0.78759	0.21547	3	1.9059	1.4065
m03101c	tyrosine	0.78693	0.21566	9	1.5893	1.6552
m02554n	NADP+	0.78035	0.21759	4	1.8009	1.57
m01960g	globotriaosylceramide	0.77998	0.2177	1	2.443	0
m01536l	chondroitin sulfate C (GalNAc6S-GlcA), degradation product 3	0.77664	0.21868	4	1.7978	1.0946
m01547l	chondroitin sulfate D (GlcNAc6S-GlcA2S), degradation product 4	0.77664	0.21868	4	1.7978	1.0946
m01975c	glutamine	0.77498	0.21917	19	1.45	2.1487
m02597g	nm2masn	0.76671	0.22163	2	2.0585	3.9617
m01689s	DHA	0.76265	0.22284	3	1.8822	1.4518
m00580c	20alpha-hydroxy-4-pregnen-3-one	0.75733	0.22443	1	2.4057	0
m02769c	progesterone	0.75733	0.22443	1	2.4057	0
m02674r	palmitate	0.75368	0.22552	6	1.6676	1.3566
m03107g	UDP-galactose	0.75238	0.22591	23	1.417	1.2465
m01520l	chondroitin sulfate A (GalNAc4S-GlcA), degradation product 2	0.74838	0.22712	5	1.7121	2.0911
m01557l	chondroitin sulfate E (GalNAc4,6diS-GlcA), degradation product 3	0.74838	0.22712	5	1.7121	2.0911
m01448c	cholest-5-ene-3beta,7alpha,27-triol	0.74524	0.22806	2	2.0333	0.61039
m00769c	3-dehydrosphinganine	0.74355	0.22857	3	1.864	1.2724
m01786r	estradiol-17beta 3-glucuronide	0.74228	0.22896	4	1.7695	2.9434
m02892c	selenomethionine-se-oxide	0.7406	0.22947	1	2.3781	0
m03053c	trimethylamine	0.7406	0.22947	1	2.3781	0
m03054c	trimethylamine-N-oxide	0.7406	0.22947	1	2.3781	0
m01965s	glucose	0.73809	0.23023	8	1.5897	2.1126
m00971c	4-androstene-3,17-dione	0.73679	0.23063	2	2.0234	0.12204
m02969c	testosterone	0.73679	0.23063	2	2.0234	0.12204
m00530c	1D-myo-inositol-4-phosphate	0.73406	0.23146	2	2.0202	2.4449
m00918c	3-sulfinoalanine	0.7288	0.23306	1	2.3586	0
m00918m	3-sulfinoalanine	0.7288	0.23306	1	2.3586	0
m00110p	(6Z,9Z,12Z,15Z,18Z)-tetracosapentaenoyl-CoA	0.7252	0.23416	2	2.0099	1.0301
m00113p	(6Z,9Z,12Z,15Z,18Z,21Z)-tetracosahexaenoyl-CoA	0.7252	0.23416	2	2.0099	1.0301
m02110p	hexacosanoyl-CoA	0.7252	0.23416	2	2.0099	1.0301
m02112p	hexacosenoyl-CoA	0.7252	0.23416	2	2.0099	1.0301
m01052c	5,6-Dihydrouracil	0.72201	0.23514	3	1.8435	1.1908
m01252c	acetate	0.71605	0.23698	15	1.4602	1.3061
m01164c	6-lactoyl-5,6,7,8-tetrahydropterin	0.70749	0.23963	1	2.3235	0
m02978n	tetrahydrobiopterin	0.70749	0.23963	1	2.3235	0
m03107c	UDP-galactose	0.70657	0.23992	24	1.3951	1.217
m01699c	dihydroceramide pool	0.69083	0.24484	4	1.7271	1.4831
m00504c	1-acylglycerol-LD-PC pool	0.68746	0.2459	5	1.6671	1.4611
m00505c	1-acylglycerol-LD-PE pool	0.68746	0.2459	5	1.6671	1.4611
m00506c	1-acylglycerol-LD-PI pool	0.68746	0.2459	5	1.6671	1.4611
m00507c	1-acylglycerol-LD-PS pool	0.68746	0.2459	5	1.6671	1.4611
m00508c	1-acylglycerol-LD-SM pool	0.68746	0.2459	5	1.6671	1.4611
m00509c	1-acylglycerol-LD-TG1 pool	0.68746	0.2459	5	1.6671	1.4611
m01810c	fatty acid-LD-PI pool	0.68746	0.2459	5	1.6671	1.4611
m01811c	fatty acid-LD-PS pool	0.68746	0.2459	5	1.6671	1.4611
m02328g	LacCer pool	0.68378	0.24706	2	1.9613	0.6813
m01530g	chondroitin sulfate B (IdoA2S-GalNAc4S), precursor 4	0.68358	0.24712	3	1.807	1.5244
m01425c	CDP-choline	0.67809	0.24886	4	1.7166	2.2922
m01629s	cystine	0.67337	0.25035	2	1.9491	0.046229
m00196c	[protein]	0.66356	0.25349	181	1.2381	1.6606
m02742c	phosphoprotein	0.66356	0.25349	181	1.2381	1.6606
m02870c	S-adenosylmethioninamine	0.65919	0.25489	1	2.2438	0
m02151c	hydroxymethylbilane	0.65694	0.25561	1	2.2401	0
m01744c	D-serine	0.65569	0.25601	2	1.9284	0.016918
m01744s	D-serine	0.65569	0.25601	2	1.9284	0.016918
m02730c	phosphatidate-LD-PI pool	0.65436	0.25644	11	1.481	2.16
m02497c	N-(omega)-hydroxyarginine	0.65395	0.25657	1	2.2351	0
m02609c	NO	0.65395	0.25657	1	2.2351	0
m01679g	D-galactosyl-N-acylsphingosine	0.65267	0.25698	18	1.4108	1.2137
m01946c	GD2	0.65266	0.25699	2	1.9248	1.2272
m00257r	10,11-dihydro-LTB4	0.6525	0.25704	3	1.7774	1.6642
m00258c	10,11-dihydro-LTB4-CoA	0.6525	0.25704	3	1.7774	1.6642
m00258r	10,11-dihydro-LTB4-CoA	0.6525	0.25704	3	1.7774	1.6642
m00582c	20-CoA-20-oxo-LTB4	0.6525	0.25704	3	1.7774	1.6642
m00582r	20-CoA-20-oxo-LTB4	0.6525	0.25704	3	1.7774	1.6642
m01120c	5-oxo-12(R)-hydroxy-eicosa-(8E,10E,14Z)-trienoyl-CoA	0.6525	0.25704	3	1.7774	1.6642
m01120r	5-oxo-12(R)-hydroxy-eicosa-(8E,10E,14Z)-trienoyl-CoA	0.6525	0.25704	3	1.7774	1.6642
m01122c	5-oxo-12(S)-hydroxy-eicosa-(8E,10E,14Z)-trienoyl-CoA	0.6525	0.25704	3	1.7774	1.6642
m01122r	5-oxo-12(S)-hydroxy-eicosa-(8E,10E,14Z)-trienoyl-CoA	0.6525	0.25704	3	1.7774	1.6642
m02674c	palmitate	0.65005	0.25783	9	1.5139	1.1266
m02133c	homocysteine	0.64956	0.25799	4	1.6931	1.9914
m02774c	propanoyl-CoA	0.64734	0.25871	8	1.5365	0.99861
m02482c	Mg2+	0.6426	0.26024	1	2.2164	0
m02482s	Mg2+	0.6426	0.26024	1	2.2164	0
m02013l	GM2A-GM2	0.64166	0.26055	2	1.9119	1.1874
m02738c	phosphocholine	0.64024	0.26101	10	1.4924	1.8314
m01736s	dopamine	0.6373	0.26197	2	1.9068	1.0224
m02617s	noradrenaline	0.6373	0.26197	2	1.9068	1.0224
m02897s	serotonin	0.6373	0.26197	2	1.9068	1.0224
m03110g	UDP-N-acetyl-D-galactosamine	0.63281	0.26343	11	1.4702	1.0086
m01357c	apoC-lys_btn	0.62989	0.26438	2	1.8981	1.985
m01566g	chondroitin sulfate E (GalNAc4,6diS-GlcA), precursor 5a	0.6288	0.26474	4	1.676	1.2719
m01637n	dADP	0.62726	0.26524	4	1.6748	2.2508
m01642n	dATP	0.62726	0.26524	4	1.6748	2.2508
m01655c	dehydroascorbic acid	0.62417	0.26626	2	1.8914	2.2558
m02453c	mannose	0.62417	0.26626	2	1.8914	2.2558
m02453s	mannose	0.62417	0.26626	2	1.8914	2.2558
m01959l	globoside	0.62369	0.26641	2	1.8908	1.2172
m02525c	N-acetylgalactosamine	0.62369	0.26641	2	1.8908	1.2172
m01679c	D-galactosyl-N-acylsphingosine	0.62362	0.26644	17	1.4068	1.2509
m02036c	guanidinoacetate	0.61509	0.26925	1	2.171	0
m02554r	NADP+	0.61331	0.26983	14	1.4258	1.3131
m02555r	NADPH	0.61331	0.26983	14	1.4258	1.3131
m01268s	activation-ppara	0.61236	0.27015	2	1.8776	1.403
m00003c	(10Z)-heptadecenoic acid	0.60927	0.27117	6	1.5698	1.3907
m00008c	(11Z,14Z)-eicosadienoic acid	0.60927	0.27117	6	1.5698	1.3907
m00010c	(11Z,14Z,17Z)-eicosatrienoic acid	0.60927	0.27117	6	1.5698	1.3907
m00017c	(13Z)-eicosenoic acid	0.60927	0.27117	6	1.5698	1.3907
m00019c	(13Z)-octadecenoic acid	0.60927	0.27117	6	1.5698	1.3907
m00021c	(13Z,16Z)-docosadienoic acid	0.60927	0.27117	6	1.5698	1.3907
m00094c	(4Z,7Z,10Z,13Z,16Z)-DPA	0.60927	0.27117	6	1.5698	1.3907
m00104c	(6Z,9Z)-octadecadienoic acid	0.60927	0.27117	6	1.5698	1.3907
m00111c	(6Z,9Z,12Z,15Z,18Z)-TPA	0.60927	0.27117	6	1.5698	1.3907
m00114c	(6Z,9Z,12Z,15Z,18Z,21Z)-THA	0.60927	0.27117	6	1.5698	1.3907
m00115c	(7Z)-octadecenoic acid	0.60927	0.27117	6	1.5698	1.3907
m00117c	(7Z)-tetradecenoic acid	0.60927	0.27117	6	1.5698	1.3907
m00128c	(9E)-tetradecenoic acid	0.60927	0.27117	6	1.5698	1.3907
m00132c	(9Z,12Z,15Z,18Z)-TTA	0.60927	0.27117	6	1.5698	1.3907
m00135c	(9Z,12Z,15Z,18Z,21Z)-TPA	0.60927	0.27117	6	1.5698	1.3907
m00260c	10,13,16,19-docosatetraenoic acid	0.60927	0.27117	6	1.5698	1.3907
m00265c	10,13,16-docosatriynoic acid	0.60927	0.27117	6	1.5698	1.3907
m00315c	12,15,18,21-tetracosatetraenoic acid	0.60927	0.27117	6	1.5698	1.3907
m00341c	13,16,19-docosatrienoic acid	0.60927	0.27117	6	1.5698	1.3907
m01197c	7-palmitoleic acid	0.60927	0.27117	6	1.5698	1.3907
m01207c	8,11-eicosadienoic acid	0.60927	0.27117	6	1.5698	1.3907
m01235c	9-eicosenoic acid	0.60927	0.27117	6	1.5698	1.3907
m01238c	9-heptadecylenic acid	0.60927	0.27117	6	1.5698	1.3907
m01291c	adrenic acid	0.60927	0.27117	6	1.5698	1.3907
m01373c	behenic acid	0.60927	0.27117	6	1.5698	1.3907
m01432c	cerotic acid	0.60927	0.27117	6	1.5698	1.3907
m01582c	cis-cetoleic acid	0.60927	0.27117	6	1.5698	1.3907
m01583c	cis-erucic acid	0.60927	0.27117	6	1.5698	1.3907
m01584c	cis-gondoic acid	0.60927	0.27117	6	1.5698	1.3907
m01585c	cis-vaccenic acid	0.60927	0.27117	6	1.5698	1.3907
m01696c	dihomo-gamma-linolenate	0.60927	0.27117	6	1.5698	1.3907
m01741c	DPA	0.60927	0.27117	6	1.5698	1.3907
m01771c	eicosanoate	0.60927	0.27117	6	1.5698	1.3907
m01778c	elaidate	0.60927	0.27117	6	1.5698	1.3907
m01784c	EPA	0.60927	0.27117	6	1.5698	1.3907
m01932c	gamma-linolenate	0.60927	0.27117	6	1.5698	1.3907
m02053c	henicosanoic acid	0.60927	0.27117	6	1.5698	1.3907
m02385c	lignocerate	0.60927	0.27117	6	1.5698	1.3907
m02389c	linolenate	0.60927	0.27117	6	1.5698	1.3907
m02457c	mead acid	0.60927	0.27117	6	1.5698	1.3907
m02564c	nervonic acid	0.60927	0.27117	6	1.5698	1.3907
m02613c	nonadecylic acid	0.60927	0.27117	6	1.5698	1.3907
m02646c	oleate	0.60927	0.27117	6	1.5698	1.3907
m02648c	omega-3-arachidonic acid	0.60927	0.27117	6	1.5698	1.3907
m02675c	palmitolate	0.60927	0.27117	6	1.5698	1.3907
m02745c	physeteric acid	0.60927	0.27117	6	1.5698	1.3907
m02938c	stearate	0.60927	0.27117	6	1.5698	1.3907
m02939c	stearidonic acid	0.60927	0.27117	6	1.5698	1.3907
m03045c	tricosanoic acid	0.60927	0.27117	6	1.5698	1.3907
m03153c	ximenic acid	0.60927	0.27117	6	1.5698	1.3907
m01965g	glucose	0.60874	0.27135	2	1.8733	2.2814
m03039s	trehalose	0.60277	0.27333	1	2.1507	0
m01424c	CDP	0.60259	0.27339	6	1.5653	1.8271
m00258m	10,11-dihydro-LTB4-CoA	0.60135	0.2738	4	1.6534	1.3812
m00258p	10,11-dihydro-LTB4-CoA	0.60135	0.2738	4	1.6534	1.3812
m00582m	20-CoA-20-oxo-LTB4	0.60135	0.2738	4	1.6534	1.3812
m00582p	20-CoA-20-oxo-LTB4	0.60135	0.2738	4	1.6534	1.3812
m00587p	20-COOH-LTE4-CoA	0.60135	0.2738	4	1.6534	1.3812
m01120m	5-oxo-12(R)-hydroxy-eicosa-(8E,10E,14Z)-trienoyl-CoA	0.60135	0.2738	4	1.6534	1.3812
m01120p	5-oxo-12(R)-hydroxy-eicosa-(8E,10E,14Z)-trienoyl-CoA	0.60135	0.2738	4	1.6534	1.3812
m01122m	5-oxo-12(S)-hydroxy-eicosa-(8E,10E,14Z)-trienoyl-CoA	0.60135	0.2738	4	1.6534	1.3812
m01122p	5-oxo-12(S)-hydroxy-eicosa-(8E,10E,14Z)-trienoyl-CoA	0.60135	0.2738	4	1.6534	1.3812
m00503s	1-acylglycerol-chylomicron pool	0.60114	0.27387	3	1.7286	1.5839
m01815c	fatty acid-LD-TG3 pool	0.60114	0.27387	3	1.7286	1.5839
m01818c	fatty acid-retinol pool	0.60114	0.27387	3	1.7286	1.5839
m01798r	ethanolamine-phosphate	0.59388	0.27629	1	2.1361	0
m02113c	hexadecanal	0.59388	0.27629	1	2.1361	0
m02113r	hexadecanal	0.59388	0.27629	1	2.1361	0
m02116c	hexadecenal	0.59388	0.27629	1	2.1361	0
m02928r	sphinganine-1-phosphate	0.59388	0.27629	1	2.1361	0
m02930r	sphingosine-1-phosphate	0.59388	0.27629	1	2.1361	0
m02203g	keratan sulfate I biosynthesis, precursor 11	0.59386	0.2763	2	1.8559	2.2567
m02206g	keratan sulfate I biosynthesis, precursor 14	0.59386	0.2763	2	1.8559	2.2567
m02209g	keratan sulfate I biosynthesis, precursor 17	0.59386	0.2763	2	1.8559	2.2567
m02213g	keratan sulfate I biosynthesis, precursor 20	0.59386	0.2763	2	1.8559	2.2567
m02216g	keratan sulfate I biosynthesis, precursor 23	0.59386	0.2763	2	1.8559	2.2567
m02219g	keratan sulfate I biosynthesis, precursor 26	0.59386	0.2763	2	1.8559	2.2567
m02222g	keratan sulfate I biosynthesis, precursor 29	0.59386	0.2763	2	1.8559	2.2567
m02226g	keratan sulfate I biosynthesis, precursor 32	0.59386	0.2763	2	1.8559	2.2567
m02229g	keratan sulfate I biosynthesis, precursor 35	0.59386	0.2763	2	1.8559	2.2567
m02232g	keratan sulfate I biosynthesis, precursor 5	0.59386	0.2763	2	1.8559	2.2567
m02235g	keratan sulfate I biosynthesis, precursor 8	0.59386	0.2763	2	1.8559	2.2567
m02295g	keratan sulfate II (core 4-linked), biosynthesis, precursor 6	0.59386	0.2763	2	1.8559	2.2567
m02298g	keratan sulfate II (core 4-linked), biosynthesis, precursor 9	0.59386	0.2763	2	1.8559	2.2567
m02310g	keratan sulfate II biosynthesis, precursor 6	0.59386	0.2763	2	1.8559	2.2567
m02313g	keratan sulfate II biosynthesis, precursor 9	0.59386	0.2763	2	1.8559	2.2567
m00169c	(S)-2-aminobutanoate	0.58741	0.27846	3	1.7155	0.5708
m00036p	(24R,25R)3alpha,7alpha,12alpha,24-tetrahydroxy-5beta-cholestanoyl-CoA	0.5788	0.28136	1	2.1112	0
m00037p	(24R,25R)3alpha,7alpha,24-trihydroxy-5beta-cholestanoyl-CoA	0.5788	0.28136	1	2.1112	0
m00081p	(3S)-3-hydroxy-cis,cis-palmito-7,10-dienoyl-CoA	0.5788	0.28136	1	2.1112	0
m00082p	(3S)-3-hydroxydodec-cis-6-enoyl-CoA	0.5788	0.28136	1	2.1112	0
m00083p	(3S)-3-hydroxylinoleoyl-CoA	0.5788	0.28136	1	2.1112	0
m00170p	(S)-3-hydroxy-11-cis-octadecenoyl-CoA	0.5788	0.28136	1	2.1112	0
m00172p	(S)-3-hydroxy-7-hexadecenoyl-CoA	0.5788	0.28136	1	2.1112	0
m00173p	(S)-3-hydroxybutyryl-CoA	0.5788	0.28136	1	2.1112	0
m00174p	(S)-3-hydroxydodecanoyl-CoA	0.5788	0.28136	1	2.1112	0
m00175p	(S)-3-hydroxyhexadecanoyl-CoA	0.5788	0.28136	1	2.1112	0
m00176p	(S)-3-hydroxyoleyleoyl-CoA	0.5788	0.28136	1	2.1112	0
m00177p	(S)-3-hydroxypalmitoleoyl-CoA	0.5788	0.28136	1	2.1112	0
m00178p	(S)-3-hydroxytetradecanoyl-CoA	0.5788	0.28136	1	2.1112	0
m00181p	(S)-hydroxydecanoyl-CoA	0.5788	0.28136	1	2.1112	0
m00182p	(S)-hydroxyhexanoyl-CoA	0.5788	0.28136	1	2.1112	0
m00183p	(S)-hydroxyoctanoyl-CoA	0.5788	0.28136	1	2.1112	0
m00397p	16(S)-hydroxy-18-oxo-18-CoA-LTE4	0.5788	0.28136	1	2.1112	0
m00398p	16,18-oxo-18-CoA-dinor-LTE4	0.5788	0.28136	1	2.1112	0
m00419p	18(R)-hydroxy-20-oxo-20-CoA-LTE4	0.5788	0.28136	1	2.1112	0
m00581p	20-CoA-20-oxo-18r-hydroxy-LTB4	0.5788	0.28136	1	2.1112	0
m00685p	3(R)-hydroxy-(2S,6R,10)-trimethyl-hendecanoyl-CoA	0.5788	0.28136	1	2.1112	0
m00686p	3(R)-hydroxy-(4R,8R,12R)-trimethyl-tridecanoyl-CoA	0.5788	0.28136	1	2.1112	0
m00689p	3(S),12(R)-dihydroxy-5-oxo-eicosa-(8E,10E,14Z)-trienoyl-CoA	0.5788	0.28136	1	2.1112	0
m00690p	3(S),12(S)-dihydroxy-5-oxo-eicosa-(8E,10E,14Z)-trienoyl-CoA	0.5788	0.28136	1	2.1112	0
m00691p	3(S),5(S),12(R)-trihydroxy-eicosa-8-trans-6,14-cis-trienoyl-CoA	0.5788	0.28136	1	2.1112	0
m00696p	3(S)-hydroxy-(5Z,8Z)-tetradecadienoyl-CoA	0.5788	0.28136	1	2.1112	0
m00697p	3(S)-hydroxy-(6Z,9Z,12Z)-octadecatrienoyl-CoA	0.5788	0.28136	1	2.1112	0
m00700p	3(S)-hydroxy-11-cis-eicosenoyl-CoA	0.5788	0.28136	1	2.1112	0
m00701p	3(S)-hydroxy-13-cis-docosenoyl-CoA	0.5788	0.28136	1	2.1112	0
m00702p	3(S)-hydroxy-13-cis-eicosenoyl-CoA	0.5788	0.28136	1	2.1112	0
m00709p	3(S)-hydroxy-cis-15-tetracosaenoyl-CoA	0.5788	0.28136	1	2.1112	0
m00710p	3(S)-hydroxy-dihomo-gamma-linolenoyl-CoA	0.5788	0.28136	1	2.1112	0
m00715p	3(S)-hydroxy-hexacosenoyl-CoA	0.5788	0.28136	1	2.1112	0
m00717p	3(S)-hydroxy-tetracosa-6,9,12,15,18-all-cis-pentaenoyl-CoA	0.5788	0.28136	1	2.1112	0
m00755p	3alpha,7alpha-dihydroxy-5beta-cholest-24-enoyl-CoA	0.5788	0.28136	1	2.1112	0
m00776p	3-hydroxydocosanoyl-CoA	0.5788	0.28136	1	2.1112	0
m00777p	3-hydroxyeicosanoyl-CoA	0.5788	0.28136	1	2.1112	0
m00783p	3-hydroxyhexacosanoyl-CoA	0.5788	0.28136	1	2.1112	0
m00793p	3-hydroxyoctadecanoyl-CoA	0.5788	0.28136	1	2.1112	0
m00798p	3-hydroxypristanoyl-CoA	0.5788	0.28136	1	2.1112	0
m00800p	3-hydroxytetracosanoyl-CoA	0.5788	0.28136	1	2.1112	0
m00801p	3-hydroxy-THA-CoA	0.5788	0.28136	1	2.1112	0
m01573p	cis-(3S)-hydroxytetradec-5-enoyl-CoA	0.5788	0.28136	1	2.1112	0
m01574p	cis-(3S)-hydroxytetradec-7-enoyl-CoA	0.5788	0.28136	1	2.1112	0
m02735r	phosphatidylinositol-3,5-bisphosphate	0.57676	0.28205	2	1.8358	3.2065
m00646c	2-hydroxy-3-oxopropanoate	0.57168	0.28377	1	2.0994	0
m01268n	activation-ppara	0.565	0.28604	34	1.3168	1.3576
m01074c	5-aminolevulinate	0.56468	0.28615	1	2.0879	0
m00003r	(10Z)-heptadecenoic acid	0.56154	0.28721	5	1.5739	1.4948
m00008r	(11Z,14Z)-eicosadienoic acid	0.56154	0.28721	5	1.5739	1.4948
m00010r	(11Z,14Z,17Z)-eicosatrienoic acid	0.56154	0.28721	5	1.5739	1.4948
m00017r	(13Z)-eicosenoic acid	0.56154	0.28721	5	1.5739	1.4948
m00019r	(13Z)-octadecenoic acid	0.56154	0.28721	5	1.5739	1.4948
m00021r	(13Z,16Z)-docosadienoic acid	0.56154	0.28721	5	1.5739	1.4948
m00094r	(4Z,7Z,10Z,13Z,16Z)-DPA	0.56154	0.28721	5	1.5739	1.4948
m00104r	(6Z,9Z)-octadecadienoic acid	0.56154	0.28721	5	1.5739	1.4948
m00111r	(6Z,9Z,12Z,15Z,18Z)-TPA	0.56154	0.28721	5	1.5739	1.4948
m00114r	(6Z,9Z,12Z,15Z,18Z,21Z)-THA	0.56154	0.28721	5	1.5739	1.4948
m00115r	(7Z)-octadecenoic acid	0.56154	0.28721	5	1.5739	1.4948
m00117r	(7Z)-tetradecenoic acid	0.56154	0.28721	5	1.5739	1.4948
m00128r	(9E)-tetradecenoic acid	0.56154	0.28721	5	1.5739	1.4948
m00132r	(9Z,12Z,15Z,18Z)-TTA	0.56154	0.28721	5	1.5739	1.4948
m00135r	(9Z,12Z,15Z,18Z,21Z)-TPA	0.56154	0.28721	5	1.5739	1.4948
m00260r	10,13,16,19-docosatetraenoic acid	0.56154	0.28721	5	1.5739	1.4948
m00265r	10,13,16-docosatriynoic acid	0.56154	0.28721	5	1.5739	1.4948
m00315r	12,15,18,21-tetracosatetraenoic acid	0.56154	0.28721	5	1.5739	1.4948
m00341r	13,16,19-docosatrienoic acid	0.56154	0.28721	5	1.5739	1.4948
m01197r	7-palmitoleic acid	0.56154	0.28721	5	1.5739	1.4948
m01207r	8,11-eicosadienoic acid	0.56154	0.28721	5	1.5739	1.4948
m01235r	9-eicosenoic acid	0.56154	0.28721	5	1.5739	1.4948
m01238r	9-heptadecylenic acid	0.56154	0.28721	5	1.5739	1.4948
m01291r	adrenic acid	0.56154	0.28721	5	1.5739	1.4948
m01373r	behenic acid	0.56154	0.28721	5	1.5739	1.4948
m01432r	cerotic acid	0.56154	0.28721	5	1.5739	1.4948
m01582r	cis-cetoleic acid	0.56154	0.28721	5	1.5739	1.4948
m01583r	cis-erucic acid	0.56154	0.28721	5	1.5739	1.4948
m01584r	cis-gondoic acid	0.56154	0.28721	5	1.5739	1.4948
m01585r	cis-vaccenic acid	0.56154	0.28721	5	1.5739	1.4948
m01689r	DHA	0.56154	0.28721	5	1.5739	1.4948
m01696r	dihomo-gamma-linolenate	0.56154	0.28721	5	1.5739	1.4948
m01741r	DPA	0.56154	0.28721	5	1.5739	1.4948
m01771r	eicosanoate	0.56154	0.28721	5	1.5739	1.4948
m01778r	elaidate	0.56154	0.28721	5	1.5739	1.4948
m01784r	EPA	0.56154	0.28721	5	1.5739	1.4948
m01932r	gamma-linolenate	0.56154	0.28721	5	1.5739	1.4948
m02053r	henicosanoic acid	0.56154	0.28721	5	1.5739	1.4948
m02344r	lauric acid	0.56154	0.28721	5	1.5739	1.4948
m02385r	lignocerate	0.56154	0.28721	5	1.5739	1.4948
m02389r	linolenate	0.56154	0.28721	5	1.5739	1.4948
m02456r	margaric acid	0.56154	0.28721	5	1.5739	1.4948
m02457r	mead acid	0.56154	0.28721	5	1.5739	1.4948
m02494r	myristic acid	0.56154	0.28721	5	1.5739	1.4948
m02564r	nervonic acid	0.56154	0.28721	5	1.5739	1.4948
m02613r	nonadecylic acid	0.56154	0.28721	5	1.5739	1.4948
m02646r	oleate	0.56154	0.28721	5	1.5739	1.4948
m02648r	omega-3-arachidonic acid	0.56154	0.28721	5	1.5739	1.4948
m02675r	palmitolate	0.56154	0.28721	5	1.5739	1.4948
m02690r	pentadecylic acid	0.56154	0.28721	5	1.5739	1.4948
m02745r	physeteric acid	0.56154	0.28721	5	1.5739	1.4948
m02939r	stearidonic acid	0.56154	0.28721	5	1.5739	1.4948
m03045r	tricosanoic acid	0.56154	0.28721	5	1.5739	1.4948
m03051r	tridecylic acid	0.56154	0.28721	5	1.5739	1.4948
m03153r	ximenic acid	0.56154	0.28721	5	1.5739	1.4948
m00257c	10,11-dihydro-LTB4	0.55822	0.28835	5	1.5714	1.6156
m00257m	10,11-dihydro-LTB4	0.55822	0.28835	5	1.5714	1.6156
m00257p	10,11-dihydro-LTB4	0.55822	0.28835	5	1.5714	1.6156
m00585p	20-COOH-LTB4	0.55822	0.28835	5	1.5714	1.6156
m01959c	globoside	0.55401	0.28979	3	1.6837	0.93247
m01804c	FAICAR	0.54549	0.29271	1	2.0562	0
m00205c	[protein]-L-serine	0.54094	0.29428	2	1.7938	1.2685
m01733c	dolichyl-phosphate	0.54094	0.29428	2	1.7938	1.2685
m01734c	dolichyl-phosphate-D-mannose	0.54094	0.29428	2	1.7938	1.2685
m02645c	O-D-mannosylprotein	0.54094	0.29428	2	1.7938	1.2685
m01869g	G00021	0.52904	0.29839	1	2.0291	0
m02515g	n4m2masn	0.52904	0.29839	1	2.0291	0
m00025p	(15Z)-tetracosenoyl-CoA	0.52897	0.29841	3	1.6599	0.94759
m02971p	tetracosanoyl-CoA	0.52897	0.29841	3	1.6599	0.94759
m01922c	gamma-butyrobetaine	0.52664	0.29922	1	2.0251	0
m00569c	2,3-bisphospho-D-glycerate	0.52607	0.29942	1	2.0242	0
m02344c	lauric acid	0.52567	0.29956	8	1.4652	1.1942
m02456c	margaric acid	0.52567	0.29956	8	1.4652	1.1942
m02494c	myristic acid	0.52567	0.29956	8	1.4652	1.1942
m02690c	pentadecylic acid	0.52567	0.29956	8	1.4652	1.1942
m03051c	tridecylic acid	0.52567	0.29956	8	1.4652	1.1942
m02844c	ribose-1-phosphate	0.51762	0.30236	3	1.6491	1.024
m02838c	retinyl-ester	0.50909	0.30535	4	1.5774	1.3281
m02682c	PAPS	0.50772	0.30582	12	1.3986	1.3083
m00075p	(2R)-pristanoyl-CoA	0.50143	0.30804	4	1.5711	1.4201
m00077p	(2R,6S,10S)-pristanate	0.50143	0.30804	4	1.5711	1.4201
m00201c	[protein]-L-glutamine	0.50127	0.30809	2	1.7473	1.1681
m00207c	[protein]-N5-alkylglutamine	0.50127	0.30809	2	1.7473	1.1681
m01310c	alkylamine	0.50127	0.30809	2	1.7473	1.1681
m02082g	heparan sulfate, precursor 10	0.50115	0.30813	1	1.9831	0
m02095g	heparan sulfate, precursor 9	0.50115	0.30813	1	1.9831	0
m02387c	linoleate	0.49868	0.309	8	1.4494	1.3299
m01401c	biotin	0.48354	0.31436	3	1.6167	1.4447
m01275c	acyl-CoA-LD-SM pool	0.4805	0.31543	6	1.4826	1.2814
m02759n	PPi	0.47434	0.31763	2	1.7158	1.0506
m02521c	N-acetyl-beta-D-glucosaminylamine	0.47424	0.31767	2	1.7156	0.014177
m00970c	4-aminobutyrate	0.47409	0.31772	7	1.4541	2.2289
m02851c	S-(11-hydroxy-9-deoxy-delta12-PGD2)-glutathione	0.47329	0.318	1	1.9371	0
m02852c	S-(11-OH-9-deoxy-delta9,12-PGD2)-glutathione	0.47329	0.318	1	1.9371	0
m01988c	glycocholate	0.47328	0.31801	3	1.607	1.1474
m01988s	glycocholate	0.47328	0.31801	3	1.607	1.1474
m02962c	taurochenodeoxycholate	0.47328	0.31801	3	1.607	1.1474
m02962s	taurochenodeoxycholate	0.47328	0.31801	3	1.607	1.1474
m00205g	[protein]-L-serine	0.46417	0.32126	8	1.4291	1.1817
m01151c	6,7-dihydro-5-oxo-12-epi-LTB4	0.46399	0.32133	5	1.5017	1.4553
m01151m	6,7-dihydro-5-oxo-12-epi-LTB4	0.46399	0.32133	5	1.5017	1.4553
m01151p	6,7-dihydro-5-oxo-12-epi-LTB4	0.46399	0.32133	5	1.5017	1.4553
m01151r	6,7-dihydro-5-oxo-12-epi-LTB4	0.46399	0.32133	5	1.5017	1.4553
m01152c	6,7-dihydro-5-oxo-LTB4	0.46399	0.32133	5	1.5017	1.4553
m01152m	6,7-dihydro-5-oxo-LTB4	0.46399	0.32133	5	1.5017	1.4553
m01152p	6,7-dihydro-5-oxo-LTB4	0.46399	0.32133	5	1.5017	1.4553
m01152r	6,7-dihydro-5-oxo-LTB4	0.46399	0.32133	5	1.5017	1.4553
m02938r	stearate	0.4623	0.32193	6	1.4703	1.3609
m02039r	H+	0.46152	0.32221	29	1.2978	1.5184
m01615r	cortisol	0.46014	0.32271	1	1.9154	0
m01616r	cortisone	0.46014	0.32271	1	1.9154	0
m00749m	3alpha,7alpha,12alpha-trihydroxy-5beta-cholest-24-enoyl-CoA	0.45775	0.32356	2	1.6963	0.58672
m00749p	3alpha,7alpha,12alpha-trihydroxy-5beta-cholest-24-enoyl-CoA	0.45775	0.32356	2	1.6963	0.58672
m02918c	S-palmitoylprotein	0.45277	0.32536	1	1.9033	0
m02684g	PC-LD pool	0.44574	0.32789	4	1.5252	1.1326
m02387r	linoleate	0.44361	0.32866	7	1.4351	1.3927
m02202g	keratan sulfate I biosynthesis, precursor 10	0.43497	0.33179	3	1.5705	1.6486
m02205g	keratan sulfate I biosynthesis, precursor 13	0.43497	0.33179	3	1.5705	1.6486
m02208g	keratan sulfate I biosynthesis, precursor 16	0.43497	0.33179	3	1.5705	1.6486
m02211g	keratan sulfate I biosynthesis, precursor 19	0.43497	0.33179	3	1.5705	1.6486
m02215g	keratan sulfate I biosynthesis, precursor 22	0.43497	0.33179	3	1.5705	1.6486
m02218g	keratan sulfate I biosynthesis, precursor 25	0.43497	0.33179	3	1.5705	1.6486
m02221g	keratan sulfate I biosynthesis, precursor 28	0.43497	0.33179	3	1.5705	1.6486
m02225g	keratan sulfate I biosynthesis, precursor 31	0.43497	0.33179	3	1.5705	1.6486
m02228g	keratan sulfate I biosynthesis, precursor 34	0.43497	0.33179	3	1.5705	1.6486
m02231g	keratan sulfate I biosynthesis, precursor 4	0.43497	0.33179	3	1.5705	1.6486
m02234g	keratan sulfate I biosynthesis, precursor 7	0.43497	0.33179	3	1.5705	1.6486
m02294g	keratan sulfate II (core 4-linked), biosynthesis, precursor 5	0.43497	0.33179	3	1.5705	1.6486
m02297g	keratan sulfate II (core 4-linked), biosynthesis, precursor 8	0.43497	0.33179	3	1.5705	1.6486
m02309g	keratan sulfate II biosynthesis, precursor 5	0.43497	0.33179	3	1.5705	1.6486
m02312g	keratan sulfate II biosynthesis, precursor 8	0.43497	0.33179	3	1.5705	1.6486
m01517g	chondroitin sulfate A (GalNAc4S-GlcA) proteoglycan	0.42934	0.33384	4	1.5117	1.3777
m03157r	zinc	0.42655	0.33485	1	1.86	0
m01518g	chondroitin sulfate A (GalNAc4S-GlcA), B (IdoA2S-GalNAc4S), and E (GalNAc4,6diS-GlcA), precursor 1	0.40907	0.34125	6	1.4342	1.3387
m01845c	fructose-6-phosphate	0.40639	0.34223	9	1.3796	1.5178
m02943c	succinate	0.40024	0.34449	9	1.3762	0.84141
m00097s	(5-L-glutamyl)-L-amino acid	0.39973	0.34468	2	1.6283	0.83295
m01111s	5-L-gamma-glutamyl	0.39973	0.34468	2	1.6283	0.83295
m01925c	gamma-glutamyl-3-aminopropiononitrile	0.39973	0.34468	2	1.6283	0.83295
m01926c	gamma-glutamyl-beta-cyanoalanine	0.39973	0.34468	2	1.6283	0.83295
m01974r	glutamate	0.39973	0.34468	2	1.6283	0.83295
m02326c	L-3-cyanoalanine	0.39973	0.34468	2	1.6283	0.83295
m02366s	leukotriene C4	0.39973	0.34468	2	1.6283	0.83295
m02368c	leukotriene D5	0.39973	0.34468	2	1.6283	0.83295
m02418c	LTD4	0.39973	0.34468	2	1.6283	0.83295
m02418r	LTD4	0.39973	0.34468	2	1.6283	0.83295
m02418s	LTD4	0.39973	0.34468	2	1.6283	0.83295
m01779r	em2emgacpail heparan sulfate	0.39741	0.34553	3	1.5348	2.2005
m02433r	m3gacpail heparan sulfate	0.39741	0.34553	3	1.5348	2.2005
m02461r	mem2emgacpail heparan sulfate	0.39741	0.34553	3	1.5348	2.2005
m01700c	dihydrofolate	0.3896	0.34842	1	1.7991	0
m01700m	dihydrofolate	0.3896	0.34842	1	1.7991	0
m01830m	folate	0.3896	0.34842	1	1.7991	0
m01360c	apppA	0.38172	0.35134	1	1.7861	0
m01623c	CTP	0.38025	0.35188	19	1.3003	1.8195
m01513s	choline	0.37858	0.3525	3	1.5169	2.7459
m01523l	chondroitin sulfate A (GalNAc4S-GlcA), degradation product 5	0.3778	0.35279	4	1.4692	2.3317
m01527l	chondroitin sulfate B - dermatan sulfate (IdoA2S-GalNAc4S), degradation product 2	0.3778	0.35279	4	1.4692	2.3317
m02525l	N-acetylgalactosamine	0.3778	0.35279	4	1.4692	2.3317
m02633m	OAA	0.37756	0.35288	2	1.6023	0.78145
m02134c	homocysteine-thiolactone	0.37257	0.35473	1	1.771	0
m02754c	PNP	0.37257	0.35473	1	1.771	0
m03186c	Paraoxon	0.37257	0.35473	1	1.771	0
m03187c	Diethylphosphoric acid	0.37257	0.35473	1	1.771	0
m03188c	Parathion	0.37257	0.35473	1	1.771	0
m03194c	Diethylthiophosphoric acid	0.37257	0.35473	1	1.771	0
m01534l	chondroitin sulfate C (GalNAc6S-GlcA), degradation product 1	0.36347	0.35813	3	1.5025	1.1288
m01537l	chondroitin sulfate C (GalNAc6S-GlcA), degradation product 4	0.36347	0.35813	3	1.5025	1.1288
m01539l	chondroitin sulfate C (GalNAc6S-GlcA), free chain	0.36347	0.35813	3	1.5025	1.1288
m01544l	chondroitin sulfate D (GlcNAc6S-GlcA2S), degradation product 1	0.36347	0.35813	3	1.5025	1.1288
m01548l	chondroitin sulfate D (GlcNAc6S-GlcA2S), degradation product 5	0.36347	0.35813	3	1.5025	1.1288
m01550l	chondroitin sulfate D (GlcNAc6S-GlcA2S), free chain	0.36347	0.35813	3	1.5025	1.1288
m01556l	chondroitin sulfate E (GalNAc4,6diS-GlcA), degradation product 2	0.36347	0.35813	3	1.5025	1.1288
m01801l	F1alpha	0.36347	0.35813	3	1.5025	1.1288
m02239l	keratan sulfate I, degradation product 11	0.36347	0.35813	3	1.5025	1.1288
m02240l	keratan sulfate I, degradation product 12	0.36347	0.35813	3	1.5025	1.1288
m02242l	keratan sulfate I, degradation product 14	0.36347	0.35813	3	1.5025	1.1288
m02243l	keratan sulfate I, degradation product 15	0.36347	0.35813	3	1.5025	1.1288
m02245l	keratan sulfate I, degradation product 17	0.36347	0.35813	3	1.5025	1.1288
m02246l	keratan sulfate I, degradation product 18	0.36347	0.35813	3	1.5025	1.1288
m02249l	keratan sulfate I, degradation product 20	0.36347	0.35813	3	1.5025	1.1288
m02250l	keratan sulfate I, degradation product 21	0.36347	0.35813	3	1.5025	1.1288
m02252l	keratan sulfate I, degradation product 23	0.36347	0.35813	3	1.5025	1.1288
m02253l	keratan sulfate I, degradation product 24	0.36347	0.35813	3	1.5025	1.1288
m02255l	keratan sulfate I, degradation product 26	0.36347	0.35813	3	1.5025	1.1288
m02256l	keratan sulfate I, degradation product 27	0.36347	0.35813	3	1.5025	1.1288
m02258l	keratan sulfate I, degradation product 29	0.36347	0.35813	3	1.5025	1.1288
m02260l	keratan sulfate I, degradation product 30	0.36347	0.35813	3	1.5025	1.1288
m02262l	keratan sulfate I, degradation product 32	0.36347	0.35813	3	1.5025	1.1288
m02263l	keratan sulfate I, degradation product 33	0.36347	0.35813	3	1.5025	1.1288
m02265l	keratan sulfate I, degradation product 35	0.36347	0.35813	3	1.5025	1.1288
m02266l	keratan sulfate I, degradation product 36	0.36347	0.35813	3	1.5025	1.1288
m02268l	keratan sulfate I, degradation product 38	0.36347	0.35813	3	1.5025	1.1288
m02269l	keratan sulfate I, degradation product 39	0.36347	0.35813	3	1.5025	1.1288
m02271l	keratan sulfate I, degradation product 40	0.36347	0.35813	3	1.5025	1.1288
m02272l	keratan sulfate I, degradation product 41	0.36347	0.35813	3	1.5025	1.1288
m02274l	keratan sulfate I, degradation product 6	0.36347	0.35813	3	1.5025	1.1288
m02276l	keratan sulfate I, degradation product 8	0.36347	0.35813	3	1.5025	1.1288
m02277l	keratan sulfate I, degradation product 9	0.36347	0.35813	3	1.5025	1.1288
m02281l	keratan sulfate II (core 2-linked), degradation product 3	0.36347	0.35813	3	1.5025	1.1288
m02283l	keratan sulfate II (core 2-linked), degradation product 5	0.36347	0.35813	3	1.5025	1.1288
m02284l	keratan sulfate II (core 2-linked), degradation product 6	0.36347	0.35813	3	1.5025	1.1288
m02286l	keratan sulfate II (core 2-linked), degradation product 8	0.36347	0.35813	3	1.5025	1.1288
m02287l	keratan sulfate II (core 2-linked), degradation product 9	0.36347	0.35813	3	1.5025	1.1288
m02301l	keratan sulfate II (core 4-linked), degradation product 3	0.36347	0.35813	3	1.5025	1.1288
m02508l	n2m2mn	0.36347	0.35813	3	1.5025	1.1288
m02583c	nicotinamide	0.35585	0.36098	10	1.3439	1.5319
m01910s	galactose	0.35571	0.36103	4	1.451	1.4467
m00503c	1-acylglycerol-chylomicron pool	0.35411	0.36163	2	1.5748	1.8691
m00510c	1-acylglycerol-VLDL pool	0.35411	0.36163	2	1.5748	1.8691
m01930c	gamma-L-glutamyl-L-alanine	0.35141	0.36264	3	1.4911	0.63514
m00003s	(10Z)-heptadecenoic acid	0.34761	0.36407	2	1.5672	1.9027
m00008s	(11Z,14Z)-eicosadienoic acid	0.34761	0.36407	2	1.5672	1.9027
m00010s	(11Z,14Z,17Z)-eicosatrienoic acid	0.34761	0.36407	2	1.5672	1.9027
m00017s	(13Z)-eicosenoic acid	0.34761	0.36407	2	1.5672	1.9027
m00019s	(13Z)-octadecenoic acid	0.34761	0.36407	2	1.5672	1.9027
m00021s	(13Z,16Z)-docosadienoic acid	0.34761	0.36407	2	1.5672	1.9027
m00094s	(4Z,7Z,10Z,13Z,16Z)-DPA	0.34761	0.36407	2	1.5672	1.9027
m00104s	(6Z,9Z)-octadecadienoic acid	0.34761	0.36407	2	1.5672	1.9027
m00111s	(6Z,9Z,12Z,15Z,18Z)-TPA	0.34761	0.36407	2	1.5672	1.9027
m00114s	(6Z,9Z,12Z,15Z,18Z,21Z)-THA	0.34761	0.36407	2	1.5672	1.9027
m00115s	(7Z)-octadecenoic acid	0.34761	0.36407	2	1.5672	1.9027
m00117s	(7Z)-tetradecenoic acid	0.34761	0.36407	2	1.5672	1.9027
m00128s	(9E)-tetradecenoic acid	0.34761	0.36407	2	1.5672	1.9027
m00132s	(9Z,12Z,15Z,18Z)-TTA	0.34761	0.36407	2	1.5672	1.9027
m00135s	(9Z,12Z,15Z,18Z,21Z)-TPA	0.34761	0.36407	2	1.5672	1.9027
m00260s	10,13,16,19-docosatetraenoic acid	0.34761	0.36407	2	1.5672	1.9027
m00265s	10,13,16-docosatriynoic acid	0.34761	0.36407	2	1.5672	1.9027
m00315s	12,15,18,21-tetracosatetraenoic acid	0.34761	0.36407	2	1.5672	1.9027
m00341s	13,16,19-docosatrienoic acid	0.34761	0.36407	2	1.5672	1.9027
m01197s	7-palmitoleic acid	0.34761	0.36407	2	1.5672	1.9027
m01207s	8,11-eicosadienoic acid	0.34761	0.36407	2	1.5672	1.9027
m01235s	9-eicosenoic acid	0.34761	0.36407	2	1.5672	1.9027
m01238s	9-heptadecylenic acid	0.34761	0.36407	2	1.5672	1.9027
m01291s	adrenic acid	0.34761	0.36407	2	1.5672	1.9027
m01362s	arachidonate	0.34761	0.36407	2	1.5672	1.9027
m01373s	behenic acid	0.34761	0.36407	2	1.5672	1.9027
m01432s	cerotic acid	0.34761	0.36407	2	1.5672	1.9027
m01582s	cis-cetoleic acid	0.34761	0.36407	2	1.5672	1.9027
m01583s	cis-erucic acid	0.34761	0.36407	2	1.5672	1.9027
m01584s	cis-gondoic acid	0.34761	0.36407	2	1.5672	1.9027
m01585s	cis-vaccenic acid	0.34761	0.36407	2	1.5672	1.9027
m01648s	decanoic acid	0.34761	0.36407	2	1.5672	1.9027
m01696s	dihomo-gamma-linolenate	0.34761	0.36407	2	1.5672	1.9027
m01741s	DPA	0.34761	0.36407	2	1.5672	1.9027
m01771s	eicosanoate	0.34761	0.36407	2	1.5672	1.9027
m01778s	elaidate	0.34761	0.36407	2	1.5672	1.9027
m01784s	EPA	0.34761	0.36407	2	1.5672	1.9027
m01932s	gamma-linolenate	0.34761	0.36407	2	1.5672	1.9027
m02053s	henicosanoic acid	0.34761	0.36407	2	1.5672	1.9027
m02108s	heptylic acid	0.34761	0.36407	2	1.5672	1.9027
m02120s	hexanoic acid	0.34761	0.36407	2	1.5672	1.9027
m02344s	lauric acid	0.34761	0.36407	2	1.5672	1.9027
m02385s	lignocerate	0.34761	0.36407	2	1.5672	1.9027
m02387s	linoleate	0.34761	0.36407	2	1.5672	1.9027
m02389s	linolenate	0.34761	0.36407	2	1.5672	1.9027
m02456s	margaric acid	0.34761	0.36407	2	1.5672	1.9027
m02457s	mead acid	0.34761	0.36407	2	1.5672	1.9027
m02494s	myristic acid	0.34761	0.36407	2	1.5672	1.9027
m02564s	nervonic acid	0.34761	0.36407	2	1.5672	1.9027
m02613s	nonadecylic acid	0.34761	0.36407	2	1.5672	1.9027
m02614s	nonanoic acid	0.34761	0.36407	2	1.5672	1.9027
m02642s	octanoic acid	0.34761	0.36407	2	1.5672	1.9027
m02646s	oleate	0.34761	0.36407	2	1.5672	1.9027
m02648s	omega-3-arachidonic acid	0.34761	0.36407	2	1.5672	1.9027
m02674s	palmitate	0.34761	0.36407	2	1.5672	1.9027
m02675s	palmitolate	0.34761	0.36407	2	1.5672	1.9027
m02690s	pentadecylic acid	0.34761	0.36407	2	1.5672	1.9027
m02745s	physeteric acid	0.34761	0.36407	2	1.5672	1.9027
m02938s	stearate	0.34761	0.36407	2	1.5672	1.9027
m02939s	stearidonic acid	0.34761	0.36407	2	1.5672	1.9027
m03045s	tricosanoic acid	0.34761	0.36407	2	1.5672	1.9027
m03051s	tridecylic acid	0.34761	0.36407	2	1.5672	1.9027
m03117s	undecylic acid	0.34761	0.36407	2	1.5672	1.9027
m03134s	valeric acid	0.34761	0.36407	2	1.5672	1.9027
m03153s	ximenic acid	0.34761	0.36407	2	1.5672	1.9027
m02783c	prostaglandin D2	0.34752	0.3641	3	1.4874	1.5632
m02789c	prostaglandin F2alpha	0.34752	0.3641	3	1.4874	1.5632
m01652l	de-Fuc form of PA6	0.34579	0.36475	2	1.5651	0.19878
m02237l	keratan sulfate I, degradation product 1	0.34579	0.36475	2	1.5651	0.19878
m01018c	4-N-(n-acetyl-D-glucosaminyl)-protein	0.34509	0.36501	1	1.7257	0
m02702c	peptide-L-aspartate	0.34509	0.36501	1	1.7257	0
m01754c	dUDP	0.33988	0.36697	5	1.4099	1.7649
m01169c	6-phospho-D-gluconate	0.33698	0.36807	4	1.4356	1.1152
m00198l	[protein]-L-asparagine	0.33294	0.36959	1	1.7056	0
m01651l	de-Fuc form of PA6 (wo peptide linkage)	0.33294	0.36959	1	1.7056	0
m02248l	keratan sulfate I, degradation product 2	0.33294	0.36959	1	1.7056	0
m02509l	n2m2nm	0.33294	0.36959	1	1.7056	0
m02510l	n2m2nmasn	0.33294	0.36959	1	1.7056	0
m02513c	N4-(acetyl-beta-D-glucosaminyl)asparagine	0.33294	0.36959	1	1.7056	0
m01533g	chondroitin sulfate C (GalNAc6S-GlcA) proteoglycan	0.3296	0.37085	2	1.5461	0.37172
m01567g	chondroitin sulfate E (GalNAc4,6diS-GlcA), precursor 5b	0.3296	0.37085	2	1.5461	0.37172
m02278g	keratan sulfate I	0.3296	0.37085	2	1.5461	0.37172
m02288g	keratan sulfate II (core 2-linked)	0.3296	0.37085	2	1.5461	0.37172
m02303g	keratan sulfate II (core 4-linked)	0.3296	0.37085	2	1.5461	0.37172
m03118c	uracil	0.32859	0.37123	2	1.5449	1.2997
m03171n	N6-acetyl-L-lysine	0.32826	0.37136	5	1.4013	1.2438
m03172n	acetylated histone	0.32826	0.37136	5	1.4013	1.2438
m03173n	deacetylated histone	0.32826	0.37136	5	1.4013	1.2438
m03000g	Tn-antigen	0.32528	0.37248	11	1.3168	1.0858
m00420p	18,20-dioxo-20-CoA-LTB4	0.32069	0.37422	2	1.5356	0.81396
m00584p	20-COOH-18-oxo-LTE4-CoA	0.32069	0.37422	2	1.5356	0.81396
m00740p	3,5-dioxo-12(R)-hydroxy-eicosa-(8E,10E,14Z)-trienoyl-CoA	0.32069	0.37422	2	1.5356	0.81396
m00741p	3,5-dioxo-12(S)-hydroxy-eicosa-(8E,10E,14Z)-trienoyl-CoA	0.32069	0.37422	2	1.5356	0.81396
m00813p	3-ketopristanoyl-CoA	0.32069	0.37422	2	1.5356	0.81396
m00814p	3-keto-THA-CoA	0.32069	0.37422	2	1.5356	0.81396
m00832p	3-oxo-(2S,6R,10R)-trimethyl-hendecanoyl-CoA	0.32069	0.37422	2	1.5356	0.81396
m00833p	3-oxo-(4R,8R,12R)-trimethyl-tridecanoyl-CoA	0.32069	0.37422	2	1.5356	0.81396
m00834p	3-oxo-(6Z,9Z,12Z)-octadecatrienoyl-CoA	0.32069	0.37422	2	1.5356	0.81396
m00840p	3-oxo-11-cis-eicosenoyl-CoA	0.32069	0.37422	2	1.5356	0.81396
m00841p	3-oxo-11-cis-octadecenoyl-CoA	0.32069	0.37422	2	1.5356	0.81396
m00842p	3-oxo-13cis-docosenoyl-CoA	0.32069	0.37422	2	1.5356	0.81396
m00843p	3-oxo-13-cis-eicosenoyl-CoA	0.32069	0.37422	2	1.5356	0.81396
m00846p	3-oxo-5(S),12(R)-dihydroxy-eicosa-8-trans-6,14-cis-trienoyl-CoA	0.32069	0.37422	2	1.5356	0.81396
m00849p	3-oxo-7-hexadecenoyl-CoA	0.32069	0.37422	2	1.5356	0.81396
m00853p	3-oxo-all-cis-6,9,12,15,18-tetracosapentaenoyl-CoA	0.32069	0.37422	2	1.5356	0.81396
m00854p	3-oxo-cis,cis-5,8-tetradecadienoyl-CoA	0.32069	0.37422	2	1.5356	0.81396
m00855p	3-oxo-cis,cis-7,10-hexadecadienoyl-CoA	0.32069	0.37422	2	1.5356	0.81396
m00856p	3-oxo-cis-15-tetracosaenoyl-CoA	0.32069	0.37422	2	1.5356	0.81396
m00858p	3-oxodecanoyl-CoA	0.32069	0.37422	2	1.5356	0.81396
m00859p	3-oxo-dihomo-gamma-linolenoyl-CoA	0.32069	0.37422	2	1.5356	0.81396
m00866p	3-oxodocosanoyl-CoA	0.32069	0.37422	2	1.5356	0.81396
m00868p	3-oxododecanoyl-CoA	0.32069	0.37422	2	1.5356	0.81396
m00872p	3-oxoeicosanoyl-CoA	0.32069	0.37422	2	1.5356	0.81396
m00878p	3-oxohexacosanoyl-CoA	0.32069	0.37422	2	1.5356	0.81396
m00879p	3-oxo-hexacosenoyl-CoA	0.32069	0.37422	2	1.5356	0.81396
m00882p	3-oxohexanoyl-CoA	0.32069	0.37422	2	1.5356	0.81396
m00883p	3-oxolaur-6-cis-enoyl-CoA	0.32069	0.37422	2	1.5356	0.81396
m00884p	3-oxolinoleoyl-CoA	0.32069	0.37422	2	1.5356	0.81396
m00885p	3-oxomyrist-5-enoyl-CoA	0.32069	0.37422	2	1.5356	0.81396
m00886p	3-oxomyrist-7-enoyl-CoA	0.32069	0.37422	2	1.5356	0.81396
m00890p	3-oxooctadecanoyl-CoA	0.32069	0.37422	2	1.5356	0.81396
m00892p	3-oxooctanoyl-CoA	0.32069	0.37422	2	1.5356	0.81396
m00893p	3-oxooleoyl-CoA	0.32069	0.37422	2	1.5356	0.81396
m00894p	3-oxopalmitoleoyl-CoA	0.32069	0.37422	2	1.5356	0.81396
m00895p	3-oxopalmitoyl-CoA	0.32069	0.37422	2	1.5356	0.81396
m00904p	3-oxotetracosanoyl-CoA	0.32069	0.37422	2	1.5356	0.81396
m00906p	3-oxotetradecanoyl-CoA	0.32069	0.37422	2	1.5356	0.81396
m00923c	3-ureidopropionate	0.3187	0.37498	2	1.5333	1.5028
m01755c	dUMP	0.31625	0.37591	3	1.4576	2.0574
m01334g	AMP	0.31493	0.37641	6	1.3705	1.8357
m01419g	cAMP	0.31493	0.37641	6	1.3705	1.8357
m01433g	cGMP	0.31493	0.37641	6	1.3705	1.8357
m01433n	cGMP	0.31493	0.37641	6	1.3705	1.8357
m02016n	GMP	0.31493	0.37641	6	1.3705	1.8357
m03109g	UDP-glucuronate	0.3106	0.37805	3	1.4522	1.5677
m01130c	5-phosphoribosyl-4-carboxy-5-aminoimidazole	0.30749	0.37924	1	1.6636	0
m01519l	chondroitin sulfate A (GalNAc4S-GlcA), degradation product 1	0.30472	0.38029	2	1.5169	1.746
m01526l	chondroitin sulfate B - dermatan sulfate (IdoA2S-GalNAc4S), degradation product 1	0.30472	0.38029	2	1.5169	1.746
m01029c	4-oxo-9-cis-retinoate	0.29524	0.38391	11	1.3018	2.1878
m00585r	20-COOH-LTB4	0.29429	0.38427	4	1.4004	1.554
m00586p	20-COOH-LTE4	0.29429	0.38427	4	1.4004	1.554
m01812c	fatty acid-LD-SM pool	0.29292	0.38479	6	1.3555	1.5133
m00585c	20-COOH-LTB4	0.29126	0.38543	6	1.3544	1.5397
m00585m	20-COOH-LTB4	0.29126	0.38543	6	1.3544	1.5397
m01445c	cholate	0.28853	0.38647	2	1.4979	1.6006
m01445s	cholate	0.28853	0.38647	2	1.4979	1.6006
m02519p	Na+	0.28784	0.38673	1	1.6312	0
m02961c	taurine	0.28784	0.38673	1	1.6312	0
m02961p	taurine	0.28784	0.38673	1	1.6312	0
m02961s	taurine	0.28784	0.38673	1	1.6312	0
m02043c	H2S2O3	0.28443	0.38804	2	1.4931	1.071
m02145c	hydrogen-cyanide	0.28443	0.38804	2	1.4931	1.071
m02145m	hydrogen-cyanide	0.28443	0.38804	2	1.4931	1.071
m02464m	mercaptopyruvate	0.28443	0.38804	2	1.4931	1.071
m02949m	sulfite	0.28443	0.38804	2	1.4931	1.071
m02986m	thiocyanate	0.28443	0.38804	2	1.4931	1.071
m02991c	thiosulfate	0.28443	0.38804	2	1.4931	1.071
m02991m	thiosulfate	0.28443	0.38804	2	1.4931	1.071
m00789c	3-hydroxy-N6,N6,N6-trimethyl-L-lysine	0.28037	0.3896	1	1.6189	0
m01034c	4-trimethylammoniobutanal	0.28037	0.3896	1	1.6189	0
m02896m	serine	0.28037	0.3896	1	1.6189	0
m02682g	PAPS	0.28005	0.38972	14	1.2786	1.5239
m00799m	3-hydroxypropionyl-CoA	0.27679	0.39097	12	1.2882	1.9961
m01808c	fatty acid-LD-PC pool	0.27637	0.39113	10	1.3024	2.0337
m01809c	fatty acid-LD-PE pool	0.27637	0.39113	10	1.3024	2.0337
m02913c	sn-glycerol-3-PE	0.275	0.39166	2	1.4821	4.5148
m02554m	NADP+	0.27051	0.39339	24	1.2471	1.6551
m00978c	4-cholesten-7alpha,24(S)-diol-3-one	0.26996	0.39359	1	1.6017	0
m00979c	4-cholesten-7alpha,27-diol-3-one	0.26996	0.39359	1	1.6017	0
m01182r	7alpha-hydroxycholest-4-en-3-one	0.26996	0.39359	1	1.6017	0
m01183r	7alpha-hydroxycholesterol	0.26996	0.39359	1	1.6017	0
m01446c	cholest-5-ene-3beta,7alpha,24(S)-triol	0.26996	0.39359	1	1.6017	0
m01783r	emgacpail heparan sulfate	0.26514	0.39545	1	1.5938	0
m02431r	m2gacpail heparan sulfate	0.26514	0.39545	1	1.5938	0
m02463r	memgacpail heparan sulfate	0.26514	0.39545	1	1.5938	0
m02328c	LacCer pool	0.26062	0.39719	4	1.3727	1.7813
m01972s	glucosylceramide pool	0.25531	0.39924	2	1.459	1.2778
m01618c	cPMP	0.25287	0.40018	1	1.5735	0
m01303m	agmatine	0.2474	0.4023	1	1.5645	0
m02812m	putrescine	0.2474	0.4023	1	1.5645	0
m00234s	1,2-diacylglycerol-chylomicron pool	0.24114	0.40472	4	1.3566	1.492
m01807s	fatty acid-chylomicron pool	0.24114	0.40472	4	1.3566	1.492
m01106c	5-hydroxykynurenine	0.2392	0.40548	1	1.551	0
m01108c	5-hydroxy-N-formylkynurenine	0.2392	0.40548	1	1.551	0
m01342c	anthranilate	0.2392	0.40548	1	1.551	0
m01835c	formylanthranilate	0.2392	0.40548	1	1.551	0
m02371c	L-formylkynurenine	0.2392	0.40548	1	1.551	0
m01451l	cholesterol-ester pool	0.23477	0.4072	1	1.5437	0
m02674p	palmitate	0.22863	0.40958	2	1.4277	0.67259
m01159c	6-deoxy-L-galactose	0.2247	0.41111	1	1.5271	0
m01515g	chondroitin sulfate A (GalNAc4S-GlcA) and B (IdoA2S-GalNAc4S), precursor 2	0.22428	0.41127	4	1.3427	1.1867
m01540g	chondroitin sulfate C (GalNAc6S-GlcA), precursor 2	0.22428	0.41127	4	1.3427	1.1867
m01551g	chondroitin sulfate D (GlcNAc6S-GlcA2S), precursor 3	0.22428	0.41127	4	1.3427	1.1867
m01564g	chondroitin sulfate E (GalNAc4,6diS-GlcA), precursor 3	0.22428	0.41127	4	1.3427	1.1867
m01948s	GDP	0.22305	0.41175	5	1.3234	2.079
m02034s	GTP	0.22305	0.41175	5	1.3234	2.079
m02672g	PA6	0.22142	0.41238	1	1.5217	0
m01830c	folate	0.22139	0.41239	2	1.4192	0.53721
m01370m	aspartate	0.21867	0.41345	2	1.416	1.333
m02040c	H2O	0.21632	0.41437	329	1.1758	1.625
m02039l	H+	0.21543	0.41472	3	1.3617	2.0888
m01127c	5-oxoproline	0.21394	0.4153	2	1.4105	0.2742
m01257m	acetyl adenylate	0.21099	0.41645	2	1.407	0.88687
m02775m	propinol adenylate	0.21099	0.41645	2	1.407	0.88687
m02016g	GMP	0.20909	0.41719	7	1.2891	1.6895
m01927c	gamma-glutamyl-cysteine	0.20864	0.41736	2	1.4043	0.26543
m01928c	gamma-glutamylglutathione	0.20864	0.41736	2	1.4043	0.26543
m01931c	gamma-L-glutamyl-L-alpha-aminobutyrate	0.20864	0.41736	2	1.4043	0.26543
m00308c	12(S)-HHT	0.20341	0.41941	1	1.492	0
m02441c	malonic-dialdehyde	0.20341	0.41941	1	1.492	0
m02794c	prostaglandin H2	0.20341	0.41941	1	1.492	0
m02794r	prostaglandin H2	0.20341	0.41941	1	1.492	0
m02994r	thromboxane A2	0.20341	0.41941	1	1.492	0
m02167c	IMP	0.20262	0.41971	8	1.2758	1.3062
m00929c	4-(methylnitrosamino)-1-(3-pyridyl)-1-butanol	0.20121	0.42027	6	1.2934	2.063
m01968r	glucose-6-phosphate	0.20009	0.42071	1	1.4865	0
m02738l	phosphocholine	0.19965	0.42088	3	1.3467	1.4794
m02908l	SM pool	0.19965	0.42088	3	1.3467	1.4794
m02931c	sphingosylphosphorylcholine	0.19965	0.42088	3	1.3467	1.4794
m00971r	4-androstene-3,17-dione	0.19821	0.42144	5	1.305	1.0618
m02969r	testosterone	0.19821	0.42144	5	1.305	1.0618
m01695g	digalactosylceramidesulfate	0.19589	0.42235	1	1.4795	0
m02334g	lactosylceramide sulfate	0.19589	0.42235	1	1.4795	0
m02681l	PAP	0.19589	0.42235	1	1.4795	0
m02682l	PAPS	0.19589	0.42235	1	1.4795	0
m02809c	psychosine sulfate	0.19589	0.42235	1	1.4795	0
m02810c	psychosine	0.19589	0.42235	1	1.4795	0
m02947g	sulfatide galactocerebroside	0.19589	0.42235	1	1.4795	0
m03111g	UDP-N-acetylglucosamine	0.19536	0.42255	11	1.2519	0.99612
m01362c	arachidonate	0.19499	0.4227	10	1.2599	1.3325
m00640c	2-deoxy-D-ribose-5-phosphate	0.19311	0.42344	3	1.3405	0.13227
m01694g	digalactosylceramide	0.19155	0.42405	17	1.2335	0.98192
m01694l	digalactosylceramide	0.18756	0.42561	1	1.4658	0
m00247c	1,3-bisphospho-D-glycerate	0.18589	0.42627	2	1.3776	0.91443
m00554c	1-phosphatidyl-1D-myo-inositol-5-phosphate	0.18553	0.42641	8	1.2658	2.0018
m01374c	benzo[a]pyrene	0.17012	0.43246	1	1.437	0
m01374s	benzo[a]pyrene	0.17012	0.43246	1	1.437	0
m01395s	bile-PC pool	0.17012	0.43246	1	1.437	0
m02684s	PC-LD pool	0.17012	0.43246	1	1.437	0
m01560l	chondroitin sulfate E (GalNAc4,6diS-GlcA), degradation product 6	0.16977	0.43259	6	1.2722	1.8431
m00024c	(15Z)-tetracosenoylcarnitine	0.16779	0.43337	2	1.3564	1.3157
m00109c	(6Z,9Z,12Z,15Z,18Z)-tetracosapentaenoylcarnitine	0.16779	0.43337	2	1.3564	1.3157
m00112c	(6Z,9Z,12Z,15Z,18Z,21Z)-tetracosahexaenoylcarnitine	0.16779	0.43337	2	1.3564	1.3157
m00130c	(9Z,12Z,15Z,18Z)-tetracosatetraenoylcarnitine	0.16779	0.43337	2	1.3564	1.3157
m00133c	(9Z,12Z,15Z,18Z,21Z)-tetracosapentaenoylcarnitine	0.16779	0.43337	2	1.3564	1.3157
m00316c	12,15,18,21-tetracosatetraenoylcarnitine	0.16779	0.43337	2	1.3564	1.3157
m02109c	hexacosanoylcarnitine	0.16779	0.43337	2	1.3564	1.3157
m02111c	hexacosenoylcarnitine	0.16779	0.43337	2	1.3564	1.3157
m02443p	malonyl-carnitin	0.16779	0.43337	2	1.3564	1.3157
m02444p	malonyl-CoA	0.16779	0.43337	2	1.3564	1.3157
m02970c	tetracosanoylcarnitine	0.16779	0.43337	2	1.3564	1.3157
m03046c	tricosanoylcarnitine	0.16779	0.43337	2	1.3564	1.3157
m01424n	CDP	0.16736	0.43354	2	1.3559	2.833
m01623n	CTP	0.16736	0.43354	2	1.3559	2.833
m01643n	dCDP	0.16736	0.43354	2	1.3559	2.833
m01645n	dCTP	0.16736	0.43354	2	1.3559	2.833
m01680n	dGDP	0.16736	0.43354	2	1.3559	2.833
m01688n	dGTP	0.16736	0.43354	2	1.3559	2.833
m01948n	GDP	0.16736	0.43354	2	1.3559	2.833
m02034n	GTP	0.16736	0.43354	2	1.3559	2.833
m03106n	UDP	0.16736	0.43354	2	1.3559	2.833
m01962c	glucosamine	0.16536	0.43433	2	1.3535	3.0164
m03114c	UMP	0.16284	0.43532	6	1.2675	1.555
m01159l	6-deoxy-L-galactose	0.16252	0.43545	1	1.4245	0
m01159s	6-deoxy-L-galactose	0.16252	0.43545	1	1.4245	0
m01652s	de-Fuc form of PA6	0.16252	0.43545	1	1.4245	0
m02237s	keratan sulfate I, degradation product 1	0.16252	0.43545	1	1.4245	0
m02278l	keratan sulfate I	0.16252	0.43545	1	1.4245	0
m02278s	keratan sulfate I	0.16252	0.43545	1	1.4245	0
m02672l	PA6	0.16252	0.43545	1	1.4245	0
m02672s	PA6	0.16252	0.43545	1	1.4245	0
m02342c	L-aspartyl-tRNA(asp)	0.161	0.43605	10	1.2421	0.9864
m03066c	tRNA(asp)	0.161	0.43605	10	1.2421	0.9864
m01036c	5-(D-galactosyloxy)-L-lysine-procollagen	0.15494	0.43843	3	1.3042	0.1675
m01450r	cholesterol	0.15175	0.43969	3	1.3012	1.2439
m01452r	cholesterol-ester-10,13,16,19-docosa	0.15175	0.43969	3	1.3012	1.2439
m01453r	cholesterol-ester-10,13,16-docosa	0.15175	0.43969	3	1.3012	1.2439
m01454r	cholesterol-ester-10-hepta	0.15175	0.43969	3	1.3012	1.2439
m01455r	cholesterol-ester-11,14,17-eico	0.15175	0.43969	3	1.3012	1.2439
m01456r	cholesterol-ester-11,14-eicosa	0.15175	0.43969	3	1.3012	1.2439
m01457r	cholesterol-ester-11-docose	0.15175	0.43969	3	1.3012	1.2439
m01458r	cholesterol-ester-11-eico	0.15175	0.43969	3	1.3012	1.2439
m01459r	cholesterol-ester-12,15,18,21-tetracosa	0.15175	0.43969	3	1.3012	1.2439
m01460r	cholesterol-ester-13,16,19-doco	0.15175	0.43969	3	1.3012	1.2439
m01461r	cholesterol-ester-13,16-docosa	0.15175	0.43969	3	1.3012	1.2439
m01462r	cholesterol-ester-13-docose	0.15175	0.43969	3	1.3012	1.2439
m01463r	cholesterol-ester-13-eicose	0.15175	0.43969	3	1.3012	1.2439
m01464r	cholesterol-ester-13-octade	0.15175	0.43969	3	1.3012	1.2439
m01465r	cholesterol-ester-15-tetra	0.15175	0.43969	3	1.3012	1.2439
m01466r	cholesterol-ester-4,7,10,13,16,19-doco	0.15175	0.43969	3	1.3012	1.2439
m01467r	cholesterol-ester-4,7,10,13,16-docosa	0.15175	0.43969	3	1.3012	1.2439
m01468r	cholesterol-ester-5,8,11,14,17-eico	0.15175	0.43969	3	1.3012	1.2439
m01469r	cholesterol-ester-5,8,11-eico	0.15175	0.43969	3	1.3012	1.2439
m01470r	cholesterol-ester-5-tetra	0.15175	0.43969	3	1.3012	1.2439
m01471r	cholesterol-ester-6,9,12,15,18,21-tetra	0.15175	0.43969	3	1.3012	1.2439
m01472r	cholesterol-ester-6,9,12,15,18-tetraco	0.15175	0.43969	3	1.3012	1.2439
m01473r	cholesterol-ester-6,9,12,15-octa	0.15175	0.43969	3	1.3012	1.2439
m01474r	cholesterol-ester-6,9-octa	0.15175	0.43969	3	1.3012	1.2439
m01475r	cholesterol-ester-7,10,13,16,19-docosa	0.15175	0.43969	3	1.3012	1.2439
m01476r	cholesterol-ester-7,10,13,16-docosa	0.15175	0.43969	3	1.3012	1.2439
m01477r	cholesterol-ester-7-hexa	0.15175	0.43969	3	1.3012	1.2439
m01478r	cholesterol-ester-7-octade	0.15175	0.43969	3	1.3012	1.2439
m01479r	cholesterol-ester-7-tetrade	0.15175	0.43969	3	1.3012	1.2439
m01480r	cholesterol-ester-8,11,14,17-eico	0.15175	0.43969	3	1.3012	1.2439
m01481r	cholesterol-ester-8,11-eico	0.15175	0.43969	3	1.3012	1.2439
m01482r	cholesterol-ester-9,12,15,18,21-tetra	0.15175	0.43969	3	1.3012	1.2439
m01483r	cholesterol-ester-9,12,15,18-tetraco	0.15175	0.43969	3	1.3012	1.2439
m01484r	cholesterol-ester-9-eicose	0.15175	0.43969	3	1.3012	1.2439
m01485r	cholesterol-ester-9-heptade	0.15175	0.43969	3	1.3012	1.2439
m01486r	cholesterol-ester-9-octa	0.15175	0.43969	3	1.3012	1.2439
m01487r	cholesterol-ester-9-tetrade	0.15175	0.43969	3	1.3012	1.2439
m01488r	cholesterol-ester-arach	0.15175	0.43969	3	1.3012	1.2439
m01489r	cholesterol-ester-cis-vac	0.15175	0.43969	3	1.3012	1.2439
m01490r	cholesterol-ester-dihomo-gamma	0.15175	0.43969	3	1.3012	1.2439
m01491r	cholesterol-ester-docosa	0.15175	0.43969	3	1.3012	1.2439
m01492r	cholesterol-ester-eico	0.15175	0.43969	3	1.3012	1.2439
m01493r	cholesterol-ester-gamma-lin	0.15175	0.43969	3	1.3012	1.2439
m01494r	cholesterol-ester-heneico	0.15175	0.43969	3	1.3012	1.2439
m01495r	cholesterol-ester-hepta	0.15175	0.43969	3	1.3012	1.2439
m01496r	cholesterol-ester-hexacosa	0.15175	0.43969	3	1.3012	1.2439
m01497r	cholesterol-ester-hexecose	0.15175	0.43969	3	1.3012	1.2439
m01498r	cholesterol-ester-laur	0.15175	0.43969	3	1.3012	1.2439
m01499r	cholesterol-ester-lin	0.15175	0.43969	3	1.3012	1.2439
m01500r	cholesterol-ester-linolen	0.15175	0.43969	3	1.3012	1.2439
m01501r	cholesterol-ester-myrist	0.15175	0.43969	3	1.3012	1.2439
m01502r	cholesterol-ester-nanode	0.15175	0.43969	3	1.3012	1.2439
m01503r	cholesterol-ester-ol	0.15175	0.43969	3	1.3012	1.2439
m01504r	cholesterol-ester-palm	0.15175	0.43969	3	1.3012	1.2439
m01505r	cholesterol-ester-palmn	0.15175	0.43969	3	1.3012	1.2439
m01506r	cholesterol-ester-penta	0.15175	0.43969	3	1.3012	1.2439
m01507r	cholesterol-ester-stea	0.15175	0.43969	3	1.3012	1.2439
m01508r	cholesterol-ester-tetraco	0.15175	0.43969	3	1.3012	1.2439
m01509r	cholesterol-ester-trico	0.15175	0.43969	3	1.3012	1.2439
m01510r	cholesterol-ester-tridec	0.15175	0.43969	3	1.3012	1.2439
m01694c	digalactosylceramide	0.15041	0.44022	16	1.2182	1.012
m00915c	3-phosphopolynucleotide	0.15021	0.4403	1	1.4042	0
m02755c	polynucleotide	0.15021	0.4403	1	1.4042	0
m02815c	pyridoxamine	0.13996	0.44435	1	1.3873	0
m02816c	pyridoxamine-phosphate	0.13996	0.44435	1	1.3873	0
m02817c	pyridoxine	0.13996	0.44435	1	1.3873	0
m03106c	UDP	0.1285	0.44888	38	1.1914	1.518
m02839c	reverse triiodthyronine	0.12746	0.44929	5	1.2527	2.7988
m03052c	triiodothyronine	0.12746	0.44929	5	1.2527	2.7988
m02997c	thymine	0.12719	0.4494	3	1.2778	1.0289
m02341c	L-asparaginyl-tRNA(asn)	0.12282	0.45112	9	1.2233	1.0409
m03065c	tRNA(asn)	0.12282	0.45112	9	1.2233	1.0409
m01419c	cAMP	0.11885	0.4527	11	1.2137	1.5897
m01433c	cGMP	0.11885	0.4527	11	1.2137	1.5897
m02980m	THF	0.11374	0.45472	3	1.265	0.77423
m02161c	IDP	0.11148	0.45562	5	1.2409	1.7935
m02193c	ITP	0.11148	0.45562	5	1.2409	1.7935
m02772m	propanoate	0.10361	0.45874	3	1.2554	0.67989
m01910l	galactose	0.10281	0.45906	5	1.2344	0.98614
m01522l	chondroitin sulfate A (GalNAc4S-GlcA), degradation product 4	0.099283	0.46046	5	1.2318	2.0879
m01524l	chondroitin sulfate A (GalNAc4S-GlcA), free chain	0.099283	0.46046	5	1.2318	2.0879
m01529l	chondroitin sulfate B - dermatan sulfate (IdoA2S-GalNAc4S), free chain	0.099283	0.46046	5	1.2318	2.0879
m01562l	chondroitin sulfate E (GalNAc4,6diS-GlcA), free chain	0.099283	0.46046	5	1.2318	2.0879
m02980c	THF	0.0987	0.46069	8	1.2149	1.3766
m02348m	L-carnitine	0.095107	0.46211	7	1.2182	1.7167
m00003l	(10Z)-heptadecenoic acid	0.092918	0.46298	2	1.2686	1.7573
m00008l	(11Z,14Z)-eicosadienoic acid	0.092918	0.46298	2	1.2686	1.7573
m00010l	(11Z,14Z,17Z)-eicosatrienoic acid	0.092918	0.46298	2	1.2686	1.7573
m00017l	(13Z)-eicosenoic acid	0.092918	0.46298	2	1.2686	1.7573
m00019l	(13Z)-octadecenoic acid	0.092918	0.46298	2	1.2686	1.7573
m00021l	(13Z,16Z)-docosadienoic acid	0.092918	0.46298	2	1.2686	1.7573
m00094l	(4Z,7Z,10Z,13Z,16Z)-DPA	0.092918	0.46298	2	1.2686	1.7573
m00104l	(6Z,9Z)-octadecadienoic acid	0.092918	0.46298	2	1.2686	1.7573
m00111l	(6Z,9Z,12Z,15Z,18Z)-TPA	0.092918	0.46298	2	1.2686	1.7573
m00114l	(6Z,9Z,12Z,15Z,18Z,21Z)-THA	0.092918	0.46298	2	1.2686	1.7573
m00115l	(7Z)-octadecenoic acid	0.092918	0.46298	2	1.2686	1.7573
m00117l	(7Z)-tetradecenoic acid	0.092918	0.46298	2	1.2686	1.7573
m00128l	(9E)-tetradecenoic acid	0.092918	0.46298	2	1.2686	1.7573
m00132l	(9Z,12Z,15Z,18Z)-TTA	0.092918	0.46298	2	1.2686	1.7573
m00135l	(9Z,12Z,15Z,18Z,21Z)-TPA	0.092918	0.46298	2	1.2686	1.7573
m00260l	10,13,16,19-docosatetraenoic acid	0.092918	0.46298	2	1.2686	1.7573
m00265l	10,13,16-docosatriynoic acid	0.092918	0.46298	2	1.2686	1.7573
m00315l	12,15,18,21-tetracosatetraenoic acid	0.092918	0.46298	2	1.2686	1.7573
m00341l	13,16,19-docosatrienoic acid	0.092918	0.46298	2	1.2686	1.7573
m01197l	7-palmitoleic acid	0.092918	0.46298	2	1.2686	1.7573
m01207l	8,11-eicosadienoic acid	0.092918	0.46298	2	1.2686	1.7573
m01235l	9-eicosenoic acid	0.092918	0.46298	2	1.2686	1.7573
m01238l	9-heptadecylenic acid	0.092918	0.46298	2	1.2686	1.7573
m01291l	adrenic acid	0.092918	0.46298	2	1.2686	1.7573
m01362l	arachidonate	0.092918	0.46298	2	1.2686	1.7573
m01373l	behenic acid	0.092918	0.46298	2	1.2686	1.7573
m01432l	cerotic acid	0.092918	0.46298	2	1.2686	1.7573
m01452l	cholesterol-ester-10,13,16,19-docosa	0.092918	0.46298	2	1.2686	1.7573
m01453l	cholesterol-ester-10,13,16-docosa	0.092918	0.46298	2	1.2686	1.7573
m01454l	cholesterol-ester-10-hepta	0.092918	0.46298	2	1.2686	1.7573
m01455l	cholesterol-ester-11,14,17-eico	0.092918	0.46298	2	1.2686	1.7573
m01456l	cholesterol-ester-11,14-eicosa	0.092918	0.46298	2	1.2686	1.7573
m01457l	cholesterol-ester-11-docose	0.092918	0.46298	2	1.2686	1.7573
m01458l	cholesterol-ester-11-eico	0.092918	0.46298	2	1.2686	1.7573
m01459l	cholesterol-ester-12,15,18,21-tetracosa	0.092918	0.46298	2	1.2686	1.7573
m01460l	cholesterol-ester-13,16,19-doco	0.092918	0.46298	2	1.2686	1.7573
m01461l	cholesterol-ester-13,16-docosa	0.092918	0.46298	2	1.2686	1.7573
m01462l	cholesterol-ester-13-docose	0.092918	0.46298	2	1.2686	1.7573
m01463l	cholesterol-ester-13-eicose	0.092918	0.46298	2	1.2686	1.7573
m01464l	cholesterol-ester-13-octade	0.092918	0.46298	2	1.2686	1.7573
m01465l	cholesterol-ester-15-tetra	0.092918	0.46298	2	1.2686	1.7573
m01466l	cholesterol-ester-4,7,10,13,16,19-doco	0.092918	0.46298	2	1.2686	1.7573
m01467l	cholesterol-ester-4,7,10,13,16-docosa	0.092918	0.46298	2	1.2686	1.7573
m01468l	cholesterol-ester-5,8,11,14,17-eico	0.092918	0.46298	2	1.2686	1.7573
m01469l	cholesterol-ester-5,8,11-eico	0.092918	0.46298	2	1.2686	1.7573
m01470l	cholesterol-ester-5-tetra	0.092918	0.46298	2	1.2686	1.7573
m01471l	cholesterol-ester-6,9,12,15,18,21-tetra	0.092918	0.46298	2	1.2686	1.7573
m01472l	cholesterol-ester-6,9,12,15,18-tetraco	0.092918	0.46298	2	1.2686	1.7573
m01473l	cholesterol-ester-6,9,12,15-octa	0.092918	0.46298	2	1.2686	1.7573
m01474l	cholesterol-ester-6,9-octa	0.092918	0.46298	2	1.2686	1.7573
m01475l	cholesterol-ester-7,10,13,16,19-docosa	0.092918	0.46298	2	1.2686	1.7573
m01476l	cholesterol-ester-7,10,13,16-docosa	0.092918	0.46298	2	1.2686	1.7573
m01477l	cholesterol-ester-7-hexa	0.092918	0.46298	2	1.2686	1.7573
m01478l	cholesterol-ester-7-octade	0.092918	0.46298	2	1.2686	1.7573
m01479l	cholesterol-ester-7-tetrade	0.092918	0.46298	2	1.2686	1.7573
m01480l	cholesterol-ester-8,11,14,17-eico	0.092918	0.46298	2	1.2686	1.7573
m01481l	cholesterol-ester-8,11-eico	0.092918	0.46298	2	1.2686	1.7573
m01482l	cholesterol-ester-9,12,15,18,21-tetra	0.092918	0.46298	2	1.2686	1.7573
m01483l	cholesterol-ester-9,12,15,18-tetraco	0.092918	0.46298	2	1.2686	1.7573
m01484l	cholesterol-ester-9-eicose	0.092918	0.46298	2	1.2686	1.7573
m01485l	cholesterol-ester-9-heptade	0.092918	0.46298	2	1.2686	1.7573
m01486l	cholesterol-ester-9-octa	0.092918	0.46298	2	1.2686	1.7573
m01487l	cholesterol-ester-9-tetrade	0.092918	0.46298	2	1.2686	1.7573
m01488l	cholesterol-ester-arach	0.092918	0.46298	2	1.2686	1.7573
m01489l	cholesterol-ester-cis-vac	0.092918	0.46298	2	1.2686	1.7573
m01490l	cholesterol-ester-dihomo-gamma	0.092918	0.46298	2	1.2686	1.7573
m01491l	cholesterol-ester-docosa	0.092918	0.46298	2	1.2686	1.7573
m01492l	cholesterol-ester-eico	0.092918	0.46298	2	1.2686	1.7573
m01493l	cholesterol-ester-gamma-lin	0.092918	0.46298	2	1.2686	1.7573
m01494l	cholesterol-ester-heneico	0.092918	0.46298	2	1.2686	1.7573
m01495l	cholesterol-ester-hepta	0.092918	0.46298	2	1.2686	1.7573
m01496l	cholesterol-ester-hexacosa	0.092918	0.46298	2	1.2686	1.7573
m01497l	cholesterol-ester-hexecose	0.092918	0.46298	2	1.2686	1.7573
m01498l	cholesterol-ester-laur	0.092918	0.46298	2	1.2686	1.7573
m01499l	cholesterol-ester-lin	0.092918	0.46298	2	1.2686	1.7573
m01500l	cholesterol-ester-linolen	0.092918	0.46298	2	1.2686	1.7573
m01501l	cholesterol-ester-myrist	0.092918	0.46298	2	1.2686	1.7573
m01502l	cholesterol-ester-nanode	0.092918	0.46298	2	1.2686	1.7573
m01503l	cholesterol-ester-ol	0.092918	0.46298	2	1.2686	1.7573
m01504l	cholesterol-ester-palm	0.092918	0.46298	2	1.2686	1.7573
m01505l	cholesterol-ester-palmn	0.092918	0.46298	2	1.2686	1.7573
m01506l	cholesterol-ester-penta	0.092918	0.46298	2	1.2686	1.7573
m01507l	cholesterol-ester-stea	0.092918	0.46298	2	1.2686	1.7573
m01508l	cholesterol-ester-tetraco	0.092918	0.46298	2	1.2686	1.7573
m01509l	cholesterol-ester-trico	0.092918	0.46298	2	1.2686	1.7573
m01510l	cholesterol-ester-tridec	0.092918	0.46298	2	1.2686	1.7573
m01582l	cis-cetoleic acid	0.092918	0.46298	2	1.2686	1.7573
m01583l	cis-erucic acid	0.092918	0.46298	2	1.2686	1.7573
m01584l	cis-gondoic acid	0.092918	0.46298	2	1.2686	1.7573
m01585l	cis-vaccenic acid	0.092918	0.46298	2	1.2686	1.7573
m01689l	DHA	0.092918	0.46298	2	1.2686	1.7573
m01696l	dihomo-gamma-linolenate	0.092918	0.46298	2	1.2686	1.7573
m01741l	DPA	0.092918	0.46298	2	1.2686	1.7573
m01771l	eicosanoate	0.092918	0.46298	2	1.2686	1.7573
m01778l	elaidate	0.092918	0.46298	2	1.2686	1.7573
m01784l	EPA	0.092918	0.46298	2	1.2686	1.7573
m01932l	gamma-linolenate	0.092918	0.46298	2	1.2686	1.7573
m02053l	henicosanoic acid	0.092918	0.46298	2	1.2686	1.7573
m02344l	lauric acid	0.092918	0.46298	2	1.2686	1.7573
m02385l	lignocerate	0.092918	0.46298	2	1.2686	1.7573
m02387l	linoleate	0.092918	0.46298	2	1.2686	1.7573
m02389l	linolenate	0.092918	0.46298	2	1.2686	1.7573
m02399c	lipoyllysine	0.092918	0.46298	2	1.2686	1.7573
m02456l	margaric acid	0.092918	0.46298	2	1.2686	1.7573
m02457l	mead acid	0.092918	0.46298	2	1.2686	1.7573
m02494l	myristic acid	0.092918	0.46298	2	1.2686	1.7573
m02564l	nervonic acid	0.092918	0.46298	2	1.2686	1.7573
m02613l	nonadecylic acid	0.092918	0.46298	2	1.2686	1.7573
m02646l	oleate	0.092918	0.46298	2	1.2686	1.7573
m02648l	omega-3-arachidonic acid	0.092918	0.46298	2	1.2686	1.7573
m02674l	palmitate	0.092918	0.46298	2	1.2686	1.7573
m02675l	palmitolate	0.092918	0.46298	2	1.2686	1.7573
m02690l	pentadecylic acid	0.092918	0.46298	2	1.2686	1.7573
m02745l	physeteric acid	0.092918	0.46298	2	1.2686	1.7573
m02938l	stearate	0.092918	0.46298	2	1.2686	1.7573
m02939l	stearidonic acid	0.092918	0.46298	2	1.2686	1.7573
m03045l	tricosanoic acid	0.092918	0.46298	2	1.2686	1.7573
m03051l	tridecylic acid	0.092918	0.46298	2	1.2686	1.7573
m03153l	ximenic acid	0.092918	0.46298	2	1.2686	1.7573
m01587c	citrate	0.0908	0.46383	3	1.2432	1.7005
m01905c	GA2	0.090449	0.46397	4	1.2324	1.9123
m00013c	(13E)-11alpha-hydroxy-9,15-dioxoprost-13-enoate	0.087682	0.46506	2	1.2625	2.141
m00252c	10,11-dihydro-12-epi-LTB4	0.087682	0.46506	2	1.2625	2.141
m00252m	10,11-dihydro-12-epi-LTB4	0.087682	0.46506	2	1.2625	2.141
m00252p	10,11-dihydro-12-epi-LTB4	0.087682	0.46506	2	1.2625	2.141
m00253c	10,11-dihydro-12-oxo-LTB4	0.087682	0.46506	2	1.2625	2.141
m00253m	10,11-dihydro-12-oxo-LTB4	0.087682	0.46506	2	1.2625	2.141
m00253p	10,11-dihydro-12-oxo-LTB4	0.087682	0.46506	2	1.2625	2.141
m00254c	10,11-dihydro-12R-hydroxy-LTC4	0.087682	0.46506	2	1.2625	2.141
m00254m	10,11-dihydro-12R-hydroxy-LTC4	0.087682	0.46506	2	1.2625	2.141
m00254p	10,11-dihydro-12R-hydroxy-LTC4	0.087682	0.46506	2	1.2625	2.141
m00328c	12-oxo-10,11-dihydro-20-COOH-LTB4	0.087682	0.46506	2	1.2625	2.141
m00328r	12-oxo-10,11-dihydro-20-COOH-LTB4	0.087682	0.46506	2	1.2625	2.141
m00329c	12-oxo-20-carboxy-LTB4	0.087682	0.46506	2	1.2625	2.141
m00329r	12-oxo-20-carboxy-LTB4	0.087682	0.46506	2	1.2625	2.141
m00334c	12-oxoETE	0.087682	0.46506	2	1.2625	2.141
m00381c	15-dehydro-prostaglandin D2	0.087682	0.46506	2	1.2625	2.141
m00393c	15-oxoETE	0.087682	0.46506	2	1.2625	2.141
m00583c	20-COOH-10,11-dihydro-LTB4	0.087682	0.46506	2	1.2625	2.141
m00583m	20-COOH-10,11-dihydro-LTB4	0.087682	0.46506	2	1.2625	2.141
m00583p	20-COOH-10,11-dihydro-LTB4	0.087682	0.46506	2	1.2625	2.141
m01039c	5(S)-HEPE	0.087682	0.46506	2	1.2625	2.141
m01048c	5,12-DiHETE	0.087682	0.46506	2	1.2625	2.141
m01125c	5-oxo-EPE	0.087682	0.46506	2	1.2625	2.141
m01171c	6-trans-12-epi-LTB4	0.087682	0.46506	2	1.2625	2.141
m01171m	6-trans-12-epi-LTB4	0.087682	0.46506	2	1.2625	2.141
m01171p	6-trans-12-epi-LTB4	0.087682	0.46506	2	1.2625	2.141
m01172c	6-trans-LTB4	0.087682	0.46506	2	1.2625	2.141
m01172m	6-trans-LTB4	0.087682	0.46506	2	1.2625	2.141
m01172p	6-trans-LTB4	0.087682	0.46506	2	1.2625	2.141
m02364p	leukotriene B4	0.087682	0.46506	2	1.2625	2.141
m00555c	1-phosphatidyl-myo-inositol-3,5-bisphosphate	0.086711	0.46545	6	1.2159	2.1345
m00748p	3alpha,7alpha,12alpha-trihydroxy-5beta-24-oxocholestanoyl-CoA	0.082197	0.46725	3	1.235	0.77612
m00754p	3alpha,7alpha-dihydroxy-24-oxo-5beta-cholestanoyl coa	0.082197	0.46725	3	1.235	0.77612
m00475m	1-acylglycerol-3P-CL pool	0.080858	0.46778	5	1.2182	1.1677
m01270m	acyl-CoA-CL pool	0.080858	0.46778	5	1.2182	1.1677
m01244c	9-O-acetylated-GD3	0.079648	0.46826	1	1.2878	0
m01244g	9-O-acetylated-GD3	0.079648	0.46826	1	1.2878	0
m01245c	9-O-acetylated-GT3	0.079648	0.46826	1	1.2878	0
m01245g	9-O-acetylated-GT3	0.079648	0.46826	1	1.2878	0
m01261g	acetyl-CoA	0.079648	0.46826	1	1.2878	0
m02033g	GT3	0.079648	0.46826	1	1.2878	0
m01554g	chondroitin sulfate E (GalNAc4,6diS-GlcA) proteoglycan	0.076877	0.46936	1	1.2832	0
m02555m	NADPH	0.076565	0.46948	23	1.1831	1.6617
m00026p	(18E)-20-oxo-20-CoA-LTB4	0.075795	0.46979	1	1.2814	0
m00027p	(18E)-20-oxo-20-CoA-LTE4	0.075795	0.46979	1	1.2814	0
m00040p	(2E)-docosenoyl-CoA	0.075795	0.46979	1	1.2814	0
m00043p	(2E)-eicosenoyl-CoA	0.075795	0.46979	1	1.2814	0
m00049p	(2E)-hexacosenoyl-CoA	0.075795	0.46979	1	1.2814	0
m00051p	(2E)-hexadecenoyl-CoA	0.075795	0.46979	1	1.2814	0
m00053p	(2E)-hexenoyl-CoA	0.075795	0.46979	1	1.2814	0
m00057p	(2E)-octadecenoyl-CoA	0.075795	0.46979	1	1.2814	0
m00059p	(2E)-octenoyl-CoA	0.075795	0.46979	1	1.2814	0
m00064p	(2E)-tetracosenoyl-CoA	0.075795	0.46979	1	1.2814	0
m00066p	(2E)-tetradecenoyl-CoA	0.075795	0.46979	1	1.2814	0
m00072p	(2E,4Z,7Z,10Z)-hexadecatetraenoyl-CoA	0.075795	0.46979	1	1.2814	0
m00073p	(2E,6Z,9Z,12Z)-octadecatetraenoyl-CoA	0.075795	0.46979	1	1.2814	0
m00078p	(2S)-pristanoyl-CoA	0.075795	0.46979	1	1.2814	0
m00079p	(2S,6R,10R)-trimethyl-(2E)-hendecenoyl-CoA	0.075795	0.46979	1	1.2814	0
m00080p	(2S,6R,10R)-trimethyl-hendecanoyl-CoA	0.075795	0.46979	1	1.2814	0
m00090p	(4R,8R,12R)-trimethyl-(2E)-tridecenoyl-CoA	0.075795	0.46979	1	1.2814	0
m00423p	18-COOH-(16E)-dinor-LTE5-CoA	0.075795	0.46979	1	1.2814	0
m00618m	25(S)THCA-CoA	0.075795	0.46979	1	1.2814	0
m00618p	25(S)THCA-CoA	0.075795	0.46979	1	1.2814	0
m00678p	2-trans-4-cis-decadienoyl-CoA	0.075795	0.46979	1	1.2814	0
m01037p	5(S),12(R)-dihydroxy-eicosa-2,8-trans-6,14-cis-tetraenoyl-CoA	0.075795	0.46979	1	1.2814	0
m01119p	5-oxo-12(R)-hydroxy-eicosa-(2E,8E,10E,14Z)-tetraenoyl-CoA	0.075795	0.46979	1	1.2814	0
m01121p	5-oxo-12(S)-hydroxy-eicosa-(2E,8E,10E,14Z)-tetraenoyl-CoA	0.075795	0.46979	1	1.2814	0
m01144m	6(R)-hydroxy-tetradeca-(2E,4E,8Z)-trienoate	0.075795	0.46979	1	1.2814	0
m01147m	6(S)-hydroxy-tetradeca-(2E,4E,8Z)-trienoate	0.075795	0.46979	1	1.2814	0
m01199m	8(R)-hydroxy-hexadeca-(2E,4E,6E,10Z)-tetraenoate	0.075795	0.46979	1	1.2814	0
m01204m	8(S)-hydroxy-hexadeca-(2E,4E,6E,10Z)-tetraenoate	0.075795	0.46979	1	1.2814	0
m01622p	crotonyl-CoA	0.075795	0.46979	1	1.2814	0
m01664p	delta2-THA-CoA	0.075795	0.46979	1	1.2814	0
m01802p	FAD	0.075795	0.46979	1	1.2814	0
m01803p	FADH2	0.075795	0.46979	1	1.2814	0
m03010p	trans,cis,cis-2,9,12-octadecatrienoyl-CoA	0.075795	0.46979	1	1.2814	0
m03012p	trans,cis-2,11-eicosadienoyl-CoA	0.075795	0.46979	1	1.2814	0
m03013p	trans,cis-2,13-docosadienoyl-CoA	0.075795	0.46979	1	1.2814	0
m03014p	trans,cis-2,13-eicosadienoyl-CoA	0.075795	0.46979	1	1.2814	0
m03015p	trans,cis-2,15-tetracosadienoyl-CoA	0.075795	0.46979	1	1.2814	0
m03016p	trans,cis-2,17-hexacosadienoyl-CoA	0.075795	0.46979	1	1.2814	0
m03019p	trans,cis-hexadeca-2,7-dienoyl-CoA	0.075795	0.46979	1	1.2814	0
m03020p	trans,cis-hexadeca-2,9-dienoyl-CoA	0.075795	0.46979	1	1.2814	0
m03022p	trans,cis-myristo-2,5-dienoyl-CoA	0.075795	0.46979	1	1.2814	0
m03023p	trans,cis-myristo-2,7-dienoyl-CoA	0.075795	0.46979	1	1.2814	0
m03024p	trans,cis-octadeca-2,11-dienoyl-CoA	0.075795	0.46979	1	1.2814	0
m03025p	trans,cis-octadeca-2,9-dienoyl-CoA	0.075795	0.46979	1	1.2814	0
m03027p	trans-2,3-dehydropristanoyl-CoA	0.075795	0.46979	1	1.2814	0
m03028p	trans-2-all-cis-6,9,12,15,18-tetracosahexaenoyl-CoA	0.075795	0.46979	1	1.2814	0
m03030p	trans-2-cis,cis-5,8-tetradecatrienoyl-CoA	0.075795	0.46979	1	1.2814	0
m00551c	1-phosphatidyl-1D-myo-inositol-3,4-bisphosphate	0.074203	0.47042	9	1.1965	2.1162
m00559m	1-pyrroline-5-carboxylate	0.069006	0.47249	1	1.2702	0
m01324g	alpha-GalNAc-globoside	0.068563	0.47267	1	1.2695	0
m01959g	globoside	0.068563	0.47267	1	1.2695	0
m02007c	glyoxalate	0.064481	0.47429	2	1.2353	1.313
m01965r	glucose	0.062671	0.47501	2	1.2331	3.1867
m00758m	3alpha,7alpha-dihydroxy-5beta-cholestanate	0.053747	0.47857	4	1.2022	0.85187
m01362r	arachidonate	0.053624	0.47862	8	1.1884	1.466
m02011c	GM2	0.052719	0.47898	5	1.1974	1.6579
m02083g	heparan sulfate, precursor 11	0.051882	0.47931	1	1.242	0
m01606c	coproporphyrinogen III	0.04877	0.48055	1	1.2369	0
m01982c	glycerate	0.048511	0.48065	2	1.2165	1.3395
m01998c	glycolate	0.048511	0.48065	2	1.2165	1.3395
m01998m	glycolate	0.048511	0.48065	2	1.2165	1.3395
m01580c	cis-aconitate	0.047368	0.48111	1	1.2345	0
m02439c	malate	0.047368	0.48111	1	1.2345	0
m02439m	malate	0.047368	0.48111	1	1.2345	0
m02661m	oxalate	0.047368	0.48111	1	1.2345	0
m02847c	RNA	0.041921	0.48328	12	1.176	1.315
m01410s	butyrate	0.039615	0.4842	5	1.1877	1.0186
m00200c	[protein]-L-cysteine	0.039158	0.48438	3	1.1941	0.93443
m01680m	dGDP	0.036854	0.4853	3	1.1919	2.5235
m01688m	dGTP	0.036854	0.4853	3	1.1919	2.5235
m01306p	AKG	0.036739	0.48535	1	1.217	0
m01596p	CO2	0.036739	0.48535	1	1.217	0
m02183p	isocitrate	0.036739	0.48535	1	1.217	0
m02662c	oxalosuccinate	0.036739	0.48535	1	1.217	0
m02662p	oxalosuccinate	0.036739	0.48535	1	1.217	0
m02553c	NADH	0.035508	0.48584	45	1.1648	1.4801
m02949c	sulfite	0.034201	0.48636	10	1.1759	1.1617
m02554p	NADP+	0.034169	0.48637	5	1.1836	1.3208
m02555p	NADPH	0.034169	0.48637	5	1.1836	1.3208
m01531g	chondroitin sulfate B (IdoA2S-GalNAc4s), precursor 5	0.024353	0.49029	4	1.178	1.7697
m01118c	5-oxo-(6E)-12-epi-LTB4	0.021096	0.49158	4	1.1753	1.525
m01118m	5-oxo-(6E)-12-epi-LTB4	0.021096	0.49158	4	1.1753	1.525
m01118p	5-oxo-(6E)-12-epi-LTB4	0.021096	0.49158	4	1.1753	1.525
m01124c	5-oxo-6-trans-LTB4	0.021096	0.49158	4	1.1753	1.525
m01124m	5-oxo-6-trans-LTB4	0.021096	0.49158	4	1.1753	1.525
m01124p	5-oxo-6-trans-LTB4	0.021096	0.49158	4	1.1753	1.525
m01638c	D-alanine	0.017885	0.49287	3	1.1739	1.3069
m01638s	D-alanine	0.017885	0.49287	3	1.1739	1.3069
m01290s	adrenaline	0.016655	0.49336	1	1.1839	0
m01436c	chitin(n-1)	0.014607	0.49417	2	1.1768	0.13803
m01437c	chitin	0.014607	0.49417	2	1.1768	0.13803
m01438c	chitin-component	0.014607	0.49417	2	1.1768	0.13803
m01862c	fumarate	0.011101	0.49557	2	1.1727	3.0906
m01947c	GD3	0.01088	0.49566	2	1.1724	0.16315
m01947g	GD3	0.01088	0.49566	2	1.1724	0.16315
m02033c	GT3	0.01088	0.49566	2	1.1724	0.16315
m02665m	oxidized ferredoxin	0.010718	0.49572	1	1.1741	0
m02828m	reduced ferredoxin	0.010718	0.49572	1	1.1741	0
m02041p	H2O2	0.0084516	0.49663	7	1.1643	2.0096
m03110c	UDP-N-acetyl-D-galactosamine	0.0030814	0.49877	2	1.1633	0.15022
m00554r	1-phosphatidyl-1D-myo-inositol-5-phosphate	0.00086353	0.49966	3	1.1577	2.5535
m01285r	ADP	0.00086353	0.49966	3	1.1577	2.5535
m02552c	NAD+	-0.0025843	0.50103	59	1.1555	1.4819
m01268r	activation-ppara	-0.0029358	0.50117	1	1.1516	0
m02764c	presqualene-PP	-0.0029358	0.50117	1	1.1516	0
m01285m	ADP	-0.0038227	0.50153	85	1.1553	1.6792
m00184c	[ACP]	-0.0070361	0.50281	2	1.1514	0.22298
m01728c	dodecanoyl-[ACP]	-0.0070361	0.50281	2	1.1514	0.22298
m02099c	heptadecanoyl-[ACP]	-0.0070361	0.50281	2	1.1514	0.22298
m02115c	hexadecanoyl-[ACP]	-0.0070361	0.50281	2	1.1514	0.22298
m02687c	pentadecanoyl-[ACP]	-0.0070361	0.50281	2	1.1514	0.22298
m02972c	tetradecanoyl-[ACP]	-0.0070361	0.50281	2	1.1514	0.22298
m03048c	tridecanoyl-[ACP]	-0.0070361	0.50281	2	1.1514	0.22298
m01814c	fatty acid-LD-TG2 pool	-0.0081946	0.50327	6	1.1516	1.6123
m02197c	IV3GalNAca-Gb4Cer	-0.0084	0.50335	2	1.1498	0.16925
m02006c	glycyl-tRNA(gly)	-0.0087244	0.50348	8	1.1519	1.089
m02335c	L-alanyl-tRNA(ala)	-0.0087244	0.50348	8	1.1519	1.089
m02340c	L-arginyl-tRNA(arg)	-0.0087244	0.50348	8	1.1519	1.089
m02377c	L-glutamyl-tRNA(glu)	-0.0087244	0.50348	8	1.1519	1.089
m02380c	L-histidyl-tRNA(his)	-0.0087244	0.50348	8	1.1519	1.089
m02405c	L-lysyl-tRNA(lys)	-0.0087244	0.50348	8	1.1519	1.089
m02412c	L-phenylalanyl-tRNA(phe)	-0.0087244	0.50348	8	1.1519	1.089
m02415c	L-prolyl-tRNA(pro)	-0.0087244	0.50348	8	1.1519	1.089
m02416c	L-seryl-tRNA(ser)	-0.0087244	0.50348	8	1.1519	1.089
m02421c	L-tyrosyl-tRNA(tyr)	-0.0087244	0.50348	8	1.1519	1.089
m03063c	tRNA(ala)	-0.0087244	0.50348	8	1.1519	1.089
m03064c	tRNA(arg)	-0.0087244	0.50348	8	1.1519	1.089
m03069c	tRNA(glu)	-0.0087244	0.50348	8	1.1519	1.089
m03070c	tRNA(gly)	-0.0087244	0.50348	8	1.1519	1.089
m03071c	tRNA(his)	-0.0087244	0.50348	8	1.1519	1.089
m03074c	tRNA(lys)	-0.0087244	0.50348	8	1.1519	1.089
m03075c	tRNA(met)	-0.0087244	0.50348	8	1.1519	1.089
m03076c	tRNA(phe)	-0.0087244	0.50348	8	1.1519	1.089
m03077c	tRNA(pro)	-0.0087244	0.50348	8	1.1519	1.089
m03078c	tRNA(ser)	-0.0087244	0.50348	8	1.1519	1.089
m03081c	tRNA(tyr)	-0.0087244	0.50348	8	1.1519	1.089
m00626c	2-acetyl-1-alkyl-sn-glycero-3-phosphocholine	-0.0090371	0.50361	5	1.1517	1.7791
m00232c	1,2-D-glucosyl-5-D-(galactosyloxy)-L-lysine-procollagen	-0.012898	0.50515	1	1.1351	0
m02348p	L-carnitine	-0.013779	0.5055	4	1.1466	2.246
m02696m	PEP	-0.014958	0.50597	2	1.1421	0.13068
m01521l	chondroitin sulfate A (GalNAc4S-GlcA), degradation product 3	-0.016927	0.50675	3	1.1408	1.3392
m01637c	dADP	-0.018939	0.50755	9	1.1452	2.1805
m00292c	11-cis-retinyl-palmitate	-0.019713	0.50786	1	1.1239	0
m00535c	1-lysolecithin pool	-0.019713	0.50786	1	1.1239	0
m01277c	acyl-CoA-LD-TG3 pool	-0.019713	0.50786	1	1.1239	0
m01317c	alpha tubulin	-0.023221	0.50926	2	1.1325	1.7179
m01676c	detyrosinated alpha-tubulin	-0.023221	0.50926	2	1.1325	1.7179
m01569s	chylomicron remnant	-0.028101	0.51121	3	1.1301	1.5297
m01570s	chylomicron	-0.028101	0.51121	3	1.1301	1.5297
m02956s	TAG-chylomicron pool	-0.028101	0.51121	3	1.1301	1.5297
m02959s	TAG-VLDL pool	-0.028101	0.51121	3	1.1301	1.5297
m03146s	VLDL remnant	-0.028101	0.51121	3	1.1301	1.5297
m03147s	VLDL	-0.028101	0.51121	3	1.1301	1.5297
m01868g	G00020	-0.028364	0.51131	3	1.1299	0.77906
m02512g	n3m2masn	-0.028364	0.51131	3	1.1299	0.77906
m01256m	acetone	-0.028809	0.51149	1	1.1089	0
m01629c	cystine	-0.029942	0.51194	5	1.1362	1.3828
m00639c	2-deoxy-D-ribose-1-phosphate	-0.032339	0.5129	3	1.1261	0.35437
m00007p	(11Z)-eicosenoyl-CoA	-0.033201	0.51324	2	1.1208	0.22724
m00016p	(13Z)-docosenoyl-CoA	-0.033201	0.51324	2	1.1208	0.22724
m00091p	(4Z,7Z,10Z)-hexadecatrienoyl-CoA	-0.033201	0.51324	2	1.1208	0.22724
m00118p	(7Z)-tetradecenoyl-CoA	-0.033201	0.51324	2	1.1208	0.22724
m00948p	4,8,12-trimethyltridecanoyl-CoA	-0.033201	0.51324	2	1.1208	0.22724
m00980p	4-cis-decenoyl-CoA	-0.033201	0.51324	2	1.1208	0.22724
m01141p	5-tetradecenoyl-CoA	-0.033201	0.51324	2	1.1208	0.22724
m01191p	7-hexadecenoyl-CoA	-0.033201	0.51324	2	1.1208	0.22724
m01412p	butyryl-CoA	-0.033201	0.51324	2	1.1208	0.22724
m01576p	cis,cis-myristo-5,8-dienoyl-CoA	-0.033201	0.51324	2	1.1208	0.22724
m01577p	cis,cis-palmito-7,10-dienoyl-CoA	-0.033201	0.51324	2	1.1208	0.22724
m01586p	cis-vaccenoyl-CoA	-0.033201	0.51324	2	1.1208	0.22724
m01650p	decanoyl-CoA	-0.033201	0.51324	2	1.1208	0.22724
m01725p	docosanoyl-CoA	-0.033201	0.51324	2	1.1208	0.22724
m01773p	eicosanoyl-CoA	-0.033201	0.51324	2	1.1208	0.22724
m01934p	gamma-linolenoyl-CoA	-0.033201	0.51324	2	1.1208	0.22724
m02122p	hexanoyl-CoA	-0.033201	0.51324	2	1.1208	0.22724
m02345p	lauroyl-CoA	-0.033201	0.51324	2	1.1208	0.22724
m02495p	myristoyl-CoA	-0.033201	0.51324	2	1.1208	0.22724
m02644p	octanoyl-CoA	-0.033201	0.51324	2	1.1208	0.22724
m02647p	oleoyl-CoA	-0.033201	0.51324	2	1.1208	0.22724
m02652p	omega-COOH-tetranor-LTE3-CoA	-0.033201	0.51324	2	1.1208	0.22724
m02677p	palmitoleoyl-CoA	-0.033201	0.51324	2	1.1208	0.22724
m02941p	stearoyl-CoA	-0.033201	0.51324	2	1.1208	0.22724
m01450s	cholesterol	-0.036382	0.51451	2	1.117	1.2392
m00015p	(13E)-tetranor-16-oxo-16-CoA-LTE4	-0.036595	0.5146	2	1.1168	0.23287
m02230g	keratan sulfate I biosynthesis, precursor 36	-0.04145	0.51653	3	1.1174	0.78758
m02290g	keratan sulfate II (core 4-linked), biosynthesis, precursor 10	-0.04145	0.51653	3	1.1174	0.78758
m02305g	keratan sulfate II biosynthesis, precursor 10	-0.04145	0.51653	3	1.1174	0.78758
m01621c	creatinine	-0.041724	0.51664	1	1.0876	0
m01621s	creatinine	-0.041724	0.51664	1	1.0876	0
m02035c	guanidine	-0.041724	0.51664	1	1.0876	0
m02035s	guanidine	-0.041724	0.51664	1	1.0876	0
m02467c	metformin	-0.041724	0.51664	1	1.0876	0
m02467s	metformin	-0.041724	0.51664	1	1.0876	0
m02914m	sn-glycerol-3-phosphate	-0.042514	0.51696	4	1.1229	1.284
m02531c	N-acetyl-L-asparagine	-0.042738	0.51704	1	1.0859	0
m02891c	selenomethionine	-0.043047	0.51717	3	1.1159	1.5421
m01637m	dADP	-0.045788	0.51826	3	1.1133	2.3891
m01642m	dATP	-0.045788	0.51826	3	1.1133	2.3891
m01747c	dTDP	-0.045788	0.51826	3	1.1133	2.3891
m01747m	dTDP	-0.045788	0.51826	3	1.1133	2.3891
m01747n	dTDP	-0.045788	0.51826	3	1.1133	2.3891
m01754m	dUDP	-0.045788	0.51826	3	1.1133	2.3891
m01252g	acetate	-0.050319	0.52007	2	1.1007	1.2479
m02933c	squalene	-0.051683	0.52061	2	1.0991	0.074215
m01255p	acetoacetyl-CoA	-0.054384	0.52169	2	1.0959	1.4358
m01987c	glycochenodeoxycholate	-0.054674	0.5218	2	1.0956	1.0316
m01987s	glycochenodeoxycholate	-0.054674	0.5218	2	1.0956	1.0316
m02774p	propanoyl-CoA	-0.056543	0.52255	6	1.1189	1.6898
m02012l	GM2A	-0.058156	0.52319	9	1.1235	0.98161
m00744c	3,8-LD1	-0.06022	0.52401	1	1.0571	0
m01711g	disialylgalactosylgloboside	-0.06022	0.52401	1	1.0571	0
m02015g	GM3	-0.06022	0.52401	1	1.0571	0
m02028c	GT1a	-0.06022	0.52401	1	1.0571	0
m03131c	V3(NeuAc)2-Gb5Cer	-0.06022	0.52401	1	1.0571	0
m00270c	10-HETE	-0.061019	0.52433	2	1.0881	1.5371
m00276c	11,12,15-THETA	-0.061019	0.52433	2	1.0881	1.5371
m00280c	11,14,15-THETA	-0.061019	0.52433	2	1.0881	1.5371
m00296c	11h-14,15-EETA	-0.061019	0.52433	2	1.0881	1.5371
m00297c	11-HETE	-0.061019	0.52433	2	1.0881	1.5371
m00354c	13-HETE	-0.061019	0.52433	2	1.0881	1.5371
m00366r	14,15-EET	-0.061019	0.52433	2	1.0881	1.5371
m00390c	15H-11,12-EETA	-0.061019	0.52433	2	1.0881	1.5371
m00396c	16(R)-HETE	-0.061019	0.52433	2	1.0881	1.5371
m00400r	16alpha-hydroxyestrone	-0.061019	0.52433	2	1.0881	1.5371
m00414c	17-HETE	-0.061019	0.52433	2	1.0881	1.5371
m00426c	18-HETE	-0.061019	0.52433	2	1.0881	1.5371
m00427c	18-hydroxy-all-trans-retinoate	-0.061019	0.52433	2	1.0881	1.5371
m00427r	18-hydroxy-all-trans-retinoate	-0.061019	0.52433	2	1.0881	1.5371
m00430c	19(S)-HETE	-0.061019	0.52433	2	1.0881	1.5371
m00649r	2-hydroxyestradiol-17beta	-0.061019	0.52433	2	1.0881	1.5371
m01054r	5,6-EET	-0.061019	0.52433	2	1.0881	1.5371
m01118r	5-oxo-(6E)-12-epi-LTB4	-0.061019	0.52433	2	1.0881	1.5371
m01124r	5-oxo-6-trans-LTB4	-0.061019	0.52433	2	1.0881	1.5371
m01153c	6,7-dihydro-LTB4	-0.061019	0.52433	2	1.0881	1.5371
m01153m	6,7-dihydro-LTB4	-0.061019	0.52433	2	1.0881	1.5371
m01153p	6,7-dihydro-LTB4	-0.061019	0.52433	2	1.0881	1.5371
m01153r	6,7-dihydro-LTB4	-0.061019	0.52433	2	1.0881	1.5371
m01190c	7-HETE	-0.061019	0.52433	2	1.0881	1.5371
m01209r	8,9-EET	-0.061019	0.52433	2	1.0881	1.5371
m01213c	8-HETE	-0.061019	0.52433	2	1.0881	1.5371
m01239c	9-HETE	-0.061019	0.52433	2	1.0881	1.5371
m01802r	FAD	-0.061019	0.52433	2	1.0881	1.5371
m01803r	FADH2	-0.061019	0.52433	2	1.0881	1.5371
m02833r	retinoate	-0.061019	0.52433	2	1.0881	1.5371
m02464c	mercaptopyruvate	-0.062202	0.5248	3	1.0977	1.0211
m02040p	H2O	-0.06483	0.52585	16	1.1293	1.2058
m00552c	1-phosphatidyl-1D-myo-inositol-3-phosphate	-0.067929	0.52708	8	1.1172	1.8933
m01100s	5-formyl-THF	-0.070959	0.52828	1	1.0394	0
m01115s	5-methyl-THF	-0.070959	0.52828	1	1.0394	0
m01830s	folate	-0.070959	0.52828	1	1.0394	0
m02980s	THF	-0.070959	0.52828	1	1.0394	0
m02983s	thiamin-P	-0.070959	0.52828	1	1.0394	0
m02985s	thiamin-PPP	-0.070959	0.52828	1	1.0394	0
m02681g	PAP	-0.07393	0.52947	13	1.1221	1.4644
m01324l	alpha-GalNAc-globoside	-0.07654	0.53051	1	1.0301	0
m03000l	Tn-antigen	-0.07654	0.53051	1	1.0301	0
m03106l	UDP	-0.07654	0.53051	1	1.0301	0
m03110l	UDP-N-acetyl-D-galactosamine	-0.07654	0.53051	1	1.0301	0
m02884c	sedoheptulose-7-phosphate	-0.082149	0.53274	4	1.0902	2.1437
m03089c	tryptophan	-0.087787	0.53498	9	1.1072	1.9463
m02034c	GTP	-0.08795	0.53504	24	1.1254	1.3541
m01833r	formate	-0.08935	0.5356	3	1.0719	1.0873
m00671c	2-oxobutyrate	-0.092711	0.53693	5	1.0898	0.75717
m02435c	m7G(5')pppAm	-0.0937	0.53733	1	1.0018	0
m02436c	m7G(5')pppm6Am (mRNA containing an N6,2'-O-dimethyladenosine cap)	-0.0937	0.53733	1	1.0018	0
m02650p	omega-COOH-dinor-LTE4-CoA	-0.097067	0.53866	3	1.0645	0.18788
m00038c	(2E)-decenoyl-[ACP]	-0.0986	0.53927	1	0.99376	0
m00041c	(2E)-dodecenoyl-[ACP]	-0.0986	0.53927	1	0.99376	0
m00045c	(2E)-heptadecenoyl-[ACP]	-0.0986	0.53927	1	0.99376	0
m00047c	(2E)-heptenoyl-[ACP]	-0.0986	0.53927	1	0.99376	0
m00050c	(2E)-hexadecenoyl-[ACP]	-0.0986	0.53927	1	0.99376	0
m00052c	(2E)-hexenoyl-[ACP]	-0.0986	0.53927	1	0.99376	0
m00055c	(2E)-nonenoyl-[ACP]	-0.0986	0.53927	1	0.99376	0
m00058c	(2E)-octenoyl-[ACP]	-0.0986	0.53927	1	0.99376	0
m00060c	(2E)-pentadecenoyl-[ACP]	-0.0986	0.53927	1	0.99376	0
m00062c	(2E)-pentenoyl-[ACP]	-0.0986	0.53927	1	0.99376	0
m00065c	(2E)-tetradecenoyl-[ACP]	-0.0986	0.53927	1	0.99376	0
m00068c	(2E)-tridecenoyl-[ACP]	-0.0986	0.53927	1	0.99376	0
m00070c	(2E)-undecenoyl-[ACP]	-0.0986	0.53927	1	0.99376	0
m00158c	(R)-3-hydroxybutanoyl-[ACP]	-0.0986	0.53927	1	0.99376	0
m00160c	(R)-3-hydroxydecanoyl-[ACP]	-0.0986	0.53927	1	0.99376	0
m00161c	(R)-3-hydroxyoctanoyl-[ACP]	-0.0986	0.53927	1	0.99376	0
m00162c	(R)-3-hydroxypalmitoyl-[ACP]	-0.0986	0.53927	1	0.99376	0
m00779c	3-hydroxyheptadecanoyl-[ACP]	-0.0986	0.53927	1	0.99376	0
m00781c	3-hydroxyheptanoyl-[ACP]	-0.0986	0.53927	1	0.99376	0
m00791c	3-hydroxynonanoyl-[ACP]	-0.0986	0.53927	1	0.99376	0
m00794c	3-hydroxypentadecanoyl-[ACP]	-0.0986	0.53927	1	0.99376	0
m00796c	3-hydroxypentanoyl-[ACP]	-0.0986	0.53927	1	0.99376	0
m00803c	3-hydroxytridecanoyl-[ACP]	-0.0986	0.53927	1	0.99376	0
m00805c	3-hydroxyundecanoyl-[ACP]	-0.0986	0.53927	1	0.99376	0
m00857c	3-oxodecanoyl-[ACP]	-0.0986	0.53927	1	0.99376	0
m00867c	3-oxododecanoyl-[ACP]	-0.0986	0.53927	1	0.99376	0
m00874c	3-oxoheptadecanoyl-[ACP]	-0.0986	0.53927	1	0.99376	0
m00876c	3-oxoheptanoyl-[ACP]	-0.0986	0.53927	1	0.99376	0
m00880c	3-oxohexadecanoyl-[ACP]	-0.0986	0.53927	1	0.99376	0
m00881c	3-oxohexanoyl-[ACP]	-0.0986	0.53927	1	0.99376	0
m00888c	3-oxononanoyl-[ACP]	-0.0986	0.53927	1	0.99376	0
m00891c	3-oxooctanoyl-[ACP]	-0.0986	0.53927	1	0.99376	0
m00896c	3-oxopentadecanoyl-[ACP]	-0.0986	0.53927	1	0.99376	0
m00898c	3-oxopentanoyl-[ACP]	-0.0986	0.53927	1	0.99376	0
m00905c	3-oxotetradecanoyl-[ACP]	-0.0986	0.53927	1	0.99376	0
m00908c	3-oxotridecanoyl-[ACP]	-0.0986	0.53927	1	0.99376	0
m00910c	3-oxoundecanoyl-[ACP]	-0.0986	0.53927	1	0.99376	0
m01254c	acetoacetyl-[ACP]	-0.0986	0.53927	1	0.99376	0
m01258c	acetyl-[ACP]	-0.0986	0.53927	1	0.99376	0
m01409c	but-2-enoyl-[ACP]	-0.0986	0.53927	1	0.99376	0
m01411c	butyryl-[ACP]	-0.0986	0.53927	1	0.99376	0
m01634c	D-3-hydroxydodecanoyl-[ACP]	-0.0986	0.53927	1	0.99376	0
m01635c	D-3-hydroxyhexanoyl-[ACP]	-0.0986	0.53927	1	0.99376	0
m01649c	decanoyl-[ACP]	-0.0986	0.53927	1	0.99376	0
m02106c	heptanoyl-[ACP]	-0.0986	0.53927	1	0.99376	0
m02121c	hexanoyl-[ACP]	-0.0986	0.53927	1	0.99376	0
m02130c	HMA	-0.0986	0.53927	1	0.99376	0
m02442c	malonyl-[ACP]	-0.0986	0.53927	1	0.99376	0
m02615c	nonanoyl-[ACP]	-0.0986	0.53927	1	0.99376	0
m02643c	octanoyl-[ACP]	-0.0986	0.53927	1	0.99376	0
m02693c	pentanoyl-[ACP]	-0.0986	0.53927	1	0.99376	0
m02773c	propanoyl-[ACP]	-0.0986	0.53927	1	0.99376	0
m03115c	undecanoyl-[ACP]	-0.0986	0.53927	1	0.99376	0
m01822c	Fe3+	-0.099436	0.5396	2	1.0431	1.8301
m02734c	phosphatidylinositol-3,4,5-trisphosphate	-0.09993	0.5398	12	1.1082	1.9261
m01563g	chondroitin sulfate E (GalNAc4,6diS-GlcA), precursor 2	-0.10032	0.53996	3	1.0614	1.3189
m02910c	S-methyl-5-thio-D-ribulose-1-phosphate	-0.10184	0.54056	2	1.0403	3.1941
m00721c	3,3-diiodo-L-thyronine-4-O-sulfate	-0.10305	0.54104	8	1.0966	1.2391
m01161c	6-hydroxymelatonin	-0.10305	0.54104	8	1.0966	1.2391
m01162c	6-hydroxymelatonin-sulfate	-0.10305	0.54104	8	1.0966	1.2391
m01910c	galactose	-0.10373	0.54131	7	1.0945	1.1462
m01646n	deamido-NAD	-0.11127	0.5443	1	0.97287	0
m02581m	nicotinamide D-ribonucleotide	-0.11127	0.5443	1	0.97287	0
m02581n	nicotinamide D-ribonucleotide	-0.11127	0.5443	1	0.97287	0
m02585n	nicotinate ribonucleotide	-0.11127	0.5443	1	0.97287	0
m00072m	(2E,4Z,7Z,10Z)-hexadecatetraenoyl-CoA	-0.11413	0.54543	2	1.0259	1.6009
m00678m	2-trans-4-cis-decadienoyl-CoA	-0.11413	0.54543	2	1.0259	1.6009
m01655s	dehydroascorbic acid	-0.11622	0.54626	3	1.0463	2.1649
m00076p	(2R,6R,10R)-trimethyl-hendecanoyl-CoA	-0.11902	0.54737	1	0.96007	0
m00093p	(4Z,7Z,10Z,13Z,16Z)-docosapentaenoyl-CoA	-0.11902	0.54737	1	0.96007	0
m00095p	(4Z,7Z,10Z,13Z,16Z,19Z)-docosahexaenoyl-CoA	-0.11902	0.54737	1	0.96007	0
m00933p	4(R),8-dimethyl-nonanoyl-CoA	-0.11902	0.54737	1	0.96007	0
m02007m	glyoxalate	-0.12376	0.54925	2	1.0146	1.6251
m00014p	(13E)-tetranor-16-carboxy-LTE4	-0.12385	0.54928	1	0.95211	0
m00425p	18-COOH-LTE4	-0.12385	0.54928	1	0.95211	0
m00687m	3(S),10(R)-OH-octadeca-6-trans-4,12-cis-trienoate	-0.12385	0.54928	1	0.95211	0
m00687p	3(S),10(R)-OH-octadeca-6-trans-4,12-cis-trienoate	-0.12385	0.54928	1	0.95211	0
m00835p	3-oxo-10(R)-hydroxy-octadeca-(6E,8E,12Z)-trienoate	-0.12385	0.54928	1	0.95211	0
m00837p	3-oxo-10(S)-hydroxy-octadeca-(6E,8E,12Z)-trienoate	-0.12385	0.54928	1	0.95211	0
m01435p	chenodiol	-0.12385	0.54928	1	0.95211	0
m02649m	omega-carboxy-trinor-LTB4	-0.12385	0.54928	1	0.95211	0
m02649p	omega-carboxy-trinor-LTB4	-0.12385	0.54928	1	0.95211	0
m02772p	propanoate	-0.12385	0.54928	1	0.95211	0
m01913s	galactosylglycerol	-0.12714	0.55058	2	1.0106	0.64371
m01983s	glycerol	-0.12714	0.55058	2	1.0106	0.64371
m02813c	pyridoxal	-0.12915	0.55138	2	1.0083	0.536
m00549c	1-organyl-2-lyso-sn-glycero-3-phosphocholine	-0.1302	0.5518	6	1.069	1.8797
m02886c	selenide	-0.13512	0.55374	4	1.0466	2.755
m01045m	5,10-methylene-THF	-0.13791	0.55484	2	0.998	0.87809
m02419c	L-threonyl-tRNA(thr)	-0.13814	0.55494	10	1.0859	1.0539
m03079c	tRNA(thr)	-0.13814	0.55494	10	1.0859	1.0539
m01974s	glutamate	-0.13883	0.55521	6	1.0632	1.285
m01170c	6-pyruvoyltetrahydropterin	-0.13893	0.55525	2	0.9968	1.8762
m01170n	6-pyruvoyltetrahydropterin	-0.13893	0.55525	2	0.9968	1.8762
m01746c	D-tagatose-6-phosphate	-0.14001	0.55567	3	1.0237	3.1505
m01286c	ADP-glucose	-0.14029	0.55579	2	0.99521	0.43721
m01287c	ADP-mannose	-0.14029	0.55579	2	0.99521	0.43721
m01288c	ADP-ribose	-0.14029	0.55579	2	0.99521	0.43721
m02819m	pyruvate	-0.15325	0.5609	6	1.0534	1.1572
m01257c	acetyl adenylate	-0.1553	0.56171	1	0.90023	0
m02775c	propinol adenylate	-0.1553	0.56171	1	0.90023	0
m03124c	urocanate	-0.16343	0.56491	2	0.96808	0.16708
m02593g	nLc5Cer	-0.16552	0.56573	1	0.88336	0
m02595c	nLc7Cer	-0.16552	0.56573	1	0.88336	0
[truncated: 1,847 more rows]

## Sheet: MayoRNASeq TCX
REPORTER METABOLITES USING TEST TYPE: only up
ID	NAME	Z-SCORE	P-VALUE	NUMBER OF NEIGHBOURS	AVERAGE Z-SCORE	STD Z-SCORE
m02552r	NAD+	3.4076	0.00032771	20	1.4454	1.2542
m02553r	NADH	3.4076	0.00032771	20	1.4454	1.2542
m02946s	sulfate	3.3592	0.00039091	2	3.4879	4.0453
m00522c	1D-myo-inositol-1,3,4,5-tetrakisphosphate	3.0933	0.00098972	6	2.0829	1.1335
m01718c	D-myo-inositol-1,4,5-trisphosphate	3.0694	0.0010726	10	1.7057	0.75731
m01436c	chitin(n-1)	3.0147	0.001286	1	4.2946	0
m01437c	chitin	3.0147	0.001286	1	4.2946	0
m01438c	chitin-component	3.0147	0.001286	1	4.2946	0
m01164c	6-lactoyl-5,6,7,8-tetrahydropterin	2.9069	0.0018253	1	4.1582	0
m01170c	6-pyruvoyltetrahydropterin	2.9069	0.0018253	1	4.1582	0
m01170n	6-pyruvoyltetrahydropterin	2.9069	0.0018253	1	4.1582	0
m02978n	tetrahydrobiopterin	2.9069	0.0018253	1	4.1582	0
m01102c	5-hydroxyindoleacetaldehyde	2.8433	0.0022324	6	1.9535	1.4813
m02329c	lactaldehyde	2.787	0.00266	3	2.5124	1.3478
m02554n	NADP+	2.7774	0.0027399	4	2.2375	1.3869
m00527c	1D-myo-inositol-3,4,5,6-tetrakisphosphate	2.7741	0.0027678	1	3.9902	0
m02554m	NADP+	2.6877	0.0035971	27	1.1364	1.229
m02894c	selenophosphate	2.6398	0.0041473	1	3.8205	0
m00195c	[protein C terminal]-S-farnesyl-L-cysteine-methyl ester	2.5992	0.0046715	1	3.7692	0
m02555c	NADPH	2.5275	0.0057436	63	0.88471	1.3752
m01998c	glycolate	2.5256	0.0057756	1	3.676	0
m00600c	20-oxo-LTB4	2.5189	0.0058867	4	2.0743	1.4067
m00600m	20-oxo-LTB4	2.5189	0.0058867	4	2.0743	1.4067
m00600r	20-oxo-LTB4	2.5189	0.0058867	4	2.0743	1.4067
m00601p	20-oxo-LTE4	2.5189	0.0058867	4	2.0743	1.4067
m00756c	3alpha,7alpha-dihydroxy-5beta-cholestan-26-al	2.5189	0.0058867	4	2.0743	1.4067
m01981m	glyceraldehyde	2.5189	0.0058867	4	2.0743	1.4067
m02554c	NADP+	2.5108	0.0060227	65	0.87518	1.3714
m02173c	inositol-1-phosphate	2.4981	0.0062426	9	1.536	0.84716
m02555m	NADPH	2.4847	0.0064825	26	1.098	1.2368
m01388c	beta-D-glucose	2.4603	0.0069413	3	2.274	1.2112
m00339c	13,14-dihydro-15-oxo-lipoxin A4	2.3999	0.0081989	9	1.4946	1.006
m00394c	15-oxo-lipoxin A4	2.3999	0.0081989	9	1.4946	1.006
m00747r	3alpha,7alpha,12alpha,25-tetrahydroxy-5beta-cholestane-24-one	2.3999	0.0081989	9	1.4946	1.006
m01013c	4-methyl-2-oxopentanoate	2.3999	0.0081989	9	1.4946	1.006
m01029c	4-oxo-9-cis-retinoate	2.3999	0.0081989	9	1.4946	1.006
m01087r	5beta-cholestane-3alpha,7alpha,12alpha,24s,25-pentol	2.3999	0.0081989	9	1.4946	1.006
m01229c	9-cis-4-oxo-13,14-dihydro-retinoate	2.3999	0.0081989	9	1.4946	1.006
m01325c	alpha-hydroxyisocaproic acid	2.3999	0.0081989	9	1.4946	1.006
m03168m	3-oxopropionyl-CoA	2.3999	0.0081989	9	1.4946	1.006
m02168c	indole-3-acetaldehyde	2.3457	0.0094948	4	1.9649	1.767
m01786c	estradiol-17beta 3-glucuronide	2.3233	0.010081	1	3.4202	0
m01786r	estradiol-17beta 3-glucuronide	2.3233	0.010081	1	3.4202	0
m01786s	estradiol-17beta 3-glucuronide	2.3233	0.010081	1	3.4202	0
m01789s	estrone 3-sulfate	2.3233	0.010081	1	3.4202	0
m02839s	reverse triiodthyronine	2.3233	0.010081	1	3.4202	0
m00526c	1D-myo-inositol-1,4-bisphosphate	2.3106	0.010427	6	1.6777	0.75045
m02978c	tetrahydrobiopterin	2.2905	0.010996	3	2.1502	1.7397
m02555n	NADPH	2.2716	0.011556	2	2.5145	2.3245
m01715c	D-lactaldehyde	2.262	0.011848	5	1.759	1.4076
m01590n	CMP	2.1929	0.014156	1	3.2554	0
m01644n	dCMP	2.1929	0.014156	1	3.2554	0
m03114n	UMP	2.1929	0.014156	1	3.2554	0
m00194c	[protein C terminal]-S-farnesyl-L-cysteine	2.187	0.014373	2	2.4388	1.8815
m02847c	RNA	2.17	0.015003	13	1.2381	1.1362
m01383c	beta-alanine	2.1557	0.015554	3	2.0518	1.4861
m00524c	1D-myo-inositol-1,3,4-trisphosphate	2.1221	0.016916	3	2.0273	1.7182
m00726c	3,4-dihydroxymandelaldehyde	2.1182	0.017077	4	1.8213	1.473
m02039r	H+	2.0963	0.018029	34	0.93452	1.3476
m03043c	trichloroethanol	2.0945	0.018109	3	2.0072	0.90488
m01396c	bilirubin	2.0854	0.018515	2	2.3479	1.8064
m01399c	biliverdin	2.0854	0.018515	2	2.3479	1.8064
m01960g	globotriaosylceramide	2.0789	0.018812	1	3.1112	0
m01623c	CTP	2.0524	0.020064	25	1.0011	1.2
m00523c	1D-myo-inositol-1,3,4,6-tetrakisphosphate	2.0129	0.022064	2	2.2829	2.4145
m02024g	GQ1balpha	2.0055	0.022454	2	2.2764	0.9883
m02029g	GT1aalpha	2.0055	0.022454	2	2.2764	0.9883
m00759c	3alpha-hydroxy-5alpha-pregnan-20-one	2.005	0.02248	3	1.9419	1.291
m01064c	5alpha-androstane-3,17-dione	2.005	0.02248	3	1.9419	1.291
m01064r	5alpha-androstane-3,17-dione	2.005	0.02248	3	1.9419	1.291
m01072c	5alpha-pregnane-3,20-dione	2.005	0.02248	3	1.9419	1.291
m01078c	5beta-cholestan-3alpha,7alpha,12alpha-triol	2.005	0.02248	3	1.9419	1.291
m01095c	5beta-cholestane-3alpha,7alpha-diol	2.005	0.02248	3	1.9419	1.291
m01177c	7alpha,12alpha-dihydroxy-5beta-cholestan-3-one	2.005	0.02248	3	1.9419	1.291
m01181c	7alpha-hydroxy-5beta-cholestan-3-one	2.005	0.02248	3	1.9419	1.291
m01338c	androsterone	2.005	0.02248	3	1.9419	1.291
m02834r	retinol	1.995	0.023021	5	1.6082	0.96113
m03037c	trans-4-hydroxy-L-proline	1.9897	0.023312	2	2.2622	0.67782
m03037m	trans-4-hydroxy-L-proline	1.9897	0.023312	2	2.2622	0.67782
m01944g	GD1beta	1.9714	0.024339	1	2.9752	0
m02009g	GM1alpha	1.9714	0.024339	1	2.9752	0
m02014g	GM2alpha	1.9714	0.024339	1	2.9752	0
m02018g	GP1c	1.9714	0.024339	1	2.9752	0
m02025g	GQ1c	1.9714	0.024339	1	2.9752	0
m02031g	GT1c	1.9714	0.024339	1	2.9752	0
m02902g	sialyl(1,3)-sialyl(2,6)-galactosylgloboside	1.9714	0.024339	1	2.9752	0
m02903g	sialyl(2,3)-sialyl(2,6)-galactosylgloboside	1.9714	0.024339	1	2.9752	0
m01589m	CL pool	1.9602	0.024989	1	2.961	0
m02715m	PG-CL pool	1.9602	0.024989	1	2.961	0
m00516c	1-alkyl-2-lysoglycerol-3-phosphocholine	1.9531	0.025403	2	2.2295	3.5663
m00932c	4-(n-nitrosomethylamino)-1-(3-pyridyl)-1-butanone	1.9511	0.025525	6	1.4915	1.7703
m00661c	2-methyl-3-oxopropanoate	1.9403	0.026175	2	2.218	2.062
m00760c	3-amino-propanal	1.9403	0.026175	2	2.218	2.062
m00952c	4-acetamidobutanoate	1.9403	0.026175	2	2.218	2.062
m00969m	4-aminobutanal	1.9403	0.026175	2	2.218	2.062
m01103c	5-hydroxyindoleacetate	1.9403	0.026175	2	2.218	2.062
m01249m	acetaldehyde	1.9403	0.026175	2	2.218	2.062
m01681c	D-glucarate	1.9403	0.026175	2	2.218	2.062
m01685c	D-glucurono-6,3-lactone	1.9403	0.026175	2	2.218	2.062
m01982c	glycerate	1.9403	0.026175	2	2.218	2.062
m01982m	glycerate	1.9403	0.026175	2	2.218	2.062
m01997m	glycolaldehyde	1.9403	0.026175	2	2.218	2.062
m01998m	glycolate	1.9403	0.026175	2	2.218	2.062
m02165c	imidazole-4-acetaldehyde	1.9403	0.026175	2	2.218	2.062
m02166c	imidazole-4-acetate	1.9403	0.026175	2	2.218	2.062
m02329m	lactaldehyde	1.9403	0.026175	2	2.218	2.062
m02479c	methylmalonate	1.9403	0.026175	2	2.218	2.062
m02514c	N4-acetylaminobutanal	1.9403	0.026175	2	2.218	2.062
m02711c	perillic acid	1.9403	0.026175	2	2.218	2.062
m02713c	perillyl aldehyde	1.9403	0.026175	2	2.218	2.062
m01981c	glyceraldehyde	1.9122	0.027926	5	1.5615	1.673
m00626c	2-acetyl-1-alkyl-sn-glycero-3-phosphocholine	1.9062	0.028311	3	1.8698	2.5975
m00521c	1D-myo-inositol-1,3,4,5,6-pentakisphosphate	1.8987	0.028805	4	1.6826	1.5734
m02527c	N-acetylglucosamine	1.8883	0.029494	3	1.8567	2.246
m02736c	phosphatidylinositol-4,5-bisphosphate	1.888	0.029511	12	1.1653	1.0786
m01674c	dephospho-CoA	1.857	0.031657	1	2.8305	0
m01674m	dephospho-CoA	1.857	0.031657	1	2.8305	0
m01706c	dimethylallyl-PP	1.8546	0.03183	1	2.8274	0
m01953c	geranyl-PP	1.8546	0.03183	1	2.8274	0
m03026c	trans,trans,cis-geranyl-geranyl-pp	1.8546	0.03183	1	2.8274	0
m02171s	inositol	1.8452	0.032501	1	2.8157	0
m00799m	3-hydroxypropionyl-CoA	1.8262	0.033908	11	1.1763	1.1539
m01868g	G00020	1.8168	0.034627	1	2.7796	0
m02507g	n2m2masn	1.8168	0.034627	1	2.7796	0
m02512g	n3m2masn	1.8168	0.034627	1	2.7796	0
m02084g	heparan sulfate, precursor 12	1.8123	0.034968	2	2.1035	1.1131
m01446c	cholest-5-ene-3beta,7alpha,24(S)-triol	1.802	0.035771	2	2.0942	0.63602
m02320c	L-1-pyrroline-3-hydroxy-5-carboxylate	1.7866	0.037002	1	2.7415	0
m02832c	retinal	1.7758	0.037886	6	1.4007	0.99872
m02832r	retinal	1.7758	0.037886	6	1.4007	0.99872
m02886c	selenide	1.7722	0.038177	4	1.6027	1.592
m01366c	argininosuccinate	1.7721	0.038189	2	2.0674	0.77377
m01700c	dihydrofolate	1.7706	0.038316	1	2.7212	0
m01700m	dihydrofolate	1.7706	0.038316	1	2.7212	0
m01830c	folate	1.7706	0.038316	1	2.7212	0
m01830m	folate	1.7706	0.038316	1	2.7212	0
m01588s	citrulline	1.77	0.03836	2	2.0656	2.4438
m00923c	3-ureidopropionate	1.7559	0.03955	1	2.7027	0
m01052c	5,6-Dihydrouracil	1.7559	0.03955	1	2.7027	0
m01034c	4-trimethylammoniobutanal	1.7432	0.040648	1	2.6866	0
m02896m	serine	1.7432	0.040648	1	2.6866	0
m00585c	20-COOH-LTB4	1.7406	0.04088	6	1.3825	1.4271
m00585m	20-COOH-LTB4	1.7406	0.04088	6	1.3825	1.4271
m01806c	farnesyl-PP	1.6925	0.045276	2	1.9962	1.1756
m02187c	isopentenyl-pPP	1.6925	0.045276	2	1.9962	1.1756
m02125s	histidine	1.6551	0.048955	7	1.2696	1.518
m03102m	ubiquinol	1.6524	0.049225	47	0.78559	1.0522
m03103m	ubiquinone	1.6524	0.049225	47	0.78559	1.0522
m00978c	4-cholesten-7alpha,24(S)-diol-3-one	1.6304	0.05151	1	2.544	0
m00979c	4-cholesten-7alpha,27-diol-3-one	1.6304	0.05151	1	2.544	0
m01182r	7alpha-hydroxycholest-4-en-3-one	1.6304	0.05151	1	2.544	0
m01183r	7alpha-hydroxycholesterol	1.6304	0.05151	1	2.544	0
m01448c	cholest-5-ene-3beta,7alpha,27-triol	1.6304	0.05151	1	2.544	0
m01983c	glycerol	1.6261	0.051969	6	1.3232	0.93395
m01683c	D-gluconic acid	1.62	0.052617	1	2.5308	0
m02547c	N-acetylputrescine	1.62	0.052617	1	2.5308	0
m02926p	spermine	1.62	0.052617	1	2.5308	0
m00596p	20-hydroxy-LTE4	1.6192	0.052702	2	1.9306	1.2659
m01093c	5beta-cholestane-3alpha,7alpha,26-triol	1.6192	0.052702	2	1.9306	1.2659
m01440c	chloral hydrate	1.6192	0.052702	2	1.9306	1.2659
m01796c	ethanol	1.6192	0.052702	2	1.9306	1.2659
m01983m	glycerol	1.6192	0.052702	2	1.9306	1.2659
m02470c	methanol	1.6192	0.052702	2	1.9306	1.2659
m00965n	4alpha-hydroxytetrahydrobiopterin	1.6161	0.053041	1	2.5259	0
m02632c	O2-4a-cyclic-tetrahydrobiopterin	1.6161	0.053041	1	2.5259	0
m02632n	O2-4a-cyclic-tetrahydrobiopterin	1.6161	0.053041	1	2.5259	0
m02823c	quinonoid dihydrobiopterin	1.6161	0.053041	1	2.5259	0
m02823n	quinonoid dihydrobiopterin	1.6161	0.053041	1	2.5259	0
m02946c	sulfate	1.6133	0.053338	6	1.3166	2.7541
m02770m	proline	1.6132	0.053348	3	1.6561	1.1541
m00138r	(alpha-D-Glucosyl)-(alpha-D-mannosyl)8-beta-D-mannosyl-diacetylchitobiosyl-L-asparagine (protein)	1.6005	0.054743	1	2.5062	0
m00143g	(alpha-D-mannosyl)5-beta-D-mannosyl-diacetylchitobiosyl-L-asparagine (protein) (B1)	1.6005	0.054743	1	2.5062	0
m00144g	(alpha-D-mannosyl)5-beta-D-mannosyl-diacetylchitobiosyl-L-asparagine (protein) (B2)	1.6005	0.054743	1	2.5062	0
m00145g	(alpha-D-mannosyl)5-beta-D-mannosyl-diacetylchitobiosyl-L-asparagine (protein) (C)	1.6005	0.054743	1	2.5062	0
m00146g	(alpha-D-mannosyl)6-beta-D-mannosyl-diacetylchitobiosyl-L-asparagine (protein) (A)	1.6005	0.054743	1	2.5062	0
m00147g	(alpha-D-mannosyl)6-beta-D-mannosyl-diacetylchitobiosyl-L-asparagine (protein) (B1)	1.6005	0.054743	1	2.5062	0
m00148g	(alpha-D-mannosyl)6-beta-D-mannosyl-diacetylchitobiosyl-L-asparagine (protein) (B2)	1.6005	0.054743	1	2.5062	0
m00149g	(alpha-D-mannosyl)6-beta-D-mannosyl-diacetylchitobiosyl-L-asparagine (protein) (C)	1.6005	0.054743	1	2.5062	0
m00150g	(alpha-D-mannosyl)7-beta-D-mannosyl-diacetylchitobiosyl-L-asparagine, isoform A (protein)	1.6005	0.054743	1	2.5062	0
m00151g	(alpha-D-mannosyl)7-beta-D-mannosyl-diacetylchitobiosyl-L-asparagine, isoform B (protein)	1.6005	0.054743	1	2.5062	0
m00151r	(alpha-D-mannosyl)7-beta-D-mannosyl-diacetylchitobiosyl-L-asparagine, isoform B (protein)	1.6005	0.054743	1	2.5062	0
m00152g	(alpha-D-mannosyl)7-beta-D-mannosyl-diacetylchitobiosyl-L-asparagine, isoform C (protein)	1.6005	0.054743	1	2.5062	0
m00153g	(alpha-D-mannosyl)8-beta-D-mannosyl-diacetylchitobiosyl-L-asparagine (protein)	1.6005	0.054743	1	2.5062	0
m00153r	(alpha-D-mannosyl)8-beta-D-mannosyl-diacetylchitobiosyl-L-asparagine (protein)	1.6005	0.054743	1	2.5062	0
m01969r	glucosyl-(alpha-D-mannosyl)6-beta-D-mannosyl-diacetylchitobiosyl-L-asparagine (protein)	1.6005	0.054743	1	2.5062	0
m01970r	glucosyl-(alpha-D-mannosyl)7-beta-D-mannosyl-diacetylchitobiosyl-L-asparagine, isoform B (protein)	1.6005	0.054743	1	2.5062	0
m01971r	glucosyl-(alpha-D-mannosyl)7-beta-D-mannosyl-diacetylchitobiosyl-L-asparagine, isoform C (protein)	1.6005	0.054743	1	2.5062	0
m02453g	mannose	1.6005	0.054743	1	2.5062	0
m02453r	mannose	1.6005	0.054743	1	2.5062	0
m01394c	betaine_aldehyde	1.5963	0.055206	1	2.5009	0
m01394m	betaine_aldehyde	1.5963	0.055206	1	2.5009	0
m01513m	choline	1.5963	0.055206	1	2.5009	0
m01789c	estrone 3-sulfate	1.5952	0.055331	2	1.9091	2.137
m03089s	tryptophan	1.5667	0.058598	5	1.3664	1.5715
m03101s	tyrosine	1.5667	0.058598	5	1.3664	1.5715
m01511c	cholesterol-STAR	1.5634	0.058975	3	1.6198	1.608
m02935c	STAR	1.5634	0.058975	3	1.6198	1.608
m01393c	betaine	1.5585	0.059554	2	1.8763	0.2216
m01962c	glucosamine	1.553	0.06021	4	1.4643	1.0487
m00929c	4-(methylnitrosamino)-1-(3-pyridyl)-1-butanol	1.5512	0.060424	5	1.3577	1.9451
m01698c	dihydrobiopterin	1.5447	0.061211	3	1.6061	0.7982
m02488c	molybdopterin	1.5298	0.063039	1	2.4167	0
m00559c	1-pyrroline-5-carboxylate	1.4991	0.066918	2	1.8231	1.2988
m02320m	L-1-pyrroline-3-hydroxy-5-carboxylate	1.4991	0.066918	2	1.8231	1.2988
m00965c	4alpha-hydroxytetrahydrobiopterin	1.4849	0.068781	2	1.8104	1.0118
m00157m	(R)-3-hydroxybutanoate	1.4809	0.069319	1	2.3549	0
m01253m	acetoacetate	1.4809	0.069319	1	2.3549	0
m02980m	THF	1.4561	0.072678	4	1.4031	1.5086
m02786s	prostaglandin E2	1.4378	0.07524	2	1.7683	2.3362
m01338r	androsterone	1.4244	0.077158	4	1.3831	1.5363
m01755c	dUMP	1.412	0.078978	3	1.5093	0.41513
m02897c	serotonin	1.4049	0.080031	3	1.5041	1.5998
m00217c	[protein]-tyrosine-O-sulfate	1.4021	0.080441	2	1.7363	0.57136
m02812c	putrescine	1.3938	0.081695	3	1.496	0.91333
m00377c	15(S)-HETE	1.3918	0.081996	6	1.2019	0.94613
m02552p	NAD+	1.3908	0.08214	9	1.0685	1.6504
m02553p	NADH	1.3908	0.08214	9	1.0685	1.6504
m00585r	20-COOH-LTB4	1.39	0.08227	4	1.3613	1.5566
m00586p	20-COOH-LTE4	1.39	0.08227	4	1.3613	1.5566
m01389c	beta-D-glucose-6-phosphate	1.3862	0.082845	2	1.722	1.0514
m00818c	3-methoxy-4-hydroxyphenylacetaldehyde	1.3749	0.084584	2	1.7119	2.2044
m00820c	3-methoxy-4-hydroxyphenylglycolaldehyde	1.3749	0.084584	2	1.7119	2.2044
m00947c	4,6-dihydroxyquinoline	1.3749	0.084584	2	1.7119	2.2044
m01105c	5-hydroxykynurenamine	1.3749	0.084584	2	1.7119	2.2044
m02476c	methylimidazole-acetaldehyde	1.3749	0.084584	2	1.7119	2.2044
m02601c	N-methylhistamine	1.3749	0.084584	2	1.7119	2.2044
m03088c	tryptamine	1.3749	0.084584	2	1.7119	2.2044
m01990c	glycogenin G11	1.3597	0.086958	2	1.6984	0.29462
m01995c	glycogenin G8	1.3597	0.086958	2	1.6984	0.29462
m01590c	CMP	1.3538	0.087901	18	0.88201	1.3148
m02392c	lipid droplet	1.3531	0.088011	4	1.338	1.2887
m02963c	taurocholate	1.343	0.089629	2	1.6834	2.4562
m02963s	taurocholate	1.343	0.089629	2	1.6834	2.4562
m00240c	1,2-diacylglycerol-LD-TAG pool	1.3422	0.089761	21	0.8509	1.0551
m00168c	(R)-S-lactoylglutathione	1.3416	0.08986	4	1.3308	1.0692
m01666c	deoxyadenosine	1.34	0.090121	2	1.6807	0.63249
m02170c	inosine	1.34	0.090121	2	1.6807	0.63249
m03149c	xanthosine	1.34	0.090121	2	1.6807	0.63249
m02771c	propane-1,2-diol	1.3348	0.090968	3	1.453	1.2189
m00030c	(1aalpha,2beta,3alpha,11calpha)-1a,2,3,11c-tetrahydro-6,11-dimethylbenzo[6,7]phenanthro[3,4-b]oxirene-2,3-diol	1.327	0.092258	1	2.1603	0
m00228c	1,1-dichloroethylene	1.327	0.092258	1	2.1603	0
m00545c	1-nitronaphthalene	1.327	0.092258	1	2.1603	0
m00951c	4-[(hydroxymethyl)nitrosoamino]-1-(3-pyridinyl)-1-butanone	1.327	0.092258	1	2.1603	0
m01174c	7,12-dimethylbenz[a]anthracene	1.327	0.092258	1	2.1603	0
m01196c	7-hydroxymethyl-12-methylbenz[a]anthracene	1.327	0.092258	1	2.1603	0
m01241c	9-hydroxybenzo[a]pyrene	1.327	0.092258	1	2.1603	0
m01242c	9-hydroxybenzo[a]pyrene-4,5-oxide	1.327	0.092258	1	2.1603	0
m01296c	aflatoxin B1	1.327	0.092258	1	2.1603	0
m01300c	aflatoxin M1	1.327	0.092258	1	2.1603	0
m01301c	aflatoxin M1-8,9-epoxide	1.327	0.092258	1	2.1603	0
m01302c	aflatoxin Q1	1.327	0.092258	1	2.1603	0
m01376c	benzo[a]pyrene-7,8-dihydrodiol-9,10-oxide	1.327	0.092258	1	2.1603	0
m01379c	benzo[a]pyrene-9,10-oxide	1.327	0.092258	1	2.1603	0
m01403c	bromobenzene	1.327	0.092258	1	2.1603	0
m01441c	chloral	1.327	0.092258	1	2.1603	0
m02147c	hydroxide	1.327	0.092258	1	2.1603	0
m02460c	melatonin	1.327	0.092258	1	2.1603	0
m02556c	naphthalene	1.327	0.092258	1	2.1603	0
m02954c	TAG epoxide	1.327	0.092258	1	2.1603	0
m03041c	trichloroacetate	1.327	0.092258	1	2.1603	0
m01169c	6-phospho-D-gluconate	1.3246	0.09265	3	1.4455	0.96023
m02503c	N1-acetylspermidine	1.3243	0.092695	2	1.6667	1.2221
m02503p	N1-acetylspermidine	1.3243	0.092695	2	1.6667	1.2221
m02504c	N1-acetylspermine	1.3243	0.092695	2	1.6667	1.2221
m02504p	N1-acetylspermine	1.3243	0.092695	2	1.6667	1.2221
m02923p	spermidine	1.3243	0.092695	2	1.6667	1.2221
m00970m	4-aminobutyrate	1.3109	0.094945	3	1.4355	1.9906
m01365s	arginine	1.306	0.095776	4	1.3083	1.8084
m02834c	retinol	1.3046	0.096021	11	0.97718	1.0534
m01671c	deoxyinosine	1.3014	0.096561	1	2.1279	0
m02037c	guanine	1.3014	0.096561	1	2.1279	0
m02159c	hypoxanthine	1.3014	0.096561	1	2.1279	0
m02586c	nicotinate	1.3014	0.096561	1	2.1279	0
m02997c	thymine	1.3014	0.096561	1	2.1279	0
m03148c	xanthine	1.3014	0.096561	1	2.1279	0
m01942g	GD1alpha	1.2962	0.09745	4	1.3021	1.3641
m01252m	acetate	1.2956	0.09756	5	1.2134	1.797
m02724s	phenylalanine	1.2759	0.101	7	1.0889	1.793
m02167c	IMP	1.2746	0.10123	5	1.2015	1.5607
m01426m	CDP-diacylglycerol-CL pool	1.274	0.10133	2	1.6216	1.8942
m01590m	CMP	1.274	0.10133	2	1.6216	1.8942
m01275g	acyl-CoA-LD-SM pool	1.2668	0.1026	3	1.4034	1.1512
m01597g	CoA	1.2668	0.1026	3	1.4034	1.1512
m02929g	sphingosine	1.2668	0.1026	3	1.4034	1.1512
m02330g	lactoneotetraosylceramide	1.2651	0.10292	3	1.4021	0.84284
m02594g	nLc6Cer	1.2651	0.10292	3	1.4021	0.84284
m02578c	NH3	1.2642	0.10307	17	0.87012	1.4335
m01618c	cPMP	1.2449	0.10658	2	1.5956	1.1612
m01997c	glycolaldehyde	1.2422	0.10708	2	1.5931	2.9456
m03058c	tRNA containing 5-aminomethyl-2-thiouridine	1.235	0.10841	1	2.044	0
m03059c	tRNA containing 5-methylaminomethyl-2-thiouridylate	1.235	0.10841	1	2.044	0
m01813c	fatty acid-LD-TG1 pool	1.2349	0.10844	6	1.1206	1.1416
m01708c	dimethylglycine	1.2263	0.11004	1	2.033	0
m02594c	nLc6Cer	1.2164	0.11192	7	1.0606	1.4184
m02683c	paragloboside	1.2164	0.11192	7	1.0606	1.4184
m02026c	GSH	1.2156	0.11206	34	0.74368	0.89297
m02929c	sphingosine	1.2145	0.11229	10	0.96497	0.93962
m02519c	Na+	1.2123	0.1127	23	0.80003	1.8601
m02519s	Na+	1.2123	0.1127	23	0.80003	1.8601
m00559m	1-pyrroline-5-carboxylate	1.212	0.11276	3	1.3634	1.2156
m03101c	tyrosine	1.2068	0.11376	9	0.99078	1.3542
m01968c	glucose-6-phosphate	1.2064	0.11384	7	1.0558	0.89964
m02403m	L-lactate	1.1986	0.11535	3	1.3536	2.0898
m00196c	[protein]	1.1969	0.11568	194	0.58913	1.3042
m02742c	phosphoprotein	1.1969	0.11568	194	0.58913	1.3042
m01668c	deoxycytidine	1.195	0.11603	2	1.551	0.44899
m00549c	1-organyl-2-lyso-sn-glycero-3-phosphocholine	1.1942	0.1162	5	1.1562	2.0815
m01590g	CMP	1.1921	0.11662	10	0.95603	1.0123
m01592g	CMP-N-acetylneuraminate	1.1921	0.11662	10	0.95603	1.0123
m02984c	thiamin-PP	1.1878	0.11746	3	1.3457	0.37596
m01040c	5(S)-HETE	1.1852	0.11796	7	1.0457	0.95744
m02908c	SM pool	1.1784	0.11932	6	1.0914	1.2958
m00728c	3,4-dihydroxyphenylacetaldehyde	1.1753	0.11993	3	1.3366	1.6888
m01002c	4-hydroxyphenylacetaldehyde	1.1753	0.11993	3	1.3366	1.6888
m01332c	aminoacetone	1.1753	0.11993	3	1.3366	1.6888
m02473c	methylamine	1.1753	0.11993	3	1.3366	1.6888
m02718c	phenethylamine	1.1753	0.11993	3	1.3366	1.6888
m02719c	phenylacetaldehyde	1.1753	0.11993	3	1.3366	1.6888
m01592c	CMP-N-acetylneuraminate	1.1739	0.12022	9	0.97688	1.0715
m01752m	dTMP	1.1674	0.12153	3	1.3308	0.11079
m02822c	quinolinate	1.163	0.12241	1	1.9529	0
m02998s	thyroxine	1.1627	0.12247	2	1.522	2.6845
m03052s	triiodothyronine	1.1627	0.12247	2	1.522	2.6845
m02770c	proline	1.158	0.12344	12	0.89978	1.7444
m00599c	20-OH-LTB4	1.1571	0.12362	3	1.3233	1.3812
m00599m	20-OH-LTB4	1.1571	0.12362	3	1.3233	1.3812
m00599r	20-OH-LTB4	1.1571	0.12362	3	1.3233	1.3812
m00237c	1,2-diacylglycerol-LD-PI pool	1.1562	0.12381	13	0.88421	0.99892
m01307m	alanine	1.1558	0.12388	1	1.9439	0
m02904g	sialyl-3-paragloboside	1.1463	0.12583	1	1.9319	0
m03138c	VI3NeuAc-nLc6Cer	1.1463	0.12583	1	1.9319	0
m03138g	VI3NeuAc-nLc6Cer	1.1463	0.12583	1	1.9319	0
m00765m	3-carboxy-1-hydroxypropyl-ThPP	1.1439	0.12634	1	1.9287	0
m02984m	thiamin-PP	1.1439	0.12634	1	1.9287	0
m02982c	thiamin	1.1391	0.12733	1	1.9227	0
m02982s	thiamin	1.1391	0.12733	1	1.9227	0
m01380c	benzoate	1.1244	0.13041	1	1.9042	0
m01380r	benzoate	1.1244	0.13041	1	1.9042	0
m01601c	cocaine	1.1244	0.13041	1	1.9042	0
m01601r	cocaine	1.1244	0.13041	1	1.9042	0
m01767c	ecgonine-methyl ester	1.1244	0.13041	1	1.9042	0
m01767r	ecgonine-methyl ester	1.1244	0.13041	1	1.9042	0
m00560c	1-radyl-2-acyl-sn-glycero-3-phosphocholine	1.1124	0.13298	8	0.97808	1.0121
m01837c	formylglutathione	1.1117	0.13314	3	1.2902	1.4254
m01964r	glucosaminyl-acylphosphatidylinositol	1.108	0.13393	1	1.8834	0
m02027m	GSSG	1.1056	0.13445	6	1.0537	0.59857
m02041s	H2O2	1.0968	0.13637	10	0.91798	0.94251
m02136c	homoserine	1.081	0.13986	3	1.2678	2.2126
m02136s	homoserine	1.081	0.13986	3	1.2678	2.2126
m02658s	ornithine	1.081	0.13986	3	1.2678	2.2126
m02789c	prostaglandin F2alpha	1.0809	0.13988	5	1.0922	1.0251
m01856g	fucfucgalacglcgalacglcgal14acglcgalgluside heparan sulfate	1.077	0.14073	1	1.8442	0
m01857g	fucgalacgalfucgalacglcgal14acglcgalgluside heparan sulfate	1.077	0.14073	1	1.8442	0
m01861g	fucosyl-galactosylgloboside	1.077	0.14073	1	1.8442	0
m01873c	G00038	1.077	0.14073	1	1.8442	0
m01876c	G00057	1.077	0.14073	1	1.8442	0
m01878c	G00073	1.077	0.14073	1	1.8442	0
m01879c	G00074	1.077	0.14073	1	1.8442	0
m01881c	G00079	1.077	0.14073	1	1.8442	0
m01907g	galacgalfuc12gal14acglcgalgluside heparan sulfate	1.077	0.14073	1	1.8442	0
m01908g	galacgalfucgalacglcgal14acglcgalgluside heparan sulfate	1.077	0.14073	1	1.8442	0
m01958c	globo-H	1.077	0.14073	1	1.8442	0
m02186c	iso-nLc8Cer	1.077	0.14073	1	1.8442	0
m02195c	IV2Fuc-Lc4Cer	1.077	0.14073	1	1.8442	0
m02196c	IV2Fuc-nLc4Cer	1.077	0.14073	1	1.8442	0
m02490c	monofucosyllactoisooctaosylceramide	1.077	0.14073	1	1.8442	0
m02592c	nLc5Cer(G00051)	1.077	0.14073	1	1.8442	0
m03091c	type I B glycolipid	1.077	0.14073	1	1.8442	0
m03092g	type I H glycolipid	1.077	0.14073	1	1.8442	0
m03094c	type II B antigen	1.077	0.14073	1	1.8442	0
m03095g	type II H glycolipid	1.077	0.14073	1	1.8442	0
m03097c	type III H glycolipid	1.077	0.14073	1	1.8442	0
m03097g	type III H glycolipid	1.077	0.14073	1	1.8442	0
m03137c	VI2Fuc-nLc6	1.077	0.14073	1	1.8442	0
m03137g	VI2Fuc-nLc6	1.077	0.14073	1	1.8442	0
m00674c	2-phospho-D-glycerate	1.0671	0.14297	3	1.2576	1.4581
m01986m	glycine	1.0635	0.14379	3	1.255	1.3805
m01930c	gamma-L-glutamyl-L-alanine	1.0594	0.14471	2	1.4295	0.3962
m01927c	gamma-glutamyl-cysteine	1.0582	0.14498	2	1.4285	0.39771
m01928c	gamma-glutamylglutathione	1.0582	0.14498	2	1.4285	0.39771
m01931c	gamma-L-glutamyl-L-alpha-aminobutyrate	1.0582	0.14498	2	1.4285	0.39771
m02696c	PEP	1.0557	0.14555	3	1.2493	0.2484
m00013c	(13E)-11alpha-hydroxy-9,15-dioxoprost-13-enoate	1.0541	0.14592	2	1.4248	1.7057
m00252c	10,11-dihydro-12-epi-LTB4	1.0541	0.14592	2	1.4248	1.7057
m00252m	10,11-dihydro-12-epi-LTB4	1.0541	0.14592	2	1.4248	1.7057
m00252p	10,11-dihydro-12-epi-LTB4	1.0541	0.14592	2	1.4248	1.7057
m00253c	10,11-dihydro-12-oxo-LTB4	1.0541	0.14592	2	1.4248	1.7057
m00253m	10,11-dihydro-12-oxo-LTB4	1.0541	0.14592	2	1.4248	1.7057
m00253p	10,11-dihydro-12-oxo-LTB4	1.0541	0.14592	2	1.4248	1.7057
m00254c	10,11-dihydro-12R-hydroxy-LTC4	1.0541	0.14592	2	1.4248	1.7057
m00254m	10,11-dihydro-12R-hydroxy-LTC4	1.0541	0.14592	2	1.4248	1.7057
m00254p	10,11-dihydro-12R-hydroxy-LTC4	1.0541	0.14592	2	1.4248	1.7057
m00328c	12-oxo-10,11-dihydro-20-COOH-LTB4	1.0541	0.14592	2	1.4248	1.7057
m00328r	12-oxo-10,11-dihydro-20-COOH-LTB4	1.0541	0.14592	2	1.4248	1.7057
m00329c	12-oxo-20-carboxy-LTB4	1.0541	0.14592	2	1.4248	1.7057
m00329r	12-oxo-20-carboxy-LTB4	1.0541	0.14592	2	1.4248	1.7057
m00334c	12-oxoETE	1.0541	0.14592	2	1.4248	1.7057
m00381c	15-dehydro-prostaglandin D2	1.0541	0.14592	2	1.4248	1.7057
m00393c	15-oxoETE	1.0541	0.14592	2	1.4248	1.7057
m00583c	20-COOH-10,11-dihydro-LTB4	1.0541	0.14592	2	1.4248	1.7057
m00583m	20-COOH-10,11-dihydro-LTB4	1.0541	0.14592	2	1.4248	1.7057
m00583p	20-COOH-10,11-dihydro-LTB4	1.0541	0.14592	2	1.4248	1.7057
m01039c	5(S)-HEPE	1.0541	0.14592	2	1.4248	1.7057
m01123c	5-oxo-12-HETE	1.0541	0.14592	2	1.4248	1.7057
m01125c	5-oxo-EPE	1.0541	0.14592	2	1.4248	1.7057
m01126c	5-oxo-ETE	1.0541	0.14592	2	1.4248	1.7057
m01171c	6-trans-12-epi-LTB4	1.0541	0.14592	2	1.4248	1.7057
m01171m	6-trans-12-epi-LTB4	1.0541	0.14592	2	1.4248	1.7057
m01171p	6-trans-12-epi-LTB4	1.0541	0.14592	2	1.4248	1.7057
m01172c	6-trans-LTB4	1.0541	0.14592	2	1.4248	1.7057
m01172m	6-trans-LTB4	1.0541	0.14592	2	1.4248	1.7057
m01172p	6-trans-LTB4	1.0541	0.14592	2	1.4248	1.7057
m02364p	leukotriene B4	1.0541	0.14592	2	1.4248	1.7057
m00326m	12-keto-LTB4	1.0481	0.14731	13	0.84648	0.77534
m00326p	12-keto-LTB4	1.0481	0.14731	13	0.84648	0.77534
m00333c	12-oxo-c-LTB3	1.0481	0.14731	13	0.84648	0.77534
m00333m	12-oxo-c-LTB3	1.0481	0.14731	13	0.84648	0.77534
m00333p	12-oxo-c-LTB3	1.0481	0.14731	13	0.84648	0.77534
m01689s	DHA	1.0271	0.15218	4	1.1322	0.79431
m02027s	GSSG	1.0243	0.15285	8	0.93863	1.0592
m02425c	L-xylulose	1.0232	0.15311	1	1.7761	0
m03155c	xylitol	1.0232	0.15311	1	1.7761	0
m02016m	GMP	1.0147	0.15512	1	1.7654	0
m01605c	coproporphyrinogen I	1.0139	0.15532	1	1.7644	0
m01606c	coproporphyrinogen III	1.0139	0.15532	1	1.7644	0
m03127c	uroporphyrinogen I	1.0139	0.15532	1	1.7644	0
m01430l	ceramide pool	1.0075	0.15685	1	1.7563	0
m02738l	phosphocholine	1.0075	0.15685	1	1.7563	0
m02908l	SM pool	1.0075	0.15685	1	1.7563	0
m02931c	sphingosylphosphorylcholine	1.0075	0.15685	1	1.7563	0
m03157c	zinc	1.0011	0.1584	4	1.1157	0.66652
m03157s	zinc	1.0011	0.1584	4	1.1157	0.66652
m02026s	GSH	0.99536	0.15978	10	0.87747	0.97392
m01155c	6-[(1S,2R)-1,2-dihydroxy-3-triphosphooxypropyl]-7,8-dihydropterin	0.99486	0.1599	1	1.7403	0
m01690s	DHAP	0.99486	0.1599	1	1.7403	0
m01704c	dihydroneopterin	0.99486	0.1599	1	1.7403	0
m01984s	glycerone	0.99486	0.1599	1	1.7403	0
m01450c	cholesterol	0.9914	0.16075	12	0.83921	1.2651
m02751p	Pi	0.98094	0.16331	3	1.1948	0.76358
m01383s	beta-alanine	0.97848	0.16392	1	1.7196	0
m01393s	betaine	0.97848	0.16392	1	1.7196	0
m01965c	glucose	0.97785	0.16407	11	0.85247	1.3886
m02911c	sn-glycero-3-phospho-1-inositol	0.97401	0.16503	2	1.3531	0.48997
m01637c	dADP	0.97147	0.16566	15	0.79879	1.3965
m01127c	5-oxoproline	0.97064	0.16586	1	1.7097	0
m03121m	urea	0.9705	0.1659	1	1.7095	0
m03089c	tryptophan	0.9697	0.1661	7	0.94299	1.4808
m02034c	GTP	0.96867	0.16635	35	0.68888	1.3747
m01824m	ferricytochrome C	0.96464	0.16736	25	0.72535	1.2608
m01826m	ferrocytochrome C	0.96464	0.16736	25	0.72535	1.2608
m02958c	TAG-LD pool	0.96212	0.168	6	0.9794	1.2196
m01673m	deoxyuridine	0.96206	0.16801	2	1.3424	0.15408
m02996m	thymidine	0.96206	0.16801	2	1.3424	0.15408
m00309c	12(S)-HPETE	0.96101	0.16827	4	1.0904	0.68735
m00309p	12(S)-HPETE	0.96101	0.16827	4	1.0904	0.68735
m00309r	12(S)-HPETE	0.96101	0.16827	4	1.0904	0.68735
m00336c	13(S)-HODE	0.96101	0.16827	4	1.0904	0.68735
m00337c	13(S)-HPODE	0.96101	0.16827	4	1.0904	0.68735
m01040m	5(S)-HETE	0.96101	0.16827	4	1.0904	0.68735
m01042c	5(S)-HPETE	0.96101	0.16827	4	1.0904	0.68735
m01042m	5(S)-HPETE	0.96101	0.16827	4	1.0904	0.68735
m01716c	D-lactate	0.95811	0.169	5	1.0229	1.6336
m01421c	carbonate	0.95136	0.17071	5	1.0191	1.0519
m01421s	carbonate	0.95136	0.17071	5	1.0191	1.0519
m01596s	CO2	0.95136	0.17071	5	1.0191	1.0519
m02479m	methylmalonate	0.95076	0.17086	3	1.1728	2.3244
m01996c	glycogenin	0.93686	0.17441	5	1.0109	0.70494
m02039n	H+	0.93593	0.17465	4	1.0746	2.1637
m02026m	GSH	0.93428	0.17508	20	0.74559	0.75009
m02927c	sphinganine	0.93209	0.17565	11	0.835	0.85672
m02554r	NADP+	0.92837	0.17661	17	0.76698	1.3251
m02555r	NADPH	0.92837	0.17661	17	0.76698	1.3251
m01922c	gamma-butyrobetaine	0.92714	0.17693	1	1.6547	0
m01644c	dCMP	0.92564	0.17732	5	1.0046	1.7458
m00511c	1-acyl-PE pool	0.92219	0.17822	11	0.83122	0.95221
m00291c	11-cis-retinol	0.92026	0.17872	4	1.0647	0.34845
m00326c	12-keto-LTB4	0.92025	0.17872	14	0.79378	0.77058
m00326r	12-keto-LTB4	0.92025	0.17872	14	0.79378	0.77058
m00169c	(S)-2-aminobutanoate	0.91541	0.17999	3	1.147	0.56283
m01621c	creatinine	0.91105	0.18113	1	1.6343	0
m01621s	creatinine	0.91105	0.18113	1	1.6343	0
m02035c	guanidine	0.91105	0.18113	1	1.6343	0
m02035s	guanidine	0.91105	0.18113	1	1.6343	0
m02467c	metformin	0.91105	0.18113	1	1.6343	0
m02467s	metformin	0.91105	0.18113	1	1.6343	0
m02096p	hepoxilin A3	0.9078	0.18199	16	0.76703	0.65211
m01451c	cholesterol-ester pool	0.90182	0.18358	5	0.99112	1.3592
m01761c	D-xylulose-5-phosphate	0.89875	0.18439	1	1.6188	0
m02985c	thiamin-PPP	0.89417	0.18562	1	1.613	0
m01960c	globotriaosylceramide	0.89229	0.18612	2	1.28	2.5897
m00646c	2-hydroxy-3-oxopropanoate	0.89082	0.18651	1	1.6087	0
m02154c	hydroxypyruvate	0.89082	0.18651	1	1.6087	0
m01669c	deoxyguanosine	0.88439	0.18824	3	1.1244	1.0624
m02557c	naphthalene-1,2-diol	0.88027	0.18936	4	1.0394	2.0903
m03130c	UTP	0.87678	0.1903	27	0.69496	1.4067
m02328g	LacCer pool	0.87399	0.19106	2	1.2636	2.6129
m01317c	alpha tubulin	0.87261	0.19144	1	1.5857	0
m01676c	detyrosinated alpha-tubulin	0.87261	0.19144	1	1.5857	0
m00227c	1,1-dichloroethylene epoxide	0.8697	0.19223	10	0.82729	0.72917
m00547c	1-nitronaphthalene-7,8-oxide	0.8697	0.19223	10	0.82729	0.72917
m00568c	2,2-dichloroacetaldehyde	0.8697	0.19223	10	0.82729	0.72917
m01375c	benzo[a]pyrene-4,5-oxide	0.8697	0.19223	10	0.82729	0.72917
m01444c	chloroacetyl chloride	0.8697	0.19223	10	0.82729	0.72917
m03044c	trichloroethene	0.8697	0.19223	10	0.82729	0.72917
m01285n	ADP	0.86968	0.19224	6	0.93153	1.8164
m02024c	GQ1balpha	0.86614	0.19321	1	1.5775	0
m02029c	GT1aalpha	0.86614	0.19321	1	1.5775	0
m01369m	asparagine	0.86478	0.19358	1	1.5758	0
m01370m	aspartate	0.86478	0.19358	1	1.5758	0
m00290c	11-cis-retinal	0.86092	0.19464	3	1.1072	0.41384
m01230c	9-cis-retinal	0.86092	0.19464	3	1.1072	0.41384
m01232c	9-cis-retinol	0.86092	0.19464	3	1.1072	0.41384
m01963c	glucosamine-6-phosphate	0.86035	0.1948	6	0.9267	1.1261
m02786c	prostaglandin E2	0.85839	0.19534	9	0.84367	1.3919
m02905g	sialyl-galactosylgloboside	0.85718	0.19567	4	1.0248	1.42
m02475c	methylglyoxal	0.84599	0.19878	5	0.95961	1.3031
m02839c	reverse triiodthyronine	0.83973	0.20053	2	1.2329	3.0933
m00569c	2,3-bisphospho-D-glycerate	0.82795	0.20385	2	1.2224	2.0603
m00219c	[pyruvate dehydrogenase (acetyl transferring)]	0.82781	0.20389	2	1.2223	2.152
m00220c	[pyruvate dehydrogenase (acetyl transferring)]-phosphate	0.82781	0.20389	2	1.2223	2.152
m01629c	cystine	0.82592	0.20442	4	1.0051	0.6548
m00074c	(2E,7Z,10Z,13Z,16Z)-docosapentaenoyl-CoA	0.82574	0.20448	2	1.2204	1.5156
m00085c	(3S)-hydroxy-docasa-cis,cis-13,16-dienoyl-CoA	0.82574	0.20448	2	1.2204	1.5156
m00086c	(3S)-hydroxy-eicosa-cis,cis,cis-11,14,17-trienoyl-CoA	0.82574	0.20448	2	1.2204	1.5156
m00087c	(3S)-hydroxy-eicosa-cis,cis-11,14-dienoyl-CoA	0.82574	0.20448	2	1.2204	1.5156
m00698c	3(S)-hydroxy-10,13,16-all-cis-docosatrienoyl-CoA	0.82574	0.20448	2	1.2204	1.5156
m00699c	3(S)-hydroxy-11-cis-docosenoyl-CoA	0.82574	0.20448	2	1.2204	1.5156
m00700c	3(S)-hydroxy-11-cis-eicosenoyl-CoA	0.82574	0.20448	2	1.2204	1.5156
m00701c	3(S)-hydroxy-13-cis-docosenoyl-CoA	0.82574	0.20448	2	1.2204	1.5156
m00702c	3(S)-hydroxy-13-cis-eicosenoyl-CoA	0.82574	0.20448	2	1.2204	1.5156
m00704c	3(S)-hydroxy-3-oxo-eicosadienoyl-CoA	0.82574	0.20448	2	1.2204	1.5156
m00707c	3(S)-hydroxy-9-cis-eicosenoyl-CoA	0.82574	0.20448	2	1.2204	1.5156
m00708c	3(S)-hydroxy-all-cis-8,11,14,17-eicosatetraenoyl-CoA	0.82574	0.20448	2	1.2204	1.5156
m00709c	3(S)-hydroxy-cis-15-tetracosaenoyl-CoA	0.82574	0.20448	2	1.2204	1.5156
m00711c	3(S)-hydroxy-docosa-10,13,16,19-all-cis-tetraenoyl-CoA	0.82574	0.20448	2	1.2204	1.5156
m00712c	3(S)-hydroxy-docosa-13,16,19-all-cis-trienoyl-CoA	0.82574	0.20448	2	1.2204	1.5156
m00713c	3(S)-hydroxy-docosa-7,10,13,16,19-all-cis-pentaenoyl-CoA	0.82574	0.20448	2	1.2204	1.5156
m00714c	3(S)-hydroxy-docosa-7,10,13,16-all-cis-tetraenoyl-CoA	0.82574	0.20448	2	1.2204	1.5156
m00715c	3(S)-hydroxy-hexacosenoyl-CoA	0.82574	0.20448	2	1.2204	1.5156
m00716c	3(S)-hydroxy-tetracosa-12,15,18,21-all-cis-tetraenoyl-CoA	0.82574	0.20448	2	1.2204	1.5156
m00718c	3(S)-hydroxy-tetracosa-9,12,15,18,21-all-cis-pentaenoyl-CoA	0.82574	0.20448	2	1.2204	1.5156
m00776c	3-hydroxydocosanoyl-CoA	0.82574	0.20448	2	1.2204	1.5156
m00777c	3-hydroxyeicosanoyl-CoA	0.82574	0.20448	2	1.2204	1.5156
m00778c	3-hydroxyheneicosanoyl-CoA	0.82574	0.20448	2	1.2204	1.5156
m00783c	3-hydroxyhexacosanoyl-CoA	0.82574	0.20448	2	1.2204	1.5156
m00790c	3-hydroxynonadecanoyl-CoA	0.82574	0.20448	2	1.2204	1.5156
m00793c	3-hydroxyoctadecanoyl-CoA	0.82574	0.20448	2	1.2204	1.5156
m00800c	3-hydroxytetracosanoyl-CoA	0.82574	0.20448	2	1.2204	1.5156
m00802c	3-hydroxytricosanoyl-CoA	0.82574	0.20448	2	1.2204	1.5156
m00004m	(10Z)-heptadecenoyl-CoA	0.8242	0.20491	1	1.5245	0
m01237m	9-heptadecenoyl-CoA	0.8242	0.20491	1	1.5245	0
m01261r	acetyl-CoA	0.8242	0.20491	1	1.5245	0
m02444r	malonyl-CoA	0.8242	0.20491	1	1.5245	0
m02634p	O-acetylcarnitine	0.8242	0.20491	1	1.5245	0
m00643c	2-hydroxy-3-(4-hydroxyphenyl)propenoate	0.82076	0.20589	1	1.5201	0
m00647c	2-hydroxy-3-phenylpropenoate	0.82076	0.20589	1	1.5201	0
m01005c	4-hydroxyphenylpyruvate	0.82076	0.20589	1	1.5201	0
m02725c	phenylpyruvate	0.82076	0.20589	1	1.5201	0
m02983c	thiamin-P	0.81138	0.20857	1	1.5083	0
m02552m	NAD+	0.81066	0.20878	78	0.59628	1.2392
m01374c	benzo[a]pyrene	0.81057	0.20881	2	1.2068	1.3484
m01962s	glucosamine	0.81025	0.2089	2	1.2065	1.3886
m02169c	indoleacetate	0.80816	0.2095	3	1.0687	2.4674
m02096c	hepoxilin A3	0.80241	0.21116	17	0.7283	0.65128
m02096r	hepoxilin A3	0.80241	0.21116	17	0.7283	0.65128
m02171c	inositol	0.80115	0.21152	4	0.98946	1.2801
m02884c	sedoheptulose-7-phosphate	0.80097	0.21158	2	1.1982	0.59472
m01905g	GA2	0.79803	0.21243	2	1.1956	2.5167
m02859c	S-(9-deoxy-delta12-PGD2)-glutathione	0.79472	0.21339	12	0.76768	0.57253
m02860c	S-(9-deoxy-delta9,12-PGD2)-glutathione	0.79472	0.21339	12	0.76768	0.57253
m02347c	lc4Cer	0.78709	0.21562	2	1.1858	0.93111
m02347g	lc4Cer	0.78709	0.21562	2	1.1858	0.93111
m01588c	citrulline	0.78651	0.21578	7	0.85569	1.8254
m00553c	1-phosphatidyl-1D-myo-inositol-4-phosphate	0.78513	0.21619	18	0.71329	0.98725
m01166c	6-methylmercaptopurine	0.78287	0.21685	1	1.4722	0
m02989c	thiopurine	0.78287	0.21685	1	1.4722	0
m02552n	NAD+	0.77748	0.21844	3	1.0464	1.593
m01831c	formaldehyde	0.77456	0.2193	9	0.80827	1.6899
m00970c	4-aminobutyrate	0.76714	0.2215	3	1.0388	0.60226
m00970s	4-aminobutyrate	0.76714	0.2215	3	1.0388	0.60226
m00772c	3-deoxy-D-glycero-D-galacto-2-nonulosonic acid-9-phosphate	0.76434	0.22233	1	1.4488	0
m02539c	N-acetylmannosamine-6-phosphate	0.76434	0.22233	1	1.4488	0
m00614c	25(R)DHCA-CoA	0.76427	0.22235	1	1.4487	0
m00614p	25(R)DHCA-CoA	0.76427	0.22235	1	1.4487	0
m00614r	25(R)DHCA-CoA	0.76427	0.22235	1	1.4487	0
m00615c	25(R)TetraHCA-CoA	0.76427	0.22235	1	1.4487	0
m00616c	25(R)THCA-CoA	0.76427	0.22235	1	1.4487	0
m00616p	25(R)THCA-CoA	0.76427	0.22235	1	1.4487	0
m00616r	25(R)THCA-CoA	0.76427	0.22235	1	1.4487	0
m00742c	3,7,24THCA	0.76427	0.22235	1	1.4487	0
m00743c	3,7,24THCA-CoA	0.76427	0.22235	1	1.4487	0
m00745c	3alpha,12alpha-dihydroxy-5beta-cholanate	0.76427	0.22235	1	1.4487	0
m00745r	3alpha,12alpha-dihydroxy-5beta-cholanate	0.76427	0.22235	1	1.4487	0
m00752c	3alpha,7alpha,12alpha-trihydroxy-5beta-cholestanate	0.76427	0.22235	1	1.4487	0
m00752p	3alpha,7alpha,12alpha-trihydroxy-5beta-cholestanate	0.76427	0.22235	1	1.4487	0
m00752r	3alpha,7alpha,12alpha-trihydroxy-5beta-cholestanate	0.76427	0.22235	1	1.4487	0
m00758p	3alpha,7alpha-dihydroxy-5beta-cholestanate	0.76427	0.22235	1	1.4487	0
m00758r	3alpha,7alpha-dihydroxy-5beta-cholestanate	0.76427	0.22235	1	1.4487	0
m01434r	chenodeoxycholoyl-CoA	0.76427	0.22235	1	1.4487	0
m01435r	chenodiol	0.76427	0.22235	1	1.4487	0
m01445r	cholate	0.76427	0.22235	1	1.4487	0
m01514r	choloyl-CoA	0.76427	0.22235	1	1.4487	0
m01667c	deoxycholoyl-CoA	0.76427	0.22235	1	1.4487	0
m01667r	deoxycholoyl-CoA	0.76427	0.22235	1	1.4487	0
m02977c	tetraHCA	0.76427	0.22235	1	1.4487	0
m00257m	10,11-dihydro-LTB4	0.76203	0.22302	4	0.96474	1.1311
m00257p	10,11-dihydro-LTB4	0.76203	0.22302	4	0.96474	1.1311
m00585p	20-COOH-LTB4	0.76203	0.22302	4	0.96474	1.1311
m01280s	adenosine	0.75926	0.22385	2	1.1609	0.10262
m00670m	2-oxoadipate	0.75886	0.22397	2	1.1605	1.0864
m02899m	S-glutaryldihydrolipoamide	0.75886	0.22397	2	1.1605	1.0864
m02934m	S-succinyldihydrolipoamide	0.75886	0.22397	2	1.1605	1.0864
m01639c	dAMP	0.75871	0.22401	8	0.81979	1.2227
m01707c	dimethylamine	0.75479	0.22519	2	1.1569	1.8862
m02577c	NG,NG-dimethyl-L-arginine	0.75479	0.22519	2	1.1569	1.8862
m02553m	NADH	0.75366	0.22553	75	0.59081	1.2407
m01629s	cystine	0.74937	0.22682	1	1.4299	0
m01950g	GDP-L-fucose	0.73654	0.2307	2	1.1406	0.9951
m00205l	[protein]-L-serine	0.73652	0.23071	1	1.4136	0
m02054l	heparan sulfate proteoglycan	0.73652	0.23071	1	1.4136	0
m02080l	heparan sulfate, free chain	0.73652	0.23071	1	1.4136	0
m01609g	core 4	0.73581	0.23092	4	0.94819	1.666
m01829g	fn2m2masn	0.73581	0.23092	4	0.94819	1.666
m01130c	5-phosphoribosyl-4-carboxy-5-aminoimidazole	0.73496	0.23118	1	1.4117	0
m01305c	AIR	0.73496	0.23118	1	1.4117	0
m02002c	glycoprotein-N-acetyl-D-glucosaminyl-phospho-D-mannose	0.72899	0.233	1	1.4041	0
m02003c	glycoprotein-phospho-D-mannose	0.72899	0.233	1	1.4041	0
m02929s	sphingosine	0.72384	0.23458	1	1.3976	0
m02930s	sphingosine-1-phosphate	0.72384	0.23458	1	1.3976	0
m01290c	adrenaline	0.72086	0.2355	5	0.88897	1.6444
m01425c	CDP-choline	0.71999	0.23577	3	1.0044	0.16808
m02744c	phylloquinone	0.70589	0.24013	1	1.3749	0
m02829c	reduced vitamin K	0.70589	0.24013	1	1.3749	0
m03145c	vitamin K	0.70589	0.24013	1	1.3749	0
m03159c	phylloquinol	0.70589	0.24013	1	1.3749	0
m02381c	L-hydroxylysine	0.70587	0.24013	2	1.1131	0.1894
m02768c	procollagen-L-lysine	0.70587	0.24013	2	1.1131	0.1894
m02904c	sialyl-3-paragloboside	0.70515	0.24036	2	1.1125	1.1588
m02332g	lactose	0.69895	0.24229	2	1.1069	2.398
m02741c	phosphopantetheine	0.69869	0.24237	2	1.1067	2.4378
m02741m	phosphopantetheine	0.69869	0.24237	2	1.1067	2.4378
m00307c	12(S)-HETE	0.69487	0.24357	3	0.98609	1.4255
m01048c	5,12-DiHETE	0.69487	0.24357	3	0.98609	1.4255
m02364m	leukotriene B4	0.69487	0.24357	3	0.98609	1.4255
m02364r	leukotriene B4	0.69487	0.24357	3	0.98609	1.4255
m01680c	dGDP	0.69126	0.2447	9	0.7731	1.564
m00656c	2-lysolecithin pool	0.6881	0.24569	12	0.72891	0.97463
m00333r	12-oxo-c-LTB3	0.68669	0.24614	11	0.74133	0.59279
m01234c	9-deoxy-delta12-PGD2	0.68669	0.24614	11	0.74133	0.59279
m01662c	delta-12-prostaglandin J2	0.68669	0.24614	11	0.74133	0.59279
m02026p	GSH	0.68669	0.24614	11	0.74133	0.59279
m02026r	GSH	0.68669	0.24614	11	0.74133	0.59279
m02097c	hepoxilin A3-c	0.68669	0.24614	11	0.74133	0.59279
m02097p	hepoxilin A3-c	0.68669	0.24614	11	0.74133	0.59279
m02097r	hepoxilin A3-c	0.68669	0.24614	11	0.74133	0.59279
m02796c	prostaglandin J2	0.68669	0.24614	11	0.74133	0.59279
m02862c	S-(PGA1)-glutathione	0.68669	0.24614	11	0.74133	0.59279
m02863c	S-(PGA2)-glutathione	0.68669	0.24614	11	0.74133	0.59279
m02864c	S-(PGJ2)-glutathione	0.68669	0.24614	11	0.74133	0.59279
m00580c	20alpha-hydroxy-4-pregnen-3-one	0.68209	0.24759	1	1.3448	0
m02769c	progesterone	0.68209	0.24759	1	1.3448	0
m00011r	(11Z,14Z,17Z)-eicosatrienoylcarnitine	0.68009	0.24822	2	1.0901	0.6144
m00022r	(13Z,16Z)-docosadienoylcarnitine	0.68009	0.24822	2	1.0901	0.6144
m00024r	(15Z)-tetracosenoylcarnitine	0.68009	0.24822	2	1.0901	0.6144
m00092r	(4Z,7Z,10Z,13Z,16Z)-docosapentaenoylcarnitine	0.68009	0.24822	2	1.0901	0.6144
m00100r	(5Z,8Z,11Z)-eicosatrienoylcarnitine	0.68009	0.24822	2	1.0901	0.6144
m00102r	(5Z,8Z,11Z,14Z,17Z)-eicosapentaenoylcarnitine	0.68009	0.24822	2	1.0901	0.6144
m00105r	(6Z,9Z)-octadecadienoylcarnitine	0.68009	0.24822	2	1.0901	0.6144
m00107r	(6Z,9Z,12Z,15Z)-octadecatetraenoylcarnitine	0.68009	0.24822	2	1.0901	0.6144
m00109r	(6Z,9Z,12Z,15Z,18Z)-tetracosapentaenoylcarnitine	0.68009	0.24822	2	1.0901	0.6144
m00112r	(6Z,9Z,12Z,15Z,18Z,21Z)-tetracosahexaenoylcarnitine	0.68009	0.24822	2	1.0901	0.6144
m00120r	(7Z,10Z,13Z,16Z,19Z)-docosapentaenoylcarnitine	0.68009	0.24822	2	1.0901	0.6144
m00122r	(8Z,11Z)-eicosadienoylcarnitine	0.68009	0.24822	2	1.0901	0.6144
m00124r	(8Z,11Z,14Z,17Z)-eicosatetraenoylcarnitine	0.68009	0.24822	2	1.0901	0.6144
m00126r	(9E)-octadecenoylcarnitine	0.68009	0.24822	2	1.0901	0.6144
m00130r	(9Z,12Z,15Z,18Z)-tetracosatetraenoylcarnitine	0.68009	0.24822	2	1.0901	0.6144
m00133r	(9Z,12Z,15Z,18Z,21Z)-tetracosapentaenoylcarnitine	0.68009	0.24822	2	1.0901	0.6144
m00261r	10,13,16,19-docosatetraenoylcarnitine	0.68009	0.24822	2	1.0901	0.6144
m00263r	10,13,16-docosatrienoylcarnitine	0.68009	0.24822	2	1.0901	0.6144
m00316r	12,15,18,21-tetracosatetraenoylcarnitine	0.68009	0.24822	2	1.0901	0.6144
m00342r	13,16,19-docosatrienoylcarnitine	0.68009	0.24822	2	1.0901	0.6144
m01363r	arachidonyl-carnitine	0.68009	0.24822	2	1.0901	0.6144
m01723r	docosahexaenoylcarnitine	0.68009	0.24822	2	1.0901	0.6144
m01724r	docosanoylcarnitine	0.68009	0.24822	2	1.0901	0.6144
m01726r	docosenoylcarnitine(11)	0.68009	0.24822	2	1.0901	0.6144
m01727r	docosenoylcarnitine	0.68009	0.24822	2	1.0901	0.6144
m01729r	dodecanoylcarnitine	0.68009	0.24822	2	1.0901	0.6144
m01770r	eicosadienoylcarnitine	0.68009	0.24822	2	1.0901	0.6144
m01772r	eicosanoylcarnitine	0.68009	0.24822	2	1.0901	0.6144
m01774r	eicosatrienoylcarnitine	0.68009	0.24822	2	1.0901	0.6144
m01775r	eicosenoylcarnitine(11)	0.68009	0.24822	2	1.0901	0.6144
m01776r	eicosenoylcarnitine(7)	0.68009	0.24822	2	1.0901	0.6144
m01777r	eicosenoylcarnitine(9)	0.68009	0.24822	2	1.0901	0.6144
m01933r	gamma-linolenoylcarnitine	0.68009	0.24822	2	1.0901	0.6144
m02051r	heneicosanoylcarnitine	0.68009	0.24822	2	1.0901	0.6144
m02100r	heptadecanoylcarnitine	0.68009	0.24822	2	1.0901	0.6144
m02102r	heptadecenoylcarnitine(7)	0.68009	0.24822	2	1.0901	0.6144
m02103r	heptadecenoylcarnitine(8)	0.68009	0.24822	2	1.0901	0.6144
m02109r	hexacosanoylcarnitine	0.68009	0.24822	2	1.0901	0.6144
m02111r	hexacosenoylcarnitine	0.68009	0.24822	2	1.0901	0.6144
m02117r	hexadecenoylcarnitine(9)	0.68009	0.24822	2	1.0901	0.6144
m02388r	linoleic-carnitine	0.68009	0.24822	2	1.0901	0.6144
m02410r	L-oleoylcarnitine	0.68009	0.24822	2	1.0901	0.6144
m02411r	L-palmitoylcarnitine	0.68009	0.24822	2	1.0901	0.6144
m02611r	nonadecanoylcarnitine	0.68009	0.24822	2	1.0901	0.6144
m02634r	O-acetylcarnitine	0.68009	0.24822	2	1.0901	0.6144
m02636r	ocosatetraenoylcarnitine	0.68009	0.24822	2	1.0901	0.6144
m02637r	octadecatrienoylcarnitine	0.68009	0.24822	2	1.0901	0.6144
m02638r	octadecenoylcarnitine(11)	0.68009	0.24822	2	1.0901	0.6144
m02639r	octadecenoylcarnitine(5)	0.68009	0.24822	2	1.0901	0.6144
m02640r	octadecenoylcarnitine(7)	0.68009	0.24822	2	1.0901	0.6144
m02676r	palmitoleoyl-carnitine	0.68009	0.24822	2	1.0901	0.6144
m02688r	pentadecanoylcarnitine	0.68009	0.24822	2	1.0901	0.6144
m02940r	stearoylcarnitine	0.68009	0.24822	2	1.0901	0.6144
m02970r	tetracosanoylcarnitine	0.68009	0.24822	2	1.0901	0.6144
m02973r	tetradecanoylcarnitine	0.68009	0.24822	2	1.0901	0.6144
m02974r	tetradecenoylcarnitine(5)	0.68009	0.24822	2	1.0901	0.6144
m02975r	tetradecenoylcarnitine(7)	0.68009	0.24822	2	1.0901	0.6144
m02976r	tetradecenoylcarnitine(9)	0.68009	0.24822	2	1.0901	0.6144
m03046r	tricosanoylcarnitine	0.68009	0.24822	2	1.0901	0.6144
m03049r	tridecanoylcarnitine	0.68009	0.24822	2	1.0901	0.6144
m01430g	ceramide pool	0.67932	0.24847	4	0.91251	1.3591
m02323g	l2fn2m2masn	0.67669	0.2493	5	0.86403	1.4551
m02039c	H+	0.67485	0.24989	307	0.52933	1.2582
m00531c	1D-myo-inositol-bisdiphosphate-tetrakisphosphate	0.67135	0.251	2	1.0822	0.39451
m00531n	1D-myo-inositol-bisdiphosphate-tetrakisphosphate	0.67135	0.251	2	1.0822	0.39451
m01133n	5-pp-inspP5	0.67135	0.251	2	1.0822	0.39451
m02492n	myo-inositol-hexakisphosphate	0.67135	0.251	2	1.0822	0.39451
m01677c	dextrin(n-1)	0.67106	0.25109	1	1.3308	0
m01678c	dextrin	0.67106	0.25109	1	1.3308	0
m02127c	histone-L-lysine	0.66555	0.25285	9	0.76225	1.3766
m02128c	histone-N6-acetyl-L-lysine	0.66555	0.25285	9	0.76225	1.3766
m00436c	1-acylglycerol-3P-10,13,16,19-doco	0.66436	0.25323	2	1.076	2.2311
m00437c	1-acylglycerol-3P-10,13,16-docosa	0.66436	0.25323	2	1.076	2.2311
m00438c	1-acylglycerol-3P-10-heptade	0.66436	0.25323	2	1.076	2.2311
m00439c	1-acylglycerol-3P-11,14,17-eico	0.66436	0.25323	2	1.076	2.2311
m00440c	1-acylglycerol-3P-11,14-eicosa	0.66436	0.25323	2	1.076	2.2311
m00441c	1-acylglycerol-3P-11-docose	0.66436	0.25323	2	1.076	2.2311
m00442c	1-acylglycerol-3P-11-eico	0.66436	0.25323	2	1.076	2.2311
m00443c	1-acylglycerol-3P-12,15,18,21-tetra	0.66436	0.25323	2	1.076	2.2311
m00444c	1-acylglycerol-3P-13,16,19-doco	0.66436	0.25323	2	1.076	2.2311
m00445c	1-acylglycerol-3P-13,16-docosa	0.66436	0.25323	2	1.076	2.2311
m00446c	1-acylglycerol-3P-13-docose	0.66436	0.25323	2	1.076	2.2311
m00447c	1-acylglycerol-3P-13-eicose	0.66436	0.25323	2	1.076	2.2311
m00448c	1-acylglycerol-3P-13-octade	0.66436	0.25323	2	1.076	2.2311
m00449c	1-acylglycerol-3P-15-tetra	0.66436	0.25323	2	1.076	2.2311
m00450c	1-acylglycerol-3P-4,7,10,13,16,19-doco	0.66436	0.25323	2	1.076	2.2311
m00451c	1-acylglycerol-3P-4,7,10,13,16-docosa	0.66436	0.25323	2	1.076	2.2311
m00452c	1-acylglycerol-3P-5,8,11,14,17-eico	0.66436	0.25323	2	1.076	2.2311
m00453c	1-acylglycerol-3P-5,8,11-eico	0.66436	0.25323	2	1.076	2.2311
m00454c	1-acylglycerol-3P-5-tetrade	0.66436	0.25323	2	1.076	2.2311
m00455c	1-acylglycerol-3P-6,9,12,15,18,21-tetra	0.66436	0.25323	2	1.076	2.2311
m00456c	1-acylglycerol-3P-6,9,12,15,18-tetraco	0.66436	0.25323	2	1.076	2.2311
m00457c	1-acylglycerol-3P-6,9,12,15-octa	0.66436	0.25323	2	1.076	2.2311
m00458c	1-acylglycerol-3P-6,9-octa	0.66436	0.25323	2	1.076	2.2311
m00459c	1-acylglycerol-3P-7,10,13,16,19-docosa	0.66436	0.25323	2	1.076	2.2311
m00460c	1-acylglycerol-3P-7,10,13,16-docosa	0.66436	0.25323	2	1.076	2.2311
m00461c	1-acylglycerol-3P-7-hexade	0.66436	0.25323	2	1.076	2.2311
m00462c	1-acylglycerol-3P-7-octade	0.66436	0.25323	2	1.076	2.2311
m00463c	1-acylglycerol-3P-7-tetrade	0.66436	0.25323	2	1.076	2.2311
m00464c	1-acylglycerol-3P-8,11,14,17-eico	0.66436	0.25323	2	1.076	2.2311
m00465c	1-acylglycerol-3P-8,11-eico	0.66436	0.25323	2	1.076	2.2311
m00466c	1-acylglycerol-3P-9,12,15,18,21-tetra	0.66436	0.25323	2	1.076	2.2311
m00467c	1-acylglycerol-3P-9,12,15,18-tetraco	0.66436	0.25323	2	1.076	2.2311
m00468c	1-acylglycerol-3P-9-eicose	0.66436	0.25323	2	1.076	2.2311
m00469c	1-acylglycerol-3P-9-heptade	0.66436	0.25323	2	1.076	2.2311
m00470c	1-acylglycerol-3P-9-octade	0.66436	0.25323	2	1.076	2.2311
m00471c	1-acylglycerol-3P-9-tetrade	0.66436	0.25323	2	1.076	2.2311
m00472c	1-acylglycerol-3P-arach	0.66436	0.25323	2	1.076	2.2311
m00474c	1-acylglycerol-3P-cis-vac	0.66436	0.25323	2	1.076	2.2311
m00476c	1-acylglycerol-3P-dihomo-gamma	0.66436	0.25323	2	1.076	2.2311
m00477c	1-acylglycerol-3P-docosa	0.66436	0.25323	2	1.076	2.2311
m00478c	1-acylglycerol-3P-eico	0.66436	0.25323	2	1.076	2.2311
m00479c	1-acylglycerol-3P-gamma-lin	0.66436	0.25323	2	1.076	2.2311
m00480c	1-acylglycerol-3P-heneico	0.66436	0.25323	2	1.076	2.2311
m00481c	1-acylglycerol-3P-heptade	0.66436	0.25323	2	1.076	2.2311
m00482c	1-acylglycerol-3P-hexacosa	0.66436	0.25323	2	1.076	2.2311
m00483c	1-acylglycerol-3P-hexecose	0.66436	0.25323	2	1.076	2.2311
m00484c	1-acylglycerol-3P-laur	0.66436	0.25323	2	1.076	2.2311
m00491c	1-acylglycerol-3P-lin	0.66436	0.25323	2	1.076	2.2311
m00492c	1-acylglycerol-3P-linolen	0.66436	0.25323	2	1.076	2.2311
m00493c	1-acylglycerol-3P-myrist	0.66436	0.25323	2	1.076	2.2311
m00494c	1-acylglycerol-3P-nanode	0.66436	0.25323	2	1.076	2.2311
m00495c	1-acylglycerol-3P-ol	0.66436	0.25323	2	1.076	2.2311
m00496c	1-acylglycerol-3P-palm	0.66436	0.25323	2	1.076	2.2311
m00497c	1-acylglycerol-3P-palmn	0.66436	0.25323	2	1.076	2.2311
m00498c	1-acylglycerol-3P-pentade	0.66436	0.25323	2	1.076	2.2311
m00499c	1-acylglycerol-3P-stea	0.66436	0.25323	2	1.076	2.2311
m00500c	1-acylglycerol-3P-tetraco	0.66436	0.25323	2	1.076	2.2311
m00501c	1-acylglycerol-3P-trico	0.66436	0.25323	2	1.076	2.2311
m00502c	1-acylglycerol-3P-tridec	0.66436	0.25323	2	1.076	2.2311
m02364c	leukotriene B4	0.66185	0.25403	5	0.85566	1.0935
m02083g	heparan sulfate, precursor 11	0.65962	0.25475	1	1.3164	0
m00032c	(1R,2S)-naphthalene 1,2-oxide	0.65681	0.25565	11	0.72992	0.76342
m00034c	(1S,2R)-naphthalene 1,2-oxide	0.65681	0.25565	11	0.72992	0.76342
m00546c	1-nitronaphthalene-5,6-oxide	0.65681	0.25565	11	0.72992	0.76342
m01298c	aflatoxin B1-exo-8,9-epoxide	0.65681	0.25565	11	0.72992	0.76342
m01377c	benzo[a]pyrene-7,8-diol	0.65681	0.25565	11	0.72992	0.76342
m01405c	bromobenzene-2,3-oxide	0.65681	0.25565	11	0.72992	0.76342
m01407c	bromobenzene-3,4-oxide	0.65681	0.25565	11	0.72992	0.76342
m02582c	nicotinamide ribonucleoside	0.65357	0.25669	3	0.95596	1.3326
m02584c	nicotinate D-ribonucleoside	0.65357	0.25669	3	0.95596	1.3326
m01948g	GDP	0.65327	0.25679	2	1.066	1.1005
m01752n	dTMP	0.65268	0.25698	1	1.3076	0
m02125c	histidine	0.65035	0.25773	10	0.7397	1.5396
m01974m	glutamate	0.64995	0.25786	8	0.77112	1.153
m01515g	chondroitin sulfate A (GalNAc4S-GlcA) and B (IdoA2S-GalNAc4S), precursor 2	0.64472	0.25955	4	0.89066	1.4035
m01540g	chondroitin sulfate C (GalNAc6S-GlcA), precursor 2	0.64472	0.25955	4	0.89066	1.4035
m01551g	chondroitin sulfate D (GlcNAc6S-GlcA2S), precursor 3	0.64472	0.25955	4	0.89066	1.4035
m01564g	chondroitin sulfate E (GalNAc4,6diS-GlcA), precursor 3	0.64472	0.25955	4	0.89066	1.4035
m02426s	lysine	0.64045	0.26094	6	0.81284	1.6821
m01133c	5-pp-inspP5	0.63395	0.26306	6	0.80947	1.5077
m02492c	myo-inositol-hexakisphosphate	0.63395	0.26306	6	0.80947	1.5077
m02443r	malonyl-carnitin	0.62041	0.26749	2	1.0366	0.68994
m02634m	O-acetylcarnitine	0.62041	0.26749	2	1.0366	0.68994
m02635m	O-butanoylcarnitine	0.62041	0.26749	2	1.0366	0.68994
m02657m	O-propanoylcarnitine	0.62041	0.26749	2	1.0366	0.68994
m02657p	O-propanoylcarnitine	0.62041	0.26749	2	1.0366	0.68994
m02944m	succinyl-CoA	0.61604	0.26893	4	0.87255	1.1254
m02393m	lipoamide	0.61189	0.27031	3	0.92555	0.99835
m02184s	isoleucine	0.61186	0.27031	6	0.79803	1.9784
m03135s	valine	0.61186	0.27031	6	0.79803	1.9784
m02027c	GSSG	0.61132	0.27049	12	0.70098	1.0068
m01673c	deoxyuridine	0.60525	0.2725	4	0.86573	1.2335
m00529c	1D-myo-inositol-3-phosphate	0.60507	0.27257	4	0.86562	0.96381
m01292c	adrenochrome	0.60295	0.27327	11	0.70936	0.55443
m01739c	dopaminochrome	0.60295	0.27327	11	0.70936	0.55443
m02355c	L-dopachrome	0.60295	0.27327	11	0.70936	0.55443
m02618c	noradrenochrome	0.60295	0.27327	11	0.70936	0.55443
m02815c	pyridoxamine	0.59968	0.27436	2	1.0181	0.84572
m02816c	pyridoxamine-phosphate	0.59968	0.27436	2	1.0181	0.84572
m02817c	pyridoxine	0.59968	0.27436	2	1.0181	0.84572
m02818c	pyridoxine-phosphate	0.59968	0.27436	2	1.0181	0.84572
m01643m	dCDP	0.59887	0.27463	1	1.2396	0
m01645m	dCTP	0.59887	0.27463	1	1.2396	0
m01693m	dIDP	0.59887	0.27463	1	1.2396	0
m01714m	dITP	0.59887	0.27463	1	1.2396	0
m02161m	IDP	0.59887	0.27463	1	1.2396	0
m02193m	ITP	0.59887	0.27463	1	1.2396	0
m03106m	UDP	0.59887	0.27463	1	1.2396	0
m02039m	H+	0.59693	0.27528	194	0.53489	1.2079
m00521n	1D-myo-inositol-1,3,4,5,6-pentakisphosphate	0.59518	0.27586	3	0.91336	0.40418
m01280m	adenosine	0.59406	0.27624	1	1.2335	0
m01590s	CMP	0.59406	0.27624	1	1.2335	0
m01630s	cytidine	0.59406	0.27624	1	1.2335	0
m02038s	guanosine	0.59406	0.27624	1	1.2335	0
m03114m	UMP	0.59406	0.27624	1	1.2335	0
m03123m	uridine	0.59406	0.27624	1	1.2335	0
m02348r	L-carnitine	0.59006	0.27758	3	0.90963	0.53517
m01285c	ADP	0.58734	0.27849	282	0.52485	1.2572
m01637n	dADP	0.57078	0.28407	9	0.72223	1.5349
m01642n	dATP	0.57078	0.28407	9	0.72223	1.5349
m02363c	leukotriene A5	0.57053	0.28416	1	1.2037	0
m02633m	OAA	0.56791	0.28505	2	0.98965	0.48017
m02813c	pyridoxal	0.56671	0.28546	3	0.89259	0.63629
m02814c	pyridoxal-phosphate	0.56671	0.28546	3	0.89259	0.63629
m01754c	dUDP	0.56642	0.28556	9	0.72039	1.5315
m01912c	galactosylgloboside	0.56556	0.28585	3	0.89176	1.0789
m01912g	galactosylgloboside	0.56556	0.28585	3	0.89176	1.0789
m02724c	phenylalanine	0.56522	0.28596	10	0.7057	1.7353
m02289g	keratan sulfate II (core 4-linked), biosynthesis, precursor 1	0.55895	0.2881	6	0.77063	1.3909
m02304g	keratan sulfate II biosynthesis, precursor 1	0.55895	0.2881	6	0.77063	1.3909
m02666c	oxidized thioredoxin	0.55853	0.28824	5	0.79733	0.73692
m02990c	thioredoxin	0.55853	0.28824	5	0.79733	0.73692
m02980c	THF	0.55383	0.28985	5	0.79468	1.4823
m02183c	isocitrate	0.55348	0.28997	2	0.97673	0.0079678
m02819m	pyruvate	0.55299	0.29014	6	0.76755	0.8873
m02738c	phosphocholine	0.55217	0.29041	4	0.83221	0.84808
m00257c	10,11-dihydro-LTB4	0.55179	0.29054	5	0.79353	1.0517
m01293c	adrenochrome-O-semiquinone	0.54805	0.29183	1	1.1753	0
m01333c	aminochrome-O-semiquinone	0.54805	0.29183	1	1.1753	0
m01735c	dopachrome-O-semiquinone	0.54805	0.29183	1	1.1753	0
m02361c	leukoaminochrome	0.54805	0.29183	1	1.1753	0
m02619c	noradrenochrome-O-semiquinone	0.54805	0.29183	1	1.1753	0
m00142g	(alpha-D-mannosyl)4-beta-D-mannosyl-diacetylchitobiosyl-L-asparagine (protein)	0.54799	0.29185	2	0.97182	2.1699
m01755m	dUMP	0.54718	0.29213	4	0.82905	1.0076
m00730c	3,4-dihydroxyphenylethyleneglycol	0.54558	0.29268	3	0.87718	2.0323
m01110c	5-hydroxytryptophol	0.54558	0.29268	3	0.87718	2.0323
m02528c	N-acetylglucosamine-1-phosphate	0.54548	0.29271	1	1.172	0
m00168m	(R)-S-lactoylglutathione	0.54497	0.29289	1	1.1714	0
m01716m	D-lactate	0.54497	0.29289	1	1.1714	0
m01816n	fatty acid-ligands	0.54359	0.29336	11	0.68671	1.7497
m02757n	PPARA	0.54359	0.29336	11	0.68671	1.7497
m01316c	all-trans-decaprenyl-diphosphate	0.53987	0.29464	1	1.1649	0
m00214c	[protein]-N-ubiquityllysine	0.5393	0.29484	72	0.56201	1.181
m02161c	IDP	0.53397	0.29668	10	0.69322	1.433
m00435c	1a,11b-dihydro-4,9-dimethylbenz[a]anthra[3,4-b]oxirene	0.53284	0.29707	2	0.95826	1.6999
m01173c	7,12-dimethylbenz[a]anthracene 5,6-oxide	0.53284	0.29707	2	0.95826	1.6999
m01378c	benzo[a]pyrene-7,8-oxide	0.53284	0.29707	2	0.95826	1.6999
m03032c	trans-3,4-dihydro-3,4-dihydroxy-7,12-dimethylbenz[a]anthracene	0.53284	0.29707	2	0.95826	1.6999
m00243c	1,2-dihydronaphthalene-1,2-diol	0.53275	0.2971	5	0.78278	1.899
m00513c	1-alkyl-2-acetyl-sn-glycerol	0.52848	0.29858	1	1.1505	0
m00097s	(5-L-glutamyl)-L-amino acid	0.52756	0.2989	1	1.1494	0
m01111s	5-L-gamma-glutamyl	0.52756	0.2989	1	1.1494	0
m01925c	gamma-glutamyl-3-aminopropiononitrile	0.52756	0.2989	1	1.1494	0
m01926c	gamma-glutamyl-beta-cyanoalanine	0.52756	0.2989	1	1.1494	0
m01974r	glutamate	0.52756	0.2989	1	1.1494	0
m02326c	L-3-cyanoalanine	0.52756	0.2989	1	1.1494	0
m02366c	leukotriene C4	0.52756	0.2989	1	1.1494	0
m02366r	leukotriene C4	0.52756	0.2989	1	1.1494	0
m02366s	leukotriene C4	0.52756	0.2989	1	1.1494	0
m02367c	leukotriene C5	0.52756	0.2989	1	1.1494	0
m02368c	leukotriene D5	0.52756	0.2989	1	1.1494	0
m02418r	LTD4	0.52756	0.2989	1	1.1494	0
m02887c	selenite	0.52684	0.29915	3	0.8635	0.72309
m02321m	L-2-amino-3-oxobutanoic acid	0.52507	0.29977	1	1.1462	0
m00003s	(10Z)-heptadecenoic acid	0.51562	0.30306	3	0.85532	0.69752
m00008s	(11Z,14Z)-eicosadienoic acid	0.51562	0.30306	3	0.85532	0.69752
m00010s	(11Z,14Z,17Z)-eicosatrienoic acid	0.51562	0.30306	3	0.85532	0.69752
m00017s	(13Z)-eicosenoic acid	0.51562	0.30306	3	0.85532	0.69752
m00019s	(13Z)-octadecenoic acid	0.51562	0.30306	3	0.85532	0.69752
m00021s	(13Z,16Z)-docosadienoic acid	0.51562	0.30306	3	0.85532	0.69752
m00094s	(4Z,7Z,10Z,13Z,16Z)-DPA	0.51562	0.30306	3	0.85532	0.69752
m00104s	(6Z,9Z)-octadecadienoic acid	0.51562	0.30306	3	0.85532	0.69752
m00111s	(6Z,9Z,12Z,15Z,18Z)-TPA	0.51562	0.30306	3	0.85532	0.69752
m00114s	(6Z,9Z,12Z,15Z,18Z,21Z)-THA	0.51562	0.30306	3	0.85532	0.69752
m00115s	(7Z)-octadecenoic acid	0.51562	0.30306	3	0.85532	0.69752
m00117s	(7Z)-tetradecenoic acid	0.51562	0.30306	3	0.85532	0.69752
m00128s	(9E)-tetradecenoic acid	0.51562	0.30306	3	0.85532	0.69752
m00132s	(9Z,12Z,15Z,18Z)-TTA	0.51562	0.30306	3	0.85532	0.69752
m00135s	(9Z,12Z,15Z,18Z,21Z)-TPA	0.51562	0.30306	3	0.85532	0.69752
m00260s	10,13,16,19-docosatetraenoic acid	0.51562	0.30306	3	0.85532	0.69752
m00265s	10,13,16-docosatriynoic acid	0.51562	0.30306	3	0.85532	0.69752
m00315s	12,15,18,21-tetracosatetraenoic acid	0.51562	0.30306	3	0.85532	0.69752
m00341s	13,16,19-docosatrienoic acid	0.51562	0.30306	3	0.85532	0.69752
m01197s	7-palmitoleic acid	0.51562	0.30306	3	0.85532	0.69752
m01207s	8,11-eicosadienoic acid	0.51562	0.30306	3	0.85532	0.69752
m01235s	9-eicosenoic acid	0.51562	0.30306	3	0.85532	0.69752
m01238s	9-heptadecylenic acid	0.51562	0.30306	3	0.85532	0.69752
m01291s	adrenic acid	0.51562	0.30306	3	0.85532	0.69752
m01373s	behenic acid	0.51562	0.30306	3	0.85532	0.69752
m01432s	cerotic acid	0.51562	0.30306	3	0.85532	0.69752
m01582s	cis-cetoleic acid	0.51562	0.30306	3	0.85532	0.69752
m01583s	cis-erucic acid	0.51562	0.30306	3	0.85532	0.69752
m01584s	cis-gondoic acid	0.51562	0.30306	3	0.85532	0.69752
m01585s	cis-vaccenic acid	0.51562	0.30306	3	0.85532	0.69752
m01648c	decanoic acid	0.51562	0.30306	3	0.85532	0.69752
m01648s	decanoic acid	0.51562	0.30306	3	0.85532	0.69752
m01696s	dihomo-gamma-linolenate	0.51562	0.30306	3	0.85532	0.69752
m01741s	DPA	0.51562	0.30306	3	0.85532	0.69752
m01771s	eicosanoate	0.51562	0.30306	3	0.85532	0.69752
m01778s	elaidate	0.51562	0.30306	3	0.85532	0.69752
m01784s	EPA	0.51562	0.30306	3	0.85532	0.69752
m01932s	gamma-linolenate	0.51562	0.30306	3	0.85532	0.69752
m02053s	henicosanoic acid	0.51562	0.30306	3	0.85532	0.69752
m02108c	heptylic acid	0.51562	0.30306	3	0.85532	0.69752
m02108s	heptylic acid	0.51562	0.30306	3	0.85532	0.69752
m02120c	hexanoic acid	0.51562	0.30306	3	0.85532	0.69752
m02120s	hexanoic acid	0.51562	0.30306	3	0.85532	0.69752
m02344s	lauric acid	0.51562	0.30306	3	0.85532	0.69752
m02385s	lignocerate	0.51562	0.30306	3	0.85532	0.69752
m02387s	linoleate	0.51562	0.30306	3	0.85532	0.69752
m02389s	linolenate	0.51562	0.30306	3	0.85532	0.69752
m02456s	margaric acid	0.51562	0.30306	3	0.85532	0.69752
m02457s	mead acid	0.51562	0.30306	3	0.85532	0.69752
m02494s	myristic acid	0.51562	0.30306	3	0.85532	0.69752
m02564s	nervonic acid	0.51562	0.30306	3	0.85532	0.69752
m02613s	nonadecylic acid	0.51562	0.30306	3	0.85532	0.69752
m02614c	nonanoic acid	0.51562	0.30306	3	0.85532	0.69752
m02614s	nonanoic acid	0.51562	0.30306	3	0.85532	0.69752
m02642c	octanoic acid	0.51562	0.30306	3	0.85532	0.69752
m02642s	octanoic acid	0.51562	0.30306	3	0.85532	0.69752
m02646s	oleate	0.51562	0.30306	3	0.85532	0.69752
m02648s	omega-3-arachidonic acid	0.51562	0.30306	3	0.85532	0.69752
m02674s	palmitate	0.51562	0.30306	3	0.85532	0.69752
m02675s	palmitolate	0.51562	0.30306	3	0.85532	0.69752
m02690s	pentadecylic acid	0.51562	0.30306	3	0.85532	0.69752
m02745s	physeteric acid	0.51562	0.30306	3	0.85532	0.69752
m02938s	stearate	0.51562	0.30306	3	0.85532	0.69752
m02939s	stearidonic acid	0.51562	0.30306	3	0.85532	0.69752
m03045s	tricosanoic acid	0.51562	0.30306	3	0.85532	0.69752
m03051s	tridecylic acid	0.51562	0.30306	3	0.85532	0.69752
m03117c	undecylic acid	0.51562	0.30306	3	0.85532	0.69752
m03117s	undecylic acid	0.51562	0.30306	3	0.85532	0.69752
m03134c	valeric acid	0.51562	0.30306	3	0.85532	0.69752
m03134s	valeric acid	0.51562	0.30306	3	0.85532	0.69752
m03153s	ximenic acid	0.51562	0.30306	3	0.85532	0.69752
m02750c	PI pool	0.51274	0.30407	27	0.60622	1.0794
m02346c	lc3Cer	0.50817	0.30567	4	0.80442	1.8292
m00351c	13-cis-retinol	0.5074	0.30594	1	1.1239	0
m01594c	CMP-N-trimethyl-2-aminoethylphosphonate	0.50279	0.30756	2	0.93136	0.15645
m02628c	N-trimethyl-2-aminoethylphosphonate	0.50279	0.30756	2	0.93136	0.15645
m02471s	methionine	0.50074	0.30828	9	0.69266	1.8668
m02898c	S-farnesyl-protein	0.49514	0.31025	1	1.1084	0
m01430r	ceramide pool	0.49286	0.31106	3	0.83871	0.87315
m01045m	5,10-methylene-THF	0.48768	0.31289	4	0.79148	1.2737
m01275c	acyl-CoA-LD-SM pool	0.48646	0.31332	6	0.7331	1.3495
m01913s	galactosylglycerol	0.48617	0.31342	2	0.91648	0.90083
m01983s	glycerol	0.48617	0.31342	2	0.91648	0.90083
m02360s	leucine	0.48497	0.31385	8	0.69729	1.9956
m02133c	homocysteine	0.4848	0.31391	5	0.75571	0.95992
m02005c	glycylpeptide	0.4808	0.31533	2	0.91168	1.8667
m02627c	N-tetradecanoylglycylpeptide	0.4808	0.31533	2	0.91168	1.8667
m01290s	adrenaline	0.4793	0.31586	1	1.0884	0
m01736s	dopamine	0.4793	0.31586	1	1.0884	0
m02617s	noradrenaline	0.4793	0.31586	1	1.0884	0
m02897s	serotonin	0.4793	0.31586	1	1.0884	0
m00913c	3-phospho-D-glycerate	0.47687	0.31673	4	0.78465	1.3039
m02486m	mitooxidized thioredoxin	0.47669	0.31679	4	0.78454	0.61116
m02487m	mitothioredoxin	0.47669	0.31679	4	0.78454	0.61116
m02666m	oxidized thioredoxin	0.47669	0.31679	4	0.78454	0.61116
m02990m	thioredoxin	0.47669	0.31679	4	0.78454	0.61116
m00266c	10-formyl-THF	0.47659	0.31683	3	0.82684	0.70028
m02631s	O2-	0.47644	0.31688	1	1.0847	0
m03189c	8-Oxo-dGTP	0.47284	0.31816	1	1.0802	0
m02770s	proline	0.47189	0.3185	9	0.68048	1.881
m01950c	GDP-L-fucose	0.47173	0.31856	3	0.8233	0.8928
m01169r	6-phospho-D-gluconate	0.47096	0.31884	2	0.90287	0.27798
m02184c	isoleucine	0.47087	0.31887	7	0.70527	1.8227
m03135c	valine	0.47087	0.31887	7	0.70527	1.8227
m00031c	(1R)-hydroxy-(2R)-glutathionyl-1,2-dihydronaphthalene	0.46882	0.3196	9	0.67918	0.59276
m00033c	(1S)-hydroxy-(2S)-glutathionyl-1,2-dihydronaphthalene	0.46882	0.3196	9	0.67918	0.59276
m00541c	1-nitro-5-glutathionyl-6-hydroxy-5,6-dihydronaphthalene	0.46882	0.3196	9	0.67918	0.59276
m00542c	1-nitro-5-hydroxy-6-glutathionyl-5,6-dihydronaphthalene	0.46882	0.3196	9	0.67918	0.59276
m00543c	1-nitro-7-glutathionyl-8-hydroxy-7,8-dihydronaphthalene	0.46882	0.3196	9	0.67918	0.59276
m00544c	1-nitro-7-hydroxy-8-glutathionyl-7,8-dihydronaphthalene	0.46882	0.3196	9	0.67918	0.59276
m00565c	2-(S-glutathionyl)acetyl chloride	0.46882	0.3196	9	0.67918	0.59276
m00566c	2-(S-glutathionyl)acetyl glutathione	0.46882	0.3196	9	0.67918	0.59276
m00571c	2,3-dihydro-2-S-glutathionyl-3-hydroxy bromobenzene	0.46882	0.3196	9	0.67918	0.59276
m00636c	2-bromoacetaldehyde	0.46882	0.3196	9	0.67918	0.59276
m00724c	3,4-dihydro-3-hydroxy-4-S-glutathionyl bromobenzene	0.46882	0.3196	9	0.67918	0.59276
m00944c	4,5-dihydro-4-hydroxy-5-S-glutathionyl-benzo[a]pyrene	0.46882	0.3196	9	0.67918	0.59276
m01175c	7,8-dihydro-7-hydroxy-8-S-glutathionyl-benzo[a]pyrene	0.46882	0.3196	9	0.67918	0.59276
m01299c	aflatoxin B1-exo-8,9-epoxide-GSH	0.46882	0.3196	9	0.67918	0.59276
m02143c	hydrobromic acid	0.46882	0.3196	9	0.67918	0.59276
m02144c	hydrochloride	0.46882	0.3196	9	0.67918	0.59276
m02850c	S-(1,2-dichlorovinyl)glutathione	0.46882	0.3196	9	0.67918	0.59276
m02853c	S-(2,2-dichloro-1-hydroxy)ethyl glutathione	0.46882	0.3196	9	0.67918	0.59276
m02854c	S-(2-chloroacetyl)glutathione	0.46882	0.3196	9	0.67918	0.59276
m02861c	S-(formylmethyl)glutathione	0.46882	0.3196	9	0.67918	0.59276
m01257m	acetyl adenylate	0.46788	0.31994	2	0.90011	2.1304
m02775m	propinol adenylate	0.46788	0.31994	2	0.90011	2.1304
m02544c	N-acetylneuraminate-9-phosphate	0.46692	0.32028	2	0.89926	0.77718
m00016m	(13Z)-docosenoyl-CoA	0.46336	0.32155	3	0.8172	0.85592
m00018m	(13Z)-eicosenoyl-CoA	0.46336	0.32155	3	0.8172	0.85592
m01364m	arachidonyl-CoA	0.46336	0.32155	3	0.8172	0.85592
m01697m	dihomo-gamma-linolenoyl-CoA	0.46336	0.32155	3	0.8172	0.85592
m01725m	docosanoyl-CoA	0.46336	0.32155	3	0.8172	0.85592
m02052m	heneicosanoyl-CoA	0.46336	0.32155	3	0.8172	0.85592
m02391m	linoleoyl-CoA	0.46336	0.32155	3	0.8172	0.85592
m02734c	phosphatidylinositol-3,4,5-trisphosphate	0.46191	0.32207	15	0.63237	0.96475
m03130m	UTP	0.4606	0.32254	2	0.8936	0.48926
m00410c	17beta-estradiol-2,3-quinone	0.45773	0.32357	10	0.66277	0.56126
m00410m	17beta-estradiol-2,3-quinone	0.45773	0.32357	10	0.66277	0.56126
m00410p	17beta-estradiol-2,3-quinone	0.45773	0.32357	10	0.66277	0.56126
m00410r	17beta-estradiol-2,3-quinone	0.45773	0.32357	10	0.66277	0.56126
m00412c	17beta-estradiol-3,4-quinone	0.45773	0.32357	10	0.66277	0.56126
m00412m	17beta-estradiol-3,4-quinone	0.45773	0.32357	10	0.66277	0.56126
m00412p	17beta-estradiol-3,4-quinone	0.45773	0.32357	10	0.66277	0.56126
m00412r	17beta-estradiol-3,4-quinone	0.45773	0.32357	10	0.66277	0.56126
m00641c	2-hydroxy-17beta-estradiol-1-S-glutathione	0.45773	0.32357	10	0.66277	0.56126
m00641m	2-hydroxy-17beta-estradiol-1-S-glutathione	0.45773	0.32357	10	0.66277	0.56126
m00641p	2-hydroxy-17beta-estradiol-1-S-glutathione	0.45773	0.32357	10	0.66277	0.56126
m00641r	2-hydroxy-17beta-estradiol-1-S-glutathione	0.45773	0.32357	10	0.66277	0.56126
m00642c	2-hydroxy-17beta-estradiol-4-S-glutathione	0.45773	0.32357	10	0.66277	0.56126
m00642m	2-hydroxy-17beta-estradiol-4-S-glutathione	0.45773	0.32357	10	0.66277	0.56126
m00642p	2-hydroxy-17beta-estradiol-4-S-glutathione	0.45773	0.32357	10	0.66277	0.56126
m00642r	2-hydroxy-17beta-estradiol-4-S-glutathione	0.45773	0.32357	10	0.66277	0.56126
m00651c	2-hydroxyestrone-1-S-glutathione	0.45773	0.32357	10	0.66277	0.56126
m00651m	2-hydroxyestrone-1-S-glutathione	0.45773	0.32357	10	0.66277	0.56126
m00651p	2-hydroxyestrone-1-S-glutathione	0.45773	0.32357	10	0.66277	0.56126
m00651r	2-hydroxyestrone-1-S-glutathione	0.45773	0.32357	10	0.66277	0.56126
m00652c	2-hydroxyestrone-4-S-glutathione	0.45773	0.32357	10	0.66277	0.56126
m00652m	2-hydroxyestrone-4-S-glutathione	0.45773	0.32357	10	0.66277	0.56126
m00652p	2-hydroxyestrone-4-S-glutathione	0.45773	0.32357	10	0.66277	0.56126
m00652r	2-hydroxyestrone-4-S-glutathione	0.45773	0.32357	10	0.66277	0.56126
m00787c	3-hydroxykynurenine-O-beta-D-glucoside	0.45773	0.32357	10	0.66277	0.56126
m00987c	4-hydroxy-17beta-estradiol-2-S-glutathione	0.45773	0.32357	10	0.66277	0.56126
m00987m	4-hydroxy-17beta-estradiol-2-S-glutathione	0.45773	0.32357	10	0.66277	0.56126
m00987p	4-hydroxy-17beta-estradiol-2-S-glutathione	0.45773	0.32357	10	0.66277	0.56126
m00987r	4-hydroxy-17beta-estradiol-2-S-glutathione	0.45773	0.32357	10	0.66277	0.56126
m01001c	4-hydroxyestrone-2-S-glutathione	0.45773	0.32357	10	0.66277	0.56126
m01001m	4-hydroxyestrone-2-S-glutathione	0.45773	0.32357	10	0.66277	0.56126
m01001p	4-hydroxyestrone-2-S-glutathione	0.45773	0.32357	10	0.66277	0.56126
m01001r	4-hydroxyestrone-2-S-glutathione	0.45773	0.32357	10	0.66277	0.56126
m01135c	5-S-glutathionyl-adrenochrome hydroquinone	0.45773	0.32357	10	0.66277	0.56126
m01136c	5-S-glutathionyl-aminochrome reduced	0.45773	0.32357	10	0.66277	0.56126
m01137c	5-S-glutathionyl-dopachrome hydroquinone	0.45773	0.32357	10	0.66277	0.56126
m01138c	5-S-glutathionyl-dopamine	0.45773	0.32357	10	0.66277	0.56126
m01139c	5-S-glutathionyl-L-dopa	0.45773	0.32357	10	0.66277	0.56126
m01140c	5-S-glutathionyl-noradrenochrome hydroquinone	0.45773	0.32357	10	0.66277	0.56126
m01738c	dopamine-O-quinone	0.45773	0.32357	10	0.66277	0.56126
m01791c	estrone-2,3-quinone	0.45773	0.32357	10	0.66277	0.56126
m01791m	estrone-2,3-quinone	0.45773	0.32357	10	0.66277	0.56126
m01791p	estrone-2,3-quinone	0.45773	0.32357	10	0.66277	0.56126
m01791r	estrone-2,3-quinone	0.45773	0.32357	10	0.66277	0.56126
m01793c	estrone-3,4-quinone	0.45773	0.32357	10	0.66277	0.56126
m01793m	estrone-3,4-quinone	0.45773	0.32357	10	0.66277	0.56126
m01793p	estrone-3,4-quinone	0.45773	0.32357	10	0.66277	0.56126
m01793r	estrone-3,4-quinone	0.45773	0.32357	10	0.66277	0.56126
m01979c	glutathionyl-3-hydroxykynurenine glucoside	0.45773	0.32357	10	0.66277	0.56126
m02356c	L-dopaquinone	0.45773	0.32357	10	0.66277	0.56126
m01965g	glucose	0.4574	0.32369	3	0.81284	1.7705
m00971c	4-androstene-3,17-dione	0.45495	0.32457	1	1.0576	0
m02851c	S-(11-hydroxy-9-deoxy-delta12-PGD2)-glutathione	0.45495	0.32457	1	1.0576	0
m02852c	S-(11-OH-9-deoxy-delta9,12-PGD2)-glutathione	0.45495	0.32457	1	1.0576	0
m02969c	testosterone	0.45495	0.32457	1	1.0576	0
m02483r	mgacpail heparan sulfate	0.45315	0.32522	2	0.88692	1.4092
m02039s	H+	0.4512	0.32592	21	0.60563	1.3202
m01821c	Fe2+	0.44962	0.32649	1	1.0508	0
m01821m	Fe2+	0.44962	0.32649	1	1.0508	0
m01941g	GD1a	0.44371	0.32862	3	0.80286	0.9663
m02030g	GT1b	0.44371	0.32862	3	0.80286	0.9663
m02183m	isocitrate	0.44365	0.32865	4	0.76368	1.2039
m02593c	nLc5Cer	0.43848	0.33052	5	0.72957	1.5929
m02152c	hydroxymethylglutathione	0.4375	0.33087	1	1.0355	0
m02046c	HCO3-	0.43224	0.33279	11	0.6442	1.3723
m01371n	ATP	0.43197	0.33288	7	0.68673	1.7801
m01424c	CDP	0.43134	0.33311	9	0.66336	1.5197
m02872c	SAICAR	0.4294	0.33382	2	0.86567	0.77213
m03108c	UDP-glucose	0.42571	0.33516	7	0.68375	0.85252
m02374m	L-glutamate 5-semialdehyde	0.42454	0.33559	2	0.86132	0.061468
m00206c	[protein]-L-tyrosine	0.42197	0.33652	79	0.54123	1.2298
m02617c	noradrenaline	0.41975	0.33733	6	0.69856	1.543
m02204g	keratan sulfate I biosynthesis, precursor 12	0.41887	0.33766	6	0.6981	1.3554
m02207g	keratan sulfate I biosynthesis, precursor 15	0.41887	0.33766	6	0.6981	1.3554
m02210g	keratan sulfate I biosynthesis, precursor 18	0.41887	0.33766	6	0.6981	1.3554
m02212g	keratan sulfate I biosynthesis, precursor 2	0.41887	0.33766	6	0.6981	1.3554
m02214g	keratan sulfate I biosynthesis, precursor 21	0.41887	0.33766	6	0.6981	1.3554
m02217g	keratan sulfate I biosynthesis, precursor 24	0.41887	0.33766	6	0.6981	1.3554
m02220g	keratan sulfate I biosynthesis, precursor 27	0.41887	0.33766	6	0.6981	1.3554
m02223g	keratan sulfate I biosynthesis, precursor 3	0.41887	0.33766	6	0.6981	1.3554
m02224g	keratan sulfate I biosynthesis, precursor 30	0.41887	0.33766	6	0.6981	1.3554
m02227g	keratan sulfate I biosynthesis, precursor 33	0.41887	0.33766	6	0.6981	1.3554
m02233g	keratan sulfate I biosynthesis, precursor 6	0.41887	0.33766	6	0.6981	1.3554
m02236g	keratan sulfate I biosynthesis, precursor 9	0.41887	0.33766	6	0.6981	1.3554
m02292g	keratan sulfate II (core 4-linked), biosynthesis, precursor 3	0.41887	0.33766	6	0.6981	1.3554
m02293g	keratan sulfate II (core 4-linked), biosynthesis, precursor 4	0.41887	0.33766	6	0.6981	1.3554
m02296g	keratan sulfate II (core 4-linked), biosynthesis, precursor 7	0.41887	0.33766	6	0.6981	1.3554
m02306g	keratan sulfate II biosynthesis, precursor 2	0.41887	0.33766	6	0.6981	1.3554
m02307g	keratan sulfate II biosynthesis, precursor 3	0.41887	0.33766	6	0.6981	1.3554
m02308g	keratan sulfate II biosynthesis, precursor 4	0.41887	0.33766	6	0.6981	1.3554
m02311g	keratan sulfate II biosynthesis, precursor 7	0.41887	0.33766	6	0.6981	1.3554
m00639c	2-deoxy-D-ribose-1-phosphate	0.41856	0.33777	5	0.71832	1.1404
m00532c	1-hexadecylglycerol-3-phosphate	0.41145	0.34037	1	1.0025	0
m00550p	1-palmitoyl-dihydroxyacetone-phosphate	0.41145	0.34037	1	1.0025	0
m01278c	acylglycerone-phosphate	0.41145	0.34037	1	1.0025	0
m01690p	DHAP	0.41145	0.34037	1	1.0025	0
m02017c	GO3P	0.41145	0.34037	1	1.0025	0
m02017p	GO3P	0.41145	0.34037	1	1.0025	0
m02114p	hexadecanol	0.41145	0.34037	1	1.0025	0
m02776c	prostaglandin A1	0.41125	0.34045	14	0.62142	0.5846
m02777c	prostaglandin A2	0.41125	0.34045	14	0.62142	0.5846
m01322c	alpha-D-galactose-1-phosphate	0.4071	0.34197	1	0.99705	0
m01911c	galactose-1-phosphate	0.4071	0.34197	1	0.99705	0
m02183p	isocitrate	0.39549	0.34624	1	0.98237	0
m02662c	oxalosuccinate	0.39549	0.34624	1	0.98237	0
m02662p	oxalosuccinate	0.39549	0.34624	1	0.98237	0
m02881c	se-adenosyl-L-selenohomocysteine	0.38723	0.34929	3	0.76165	0.43413
m01580c	cis-aconitate	0.38658	0.34953	1	0.9711	0
m01580m	cis-aconitate	0.38658	0.34953	1	0.9711	0
m01587c	citrate	0.38658	0.34953	1	0.9711	0
m01587m	citrate	0.38658	0.34953	1	0.9711	0
m02661m	oxalate	0.3786	0.35249	2	0.8202	0.2134
m01756c	dUTP	0.37258	0.35473	8	0.64699	1.6202
m00610c	24-hydroxycholesterol	0.3708	0.35539	2	0.81322	1.1756
m02696m	PEP	0.36788	0.35648	2	0.8106	0.22697
m02360c	leucine	0.36734	0.35668	9	0.63633	1.8757
m01654c	dehydroalanine	0.36424	0.35784	1	0.94285	0
m00292c	11-cis-retinyl-palmitate	0.35961	0.35957	1	0.937	0
m00535c	1-lysolecithin pool	0.35961	0.35957	1	0.937	0
m01277c	acyl-CoA-LD-TG3 pool	0.35961	0.35957	1	0.937	0
m01525g	chondroitin sulfate B - dermatan sulfate (IdoA2S-GalNAc4S) proteoglycan	0.35312	0.362	1	0.92879	0
m00821c	3-methoxytyramine	0.34575	0.36477	3	0.73139	2.3052
m02407c	L-metanephrine	0.34575	0.36477	3	0.73139	2.3052
m02622c	normetanephrine	0.34575	0.36477	3	0.73139	2.3052
m00004r	(10Z)-heptadecenoyl-CoA	0.34533	0.36492	4	0.70158	0.58335
m00006r	(11Z)-docosenoyl-CoA	0.34533	0.36492	4	0.70158	0.58335
m00007r	(11Z)-eicosenoyl-CoA	0.34533	0.36492	4	0.70158	0.58335
m00009r	(11Z,14Z)-eicosadienoyl-CoA	0.34533	0.36492	4	0.70158	0.58335
m00012r	(11Z,14Z,17Z)-eicosatrienoyl-CoA	0.34533	0.36492	4	0.70158	0.58335
m00016r	(13Z)-docosenoyl-CoA	0.34533	0.36492	4	0.70158	0.58335
m00018r	(13Z)-eicosenoyl-CoA	0.34533	0.36492	4	0.70158	0.58335
m00020r	(13Z)-octadecenoyl-CoA	0.34533	0.36492	4	0.70158	0.58335
m00023r	(13Z,16Z)-docosadienoyl-CoA	0.34533	0.36492	4	0.70158	0.58335
m00025r	(15Z)-tetracosenoyl-CoA	0.34533	0.36492	4	0.70158	0.58335
m00093r	(4Z,7Z,10Z,13Z,16Z)-docosapentaenoyl-CoA	0.34533	0.36492	4	0.70158	0.58335
m00095r	(4Z,7Z,10Z,13Z,16Z,19Z)-docosahexaenoyl-CoA	0.34533	0.36492	4	0.70158	0.58335
m00101r	(5Z,8Z,11Z)-eicosatrienoyl-CoA	0.34533	0.36492	4	0.70158	0.58335
m00103r	(5Z,8Z,11Z,14Z,17Z)-eicosapentaenoyl-CoA	0.34533	0.36492	4	0.70158	0.58335
m00106r	(6Z,9Z)-octadecadienoyl-CoA	0.34533	0.36492	4	0.70158	0.58335
m00108r	(6Z,9Z,12Z,15Z)-octadecatetraenoyl-CoA	0.34533	0.36492	4	0.70158	0.58335
m00110r	(6Z,9Z,12Z,15Z,18Z)-tetracosapentaenoyl-CoA	0.34533	0.36492	4	0.70158	0.58335
m00113r	(6Z,9Z,12Z,15Z,18Z,21Z)-tetracosahexaenoyl-CoA	0.34533	0.36492	4	0.70158	0.58335
m00116r	(7Z)-octadecenoyl-CoA	0.34533	0.36492	4	0.70158	0.58335
m00118r	(7Z)-tetradecenoyl-CoA	0.34533	0.36492	4	0.70158	0.58335
m00119r	(7Z,10Z,13Z,16Z)-docosatetraenoyl-CoA	0.34533	0.36492	4	0.70158	0.58335
m00121r	(7Z,10Z,13Z,16Z,19Z)-docosapentaenoyl-CoA	0.34533	0.36492	4	0.70158	0.58335
m00123r	(8Z,11Z)-eicosadienoyl-CoA	0.34533	0.36492	4	0.70158	0.58335
m00125r	(8Z,11Z,14Z,17Z)-eicosatetraenoyl-CoA	0.34533	0.36492	4	0.70158	0.58335
m00127r	(9E)-octadecenoyl-CoA	0.34533	0.36492	4	0.70158	0.58335
m00129r	(9E)-tetradecenoyl-CoA	0.34533	0.36492	4	0.70158	0.58335
m00131r	(9Z,12Z,15Z,18Z)-tetracosatetraenoyl-CoA	0.34533	0.36492	4	0.70158	0.58335
m00134r	(9Z,12Z,15Z,18Z,21Z)-tetracosapentaenoyl-CoA	0.34533	0.36492	4	0.70158	0.58335
m00262r	10,13,16,19-docosatetraenoyl-CoA	0.34533	0.36492	4	0.70158	0.58335
m00264r	10,13,16-docosatrienoyl-CoA	0.34533	0.36492	4	0.70158	0.58335
m00317r	12,15,18,21-tetracosatetraenoyl-CoA	0.34533	0.36492	4	0.70158	0.58335
m00343r	13,16,19-docosatrienoyl-CoA	0.34533	0.36492	4	0.70158	0.58335
m01141r	5-tetradecenoyl-CoA	0.34533	0.36492	4	0.70158	0.58335
m01191r	7-hexadecenoyl-CoA	0.34533	0.36492	4	0.70158	0.58335
m01236r	9-eicosenoyl-CoA	0.34533	0.36492	4	0.70158	0.58335
m01237r	9-heptadecenoyl-CoA	0.34533	0.36492	4	0.70158	0.58335
m01364r	arachidonyl-CoA	0.34533	0.36492	4	0.70158	0.58335
m01586r	cis-vaccenoyl-CoA	0.34533	0.36492	4	0.70158	0.58335
m01697r	dihomo-gamma-linolenoyl-CoA	0.34533	0.36492	4	0.70158	0.58335
m01725r	docosanoyl-CoA	0.34533	0.36492	4	0.70158	0.58335
m01773r	eicosanoyl-CoA	0.34533	0.36492	4	0.70158	0.58335
m01934r	gamma-linolenoyl-CoA	0.34533	0.36492	4	0.70158	0.58335
m02052r	heneicosanoyl-CoA	0.34533	0.36492	4	0.70158	0.58335
m02101r	heptadecanoyl-CoA	0.34533	0.36492	4	0.70158	0.58335
m02110r	hexacosanoyl-CoA	0.34533	0.36492	4	0.70158	0.58335
m02112r	hexacosenoyl-CoA	0.34533	0.36492	4	0.70158	0.58335
m02345r	lauroyl-CoA	0.34533	0.36492	4	0.70158	0.58335
m02390r	linolenoyl-CoA	0.34533	0.36492	4	0.70158	0.58335
m02391r	linoleoyl-CoA	0.34533	0.36492	4	0.70158	0.58335
m02495r	myristoyl-CoA	0.34533	0.36492	4	0.70158	0.58335
m02612r	nonadecanoyl-CoA	0.34533	0.36492	4	0.70158	0.58335
m02647r	oleoyl-CoA	0.34533	0.36492	4	0.70158	0.58335
m02677r	palmitoleoyl-CoA	0.34533	0.36492	4	0.70158	0.58335
m02678r	palmitoyl-CoA	0.34533	0.36492	4	0.70158	0.58335
m02689r	pentadecanoyl-CoA	0.34533	0.36492	4	0.70158	0.58335
m02971r	tetracosanoyl-CoA	0.34533	0.36492	4	0.70158	0.58335
m03047r	tricosanoyl-CoA	0.34533	0.36492	4	0.70158	0.58335
m03050r	tridecanoyl-CoA	0.34533	0.36492	4	0.70158	0.58335
m00561c	2-(alpha-hydroxyethyl)thiamine-diphosphate	0.34284	0.36586	1	0.91578	0
m02869m	S-acetyldihydrolipoamide	0.34284	0.36586	1	0.91578	0
m01948c	GDP	0.33528	0.36871	19	0.57879	1.4053
m02327m	L-4-hydroxyglutamate semialdehyde	0.33414	0.36914	1	0.90478	0
m02358m	L-erythro-4-hydroxyglutamate	0.33414	0.36914	1	0.90478	0
m02374c	L-glutamate 5-semialdehyde	0.33414	0.36914	1	0.90478	0
m00656l	2-lysolecithin pool	0.33354	0.36937	2	0.77987	0.28724
m00656r	2-lysolecithin pool	0.33354	0.36937	2	0.77987	0.28724
m01808l	fatty acid-LD-PC pool	0.33354	0.36937	2	0.77987	0.28724
m01808r	fatty acid-LD-PC pool	0.33354	0.36937	2	0.77987	0.28724
m02684l	PC-LD pool	0.33354	0.36937	2	0.77987	0.28724
m00661m	2-methyl-3-oxopropanoate	0.33104	0.37031	7	0.63863	1.4738
m02455c	mannose-6-phosphate	0.32533	0.37246	4	0.68895	0.63641
m00011m	(11Z,14Z,17Z)-eicosatrienoylcarnitine	0.32208	0.3737	3	0.71412	0.74166
m00022m	(13Z,16Z)-docosadienoylcarnitine	0.32208	0.3737	3	0.71412	0.74166
m00092m	(4Z,7Z,10Z,13Z,16Z)-docosapentaenoylcarnitine	0.32208	0.3737	3	0.71412	0.74166
m00100m	(5Z,8Z,11Z)-eicosatrienoylcarnitine	0.32208	0.3737	3	0.71412	0.74166
m00102m	(5Z,8Z,11Z,14Z,17Z)-eicosapentaenoylcarnitine	0.32208	0.3737	3	0.71412	0.74166
m00105m	(6Z,9Z)-octadecadienoylcarnitine	0.32208	0.3737	3	0.71412	0.74166
m00107m	(6Z,9Z,12Z,15Z)-octadecatetraenoylcarnitine	0.32208	0.3737	3	0.71412	0.74166
m00120m	(7Z,10Z,13Z,16Z,19Z)-docosapentaenoylcarnitine	0.32208	0.3737	3	0.71412	0.74166
m00122m	(8Z,11Z)-eicosadienoylcarnitine	0.32208	0.3737	3	0.71412	0.74166
m00124m	(8Z,11Z,14Z,17Z)-eicosatetraenoylcarnitine	0.32208	0.3737	3	0.71412	0.74166
m00126m	(9E)-octadecenoylcarnitine	0.32208	0.3737	3	0.71412	0.74166
m00261m	10,13,16,19-docosatetraenoylcarnitine	0.32208	0.3737	3	0.71412	0.74166
m00263m	10,13,16-docosatrienoylcarnitine	0.32208	0.3737	3	0.71412	0.74166
m00342m	13,16,19-docosatrienoylcarnitine	0.32208	0.3737	3	0.71412	0.74166
m01363m	arachidonyl-carnitine	0.32208	0.3737	3	0.71412	0.74166
m01723m	docosahexaenoylcarnitine	0.32208	0.3737	3	0.71412	0.74166
m01724m	docosanoylcarnitine	0.32208	0.3737	3	0.71412	0.74166
m01726m	docosenoylcarnitine(11)	0.32208	0.3737	3	0.71412	0.74166
m01727m	docosenoylcarnitine	0.32208	0.3737	3	0.71412	0.74166
m01729m	dodecanoylcarnitine	0.32208	0.3737	3	0.71412	0.74166
m01770m	eicosadienoylcarnitine	0.32208	0.3737	3	0.71412	0.74166
m01772m	eicosanoylcarnitine	0.32208	0.3737	3	0.71412	0.74166
m01774m	eicosatrienoylcarnitine	0.32208	0.3737	3	0.71412	0.74166
m01775m	eicosenoylcarnitine(11)	0.32208	0.3737	3	0.71412	0.74166
m01776m	eicosenoylcarnitine(7)	0.32208	0.3737	3	0.71412	0.74166
m01777m	eicosenoylcarnitine(9)	0.32208	0.3737	3	0.71412	0.74166
m01933m	gamma-linolenoylcarnitine	0.32208	0.3737	3	0.71412	0.74166
m02051m	heneicosanoylcarnitine	0.32208	0.3737	3	0.71412	0.74166
m02100m	heptadecanoylcarnitine	0.32208	0.3737	3	0.71412	0.74166
m02102m	heptadecenoylcarnitine(7)	0.32208	0.3737	3	0.71412	0.74166
m02103m	heptadecenoylcarnitine(8)	0.32208	0.3737	3	0.71412	0.74166
m02117m	hexadecenoylcarnitine(9)	0.32208	0.3737	3	0.71412	0.74166
m02388m	linoleic-carnitine	0.32208	0.3737	3	0.71412	0.74166
m02410m	L-oleoylcarnitine	0.32208	0.3737	3	0.71412	0.74166
m02411m	L-palmitoylcarnitine	0.32208	0.3737	3	0.71412	0.74166
m02443m	malonyl-carnitin	0.32208	0.3737	3	0.71412	0.74166
m02611m	nonadecanoylcarnitine	0.32208	0.3737	3	0.71412	0.74166
m02636m	ocosatetraenoylcarnitine	0.32208	0.3737	3	0.71412	0.74166
m02637m	octadecatrienoylcarnitine	0.32208	0.3737	3	0.71412	0.74166
m02638m	octadecenoylcarnitine(11)	0.32208	0.3737	3	0.71412	0.74166
m02639m	octadecenoylcarnitine(5)	0.32208	0.3737	3	0.71412	0.74166
m02640m	octadecenoylcarnitine(7)	0.32208	0.3737	3	0.71412	0.74166
m02676m	palmitoleoyl-carnitine	0.32208	0.3737	3	0.71412	0.74166
m02688m	pentadecanoylcarnitine	0.32208	0.3737	3	0.71412	0.74166
m02940m	stearoylcarnitine	0.32208	0.3737	3	0.71412	0.74166
m02973m	tetradecanoylcarnitine	0.32208	0.3737	3	0.71412	0.74166
m02974m	tetradecenoylcarnitine(5)	0.32208	0.3737	3	0.71412	0.74166
m02975m	tetradecenoylcarnitine(7)	0.32208	0.3737	3	0.71412	0.74166
m02976m	tetradecenoylcarnitine(9)	0.32208	0.3737	3	0.71412	0.74166
m03049m	tridecanoylcarnitine	0.32208	0.3737	3	0.71412	0.74166
m02403c	L-lactate	0.31983	0.37455	4	0.68547	2.0225
m00200c	[protein]-L-cysteine	0.31787	0.37529	1	0.88422	0
m00216c	[protein]-S-methyl-L-cysteine	0.31787	0.37529	1	0.88422	0
m01719c	DNA containing 6-O-methylguanine	0.31787	0.37529	1	0.88422	0
m01720c	DNA containing guanine	0.31787	0.37529	1	0.88422	0
m02844c	ribose-1-phosphate	0.31249	0.37733	5	0.65844	1.1448
m01410c	butyrate	0.3116	0.37767	4	0.68028	0.66852
m01410s	butyrate	0.3116	0.37767	4	0.68028	0.66852
m02751n	Pi	0.31119	0.37783	3	0.70618	0.70855
m03021p	trans,cis-lauro-2,6-dienoyl-CoA	0.30927	0.37856	2	0.75815	0.87555
m03029p	trans-2-cis,cis,cis-8,11,14-eicosatetraenoyl-CoA	0.30927	0.37856	2	0.75815	0.87555
m03033m	trans-3-cis-5,8,11,14-eicosapentaenoyl-CoA	0.30927	0.37856	2	0.75815	0.87555
m03033p	trans-3-cis-5,8,11,14-eicosapentaenoyl-CoA	0.30927	0.37856	2	0.75815	0.87555
m00028c	(18R)-HEPE	0.3073	0.37931	1	0.87084	0
m00322c	12-hydroperoxyeicosatetraenoate-glyceryl-ester	0.3073	0.37931	1	0.87084	0
m00374c	15(R)-HETE	0.3073	0.37931	1	0.87084	0
m00374p	15(R)-HETE	0.3073	0.37931	1	0.87084	0
m00374r	15(R)-HETE	0.3073	0.37931	1	0.87084	0
m00375c	15(R)-HpEPE	0.3073	0.37931	1	0.87084	0
m00375n	15(R)-HpEPE	0.3073	0.37931	1	0.87084	0
m00375p	15(R)-HpEPE	0.3073	0.37931	1	0.87084	0
m00375r	15(R)-HpEPE	0.3073	0.37931	1	0.87084	0
m01217c	9(S)-HPODE	0.3073	0.37931	1	0.87084	0
m01243c	9-hydroxyoctadecadienoate	0.3073	0.37931	1	0.87084	0
m01784n	EPA	0.3073	0.37931	1	0.87084	0
m01784p	EPA	0.3073	0.37931	1	0.87084	0
m02791c	prostaglandin G1	0.3073	0.37931	1	0.87084	0
m02791r	prostaglandin G1	0.3073	0.37931	1	0.87084	0
m02792r	prostaglandin G2	0.3073	0.37931	1	0.87084	0
m02793r	prostaglandin H1	0.3073	0.37931	1	0.87084	0
m01991c	glycogenin G4G4	0.30526	0.38008	2	0.75456	0.28446
m01992c	glycogenin G4G7	0.30526	0.38008	2	0.75456	0.28446
m01993c	glycogenin G7	0.30526	0.38008	2	0.75456	0.28446
m01369c	asparagine	0.30458	0.38034	12	0.58943	1.658
m01261p	acetyl-CoA	0.30025	0.38199	4	0.67311	1.6254
m01710c	diphospho-myo-inositol-polyphosphate	0.30022	0.382	4	0.67309	1.9137
m02493c	myo-inositol-polyphosphate	0.30022	0.382	4	0.67309	1.9137
m01252c	acetate	0.29837	0.38271	11	0.59311	1.6982
m02998c	thyroxine	0.29801	0.38285	3	0.69656	2.3764
m02709c	peptidylproline-(omega=0)	0.29692	0.38326	19	0.5676	1.4399
m02710c	peptidylproline-(omega=180)	0.29692	0.38326	19	0.5676	1.4399
m01362s	arachidonate	0.29622	0.38353	4	0.67056	0.6789
m00349c	13-cis-retinal	0.29286	0.38481	2	0.74346	0.53801
m03123c	uridine	0.29172	0.38525	5	0.64672	2.2042
m03161c	glycogen	0.28804	0.38666	1	0.84649	0
m01752c	dTMP	0.2822	0.3889	3	0.68503	1.0148
m01803c	FADH2	0.2801	0.3897	7	0.61436	1.723
m02751c	Pi	0.27931	0.39	148	0.50975	1.2596
m01798c	ethanolamine-phosphate	0.27681	0.39096	4	0.65831	1.1866
m02914c	sn-glycerol-3-phosphate	0.27277	0.39251	4	0.65575	1.4215
m01976m	glutamyl-5-phosphate	0.2654	0.39535	1	0.81785	0
m02535m	N-acetyl-L-glutamate 5-semialdehyde	0.2654	0.39535	1	0.81785	0
m02537m	N-acetyl-L-glutamate-5-phosphate	0.2654	0.39535	1	0.81785	0
m01569s	chylomicron remnant	0.26376	0.39598	4	0.65007	0.56981
m03146s	VLDL remnant	0.26376	0.39598	4	0.65007	0.56981
m01250c	acetamidopropanal	0.25329	0.40002	1	0.80254	0
m01250p	acetamidopropanal	0.25329	0.40002	1	0.80254	0
m02501c	N1,N12-diacetylspermine	0.25329	0.40002	1	0.80254	0
m02501p	N1,N12-diacetylspermine	0.25329	0.40002	1	0.80254	0
m02812p	putrescine	0.25329	0.40002	1	0.80254	0
m01699c	dihydroceramide pool	0.24796	0.40208	6	0.6096	1.2266
m03150c	xanthosine-5-phosphate	0.24706	0.40243	3	0.65939	1.1605
m01395c	bile-PC pool	0.24649	0.40265	2	0.70196	0.6344
m02553c	NADH	0.24509	0.40319	58	0.52209	1.4846
m01324g	alpha-GalNAc-globoside	0.24032	0.40504	1	0.78615	0
m01959g	globoside	0.24032	0.40504	1	0.78615	0
m02197c	IV3GalNAca-Gb4Cer	0.24032	0.40504	1	0.78615	0
m02656c	O-phosphoprotamine	0.24019	0.40509	94	0.51184	1.255
m02801c	protamine	0.24019	0.40509	94	0.51184	1.255
m00380c	15(S)-HPETE	0.23693	0.40636	8	0.58628	1.2061
m01369s	asparagine	0.23671	0.40644	9	0.58118	1.8989
m01570s	chylomicron	0.23543	0.40694	3	0.65091	0.69787
m02956s	TAG-chylomicron pool	0.23543	0.40694	3	0.65091	0.69787
m02959s	TAG-VLDL pool	0.23543	0.40694	3	0.65091	0.69787
m03147s	VLDL	0.23543	0.40694	3	0.65091	0.69787
m02193c	ITP	0.2345	0.4073	11	0.56872	1.4208
m01371c	ATP	0.23439	0.40734	408	0.49521	1.258
m01686c	dGMP	0.23381	0.40757	4	0.63115	1.0458
m02955c	tagatose-1,6-bisphosphate	0.23365	0.40763	1	0.77771	0
m00187c	[beta-adrenergic-receptor]	0.23274	0.40798	1	0.77656	0
m02737c	phospho-[beta adrenergic receptor]	0.23274	0.40798	1	0.77656	0
m02010c	GM1b	0.23175	0.40837	5	0.61286	0.85832
m02010g	GM1b	0.23175	0.40837	5	0.61286	0.85832
m00503c	1-acylglycerol-chylomicron pool	0.22849	0.40963	2	0.68584	0.98322
m00510c	1-acylglycerol-VLDL pool	0.22849	0.40963	2	0.68584	0.98322
m02665m	oxidized ferredoxin	0.22766	0.40996	1	0.77013	0
m02828m	reduced ferredoxin	0.22766	0.40996	1	0.77013	0
m02658c	ornithine	0.22639	0.41045	5	0.60984	1.9027
m01712g	disialyl-T antigen	0.22627	0.41049	1	0.76838	0
m02907g	sialyl-Tn antigen	0.22627	0.41049	1	0.76838	0
m02165m	imidazole-4-acetaldehyde	0.21958	0.4131	1	0.75992	0
m02166m	imidazole-4-acetate	0.21958	0.4131	1	0.75992	0
m02168m	indole-3-acetaldehyde	0.21958	0.4131	1	0.75992	0
m02169m	indoleacetate	0.21958	0.4131	1	0.75992	0
m02711m	perillic acid	0.21958	0.4131	1	0.75992	0
m02713m	perillyl aldehyde	0.21958	0.4131	1	0.75992	0
m01520l	chondroitin sulfate A (GalNAc4S-GlcA), degradation product 2	0.21722	0.41402	4	0.62067	1.1124
m01522l	chondroitin sulfate A (GalNAc4S-GlcA), degradation product 4	0.21722	0.41402	4	0.62067	1.1124
m01523l	chondroitin sulfate A (GalNAc4S-GlcA), degradation product 5	0.21722	0.41402	4	0.62067	1.1124
m01524l	chondroitin sulfate A (GalNAc4S-GlcA), free chain	0.21722	0.41402	4	0.62067	1.1124
m01527l	chondroitin sulfate B - dermatan sulfate (IdoA2S-GalNAc4S), degradation product 2	0.21722	0.41402	4	0.62067	1.1124
m01529l	chondroitin sulfate B - dermatan sulfate (IdoA2S-GalNAc4S), free chain	0.21722	0.41402	4	0.62067	1.1124
m01557l	chondroitin sulfate E (GalNAc4,6diS-GlcA), degradation product 3	0.21722	0.41402	4	0.62067	1.1124
m01562l	chondroitin sulfate E (GalNAc4,6diS-GlcA), free chain	0.21722	0.41402	4	0.62067	1.1124
m02525l	N-acetylgalactosamine	0.21722	0.41402	4	0.62067	1.1124
m02085g	heparan sulfate, precursor 13	0.21349	0.41547	2	0.67243	3.1369
m00204c	[protein]-L-lysine	0.21283	0.41573	82	0.51057	1.1572
m02912c	sn-glycerol-3-PC	0.21192	0.41609	4	0.61732	0.74016
m02913c	sn-glycerol-3-PE	0.21192	0.41609	4	0.61732	0.74016
m01259c	acetylcarnosine	0.20578	0.41848	3	0.62928	1.5842
m01423c	carnosine	0.20578	0.41848	3	0.62928	1.5842
m01696r	dihomo-gamma-linolenate	0.2023	0.41984	3	0.62674	0.29273
m01784r	EPA	0.2023	0.41984	3	0.62674	0.29273
m00218c	[protein]-tyrosine-phosphate	0.20172	0.42007	77	0.51019	1.2286
m02039p	H+	0.20146	0.42017	19	0.53975	1.4196
m01430c	ceramide pool	0.19967	0.42087	20	0.53774	0.89872
m02362c	leukotriene A4	0.19962	0.42089	2	0.66	0.76892
m00233c	1,2-diacylglycerol-bile-PC pool	0.19806	0.4215	9	0.56486	0.61526
m00514c	1-alkyl-2-acylglycerol	0.19806	0.4215	9	0.56486	0.61526
m02365c	leukotriene B5	0.19536	0.42256	2	0.65619	0.77431
m01986s	glycine	0.1951	0.42266	10	0.55789	1.7525
m01285g	ADP	0.19102	0.42426	2	0.65231	0.15399
m01285r	ADP	0.19102	0.42426	2	0.65231	0.15399
m01450g	cholesterol	0.18959	0.42482	1	0.72199	0
m01450l	cholesterol	0.18959	0.42482	1	0.72199	0
m01961c	glucono-1,5-lactone-6-phosphate	0.18362	0.42716	2	0.64569	0.085724
m01961r	glucono-1,5-lactone-6-phosphate	0.18362	0.42716	2	0.64569	0.085724
m01280c	adenosine	0.18171	0.4279	8	0.56157	1.2996
m02914m	sn-glycerol-3-phosphate	0.1754	0.43038	5	0.58105	1.2423
m02383c	L-iditol	0.17292	0.43136	1	0.70091	0
m02417c	L-sorbose	0.17292	0.43136	1	0.70091	0
m01808c	fatty acid-LD-PC pool	0.17286	0.43138	9	0.55422	0.68741
m01809c	fatty acid-LD-PE pool	0.17286	0.43138	9	0.55422	0.68741
m02418c	LTD4	0.16926	0.4328	2	0.63284	0.7305
m02418s	LTD4	0.16926	0.4328	2	0.63284	0.7305
m01596m	CO2	0.16626	0.43398	11	0.54267	1.1089
m01734c	dolichyl-phosphate-D-mannose	0.15879	0.43692	1	0.68304	0
m01514m	choloyl-CoA	0.15496	0.43843	3	0.5922	2.2151
m01161c	6-hydroxymelatonin	0.15413	0.43875	11	0.53805	1.3258
m02554p	NADP+	0.15127	0.43988	9	0.5451	1.2646
m02555p	NADPH	0.15127	0.43988	9	0.5451	1.2646
m02046s	HCO3-	0.14865	0.44091	5	0.56595	1.6935
m01690m	DHAP	0.1485	0.44098	1	0.67003	0
m02440c	malonate	0.14793	0.4412	1	0.66931	0
m02440m	malonate	0.14793	0.4412	1	0.66931	0
m02946m	sulfate	0.14793	0.4412	1	0.66931	0
m01802c	FAD	0.14728	0.44146	10	0.53879	1.4487
m01365c	arginine	0.14678	0.44165	10	0.53859	1.6374
m00758c	3alpha,7alpha-dihydroxy-5beta-cholestanate	0.14375	0.44285	6	0.55564	1.8282
m01973l	glucuronate	0.13662	0.44566	1	0.65501	0
m02384c	L-iduronic acid	0.13662	0.44566	1	0.65501	0
m02384l	L-iduronic acid	0.13662	0.44566	1	0.65501	0
m02838c	retinyl-ester	0.13648	0.44572	4	0.56968	1.0643
m01569l	chylomicron remnant	0.13072	0.448	1	0.64754	0
m03146l	VLDL remnant	0.13072	0.448	1	0.64754	0
m02783c	prostaglandin D2	0.12576	0.44996	5	0.55303	1.4279
m00635c	2-arachidonoylglycerol	0.12445	0.45048	9	0.53378	0.58846
m02585c	nicotinate ribonucleotide	0.1233	0.45094	5	0.55164	1.1605
m02928c	sphinganine-1-phosphate	0.12081	0.45192	7	0.53845	0.77378
m02930c	sphingosine-1-phosphate	0.12081	0.45192	7	0.53845	0.77378
m02191m	itaconate	0.1153	0.4541	2	0.58454	1.5124
m02192m	itaconyl-CoA	0.1153	0.4541	2	0.58454	1.5124
m02465m	mesaconate	0.1153	0.4541	2	0.58454	1.5124
m02466m	mesaconyl-CoA	0.1153	0.4541	2	0.58454	1.5124
m02661s	oxalate	0.11486	0.45428	1	0.62749	0
m00164c	(R)-5-diphosphomevalonate	0.10716	0.45733	1	0.61775	0
m02749c	phytosphingosine	0.10464	0.45833	1	0.61457	0
m01862c	fumarate	0.10449	0.45839	4	0.54948	1.6487
m01645c	dCTP	0.10038	0.46002	15	0.5143	1.3766
m01688c	dGTP	0.10038	0.46002	15	0.5143	1.3766
m03105c	ubiquitin	0.098476	0.46078	89	0.49449	1.1715
m02203g	keratan sulfate I biosynthesis, precursor 11	0.09758	0.46113	7	0.52737	1.4317
m02206g	keratan sulfate I biosynthesis, precursor 14	0.09758	0.46113	7	0.52737	1.4317
m02209g	keratan sulfate I biosynthesis, precursor 17	0.09758	0.46113	7	0.52737	1.4317
m02213g	keratan sulfate I biosynthesis, precursor 20	0.09758	0.46113	7	0.52737	1.4317
m02216g	keratan sulfate I biosynthesis, precursor 23	0.09758	0.46113	7	0.52737	1.4317
m02219g	keratan sulfate I biosynthesis, precursor 26	0.09758	0.46113	7	0.52737	1.4317
m02222g	keratan sulfate I biosynthesis, precursor 29	0.09758	0.46113	7	0.52737	1.4317
m02226g	keratan sulfate I biosynthesis, precursor 32	0.09758	0.46113	7	0.52737	1.4317
m02229g	keratan sulfate I biosynthesis, precursor 35	0.09758	0.46113	7	0.52737	1.4317
m02232g	keratan sulfate I biosynthesis, precursor 5	0.09758	0.46113	7	0.52737	1.4317
m02235g	keratan sulfate I biosynthesis, precursor 8	0.09758	0.46113	7	0.52737	1.4317
m02295g	keratan sulfate II (core 4-linked), biosynthesis, precursor 6	0.09758	0.46113	7	0.52737	1.4317
m02298g	keratan sulfate II (core 4-linked), biosynthesis, precursor 9	0.09758	0.46113	7	0.52737	1.4317
m02310g	keratan sulfate II biosynthesis, precursor 6	0.09758	0.46113	7	0.52737	1.4317
m02313g	keratan sulfate II biosynthesis, precursor 9	0.09758	0.46113	7	0.52737	1.4317
m02631c	O2-	0.096888	0.46141	2	0.56806	0.73069
m00040c	(2E)-docosenoyl-CoA	0.096386	0.46161	3	0.54947	1.5808
m00043c	(2E)-eicosenoyl-CoA	0.096386	0.46161	3	0.54947	1.5808
m00044c	(2E)-heneicosenoyl-CoA	0.096386	0.46161	3	0.54947	1.5808
m00049c	(2E)-hexacosenoyl-CoA	0.096386	0.46161	3	0.54947	1.5808
m00054c	(2E)-nonadecenoyl-CoA	0.096386	0.46161	3	0.54947	1.5808
m00057c	(2E)-octadecenoyl-CoA	0.096386	0.46161	3	0.54947	1.5808
m00064c	(2E)-tetracosenoyl-CoA	0.096386	0.46161	3	0.54947	1.5808
m00067c	(2E)-tricosenoyl-CoA	0.096386	0.46161	3	0.54947	1.5808
m00679c	2-trans-7,10,13,16,19-all-cis-docosahexaenoyl-CoA	0.096386	0.46161	3	0.54947	1.5808
m00680c	2-trans-9,12,15,18,21-all-cis-tetracosahexaenoyl-CoA	0.096386	0.46161	3	0.54947	1.5808
m00681c	2-trans-9,12,15,18-all-cis-tetracosapentaenoyl-CoA	0.096386	0.46161	3	0.54947	1.5808
m01769c	eicosa-(2E,8Z,11Z,14Z,17Z)-pentaenoyl-CoA	0.096386	0.46161	3	0.54947	1.5808
m03002c	trans,cis,cis,cis,cis-2,10,13,16,19-docosapentaenoyl-CoA	0.096386	0.46161	3	0.54947	1.5808
m03003c	trans,cis,cis,cis,cis-2,12,15,18,21-tetracosapentaenoyl-CoA	0.096386	0.46161	3	0.54947	1.5808
m03004c	trans,cis,cis,cis-2,10,13,16-docosatetraenoyl-CoA	0.096386	0.46161	3	0.54947	1.5808
m03005c	trans,cis,cis,cis-2,11,14,17-eicosatetraenoyl-CoA	0.096386	0.46161	3	0.54947	1.5808
m03006c	trans,cis,cis,cis-2,13,16,19-docosatetraenoyl-CoA	0.096386	0.46161	3	0.54947	1.5808
m03007c	trans,cis,cis-2,11,14-eicosatrienoyl-CoA	0.096386	0.46161	3	0.54947	1.5808
m03008c	trans,cis,cis-2,13,16-docasatrienoyl-CoA	0.096386	0.46161	3	0.54947	1.5808
m03011c	trans,cis-2,11-docosadienoyl-CoA	0.096386	0.46161	3	0.54947	1.5808
m03012c	trans,cis-2,11-eicosadienoyl-CoA	0.096386	0.46161	3	0.54947	1.5808
m03013c	trans,cis-2,13-docosadienoyl-CoA	0.096386	0.46161	3	0.54947	1.5808
m03014c	trans,cis-2,13-eicosadienoyl-CoA	0.096386	0.46161	3	0.54947	1.5808
m03015c	trans,cis-2,15-tetracosadienoyl-CoA	0.096386	0.46161	3	0.54947	1.5808
m03016c	trans,cis-2,17-hexacosadienoyl-CoA	0.096386	0.46161	3	0.54947	1.5808
m03017c	trans,cis-2,8,11-eicosatrienoyl-CoA	0.096386	0.46161	3	0.54947	1.5808
m03018c	trans,cis-2,9-eicosadienoyl-CoA	0.096386	0.46161	3	0.54947	1.5808
m00617p	25(S)DHCA-CoA	0.095739	0.46186	1	0.60331	0
m01118c	5-oxo-(6E)-12-epi-LTB4	0.093664	0.46269	6	0.52971	1.5521
m01118m	5-oxo-(6E)-12-epi-LTB4	0.093664	0.46269	6	0.52971	1.5521
m01118p	5-oxo-(6E)-12-epi-LTB4	0.093664	0.46269	6	0.52971	1.5521
m01124c	5-oxo-6-trans-LTB4	0.093664	0.46269	6	0.52971	1.5521
m01124m	5-oxo-6-trans-LTB4	0.093664	0.46269	6	0.52971	1.5521
m01124p	5-oxo-6-trans-LTB4	0.093664	0.46269	6	0.52971	1.5521
m01785c	erythrose-4-phosphate	0.092964	0.46297	2	0.56455	1.4909
m02785c	prostaglandin E1	0.092387	0.4632	8	0.5216	1.071
m01948m	GDP	0.090129	0.46409	13	0.51214	1.1173
m02993s	threonine	0.085983	0.46574	9	0.51754	1.9431
m02578s	NH3	0.083145	0.46687	2	0.55576	0.042718
m00969s	4-aminobutanal	0.082019	0.46732	1	0.58596	0
m02812s	putrescine	0.082019	0.46732	1	0.58596	0
m01020s	4-nitrophenyl-phosphate	0.078747	0.46862	2	0.55182	1.6808
m02754s	PNP	0.078747	0.46862	2	0.55182	1.6808
m00241s	1,2-diacylglycerol-VLDL pool	0.078118	0.46887	1	0.58103	0
m00510s	1-acylglycerol-VLDL pool	0.078118	0.46887	1	0.58103	0
m01450s	cholesterol	0.078118	0.46887	1	0.58103	0
m01820s	fatty acid-VLDL pool	0.078118	0.46887	1	0.58103	0
m02047s	HDL remnant	0.078118	0.46887	1	0.58103	0
m02048s	HDL	0.078118	0.46887	1	0.58103	0
m02352s	LDL remnant	0.078118	0.46887	1	0.58103	0
m02353s	LDL	0.078118	0.46887	1	0.58103	0
m02016s	GMP	0.076958	0.46933	3	0.5353	0.78112
m02906g	sialyl-T antigen	0.074012	0.4705	3	0.53315	0.72467
m00522n	1D-myo-inositol-1,3,4,5-tetrakisphosphate	0.073854	0.47056	1	0.57564	0
m00523n	1D-myo-inositol-1,3,4,6-tetrakisphosphate	0.073854	0.47056	1	0.57564	0
m00525c	1D-myo-inositol-1,4,5,6-tetrakisphosphate	0.073854	0.47056	1	0.57564	0
m00525n	1D-myo-inositol-1,4,5,6-tetrakisphosphate	0.073854	0.47056	1	0.57564	0
m01718n	D-myo-inositol-1,4,5-trisphosphate	0.073854	0.47056	1	0.57564	0
m02030c	GT1b	0.069172	0.47243	6	0.51703	0.7045
m02348p	L-carnitine	0.062576	0.47505	4	0.52301	0.88816
m02865c	S-[2-carboxy-1-(1H-imidazol-4-yl)ethyl]-3-thiolactate	0.062449	0.4751	6	0.51354	1.2174
m02866c	S-[2-carboxy-1-(1H-imidazol-4-yl)ethyl]glutathione	0.062449	0.4751	6	0.51354	1.2174
m00653c	2-hydroxyglutarate	0.060258	0.47597	1	0.55845	0
m02926c	spermine	0.053823	0.47854	3	0.51842	1.8574
m02896s	serine	0.053746	0.47857	10	0.50144	1.8326
m02409m	L-octanoylcarnitine	0.052611	0.47902	1	0.54877	0
m02409p	L-octanoylcarnitine	0.052611	0.47902	1	0.54877	0
m02701c	peptide-3-hydroxy-L-aspartate	0.040929	0.48368	1	0.534	0
m02702c	peptide-L-aspartate	0.040929	0.48368	1	0.534	0
m01986c	glycine	0.04007	0.48402	22	0.49148	1.4398
m01977m	glutaryl-CoA	0.038841	0.48451	3	0.50749	1.3673
m00808c	3-isoLM1	0.035726	0.48575	1	0.52742	0
m01264g	acngalacglcgalgluside heparan sulfate	0.035726	0.48575	1	0.52742	0
m00003r	(10Z)-heptadecenoic acid	0.026084	0.4896	2	0.50469	0.28636
m00008r	(11Z,14Z)-eicosadienoic acid	0.026084	0.4896	2	0.50469	0.28636
m00010r	(11Z,14Z,17Z)-eicosatrienoic acid	0.026084	0.4896	2	0.50469	0.28636
m00017r	(13Z)-eicosenoic acid	0.026084	0.4896	2	0.50469	0.28636
m00019r	(13Z)-octadecenoic acid	0.026084	0.4896	2	0.50469	0.28636
m00021r	(13Z,16Z)-docosadienoic acid	0.026084	0.4896	2	0.50469	0.28636
m00094r	(4Z,7Z,10Z,13Z,16Z)-DPA	0.026084	0.4896	2	0.50469	0.28636
m00104r	(6Z,9Z)-octadecadienoic acid	0.026084	0.4896	2	0.50469	0.28636
m00111r	(6Z,9Z,12Z,15Z,18Z)-TPA	0.026084	0.4896	2	0.50469	0.28636
m00114r	(6Z,9Z,12Z,15Z,18Z,21Z)-THA	0.026084	0.4896	2	0.50469	0.28636
m00115r	(7Z)-octadecenoic acid	0.026084	0.4896	2	0.50469	0.28636
m00117r	(7Z)-tetradecenoic acid	0.026084	0.4896	2	0.50469	0.28636
m00128r	(9E)-tetradecenoic acid	0.026084	0.4896	2	0.50469	0.28636
m00132r	(9Z,12Z,15Z,18Z)-TTA	0.026084	0.4896	2	0.50469	0.28636
m00135r	(9Z,12Z,15Z,18Z,21Z)-TPA	0.026084	0.4896	2	0.50469	0.28636
m00258c	10,11-dihydro-LTB4-CoA	0.026084	0.4896	2	0.50469	0.28636
m00258r	10,11-dihydro-LTB4-CoA	0.026084	0.4896	2	0.50469	0.28636
m00260r	10,13,16,19-docosatetraenoic acid	0.026084	0.4896	2	0.50469	0.28636
m00265r	10,13,16-docosatriynoic acid	0.026084	0.4896	2	0.50469	0.28636
m00315r	12,15,18,21-tetracosatetraenoic acid	0.026084	0.4896	2	0.50469	0.28636
m00341r	13,16,19-docosatrienoic acid	0.026084	0.4896	2	0.50469	0.28636
m00582c	20-CoA-20-oxo-LTB4	0.026084	0.4896	2	0.50469	0.28636
m00582r	20-CoA-20-oxo-LTB4	0.026084	0.4896	2	0.50469	0.28636
m01120c	5-oxo-12(R)-hydroxy-eicosa-(8E,10E,14Z)-trienoyl-CoA	0.026084	0.4896	2	0.50469	0.28636
m01120r	5-oxo-12(R)-hydroxy-eicosa-(8E,10E,14Z)-trienoyl-CoA	0.026084	0.4896	2	0.50469	0.28636
m01122c	5-oxo-12(S)-hydroxy-eicosa-(8E,10E,14Z)-trienoyl-CoA	0.026084	0.4896	2	0.50469	0.28636
m01122r	5-oxo-12(S)-hydroxy-eicosa-(8E,10E,14Z)-trienoyl-CoA	0.026084	0.4896	2	0.50469	0.28636
m01197r	7-palmitoleic acid	0.026084	0.4896	2	0.50469	0.28636
m01207r	8,11-eicosadienoic acid	0.026084	0.4896	2	0.50469	0.28636
m01235r	9-eicosenoic acid	0.026084	0.4896	2	0.50469	0.28636
m01238r	9-heptadecylenic acid	0.026084	0.4896	2	0.50469	0.28636
m01291r	adrenic acid	0.026084	0.4896	2	0.50469	0.28636
m01373r	behenic acid	0.026084	0.4896	2	0.50469	0.28636
m01432r	cerotic acid	0.026084	0.4896	2	0.50469	0.28636
m01582r	cis-cetoleic acid	0.026084	0.4896	2	0.50469	0.28636
m01583r	cis-erucic acid	0.026084	0.4896	2	0.50469	0.28636
m01584r	cis-gondoic acid	0.026084	0.4896	2	0.50469	0.28636
m01585r	cis-vaccenic acid	0.026084	0.4896	2	0.50469	0.28636
m01689r	DHA	0.026084	0.4896	2	0.50469	0.28636
m01741r	DPA	0.026084	0.4896	2	0.50469	0.28636
m01771r	eicosanoate	0.026084	0.4896	2	0.50469	0.28636
m01778r	elaidate	0.026084	0.4896	2	0.50469	0.28636
m01932r	gamma-linolenate	0.026084	0.4896	2	0.50469	0.28636
m02053r	henicosanoic acid	0.026084	0.4896	2	0.50469	0.28636
m02344r	lauric acid	0.026084	0.4896	2	0.50469	0.28636
m02385r	lignocerate	0.026084	0.4896	2	0.50469	0.28636
m02389r	linolenate	0.026084	0.4896	2	0.50469	0.28636
m02456r	margaric acid	0.026084	0.4896	2	0.50469	0.28636
m02457r	mead acid	0.026084	0.4896	2	0.50469	0.28636
m02494r	myristic acid	0.026084	0.4896	2	0.50469	0.28636
m02564r	nervonic acid	0.026084	0.4896	2	0.50469	0.28636
m02613r	nonadecylic acid	0.026084	0.4896	2	0.50469	0.28636
m02646r	oleate	0.026084	0.4896	2	0.50469	0.28636
m02648r	omega-3-arachidonic acid	0.026084	0.4896	2	0.50469	0.28636
m02675r	palmitolate	0.026084	0.4896	2	0.50469	0.28636
m02690r	pentadecylic acid	0.026084	0.4896	2	0.50469	0.28636
m02745r	physeteric acid	0.026084	0.4896	2	0.50469	0.28636
m02939r	stearidonic acid	0.026084	0.4896	2	0.50469	0.28636
m03045r	tricosanoic acid	0.026084	0.4896	2	0.50469	0.28636
m03051r	tridecylic acid	0.026084	0.4896	2	0.50469	0.28636
m03153r	ximenic acid	0.026084	0.4896	2	0.50469	0.28636
m00534c	1-lyso-2-arachidonoyl-phosphatidate	0.025455	0.48985	8	0.49165	0.61441
m00628c	2-acyl-1-alkyl-sn-glycero-3-phosphate	0.025455	0.48985	8	0.49165	0.61441
m01762c	dynorphin A-(1-5)	0.022006	0.49122	1	0.51007	0
m01763c	dynorphin A-(1-8)	0.022006	0.49122	1	0.51007	0
m01764c	dynorphin A-(6-8)	0.022006	0.49122	1	0.51007	0
m02576c	N-formylmethionyl-tRNA	0.018984	0.49243	1	0.50625	0
m01307s	alanine	0.016536	0.4934	12	0.48467	1.6886
m01044c	5,10-methenyl-THF	0.01653	0.49341	1	0.50315	0
m01100c	5-formyl-THF	0.01653	0.49341	1	0.50315	0
m01100m	5-formyl-THF	0.01653	0.49341	1	0.50315	0
m01307c	alanine	0.013921	0.49445	17	0.48618	1.4721
m02148c	hydroxyacetone	0.012216	0.49513	1	0.49769	0
m02337c	L-arabinose	0.012216	0.49513	1	0.49769	0
m02338c	L-arabitol	0.012216	0.49513	1	0.49769	0
m02949m	sulfite	0.010738	0.49572	3	0.48698	0.58439
m02991c	thiosulfate	0.010738	0.49572	3	0.48698	0.58439
m02991m	thiosulfate	0.010738	0.49572	3	0.48698	0.58439
m02442c	malonyl-[ACP]	0.003044	0.49879	1	0.48609	0
m01306p	AKG	0.0028195	0.49888	2	0.48386	0.70499
m01596p	CO2	0.0028195	0.49888	2	0.48386	0.70499
m00530c	1D-myo-inositol-4-phosphate	-0.0075838	0.50303	2	0.47455	0.64506
m02036c	guanidinoacetate	-0.0078064	0.50311	1	0.47237	0
m01968r	glucose-6-phosphate	-0.0078276	0.50312	2	0.47433	0.15661
m02328c	LacCer pool	-0.011957	0.50477	5	0.47529	1.5324
m03111g	UDP-N-acetylglucosamine	-0.013708	0.50547	10	0.4745	1.3521
m00632c	2-aminoethylphosphonate	-0.017948	0.50716	1	0.45955	0
m01428c	CDP-ethanolamine	-0.017948	0.50716	1	0.45955	0
m01591c	CMP-2-aminoethylphosphonate	-0.017948	0.50716	1	0.45955	0
m01975c	glutamine	-0.019732	0.50787	15	0.47507	1.6622
m01542g	chondroitin sulfate D (GlcNAc6S-GlcA2S) precursor 2	-0.019949	0.50796	3	0.4646	1.3659
m00089m	(3Z,7Z,10Z)-hexadecatrienoyl-CoA	-0.021336	0.50851	3	0.46359	0.80224
m00089p	(3Z,7Z,10Z)-hexadecatrienoyl-CoA	-0.021336	0.50851	3	0.46359	0.80224
m00422p	18-COOH-(15E)-dinor-LTE4-CoA	-0.021336	0.50851	3	0.46359	0.80224
m03034p	trans-3-cis-8,11,14-eicosatetraenoyl-CoA	-0.021336	0.50851	3	0.46359	0.80224
m03035m	trans-3-decenoyl-CoA	-0.021336	0.50851	3	0.46359	0.80224
m03035p	trans-3-decenoyl-CoA	-0.021336	0.50851	3	0.46359	0.80224
m02630n	O2	-0.022598	0.50901	2	0.46111	0.57945
m01941c	GD1a	-0.023508	0.50938	8	0.46974	0.69116
m00475m	1-acylglycerol-3P-CL pool	-0.024726	0.50986	5	0.46808	1.5787
m01270m	acyl-CoA-CL pool	-0.024726	0.50986	5	0.46808	1.5787
m02759n	PPi	-0.025173	0.51004	3	0.46079	1.1119
m01431c	ceramide-1P pool	-0.025705	0.51025	9	0.47038	0.57826
m01643c	dCDP	-0.027705	0.51105	9	0.46953	1.6118
m00235c	1,2-diacylglycerol-LD-PC pool	-0.032252	0.51286	10	0.4671	0.65732
m00682m	2-trans-cis,cis,cis,cis-4,8,11,14-eicosapentaenoyl-CoA	-0.032718	0.51305	5	0.46357	0.70746
m03171n	N6-acetyl-L-lysine	-0.034249	0.51366	6	0.46347	0.77485
m03172n	acetylated histone	-0.034249	0.51366	6	0.46347	0.77485
m03173n	deacetylated histone	-0.034249	0.51366	6	0.46347	0.77485
m02593g	nLc5Cer	-0.041189	0.51643	1	0.43016	0
m02595c	nLc7Cer	-0.041189	0.51643	1	0.43016	0
m02595g	nLc7Cer	-0.041189	0.51643	1	0.43016	0
m01818c	fatty acid-retinol pool	-0.043736	0.51744	3	0.44724	1.2686
m02751s	Pi	-0.047941	0.51912	11	0.46091	0.94139
m01249c	acetaldehyde	-0.051622	0.52059	8	0.45715	1.5159
m00223c	1-(1-alkenyl)-sn-glycero-3-phosphoethanolamine	-0.052765	0.52104	3	0.44066	0.62165
m02471c	methionine	-0.056497	0.52253	12	0.45811	1.9621
m01638c	D-alanine	-0.065388	0.52607	3	0.43145	1.2144
m02948l	sulfatide	-0.066588	0.52655	1	0.39804	0
m01413c	Ca2+	-0.070168	0.52797	1	0.39351	0
m01413s	Ca2+	-0.070168	0.52797	1	0.39351	0
m01655s	dehydroascorbic acid	-0.070968	0.52829	4	0.43867	1.2059
m01904g	GA1	-0.073529	0.52931	2	0.41553	0.98351
m01943g	GD1b	-0.073529	0.52931	2	0.41553	0.98351
m02008g	GM1	-0.073529	0.52931	2	0.41553	0.98351
m02890c	selenohomocysteine	-0.074566	0.52972	4	0.43639	0.74083
m00554g	1-phosphatidyl-1D-myo-inositol-5-phosphate	-0.081671	0.53255	3	0.41957	0.41757
m00554r	1-phosphatidyl-1D-myo-inositol-5-phosphate	-0.081671	0.53255	3	0.41957	0.41757
m02750g	PI pool	-0.081671	0.53255	3	0.41957	0.41757
m01974c	glutamate	-0.08173	0.53257	24	0.45978	1.1873
m00789c	3-hydroxy-N6,N6,N6-trimethyl-L-lysine	-0.084425	0.53364	2	0.40578	3.2256
m02943c	succinate	-0.086452	0.53445	12	0.44722	1.3426
m01642c	dATP	-0.089265	0.53556	17	0.45449	1.3435
m00349r	13-cis-retinal	-0.094272	0.53755	1	0.36303	0
m00350c	13-cis-retinoate	-0.094272	0.53755	1	0.36303	0
m00350r	13-cis-retinoate	-0.094272	0.53755	1	0.36303	0
m01230r	9-cis-retinal	-0.094272	0.53755	1	0.36303	0
m01231r	9-cis-retinoate	-0.094272	0.53755	1	0.36303	0
m02043c	H2S2O3	-0.095544	0.53806	2	0.39582	0.79572
m02145c	hydrogen-cyanide	-0.095544	0.53806	2	0.39582	0.79572
m02145m	hydrogen-cyanide	-0.095544	0.53806	2	0.39582	0.79572
m02464m	mercaptopyruvate	-0.095544	0.53806	2	0.39582	0.79572
m02986m	thiocyanate	-0.095544	0.53806	2	0.39582	0.79572
m02751r	Pi	-0.10038	0.53998	8	0.43534	0.86621
m01680m	dGDP	-0.10393	0.54139	9	0.43735	1.2206
m00640c	2-deoxy-D-ribose-5-phosphate	-0.10636	0.54235	3	0.40156	0.33943
m01655c	dehydroascorbic acid	-0.10958	0.54363	5	0.42018	1.0056
m02532c	N-acetyl-L-aspartate	-0.11237	0.54474	2	0.38076	1.1624
m03197c	N-Acetylaspartylglutamate	-0.11237	0.54474	2	0.38076	1.1624
m03198c	N-Acetylaspartylglutamylglutamate	-0.11237	0.54474	2	0.38076	1.1624
m02716c	PGH3	-0.1129	0.54495	4	0.41218	1.0043
m02716n	PGH3	-0.1129	0.54495	4	0.41218	1.0043
m02793c	prostaglandin H1	-0.1129	0.54495	4	0.41218	1.0043
m03107g	UDP-galactose	-0.11347	0.54517	16	0.44459	1.278
m00201c	[protein]-L-glutamine	-0.11357	0.54521	2	0.37969	0.31366
m00207c	[protein]-N5-alkylglutamine	-0.11357	0.54521	2	0.37969	0.31366
m01310c	alkylamine	-0.11357	0.54521	2	0.37969	0.31366
m01690c	DHAP	-0.11631	0.5463	3	0.3943	0.78339
m01905c	GA2	-0.11822	0.54705	6	0.41999	1.3202
m01910s	galactose	-0.12234	0.54868	6	0.41786	0.58015
m01975s	glutamine	-0.12261	0.54879	10	0.43101	1.8522
m02661c	oxalate	-0.12327	0.54905	4	0.40563	0.71718
m02435c	m7G(5')pppAm	-0.12435	0.54948	1	0.325	0
m02436c	m7G(5')pppm6Am (mRNA containing an N6,2'-O-dimethyladenosine cap)	-0.12435	0.54948	1	0.325	0
m01688m	dGTP	-0.12668	0.5504	8	0.42356	1.3041
m01282c	adenylosuccinate	-0.12854	0.55114	1	0.31969	0
m01304c	AICAR	-0.12854	0.55114	1	0.31969	0
m00528c	1D-myo-inositol-3,4-bisphosphate	-0.12919	0.5514	1	0.31888	0
m02579c	NH4+	-0.13178	0.55242	9	0.42559	1.0019
m01814c	fatty acid-LD-TG2 pool	-0.13272	0.55279	3	0.38232	0.7179
m02348s	L-carnitine	-0.13295	0.55288	2	0.36234	0.41473
m01370c	aspartate	-0.13606	0.55411	8	0.41937	1.1528
m01630c	cytidine	-0.14027	0.55578	6	0.40858	2.0437
m02552c	NAD+	-0.14173	0.55635	68	0.45916	1.4166
m01637m	dADP	-0.14177	0.55637	9	0.42138	1.2065
m02038c	guanosine	-0.14196	0.55644	3	0.37559	2.3044
m02996c	thymidine	-0.14196	0.55644	3	0.37559	2.3044
m01812c	fatty acid-LD-SM pool	-0.14268	0.55673	4	0.39337	0.78243
m02491c	monosialylgalactosylgloboside	-0.14314	0.55691	3	0.37472	0.69903
m01733r	dolichyl-phosphate	-0.14555	0.55786	3	0.37297	1.3362
m01734r	dolichyl-phosphate-D-mannose	-0.14555	0.55786	3	0.37297	1.3362
m00257r	10,11-dihydro-LTB4	-0.14594	0.55801	3	0.37268	0.30541
m00769c	3-dehydrosphinganine	-0.14806	0.55885	2	0.34882	0.46409
m01904c	GA1	-0.14936	0.55937	3	0.37019	0.69987
m00744c	3,8-LD1	-0.14957	0.55945	1	0.29311	0
m01711g	disialylgalactosylgloboside	-0.14957	0.55945	1	0.29311	0
m02028c	GT1a	-0.14957	0.55945	1	0.29311	0
m03131c	V3(NeuAc)2-Gb5Cer	-0.14957	0.55945	1	0.29311	0
m00247c	1,3-bisphospho-D-glycerate	-0.15164	0.56026	4	0.38772	1.6031
m02039g	H+	-0.1537	0.56108	1	0.28788	0
m02444m	malonyl-CoA	-0.15485	0.56153	2	0.34274	1.6713
m01840s	fructose	-0.1556	0.56183	1	0.28548	0
m02674r	palmitate	-0.15639	0.56214	3	0.36506	0.31542
m01424n	CDP	-0.15765	0.56263	3	0.36414	2.5715
m01623n	CTP	-0.15765	0.56263	3	0.36414	2.5715
m01643n	dCDP	-0.15765	0.56263	3	0.36414	2.5715
m01645n	dCTP	-0.15765	0.56263	3	0.36414	2.5715
m01680n	dGDP	-0.15765	0.56263	3	0.36414	2.5715
m01688n	dGTP	-0.15765	0.56263	3	0.36414	2.5715
m01948n	GDP	-0.15765	0.56263	3	0.36414	2.5715
m02034n	GTP	-0.15765	0.56263	3	0.36414	2.5715
m03106n	UDP	-0.15765	0.56263	3	0.36414	2.5715
m02717m	PGP-CL pool	-0.15816	0.56284	1	0.28224	0
m01802s	FAD	-0.15993	0.56353	3	0.36248	0.6862
m02230g	keratan sulfate I biosynthesis, precursor 36	-0.16027	0.56366	6	0.39822	1.6611
m02290g	keratan sulfate II (core 4-linked), biosynthesis, precursor 10	-0.16027	0.56366	6	0.39822	1.6611
m02305g	keratan sulfate II biosynthesis, precursor 10	-0.16027	0.56366	6	0.39822	1.6611
m00810s	3-keto-beta-D-galactose	-0.16033	0.56369	1	0.2795	0
m00812s	3-ketolactose	-0.16033	0.56369	1	0.2795	0
m01972l	glucosylceramide pool	-0.16033	0.56369	1	0.2795	0
m01972s	glucosylceramide pool	-0.16033	0.56369	1	0.2795	0
m02008l	GM1	-0.16033	0.56369	1	0.2795	0
m02011l	GM2	-0.16033	0.56369	1	0.2795	0
m02328s	LacCer pool	-0.16033	0.56369	1	0.2795	0
m02332s	lactose	-0.16033	0.56369	1	0.2795	0
m02333s	lactose-6-phosphate	-0.16033	0.56369	1	0.2795	0
m02846c	ribulose-5-phosphate	-0.16182	0.56428	2	0.3365	1.0789
m02846r	ribulose-5-phosphate	-0.16182	0.56428	2	0.3365	1.0789
m00784m	3-hydroxyisobutyrate	-0.16266	0.56461	3	0.36049	0.52412
m02011c	GM2	-0.16578	0.56584	7	0.40187	1.2061
m01450r	cholesterol	-0.16591	0.56589	1	0.27244	0
m01452r	cholesterol-ester-10,13,16,19-docosa	-0.16591	0.56589	1	0.27244	0
m01453r	cholesterol-ester-10,13,16-docosa	-0.16591	0.56589	1	0.27244	0
m01454r	cholesterol-ester-10-hepta	-0.16591	0.56589	1	0.27244	0
m01455r	cholesterol-ester-11,14,17-eico	-0.16591	0.56589	1	0.27244	0
m01456r	cholesterol-ester-11,14-eicosa	-0.16591	0.56589	1	0.27244	0
m01457r	cholesterol-ester-11-docose	-0.16591	0.56589	1	0.27244	0
m01458r	cholesterol-ester-11-eico	-0.16591	0.56589	1	0.27244	0
m01459r	cholesterol-ester-12,15,18,21-tetracosa	-0.16591	0.56589	1	0.27244	0
m01460r	cholesterol-ester-13,16,19-doco	-0.16591	0.56589	1	0.27244	0
m01461r	cholesterol-ester-13,16-docosa	-0.16591	0.56589	1	0.27244	0
m01462r	cholesterol-ester-13-docose	-0.16591	0.56589	1	0.27244	0
m01463r	cholesterol-ester-13-eicose	-0.16591	0.56589	1	0.27244	0
m01464r	cholesterol-ester-13-octade	-0.16591	0.56589	1	0.27244	0
m01465r	cholesterol-ester-15-tetra	-0.16591	0.56589	1	0.27244	0
m01466r	cholesterol-ester-4,7,10,13,16,19-doco	-0.16591	0.56589	1	0.27244	0
m01467r	cholesterol-ester-4,7,10,13,16-docosa	-0.16591	0.56589	1	0.27244	0
m01468r	cholesterol-ester-5,8,11,14,17-eico	-0.16591	0.56589	1	0.27244	0
m01469r	cholesterol-ester-5,8,11-eico	-0.16591	0.56589	1	0.27244	0
m01470r	cholesterol-ester-5-tetra	-0.16591	0.56589	1	0.27244	0
m01471r	cholesterol-ester-6,9,12,15,18,21-tetra	-0.16591	0.56589	1	0.27244	0
m01472r	cholesterol-ester-6,9,12,15,18-tetraco	-0.16591	0.56589	1	0.27244	0
m01473r	cholesterol-ester-6,9,12,15-octa	-0.16591	0.56589	1	0.27244	0
m01474r	cholesterol-ester-6,9-octa	-0.16591	0.56589	1	0.27244	0
m01475r	cholesterol-ester-7,10,13,16,19-docosa	-0.16591	0.56589	1	0.27244	0
m01476r	cholesterol-ester-7,10,13,16-docosa	-0.16591	0.56589	1	0.27244	0
m01477r	cholesterol-ester-7-hexa	-0.16591	0.56589	1	0.27244	0
m01478r	cholesterol-ester-7-octade	-0.16591	0.56589	1	0.27244	0
m01479r	cholesterol-ester-7-tetrade	-0.16591	0.56589	1	0.27244	0
m01480r	cholesterol-ester-8,11,14,17-eico	-0.16591	0.56589	1	0.27244	0
m01481r	cholesterol-ester-8,11-eico	-0.16591	0.56589	1	0.27244	0
m01482r	cholesterol-ester-9,12,15,18,21-tetra	-0.16591	0.56589	1	0.27244	0
m01483r	cholesterol-ester-9,12,15,18-tetraco	-0.16591	0.56589	1	0.27244	0
m01484r	cholesterol-ester-9-eicose	-0.16591	0.56589	1	0.27244	0
m01485r	cholesterol-ester-9-heptade	-0.16591	0.56589	1	0.27244	0
m01486r	cholesterol-ester-9-octa	-0.16591	0.56589	1	0.27244	0
m01487r	cholesterol-ester-9-tetrade	-0.16591	0.56589	1	0.27244	0
m01488r	cholesterol-ester-arach	-0.16591	0.56589	1	0.27244	0
m01489r	cholesterol-ester-cis-vac	-0.16591	0.56589	1	0.27244	0
m01490r	cholesterol-ester-dihomo-gamma	-0.16591	0.56589	1	0.27244	0
m01491r	cholesterol-ester-docosa	-0.16591	0.56589	1	0.27244	0
m01492r	cholesterol-ester-eico	-0.16591	0.56589	1	0.27244	0
m01493r	cholesterol-ester-gamma-lin	-0.16591	0.56589	1	0.27244	0
m01494r	cholesterol-ester-heneico	-0.16591	0.56589	1	0.27244	0
m01495r	cholesterol-ester-hepta	-0.16591	0.56589	1	0.27244	0
m01496r	cholesterol-ester-hexacosa	-0.16591	0.56589	1	0.27244	0
m01497r	cholesterol-ester-hexecose	-0.16591	0.56589	1	0.27244	0
m01498r	cholesterol-ester-laur	-0.16591	0.56589	1	0.27244	0
m01499r	cholesterol-ester-lin	-0.16591	0.56589	1	0.27244	0
m01500r	cholesterol-ester-linolen	-0.16591	0.56589	1	0.27244	0
m01501r	cholesterol-ester-myrist	-0.16591	0.56589	1	0.27244	0
m01502r	cholesterol-ester-nanode	-0.16591	0.56589	1	0.27244	0
m01503r	cholesterol-ester-ol	-0.16591	0.56589	1	0.27244	0
m01504r	cholesterol-ester-palm	-0.16591	0.56589	1	0.27244	0
m01505r	cholesterol-ester-palmn	-0.16591	0.56589	1	0.27244	0
m01506r	cholesterol-ester-penta	-0.16591	0.56589	1	0.27244	0
m01507r	cholesterol-ester-stea	-0.16591	0.56589	1	0.27244	0
m01508r	cholesterol-ester-tetraco	-0.16591	0.56589	1	0.27244	0
m01509r	cholesterol-ester-trico	-0.16591	0.56589	1	0.27244	0
m01510r	cholesterol-ester-tridec	-0.16591	0.56589	1	0.27244	0
m00266m	10-formyl-THF	-0.16593	0.56589	1	0.27242	0
m01833m	formate	-0.16593	0.56589	1	0.27242	0
m01642m	dATP	-0.16684	0.56625	8	0.40559	1.2889
m01747c	dTDP	-0.16684	0.56625	8	0.40559	1.2889
m01747m	dTDP	-0.16684	0.56625	8	0.40559	1.2889
m01747n	dTDP	-0.16684	0.56625	8	0.40559	1.2889
m01754m	dUDP	-0.16684	0.56625	8	0.40559	1.2889
m02453c	mannose	-0.16843	0.56688	3	0.35627	0.56803
m00555c	1-phosphatidyl-myo-inositol-3,5-bisphosphate	-0.16989	0.56745	9	0.4095	0.86138
m02993c	threonine	-0.17287	0.56862	12	0.41579	1.6694
m01044m	5,10-methenyl-THF	-0.17689	0.5702	3	0.3501	0.13255
m01541g	chondroitin sulfate C (GalNAc6S-GlcA), precursor 3	-0.18016	0.57149	5	0.38033	1.6672
m01552g	chondroitin sulfate D (GlcNAc6S-GlcA2S), precursor 4	-0.18016	0.57149	5	0.38033	1.6672
m01374s	benzo[a]pyrene	-0.18099	0.57181	1	0.25337	0
m01395s	bile-PC pool	-0.18099	0.57181	1	0.25337	0
m02684s	PC-LD pool	-0.18099	0.57181	1	0.25337	0
m02426c	lysine	-0.1816	0.57205	10	0.40745	1.7727
m02735c	phosphatidylinositol-3,5-bisphosphate	-0.18324	0.5727	12	0.41202	0.75587
m00088p	(3Z)-dodecenoyl-CoA	-0.18395	0.57297	3	0.34495	0.9463
m00099p	(5Z)-dodecenoyl-CoA	-0.18395	0.57297	3	0.34495	0.9463
m00401p	16e-18-oxo-18-CoA-dinor-LTE4	-0.18395	0.57297	3	0.34495	0.9463
m01575p	cis,cis-3,6-dodecadienoyl-CoA	-0.18395	0.57297	3	0.34495	0.9463
m01619m	creatine	-0.18401	0.573	2	0.31664	0.74244
m01620c	creatine-phosphate	-0.18401	0.573	2	0.31664	0.74244
m01620m	creatine-phosphate	-0.18401	0.573	2	0.31664	0.74244
m02943m	succinate	-0.19686	0.57803	7	0.38706	1.2051
m03034m	trans-3-cis-8,11,14-eicosatetraenoyl-CoA	-0.20171	0.57993	4	0.35609	0.6894
m01965r	glucose	-0.20369	0.5807	1	0.22466	0
m01514c	choloyl-CoA	-0.20551	0.58141	8	0.38828	1.6659
m02040r	H2O	-0.20827	0.58249	28	0.43207	1.2555
m02543c	N-acetylneuraminate	-0.20931	0.5829	4	0.3513	0.29217
m02629c	O-1-alk-1-enyl-2-acyl-sn-glycero-3-phosphoethanolamine	-0.21165	0.58381	9	0.39187	1.4616
m00236c	1,2-diacylglycerol-LD-PE pool	-0.21333	0.58447	9	0.39116	0.649
m00238c	1,2-diacylglycerol-LD-PS pool	-0.21333	0.58447	9	0.39116	0.649
m00239c	1,2-diacylglycerol-LD-SM pool	-0.21333	0.58447	9	0.39116	0.649
m00554c	1-phosphatidyl-1D-myo-inositol-5-phosphate	-0.21627	0.58561	13	0.40521	0.72411
m00551c	1-phosphatidyl-1D-myo-inositol-3,4-bisphosphate	-0.21728	0.58601	13	0.40485	0.72415
m00504c	1-acylglycerol-LD-PC pool	-0.21864	0.58654	3	0.31964	0.9411
m00505c	1-acylglycerol-LD-PE pool	-0.21864	0.58654	3	0.31964	0.9411
m00506c	1-acylglycerol-LD-PI pool	-0.21864	0.58654	3	0.31964	0.9411
m00507c	1-acylglycerol-LD-PS pool	-0.21864	0.58654	3	0.31964	0.9411
m00508c	1-acylglycerol-LD-SM pool	-0.21864	0.58654	3	0.31964	0.9411
m00509c	1-acylglycerol-LD-TG1 pool	-0.21864	0.58654	3	0.31964	0.9411
m01810c	fatty acid-LD-PI pool	-0.21864	0.58654	3	0.31964	0.9411
m01811c	fatty acid-LD-PS pool	-0.21864	0.58654	3	0.31964	0.9411
m02759c	PPi	-0.22056	0.58728	157	0.45807	1.2095
m02034m	GTP	-0.22067	0.58732	11	0.39498	1.1514
m00914c	3-phosphonooxypyruvate	-0.22479	0.58893	2	0.28014	0.39359
m02949c	sulfite	-0.22696	0.58977	13	0.40147	1.1326
m01427c	CDP-diacylglycerol-LD-PI pool	-0.22869	0.59045	1	0.19305	0
m01427r	CDP-diacylglycerol-LD-PI pool	-0.22869	0.59045	1	0.19305	0
m01590r	CMP	-0.22869	0.59045	1	0.19305	0
m02171r	inositol	-0.22869	0.59045	1	0.19305	0
m01628c	cysteine	-0.23228	0.59184	19	0.41323	1.375
m02201g	keratan sulfate I biosynthesis, precursor 1	-0.23493	0.59287	3	0.30776	0.3002
m00918c	3-sulfinoalanine	-0.24602	0.59717	1	0.17113	0
m01638s	D-alanine	-0.25322	0.59995	2	0.25469	1.662
m01744c	D-serine	-0.25322	0.59995	2	0.25469	1.662
m01744s	D-serine	-0.25322	0.59995	2	0.25469	1.662
m02040s	H2O	-0.25456	0.60047	39	0.43014	1.0538
m00192c	[phosphorylase A]	-0.25824	0.60189	2	0.2502	1.0839
m00193c	[phosphorylase B]	-0.25824	0.60189	2	0.2502	1.0839
m00157c	(R)-3-hydroxybutanoate	-0.25866	0.60205	1	0.15515	0
m00157s	(R)-3-hydroxybutanoate	-0.25866	0.60205	1	0.15515	0
m00648s	2-hydroxybutyrate	-0.25866	0.60205	1	0.15515	0
m00671m	2-oxobutyrate	-0.25866	0.60205	1	0.15515	0
m01253c	acetoacetate	-0.25866	0.60205	1	0.15515	0
m01253s	acetoacetate	-0.25866	0.60205	1	0.15515	0
m01256c	acetone	-0.25866	0.60205	1	0.15515	0
m01256s	acetone	-0.25866	0.60205	1	0.15515	0
m01716s	D-lactate	-0.25866	0.60205	1	0.15515	0
m02772s	propanoate	-0.25866	0.60205	1	0.15515	0
m02819p	pyruvate	-0.25866	0.60205	1	0.15515	0
m02819s	pyruvate	-0.25866	0.60205	1	0.15515	0
m02833s	retinoate	-0.25866	0.60205	1	0.15515	0
m01596r	CO2	-0.25894	0.60216	2	0.24958	1.2019
m02923s	spermidine	-0.2592	0.60226	1	0.15447	0
m02926s	spermine	-0.2592	0.60226	1	0.15447	0
m00721c	3,3-diiodo-L-thyronine-4-O-sulfate	-0.26081	0.60288	10	0.37582	1.2772
m01162c	6-hydroxymelatonin-sulfate	-0.26081	0.60288	10	0.37582	1.2772
m01833c	formate	-0.26232	0.60346	5	0.33396	0.78453
m01365m	arginine	-0.26795	0.60563	2	0.24151	2.076
m02658m	ornithine	-0.26795	0.60563	2	0.24151	2.076
m01306m	AKG	-0.27113	0.60685	14	0.39036	1.3071
m02726c	phosphatidate-bile-PC pool	-0.27382	0.60789	11	0.37469	0.82485
m02730c	phosphatidate-LD-PI pool	-0.27382	0.60789	11	0.37469	0.82485
m02732c	phosphatidate-LD-SM pool	-0.27382	0.60789	11	0.37469	0.82485
m02630p	O2	-0.27971	0.61015	8	0.35508	0.7193
m02291g	keratan sulfate II (core 4-linked), biosynthesis, precursor 2	-0.27988	0.61021	4	0.30673	0.61169
m01074c	5-aminolevulinate	-0.28584	0.6125	1	0.12079	0
m00591c	20-hydroxy-arachidonate	-0.28939	0.61386	1	0.11629	0
m00591s	20-hydroxy-arachidonate	-0.28939	0.61386	1	0.11629	0
m02362s	leukotriene A4	-0.28939	0.61386	1	0.11629	0
m02364s	leukotriene B4	-0.28939	0.61386	1	0.11629	0
m02370c	leukotriene F4	-0.28939	0.61386	1	0.11629	0
m02370s	leukotriene F4	-0.28939	0.61386	1	0.11629	0
m02776s	prostaglandin A1	-0.28939	0.61386	1	0.11629	0
m02777s	prostaglandin A2	-0.28939	0.61386	1	0.11629	0
m02778c	prostaglandin B1	-0.28939	0.61386	1	0.11629	0
m02778s	prostaglandin B1	-0.28939	0.61386	1	0.11629	0
m02779c	prostaglandin B2	-0.28939	0.61386	1	0.11629	0
m02779s	prostaglandin B2	-0.28939	0.61386	1	0.11629	0
m02780c	prostaglandin C1	-0.28939	0.61386	1	0.11629	0
m02780s	prostaglandin C1	-0.28939	0.61386	1	0.11629	0
m02781c	prostaglandin C2	-0.28939	0.61386	1	0.11629	0
m02781s	prostaglandin C2	-0.28939	0.61386	1	0.11629	0
m02782c	prostaglandin D1	-0.28939	0.61386	1	0.11629	0
m02782s	prostaglandin D1	-0.28939	0.61386	1	0.11629	0
m02783s	prostaglandin D2	-0.28939	0.61386	1	0.11629	0
m02784c	prostaglandin D3	-0.28939	0.61386	1	0.11629	0
m02784s	prostaglandin D3	-0.28939	0.61386	1	0.11629	0
m02785s	prostaglandin E1	-0.28939	0.61386	1	0.11629	0
m02787s	prostaglandin E3	-0.28939	0.61386	1	0.11629	0
m02788c	prostaglandin F1alpha	-0.28939	0.61386	1	0.11629	0
m02788s	prostaglandin F1alpha	-0.28939	0.61386	1	0.11629	0
m02789s	prostaglandin F2alpha	-0.28939	0.61386	1	0.11629	0
m02790c	prostaglandin F2beta	-0.28939	0.61386	1	0.11629	0
m02790s	prostaglandin F2beta	-0.28939	0.61386	1	0.11629	0
m02792c	prostaglandin G2	-0.28939	0.61386	1	0.11629	0
m02792s	prostaglandin G2	-0.28939	0.61386	1	0.11629	0
m02794s	prostaglandin H2	-0.28939	0.61386	1	0.11629	0
m02795c	prostaglandin I2	-0.28939	0.61386	1	0.11629	0
m02795s	prostaglandin I2	-0.28939	0.61386	1	0.11629	0
m00072m	(2E,4Z,7Z,10Z)-hexadecatetraenoyl-CoA	-0.29054	0.6143	3	0.26719	0.6878
m00678m	2-trans-4-cis-decadienoyl-CoA	-0.29054	0.6143	3	0.26719	0.6878
m02041p	H2O2	-0.29059	0.61432	6	0.33074	0.80194
m01679l	D-galactosyl-N-acylsphingosine	-0.29194	0.61483	3	0.26617	0.2686
m00255c	10,11-dihydro-20-dihydroxy-LTB4	-0.29541	0.61616	1	0.10868	0
m00255r	10,11-dihydro-20-dihydroxy-LTB4	-0.29541	0.61616	1	0.10868	0
m00256c	10,11-dihydro-20-trihydroxy-LTB4	-0.29541	0.61616	1	0.10868	0
m00256r	10,11-dihydro-20-trihydroxy-LTB4	-0.29541	0.61616	1	0.10868	0
m00307r	12(S)-HETE	-0.29541	0.61616	1	0.10868	0
m00318c	12,20-diHETE	-0.29541	0.61616	1	0.10868	0
m00318r	12,20-diHETE	-0.29541	0.61616	1	0.10868	0
m00330c	12-oxo-20-dihydroxy-LTB4	-0.29541	0.61616	1	0.10868	0
m00330r	12-oxo-20-dihydroxy-LTB4	-0.29541	0.61616	1	0.10868	0
m00331c	12-oxo-20-hydroxy-LTB4	-0.29541	0.61616	1	0.10868	0
m00331r	12-oxo-20-hydroxy-LTB4	-0.29541	0.61616	1	0.10868	0
m00332c	12-oxo-20-trihydroxy-LTB4	-0.29541	0.61616	1	0.10868	0
m00332r	12-oxo-20-trihydroxy-LTB4	-0.29541	0.61616	1	0.10868	0
m00344c	13-carboxy-alpha-tocopherol	-0.29541	0.61616	1	0.10868	0
m00344r	13-carboxy-alpha-tocopherol	-0.29541	0.61616	1	0.10868	0
m00345c	13-carboxy-alpha-tocotrienol	-0.29541	0.61616	1	0.10868	0
m00345r	13-carboxy-alpha-tocotrienol	-0.29541	0.61616	1	0.10868	0
m00346c	13-carboxy-gamma-tocopherol	-0.29541	0.61616	1	0.10868	0
m00346r	13-carboxy-gamma-tocopherol	-0.29541	0.61616	1	0.10868	0
m00347c	13-carboxy-gamma-tocotrienol	-0.29541	0.61616	1	0.10868	0
m00347r	13-carboxy-gamma-tocotrienol	-0.29541	0.61616	1	0.10868	0
m00356c	13-hydroxy-alpha-tocopherol	-0.29541	0.61616	1	0.10868	0
m00356r	13-hydroxy-alpha-tocopherol	-0.29541	0.61616	1	0.10868	0
m00357c	13-hydroxy-alpha-tocotrienol	-0.29541	0.61616	1	0.10868	0
m00357r	13-hydroxy-alpha-tocotrienol	-0.29541	0.61616	1	0.10868	0
m00360c	13-hydroxy-gamma-tocopherol	-0.29541	0.61616	1	0.10868	0
m00360r	13-hydroxy-gamma-tocopherol	-0.29541	0.61616	1	0.10868	0
m00361c	13-hydroxy-gamma-tocotrienol	-0.29541	0.61616	1	0.10868	0
m00361r	13-hydroxy-gamma-tocotrienol	-0.29541	0.61616	1	0.10868	0
m00588c	20-dihydroxy-LTB4	-0.29541	0.61616	1	0.10868	0
m00588r	20-dihydroxy-LTB4	-0.29541	0.61616	1	0.10868	0
m00590c	20-hydroxy-5S-HETE	-0.29541	0.61616	1	0.10868	0
m00595c	20-hydroxy-LTB5	-0.29541	0.61616	1	0.10868	0
m00595r	20-hydroxy-LTB5	-0.29541	0.61616	1	0.10868	0
m00597c	20-OH-10,11-dihydro-LTB4	-0.29541	0.61616	1	0.10868	0
m00597r	20-OH-10,11-dihydro-LTB4	-0.29541	0.61616	1	0.10868	0
m00598c	20-OH-hepoxilin A3	-0.29541	0.61616	1	0.10868	0
m00598r	20-OH-hepoxilin A3	-0.29541	0.61616	1	0.10868	0
m00602c	20-trihydroxy-LTB4	-0.29541	0.61616	1	0.10868	0
m00602r	20-trihydroxy-LTB4	-0.29541	0.61616	1	0.10868	0
m01047c	5,12,20-TriHETE	-0.29541	0.61616	1	0.10868	0
m01327c	alpha-tocopherol	-0.29541	0.61616	1	0.10868	0
m01327r	alpha-tocopherol	-0.29541	0.61616	1	0.10868	0
m01330c	alpha-tocotrienol	-0.29541	0.61616	1	0.10868	0
[truncated: 1,621 more rows]

## Sheet: MayoRNASeq CBE
REPORTER METABOLITES USING TEST TYPE: only up
ID	NAME	Z-SCORE	P-VALUE	NUMBER OF NEIGHBOURS	AVERAGE Z-SCORE	STD Z-SCORE
m00521n	1D-myo-inositol-1,3,4,5,6-pentakisphosphate	3.1114	0.00093107	2	3.8218	0.43326
m00531c	1D-myo-inositol-bisdiphosphate-tetrakisphosphate	3.1114	0.00093107	2	3.8218	0.43326
m00531n	1D-myo-inositol-bisdiphosphate-tetrakisphosphate	3.1114	0.00093107	2	3.8218	0.43326
m01133n	5-pp-inspP5	3.1114	0.00093107	2	3.8218	0.43326
m02492n	myo-inositol-hexakisphosphate	3.1114	0.00093107	2	3.8218	0.43326
m01596g	CO2	2.8869	0.0019452	1	4.752	0
m01596r	CO2	2.8869	0.0019452	1	4.752	0
m03112g	UDP-xylose	2.8869	0.0019452	1	4.752	0
m03112r	UDP-xylose	2.8869	0.0019452	1	4.752	0
m01674c	dephospho-CoA	2.8446	0.0022233	1	4.6943	0
m01674m	dephospho-CoA	2.8446	0.0022233	1	4.6943	0
m00142g	(alpha-D-mannosyl)4-beta-D-mannosyl-diacetylchitobiosyl-L-asparagine (protein)	2.7025	0.0034407	3	2.9525	1.1011
m02955c	tagatose-1,6-bisphosphate	2.5761	0.0049958	1	4.3284	0
m03109g	UDP-glucuronate	2.5175	0.0059099	2	3.2469	2.1285
m00521c	1D-myo-inositol-1,3,4,5,6-pentakisphosphate	2.4906	0.0063767	4	2.5116	1.7351
m02492c	myo-inositol-hexakisphosphate	2.4873	0.0064364	7	2.0984	1.6577
m02742c	phosphoprotein	2.421	0.0077386	230	1.0317	1.2289
m01590m	CMP	2.4143	0.0078825	2	3.1471	0.50225
m00196c	[protein]	2.4092	0.0079944	231	1.03	1.2265
m00139r	(alpha-D-Glucosyl)2-(alpha-D-mannosyl)8-beta-D-mannosyl-diacetylchitobiosyl-L-asparagine (protein)	2.3135	0.010347	1	3.9706	0
m02362c	leukotriene A4	2.3045	0.010596	2	3.0408	0.68829
m01831c	formaldehyde	2.2711	0.01157	8	1.9032	0.98525
m02539c	N-acetylmannosamine-6-phosphate	2.271	0.011573	2	3.0083	1.0939
m01133c	5-pp-inspP5	2.2705	0.011588	6	2.0821	1.8153
m01862c	fumarate	2.245	0.012383	2	2.9832	1.6254
m03106c	UDP	2.22	0.013211	32	1.3502	1.4157
m00138r	(alpha-D-Glucosyl)-(alpha-D-mannosyl)8-beta-D-mannosyl-diacetylchitobiosyl-L-asparagine (protein)	2.2127	0.01346	2	2.9519	1.5572
m00143g	(alpha-D-mannosyl)5-beta-D-mannosyl-diacetylchitobiosyl-L-asparagine (protein) (B1)	2.2127	0.01346	2	2.9519	1.5572
m00144g	(alpha-D-mannosyl)5-beta-D-mannosyl-diacetylchitobiosyl-L-asparagine (protein) (B2)	2.2127	0.01346	2	2.9519	1.5572
m00145g	(alpha-D-mannosyl)5-beta-D-mannosyl-diacetylchitobiosyl-L-asparagine (protein) (C)	2.2127	0.01346	2	2.9519	1.5572
m00146g	(alpha-D-mannosyl)6-beta-D-mannosyl-diacetylchitobiosyl-L-asparagine (protein) (A)	2.2127	0.01346	2	2.9519	1.5572
m00147g	(alpha-D-mannosyl)6-beta-D-mannosyl-diacetylchitobiosyl-L-asparagine (protein) (B1)	2.2127	0.01346	2	2.9519	1.5572
m00148g	(alpha-D-mannosyl)6-beta-D-mannosyl-diacetylchitobiosyl-L-asparagine (protein) (B2)	2.2127	0.01346	2	2.9519	1.5572
m00149g	(alpha-D-mannosyl)6-beta-D-mannosyl-diacetylchitobiosyl-L-asparagine (protein) (C)	2.2127	0.01346	2	2.9519	1.5572
m00150g	(alpha-D-mannosyl)7-beta-D-mannosyl-diacetylchitobiosyl-L-asparagine, isoform A (protein)	2.2127	0.01346	2	2.9519	1.5572
m00151g	(alpha-D-mannosyl)7-beta-D-mannosyl-diacetylchitobiosyl-L-asparagine, isoform B (protein)	2.2127	0.01346	2	2.9519	1.5572
m00151r	(alpha-D-mannosyl)7-beta-D-mannosyl-diacetylchitobiosyl-L-asparagine, isoform B (protein)	2.2127	0.01346	2	2.9519	1.5572
m00152g	(alpha-D-mannosyl)7-beta-D-mannosyl-diacetylchitobiosyl-L-asparagine, isoform C (protein)	2.2127	0.01346	2	2.9519	1.5572
m00153g	(alpha-D-mannosyl)8-beta-D-mannosyl-diacetylchitobiosyl-L-asparagine (protein)	2.2127	0.01346	2	2.9519	1.5572
m00153r	(alpha-D-mannosyl)8-beta-D-mannosyl-diacetylchitobiosyl-L-asparagine (protein)	2.2127	0.01346	2	2.9519	1.5572
m01969r	glucosyl-(alpha-D-mannosyl)6-beta-D-mannosyl-diacetylchitobiosyl-L-asparagine (protein)	2.2127	0.01346	2	2.9519	1.5572
m01970r	glucosyl-(alpha-D-mannosyl)7-beta-D-mannosyl-diacetylchitobiosyl-L-asparagine, isoform B (protein)	2.2127	0.01346	2	2.9519	1.5572
m01971r	glucosyl-(alpha-D-mannosyl)7-beta-D-mannosyl-diacetylchitobiosyl-L-asparagine, isoform C (protein)	2.2127	0.01346	2	2.9519	1.5572
m02453r	mannose	2.2127	0.01346	2	2.9519	1.5572
m02085g	heparan sulfate, precursor 13	2.2105	0.013536	2	2.9497	0.1267
m02524c	N-acetyl-D-mannosamine	2.175	0.014813	1	3.7819	0
m02524r	N-acetyl-D-mannosamine	2.175	0.014813	1	3.7819	0
m01973c	glucuronate	2.1393	0.016207	3	2.507	2.2407
m01161c	6-hydroxymelatonin	2.1361	0.016336	7	1.9169	1.2979
m02040r	H2O	2.1354	0.016366	32	1.3297	1.5358
m02958r	TAG-LD pool	2.1048	0.017655	1	3.6861	0
m01285m	ADP	2.095	0.018087	126	1.07	1.5219
m00475m	1-acylglycerol-3P-CL pool	2.0866	0.018464	4	2.2361	1.4677
m01270m	acyl-CoA-CL pool	2.0866	0.018464	4	2.2361	1.4677
m02161c	IDP	2.0845	0.018558	8	1.8134	1.7367
m02193c	ITP	2.0845	0.018558	8	1.8134	1.7367
m01818c	fatty acid-retinol pool	2.0807	0.018731	5	2.0854	1.1913
m01637m	dADP	2.0589	0.019751	7	1.8771	0.91744
m03189c	8-Oxo-dGTP	2.0582	0.019785	2	2.8024	1.9306
m01642m	dATP	2.0434	0.020509	6	1.9552	0.97917
m01747m	dTDP	2.0434	0.020509	6	1.9552	0.97917
m01754m	dUDP	2.0434	0.020509	6	1.9552	0.97917
m01963c	glucosamine-6-phosphate	2.0355	0.020899	7	1.865	1.7649
m01645c	dCTP	2.0278	0.021289	21	1.4175	1.5512
m03058c	tRNA containing 5-aminomethyl-2-thiouridine	2.0123	0.022093	1	3.5601	0
m03059c	tRNA containing 5-methylaminomethyl-2-thiouridylate	2.0123	0.022093	1	3.5601	0
m02363c	leukotriene A5	1.9884	0.023384	1	3.5275	0
m02365c	leukotriene B5	1.9884	0.023384	1	3.5275	0
m02914m	sn-glycerol-3-phosphate	1.9832	0.023674	3	2.3836	1.6884
m01589m	CL pool	1.9698	0.024429	1	3.5022	0
m02715m	PG-CL pool	1.9698	0.024429	1	3.5022	0
m01756c	dUTP	1.955	0.025293	7	1.8234	0.9023
m02751n	Pi	1.9532	0.025401	3	2.3598	2.5506
m01249c	acetaldehyde	1.9341	0.026553	5	1.9959	1.1388
m01632c	cytosine	1.9341	0.026553	5	1.9959	1.1388
m03199c	1-ethyladenine	1.9341	0.026553	5	1.9959	1.1388
m03200c	N1-methyladenine	1.9341	0.026553	5	1.9959	1.1388
m03201c	N3-methylcytosine	1.9341	0.026553	5	1.9959	1.1388
m01754c	dUDP	1.9212	0.027353	9	1.6893	1.1664
m01106c	5-hydroxykynurenine	1.9205	0.027399	1	3.4349	0
m01108c	5-hydroxy-N-formylkynurenine	1.9205	0.027399	1	3.4349	0
m01342c	anthranilate	1.9205	0.027399	1	3.4349	0
m01835c	formylanthranilate	1.9205	0.027399	1	3.4349	0
m02371c	L-formylkynurenine	1.9205	0.027399	1	3.4349	0
m01753c	dTTP	1.891	0.029314	21	1.3767	1.6079
m00970s	4-aminobutyrate	1.8602	0.031431	3	2.2863	0.88797
m01044m	5,10-methenyl-THF	1.8516	0.032042	4	2.0759	0.78065
m01252c	acetate	1.8449	0.032525	14	1.4893	1.4952
m02865c	S-[2-carboxy-1-(1H-imidazol-4-yl)ethyl]-3-thiolactate	1.8299	0.033629	8	1.691	1.1462
m01383s	beta-alanine	1.8182	0.034515	1	3.2956	0
m01393s	betaine	1.8182	0.034515	1	3.2956	0
m00187c	[beta-adrenergic-receptor]	1.8158	0.0347	1	3.2923	0
m02737c	phospho-[beta adrenergic receptor]	1.8158	0.0347	1	3.2923	0
m01688c	dGTP	1.8138	0.034853	23	1.33	1.5767
m01285c	ADP	1.7819	0.037383	319	0.94977	1.3357
m02026m	GSH	1.7786	0.037652	13	1.4881	0.84864
m02656c	O-phosphoprotamine	1.7758	0.037884	103	1.0523	1.2206
m02801c	protamine	1.7758	0.037884	103	1.0523	1.2206
m01426m	CDP-diacylglycerol-CL pool	1.7617	0.039063	3	2.2084	1.6641
m00214c	[protein]-N-ubiquityllysine	1.7267	0.04211	102	1.0463	1.6112
m02776c	prostaglandin A1	1.7266	0.042118	7	1.7054	1.0331
m02777c	prostaglandin A2	1.7266	0.042118	7	1.7054	1.0331
m01747n	dTDP	1.7045	0.044146	5	1.8557	1.0603
m00234s	1,2-diacylglycerol-chylomicron pool	1.6902	0.045497	4	1.9658	1.3405
m00503s	1-acylglycerol-chylomicron pool	1.6902	0.045497	4	1.9658	1.3405
m01807s	fatty acid-chylomicron pool	1.6902	0.045497	4	1.9658	1.3405
m01815c	fatty acid-LD-TG3 pool	1.6902	0.045497	4	1.9658	1.3405
m02579c	NH4+	1.6899	0.04552	10	1.5464	1.4028
m02838c	retinyl-ester	1.6496	0.049515	7	1.6656	1.2527
m00720c	3,3-diiodo-L-thyronine	1.6387	0.05064	6	1.729	1.3133
m00721c	3,3-diiodo-L-thyronine-4-O-sulfate	1.6387	0.05064	6	1.729	1.3133
m01162c	6-hydroxymelatonin-sulfate	1.6387	0.05064	6	1.729	1.3133
m02751p	Pi	1.6356	0.050958	2	2.3933	0.76206
m01808c	fatty acid-LD-PC pool	1.6347	0.051053	13	1.4335	1.2029
m01809c	fatty acid-LD-PE pool	1.6347	0.051053	13	1.4335	1.2029
m00030c	(1aalpha,2beta,3alpha,11calpha)-1a,2,3,11c-tetrahydro-6,11-dimethylbenzo[6,7]phenanthro[3,4-b]oxirene-2,3-diol	1.6338	0.051152	1	3.0442	0
m00228c	1,1-dichloroethylene	1.6338	0.051152	1	3.0442	0
m00435c	1a,11b-dihydro-4,9-dimethylbenz[a]anthra[3,4-b]oxirene	1.6338	0.051152	1	3.0442	0
m00545c	1-nitronaphthalene	1.6338	0.051152	1	3.0442	0
m00951c	4-[(hydroxymethyl)nitrosoamino]-1-(3-pyridinyl)-1-butanone	1.6338	0.051152	1	3.0442	0
m01173c	7,12-dimethylbenz[a]anthracene 5,6-oxide	1.6338	0.051152	1	3.0442	0
m01174c	7,12-dimethylbenz[a]anthracene	1.6338	0.051152	1	3.0442	0
m01196c	7-hydroxymethyl-12-methylbenz[a]anthracene	1.6338	0.051152	1	3.0442	0
m01241c	9-hydroxybenzo[a]pyrene	1.6338	0.051152	1	3.0442	0
m01242c	9-hydroxybenzo[a]pyrene-4,5-oxide	1.6338	0.051152	1	3.0442	0
m01296c	aflatoxin B1	1.6338	0.051152	1	3.0442	0
m01300c	aflatoxin M1	1.6338	0.051152	1	3.0442	0
m01301c	aflatoxin M1-8,9-epoxide	1.6338	0.051152	1	3.0442	0
m01302c	aflatoxin Q1	1.6338	0.051152	1	3.0442	0
m01376c	benzo[a]pyrene-7,8-dihydrodiol-9,10-oxide	1.6338	0.051152	1	3.0442	0
m01378c	benzo[a]pyrene-7,8-oxide	1.6338	0.051152	1	3.0442	0
m01379c	benzo[a]pyrene-9,10-oxide	1.6338	0.051152	1	3.0442	0
m01403c	bromobenzene	1.6338	0.051152	1	3.0442	0
m01441c	chloral	1.6338	0.051152	1	3.0442	0
m02460c	melatonin	1.6338	0.051152	1	3.0442	0
m02556c	naphthalene	1.6338	0.051152	1	3.0442	0
m02954c	TAG epoxide	1.6338	0.051152	1	3.0442	0
m03032c	trans-3,4-dihydro-3,4-dihydroxy-7,12-dimethylbenz[a]anthracene	1.6338	0.051152	1	3.0442	0
m03041c	trichloroacetate	1.6338	0.051152	1	3.0442	0
m03043c	trichloroethanol	1.6338	0.051152	1	3.0442	0
m02054g	heparan sulfate proteoglycan	1.6302	0.05153	1	3.0393	0
m02086g	heparan sulfate, precursor 14	1.6302	0.05153	1	3.0393	0
m02087g	heparan sulfate, precursor 15	1.6302	0.05153	1	3.0393	0
m02453g	mannose	1.6287	0.051689	3	2.1032	1.8366
m02005c	glycylpeptide	1.627	0.051873	2	2.3849	1.1271
m02627c	N-tetradecanoylglycylpeptide	1.627	0.051873	2	2.3849	1.1271
m02203g	keratan sulfate I biosynthesis, precursor 11	1.6265	0.051917	5	1.8081	1.5504
m02206g	keratan sulfate I biosynthesis, precursor 14	1.6265	0.051917	5	1.8081	1.5504
m02209g	keratan sulfate I biosynthesis, precursor 17	1.6265	0.051917	5	1.8081	1.5504
m02213g	keratan sulfate I biosynthesis, precursor 20	1.6265	0.051917	5	1.8081	1.5504
m02216g	keratan sulfate I biosynthesis, precursor 23	1.6265	0.051917	5	1.8081	1.5504
m02219g	keratan sulfate I biosynthesis, precursor 26	1.6265	0.051917	5	1.8081	1.5504
m02222g	keratan sulfate I biosynthesis, precursor 29	1.6265	0.051917	5	1.8081	1.5504
m02226g	keratan sulfate I biosynthesis, precursor 32	1.6265	0.051917	5	1.8081	1.5504
m02229g	keratan sulfate I biosynthesis, precursor 35	1.6265	0.051917	5	1.8081	1.5504
m02232g	keratan sulfate I biosynthesis, precursor 5	1.6265	0.051917	5	1.8081	1.5504
m02235g	keratan sulfate I biosynthesis, precursor 8	1.6265	0.051917	5	1.8081	1.5504
m02295g	keratan sulfate II (core 4-linked), biosynthesis, precursor 6	1.6265	0.051917	5	1.8081	1.5504
m02298g	keratan sulfate II (core 4-linked), biosynthesis, precursor 9	1.6265	0.051917	5	1.8081	1.5504
m02310g	keratan sulfate II biosynthesis, precursor 6	1.6265	0.051917	5	1.8081	1.5504
m02313g	keratan sulfate II biosynthesis, precursor 9	1.6265	0.051917	5	1.8081	1.5504
m01948m	GDP	1.621	0.05251	7	1.6508	0.75119
m02319c	kynurenine	1.6192	0.052697	2	2.3775	1.4955
m00032c	(1R,2S)-naphthalene 1,2-oxide	1.6149	0.053166	6	1.7158	1.215
m00034c	(1S,2R)-naphthalene 1,2-oxide	1.6149	0.053166	6	1.7158	1.215
m00227c	1,1-dichloroethylene epoxide	1.6149	0.053166	6	1.7158	1.215
m00546c	1-nitronaphthalene-5,6-oxide	1.6149	0.053166	6	1.7158	1.215
m00547c	1-nitronaphthalene-7,8-oxide	1.6149	0.053166	6	1.7158	1.215
m00568c	2,2-dichloroacetaldehyde	1.6149	0.053166	6	1.7158	1.215
m01298c	aflatoxin B1-exo-8,9-epoxide	1.6149	0.053166	6	1.7158	1.215
m01375c	benzo[a]pyrene-4,5-oxide	1.6149	0.053166	6	1.7158	1.215
m01377c	benzo[a]pyrene-7,8-diol	1.6149	0.053166	6	1.7158	1.215
m01405c	bromobenzene-2,3-oxide	1.6149	0.053166	6	1.7158	1.215
m01407c	bromobenzene-3,4-oxide	1.6149	0.053166	6	1.7158	1.215
m01444c	chloroacetyl chloride	1.6149	0.053166	6	1.7158	1.215
m03044c	trichloroethene	1.6149	0.053166	6	1.7158	1.215
m01680m	dGDP	1.6079	0.053933	6	1.7118	0.88358
m01688m	dGTP	1.5683	0.058411	5	1.7725	0.97378
m01753m	dTTP	1.5683	0.058411	5	1.7725	0.97378
m02834c	retinol	1.5561	0.059837	11	1.4554	1.2101
m02041s	H2O2	1.5494	0.060645	9	1.5197	0.80668
m01642c	dATP	1.5336	0.06256	24	1.2391	1.6522
m01845c	fructose-6-phosphate	1.5333	0.062603	11	1.446	1.5102
m00473c	1-acylglycerol-3P-bile-PC pool	1.5318	0.062787	2	2.2928	0.99941
m00485c	1-acylglycerol-3P-LD-PC pool	1.5318	0.062787	2	2.2928	0.99941
m00486c	1-acylglycerol-3P-LD-PE pool	1.5318	0.062787	2	2.2928	0.99941
m00487c	1-acylglycerol-3P-LD-PI pool	1.5318	0.062787	2	2.2928	0.99941
m00488c	1-acylglycerol-3P-LD-PS pool	1.5318	0.062787	2	2.2928	0.99941
m00489c	1-acylglycerol-3P-LD-SM pool	1.5318	0.062787	2	2.2928	0.99941
m00490c	1-acylglycerol-3P-LD-TG1 pool	1.5318	0.062787	2	2.2928	0.99941
m01269c	acyl-CoA-bile-PC pool	1.5318	0.062787	2	2.2928	0.99941
m01273c	acyl-CoA-LD-PI pool	1.5318	0.062787	2	2.2928	0.99941
m01274c	acyl-CoA-LD-PS pool	1.5318	0.062787	2	2.2928	0.99941
m02364c	leukotriene B4	1.5265	0.063448	3	2.0224	1.8299
m02023c	GQ1b	1.5051	0.066154	1	2.8688	0
m03160l	GM4	1.5051	0.066154	1	2.8688	0
m01752n	dTMP	1.5048	0.066188	1	2.8684	0
m03109c	UDP-glucuronate	1.5042	0.066264	4	1.839	2.3289
m02084g	heparan sulfate, precursor 12	1.4987	0.066974	1	2.8602	0
m02949c	sulfite	1.4925	0.067786	7	1.5844	1.2585
m02630r	O2	1.4829	0.069057	4	1.8245	1.5293
m00969s	4-aminobutanal	1.4812	0.069274	2	2.2439	0.14757
m02812s	putrescine	1.4812	0.069274	2	2.2439	0.14757
m01942g	GD1alpha	1.465	0.071467	3	1.9737	0.36764
m02346c	lc3Cer	1.4541	0.072955	2	2.2176	1.1414
m02717m	PGP-CL pool	1.4486	0.073719	1	2.7919	0
m01045m	5,10-methylene-THF	1.4403	0.074896	3	1.9542	0.97509
m02884c	sedoheptulose-7-phosphate	1.4374	0.0753	4	1.7935	1.8863
m00504c	1-acylglycerol-LD-PC pool	1.4317	0.076114	7	1.553	1.2346
m00505c	1-acylglycerol-LD-PE pool	1.4317	0.076114	7	1.553	1.2346
m00506c	1-acylglycerol-LD-PI pool	1.4317	0.076114	7	1.553	1.2346
m00507c	1-acylglycerol-LD-PS pool	1.4317	0.076114	7	1.553	1.2346
m00508c	1-acylglycerol-LD-SM pool	1.4317	0.076114	7	1.553	1.2346
m00509c	1-acylglycerol-LD-TG1 pool	1.4317	0.076114	7	1.553	1.2346
m01810c	fatty acid-LD-PI pool	1.4317	0.076114	7	1.553	1.2346
m01811c	fatty acid-LD-PS pool	1.4317	0.076114	7	1.553	1.2346
m01366c	argininosuccinate	1.427	0.076787	2	2.1914	2.7451
m01721c	DNA	1.4263	0.076894	18	1.2763	1.7475
m00436c	1-acylglycerol-3P-10,13,16,19-doco	1.4146	0.07859	2	2.1794	2.3347
m00437c	1-acylglycerol-3P-10,13,16-docosa	1.4146	0.07859	2	2.1794	2.3347
m00438c	1-acylglycerol-3P-10-heptade	1.4146	0.07859	2	2.1794	2.3347
m00439c	1-acylglycerol-3P-11,14,17-eico	1.4146	0.07859	2	2.1794	2.3347
m00440c	1-acylglycerol-3P-11,14-eicosa	1.4146	0.07859	2	2.1794	2.3347
m00441c	1-acylglycerol-3P-11-docose	1.4146	0.07859	2	2.1794	2.3347
m00442c	1-acylglycerol-3P-11-eico	1.4146	0.07859	2	2.1794	2.3347
m00443c	1-acylglycerol-3P-12,15,18,21-tetra	1.4146	0.07859	2	2.1794	2.3347
m00444c	1-acylglycerol-3P-13,16,19-doco	1.4146	0.07859	2	2.1794	2.3347
m00445c	1-acylglycerol-3P-13,16-docosa	1.4146	0.07859	2	2.1794	2.3347
m00446c	1-acylglycerol-3P-13-docose	1.4146	0.07859	2	2.1794	2.3347
m00447c	1-acylglycerol-3P-13-eicose	1.4146	0.07859	2	2.1794	2.3347
m00448c	1-acylglycerol-3P-13-octade	1.4146	0.07859	2	2.1794	2.3347
m00449c	1-acylglycerol-3P-15-tetra	1.4146	0.07859	2	2.1794	2.3347
m00450c	1-acylglycerol-3P-4,7,10,13,16,19-doco	1.4146	0.07859	2	2.1794	2.3347
m00451c	1-acylglycerol-3P-4,7,10,13,16-docosa	1.4146	0.07859	2	2.1794	2.3347
m00452c	1-acylglycerol-3P-5,8,11,14,17-eico	1.4146	0.07859	2	2.1794	2.3347
m00453c	1-acylglycerol-3P-5,8,11-eico	1.4146	0.07859	2	2.1794	2.3347
m00454c	1-acylglycerol-3P-5-tetrade	1.4146	0.07859	2	2.1794	2.3347
m00455c	1-acylglycerol-3P-6,9,12,15,18,21-tetra	1.4146	0.07859	2	2.1794	2.3347
m00456c	1-acylglycerol-3P-6,9,12,15,18-tetraco	1.4146	0.07859	2	2.1794	2.3347
m00457c	1-acylglycerol-3P-6,9,12,15-octa	1.4146	0.07859	2	2.1794	2.3347
m00458c	1-acylglycerol-3P-6,9-octa	1.4146	0.07859	2	2.1794	2.3347
m00459c	1-acylglycerol-3P-7,10,13,16,19-docosa	1.4146	0.07859	2	2.1794	2.3347
m00460c	1-acylglycerol-3P-7,10,13,16-docosa	1.4146	0.07859	2	2.1794	2.3347
m00461c	1-acylglycerol-3P-7-hexade	1.4146	0.07859	2	2.1794	2.3347
m00462c	1-acylglycerol-3P-7-octade	1.4146	0.07859	2	2.1794	2.3347
m00463c	1-acylglycerol-3P-7-tetrade	1.4146	0.07859	2	2.1794	2.3347
m00464c	1-acylglycerol-3P-8,11,14,17-eico	1.4146	0.07859	2	2.1794	2.3347
m00465c	1-acylglycerol-3P-8,11-eico	1.4146	0.07859	2	2.1794	2.3347
m00466c	1-acylglycerol-3P-9,12,15,18,21-tetra	1.4146	0.07859	2	2.1794	2.3347
m00467c	1-acylglycerol-3P-9,12,15,18-tetraco	1.4146	0.07859	2	2.1794	2.3347
m00468c	1-acylglycerol-3P-9-eicose	1.4146	0.07859	2	2.1794	2.3347
m00469c	1-acylglycerol-3P-9-heptade	1.4146	0.07859	2	2.1794	2.3347
m00470c	1-acylglycerol-3P-9-octade	1.4146	0.07859	2	2.1794	2.3347
m00471c	1-acylglycerol-3P-9-tetrade	1.4146	0.07859	2	2.1794	2.3347
m00472c	1-acylglycerol-3P-arach	1.4146	0.07859	2	2.1794	2.3347
m00474c	1-acylglycerol-3P-cis-vac	1.4146	0.07859	2	2.1794	2.3347
m00476c	1-acylglycerol-3P-dihomo-gamma	1.4146	0.07859	2	2.1794	2.3347
m00477c	1-acylglycerol-3P-docosa	1.4146	0.07859	2	2.1794	2.3347
m00478c	1-acylglycerol-3P-eico	1.4146	0.07859	2	2.1794	2.3347
m00479c	1-acylglycerol-3P-gamma-lin	1.4146	0.07859	2	2.1794	2.3347
m00480c	1-acylglycerol-3P-heneico	1.4146	0.07859	2	2.1794	2.3347
m00481c	1-acylglycerol-3P-heptade	1.4146	0.07859	2	2.1794	2.3347
m00482c	1-acylglycerol-3P-hexacosa	1.4146	0.07859	2	2.1794	2.3347
m00483c	1-acylglycerol-3P-hexecose	1.4146	0.07859	2	2.1794	2.3347
m00484c	1-acylglycerol-3P-laur	1.4146	0.07859	2	2.1794	2.3347
m00491c	1-acylglycerol-3P-lin	1.4146	0.07859	2	2.1794	2.3347
m00492c	1-acylglycerol-3P-linolen	1.4146	0.07859	2	2.1794	2.3347
m00493c	1-acylglycerol-3P-myrist	1.4146	0.07859	2	2.1794	2.3347
m00494c	1-acylglycerol-3P-nanode	1.4146	0.07859	2	2.1794	2.3347
m00495c	1-acylglycerol-3P-ol	1.4146	0.07859	2	2.1794	2.3347
m00496c	1-acylglycerol-3P-palm	1.4146	0.07859	2	2.1794	2.3347
m00497c	1-acylglycerol-3P-palmn	1.4146	0.07859	2	2.1794	2.3347
m00498c	1-acylglycerol-3P-pentade	1.4146	0.07859	2	2.1794	2.3347
m00499c	1-acylglycerol-3P-stea	1.4146	0.07859	2	2.1794	2.3347
m00500c	1-acylglycerol-3P-tetraco	1.4146	0.07859	2	2.1794	2.3347
m00501c	1-acylglycerol-3P-trico	1.4146	0.07859	2	2.1794	2.3347
m00502c	1-acylglycerol-3P-tridec	1.4146	0.07859	2	2.1794	2.3347
m00333r	12-oxo-c-LTB3	1.4033	0.080266	6	1.5975	1.0877
m00410c	17beta-estradiol-2,3-quinone	1.4033	0.080266	6	1.5975	1.0877
m00410m	17beta-estradiol-2,3-quinone	1.4033	0.080266	6	1.5975	1.0877
m00410p	17beta-estradiol-2,3-quinone	1.4033	0.080266	6	1.5975	1.0877
m00410r	17beta-estradiol-2,3-quinone	1.4033	0.080266	6	1.5975	1.0877
m00412c	17beta-estradiol-3,4-quinone	1.4033	0.080266	6	1.5975	1.0877
m00412m	17beta-estradiol-3,4-quinone	1.4033	0.080266	6	1.5975	1.0877
m00412p	17beta-estradiol-3,4-quinone	1.4033	0.080266	6	1.5975	1.0877
m00412r	17beta-estradiol-3,4-quinone	1.4033	0.080266	6	1.5975	1.0877
m00641c	2-hydroxy-17beta-estradiol-1-S-glutathione	1.4033	0.080266	6	1.5975	1.0877
m00641m	2-hydroxy-17beta-estradiol-1-S-glutathione	1.4033	0.080266	6	1.5975	1.0877
m00641p	2-hydroxy-17beta-estradiol-1-S-glutathione	1.4033	0.080266	6	1.5975	1.0877
m00641r	2-hydroxy-17beta-estradiol-1-S-glutathione	1.4033	0.080266	6	1.5975	1.0877
m00642c	2-hydroxy-17beta-estradiol-4-S-glutathione	1.4033	0.080266	6	1.5975	1.0877
m00642m	2-hydroxy-17beta-estradiol-4-S-glutathione	1.4033	0.080266	6	1.5975	1.0877
m00642p	2-hydroxy-17beta-estradiol-4-S-glutathione	1.4033	0.080266	6	1.5975	1.0877
m00642r	2-hydroxy-17beta-estradiol-4-S-glutathione	1.4033	0.080266	6	1.5975	1.0877
m00651c	2-hydroxyestrone-1-S-glutathione	1.4033	0.080266	6	1.5975	1.0877
m00651m	2-hydroxyestrone-1-S-glutathione	1.4033	0.080266	6	1.5975	1.0877
m00651p	2-hydroxyestrone-1-S-glutathione	1.4033	0.080266	6	1.5975	1.0877
m00651r	2-hydroxyestrone-1-S-glutathione	1.4033	0.080266	6	1.5975	1.0877
m00652c	2-hydroxyestrone-4-S-glutathione	1.4033	0.080266	6	1.5975	1.0877
m00652m	2-hydroxyestrone-4-S-glutathione	1.4033	0.080266	6	1.5975	1.0877
m00652p	2-hydroxyestrone-4-S-glutathione	1.4033	0.080266	6	1.5975	1.0877
m00652r	2-hydroxyestrone-4-S-glutathione	1.4033	0.080266	6	1.5975	1.0877
m00787c	3-hydroxykynurenine-O-beta-D-glucoside	1.4033	0.080266	6	1.5975	1.0877
m00987c	4-hydroxy-17beta-estradiol-2-S-glutathione	1.4033	0.080266	6	1.5975	1.0877
m00987m	4-hydroxy-17beta-estradiol-2-S-glutathione	1.4033	0.080266	6	1.5975	1.0877
m00987p	4-hydroxy-17beta-estradiol-2-S-glutathione	1.4033	0.080266	6	1.5975	1.0877
m00987r	4-hydroxy-17beta-estradiol-2-S-glutathione	1.4033	0.080266	6	1.5975	1.0877
m01001c	4-hydroxyestrone-2-S-glutathione	1.4033	0.080266	6	1.5975	1.0877
m01001m	4-hydroxyestrone-2-S-glutathione	1.4033	0.080266	6	1.5975	1.0877
m01001p	4-hydroxyestrone-2-S-glutathione	1.4033	0.080266	6	1.5975	1.0877
m01001r	4-hydroxyestrone-2-S-glutathione	1.4033	0.080266	6	1.5975	1.0877
m01135c	5-S-glutathionyl-adrenochrome hydroquinone	1.4033	0.080266	6	1.5975	1.0877
m01136c	5-S-glutathionyl-aminochrome reduced	1.4033	0.080266	6	1.5975	1.0877
m01137c	5-S-glutathionyl-dopachrome hydroquinone	1.4033	0.080266	6	1.5975	1.0877
m01138c	5-S-glutathionyl-dopamine	1.4033	0.080266	6	1.5975	1.0877
m01139c	5-S-glutathionyl-L-dopa	1.4033	0.080266	6	1.5975	1.0877
m01140c	5-S-glutathionyl-noradrenochrome hydroquinone	1.4033	0.080266	6	1.5975	1.0877
m01234c	9-deoxy-delta12-PGD2	1.4033	0.080266	6	1.5975	1.0877
m01662c	delta-12-prostaglandin J2	1.4033	0.080266	6	1.5975	1.0877
m01738c	dopamine-O-quinone	1.4033	0.080266	6	1.5975	1.0877
m01791c	estrone-2,3-quinone	1.4033	0.080266	6	1.5975	1.0877
m01791m	estrone-2,3-quinone	1.4033	0.080266	6	1.5975	1.0877
m01791p	estrone-2,3-quinone	1.4033	0.080266	6	1.5975	1.0877
m01791r	estrone-2,3-quinone	1.4033	0.080266	6	1.5975	1.0877
m01793c	estrone-3,4-quinone	1.4033	0.080266	6	1.5975	1.0877
m01793m	estrone-3,4-quinone	1.4033	0.080266	6	1.5975	1.0877
m01793p	estrone-3,4-quinone	1.4033	0.080266	6	1.5975	1.0877
m01793r	estrone-3,4-quinone	1.4033	0.080266	6	1.5975	1.0877
m01979c	glutathionyl-3-hydroxykynurenine glucoside	1.4033	0.080266	6	1.5975	1.0877
m02026p	GSH	1.4033	0.080266	6	1.5975	1.0877
m02026r	GSH	1.4033	0.080266	6	1.5975	1.0877
m02097c	hepoxilin A3-c	1.4033	0.080266	6	1.5975	1.0877
m02097p	hepoxilin A3-c	1.4033	0.080266	6	1.5975	1.0877
m02097r	hepoxilin A3-c	1.4033	0.080266	6	1.5975	1.0877
m02356c	L-dopaquinone	1.4033	0.080266	6	1.5975	1.0877
m02796c	prostaglandin J2	1.4033	0.080266	6	1.5975	1.0877
m02862c	S-(PGA1)-glutathione	1.4033	0.080266	6	1.5975	1.0877
m02863c	S-(PGA2)-glutathione	1.4033	0.080266	6	1.5975	1.0877
m02864c	S-(PGJ2)-glutathione	1.4033	0.080266	6	1.5975	1.0877
m02034m	GTP	1.3974	0.081152	5	1.6682	0.90846
m00630m	2-amino-3-oxoadipate	1.3937	0.081706	1	2.717	0
m01074m	5-aminolevulinate	1.3937	0.081706	1	2.717	0
m01812c	fatty acid-LD-SM pool	1.3711	0.085179	8	1.4703	1.1667
m00610c	24-hydroxycholesterol	1.3675	0.085732	1	2.6814	0
m02859c	S-(9-deoxy-delta12-PGD2)-glutathione	1.3633	0.086396	7	1.5177	1.0151
m02860c	S-(9-deoxy-delta9,12-PGD2)-glutathione	1.3633	0.086396	7	1.5177	1.0151
m02024g	GQ1balpha	1.362	0.086591	2	2.1285	0.35583
m02029g	GT1aalpha	1.362	0.086591	2	2.1285	0.35583
m00248c	1,3-diaminopropane	1.3619	0.086612	1	2.6737	0
m00557c	1-pyrroline	1.3619	0.086612	1	2.6737	0
m01661c	dehydrospermidine	1.3619	0.086612	1	2.6737	0
m01670c	deoxyhypusine	1.3619	0.086612	1	2.6737	0
m01747c	dTDP	1.3586	0.087141	7	1.5152	1.4676
m01814c	fatty acid-LD-TG2 pool	1.3397	0.090174	8	1.4552	1.3976
m02883c	sedoheptulose-1,7-bisphosphate	1.3362	0.090748	2	2.1034	3.1466
m02578m	NH3	1.3118	0.094796	1	2.6054	0
m00204c	[protein]-L-lysine	1.3077	0.095491	120	0.97681	1.5184
m01965r	glucose	1.3027	0.096345	2	2.071	2.6864
m01371c	ATP	1.3019	0.096481	492	0.89357	1.3991
m03099c	tyramine	1.3006	0.096693	7	1.4853	1.4506
m02548c	N-acetyl-S-[2-carboxy-1-(1H-imidazol-4-yl)ethyl]-L-cysteine	1.2959	0.097506	11	1.3481	1.2146
m02867c	S-[2-carboxy-1-(1H-imidazol-4-yl)ethyl]-L-cysteine	1.2959	0.097506	11	1.3481	1.2146
m01279c	adenine	1.2939	0.097847	7	1.4818	1.2858
m01596m	CO2	1.284	0.099578	5	1.5989	1.1066
m01380c	benzoate	1.2812	0.10006	1	2.5637	0
m01380r	benzoate	1.2812	0.10006	1	2.5637	0
m01601c	cocaine	1.2812	0.10006	1	2.5637	0
m01601r	cocaine	1.2812	0.10006	1	2.5637	0
m01767c	ecgonine-methyl ester	1.2812	0.10006	1	2.5637	0
m01767r	ecgonine-methyl ester	1.2812	0.10006	1	2.5637	0
m02943c	succinate	1.276	0.10098	9	1.395	1.1109
m00028c	(18R)-HEPE	1.2741	0.10131	1	2.5541	0
m00029c	(18R)-hydroxy-(5Z,8Z,11Z,14Z,16E)-eicosapentaenoic acid	1.2741	0.10131	1	2.5541	0
m00098c	(5S,6S)-epoxy-(15R)-hydroxy-ETE	1.2741	0.10131	1	2.5541	0
m00098p	(5S,6S)-epoxy-(15R)-hydroxy-ETE	1.2741	0.10131	1	2.5541	0
m00098r	(5S,6S)-epoxy-(15R)-hydroxy-ETE	1.2741	0.10131	1	2.5541	0
m00307r	12(S)-HETE	1.2741	0.10131	1	2.5541	0
m00365c	14,15-DiHETE	1.2741	0.10131	1	2.5541	0
m00365n	14,15-DiHETE	1.2741	0.10131	1	2.5541	0
m00373c	15(R)-HEPE	1.2741	0.10131	1	2.5541	0
m00373n	15(R)-HEPE	1.2741	0.10131	1	2.5541	0
m00373p	15(R)-HEPE	1.2741	0.10131	1	2.5541	0
m00373r	15(R)-HEPE	1.2741	0.10131	1	2.5541	0
m00374c	15(R)-HETE	1.2741	0.10131	1	2.5541	0
m00374p	15(R)-HETE	1.2741	0.10131	1	2.5541	0
m00374r	15(R)-HETE	1.2741	0.10131	1	2.5541	0
m00380n	15(S)-HPETE	1.2741	0.10131	1	2.5541	0
m00380p	15(S)-HPETE	1.2741	0.10131	1	2.5541	0
m00380r	15(S)-HPETE	1.2741	0.10131	1	2.5541	0
m01038c	5(S),6(S)-epoxy-15(R)-HEPE	1.2741	0.10131	1	2.5541	0
m01038n	5(S),6(S)-epoxy-15(R)-HEPE	1.2741	0.10131	1	2.5541	0
m01038p	5(S),6(S)-epoxy-15(R)-HEPE	1.2741	0.10131	1	2.5541	0
m01038r	5(S),6(S)-epoxy-15(R)-HEPE	1.2741	0.10131	1	2.5541	0
m01041c	5(S)-HpEPE	1.2741	0.10131	1	2.5541	0
m01041n	5(S)-HpEPE	1.2741	0.10131	1	2.5541	0
m01050c	5,15-DiHETE	1.2741	0.10131	1	2.5541	0
m01056c	5,6-epoxy,(18R)-HEPE	1.2741	0.10131	1	2.5541	0
m01058c	5,6-epoxytetraene	1.2741	0.10131	1	2.5541	0
m01058n	5,6-epoxytetraene	1.2741	0.10131	1	2.5541	0
m01058p	5,6-epoxytetraene	1.2741	0.10131	1	2.5541	0
m01058r	5,6-epoxytetraene	1.2741	0.10131	1	2.5541	0
m01784n	EPA	1.2741	0.10131	1	2.5541	0
m02041r	H2O2	1.2741	0.10131	1	2.5541	0
m02362n	leukotriene A4	1.2741	0.10131	1	2.5541	0
m02396c	lipoxin B4	1.2741	0.10131	1	2.5541	0
m02396n	lipoxin B4	1.2741	0.10131	1	2.5541	0
m01686m	dGMP	1.2709	0.10188	1	2.5497	0
m02543l	N-acetylneuraminate	1.2357	0.10828	4	1.6559	1.2265
m02384c	L-iduronic acid	1.2332	0.10874	1	2.4984	0
m02384l	L-iduronic acid	1.2332	0.10874	1	2.4984	0
m01637n	dADP	1.2317	0.10904	6	1.5016	1.2852
m01642n	dATP	1.2317	0.10904	6	1.5016	1.2852
m02096c	hepoxilin A3	1.2314	0.10908	9	1.3746	0.99385
m02096p	hepoxilin A3	1.2314	0.10908	9	1.3746	0.99385
m02096r	hepoxilin A3	1.2314	0.10908	9	1.3746	0.99385
m02681g	PAP	1.2314	0.10909	7	1.4495	1.7119
m02529c	N-acetylglucosamine-6-phosphate	1.2271	0.1099	2	1.9979	0.48485
m02026s	GSH	1.2239	0.1105	11	1.3183	0.78494
m02913c	sn-glycerol-3-PE	1.2224	0.11077	2	1.9934	0.58297
m03109r	UDP-glucuronate	1.1936	0.11631	2	1.9655	3.9407
m01975m	glutamine	1.1908	0.11687	2	1.9627	0.90893
m02544c	N-acetylneuraminate-9-phosphate	1.1868	0.11766	2	1.9588	0.39033
m02944m	succinyl-CoA	1.1832	0.11837	3	1.7509	1.0676
m00728c	3,4-dihydroxyphenylacetaldehyde	1.1803	0.11894	3	1.7486	0.8641
m01002c	4-hydroxyphenylacetaldehyde	1.1803	0.11894	3	1.7486	0.8641
m01332c	aminoacetone	1.1803	0.11894	3	1.7486	0.8641
m02473c	methylamine	1.1803	0.11894	3	1.7486	0.8641
m02718c	phenethylamine	1.1803	0.11894	3	1.7486	0.8641
m02719c	phenylacetaldehyde	1.1803	0.11894	3	1.7486	0.8641
m02786s	prostaglandin E2	1.1795	0.11911	2	1.9518	0.073358
m02998c	thyroxine	1.1795	0.11911	2	1.9518	0.073358
m02998s	thyroxine	1.1795	0.11911	2	1.9518	0.073358
m02926c	spermine	1.1793	0.11914	2	1.9516	0.58621
m01693n	dIDP	1.1668	0.12165	1	2.4078	0
m01714n	dITP	1.1668	0.12165	1	2.4078	0
m01754n	dUDP	1.1668	0.12165	1	2.4078	0
m02161n	IDP	1.1668	0.12165	1	2.4078	0
m02193n	ITP	1.1668	0.12165	1	2.4078	0
m02543c	N-acetylneuraminate	1.1632	0.12238	4	1.6065	1.5674
m01424m	CDP	1.1574	0.12356	4	1.6025	1.0352
m01693c	dIDP	1.1574	0.12356	4	1.6025	1.0352
m01714c	dITP	1.1574	0.12356	4	1.6025	1.0352
m01753n	dTTP	1.1574	0.12356	4	1.6025	1.0352
m03111r	UDP-N-acetylglucosamine	1.1557	0.12391	4	1.6014	1.4951
m01424c	CDP	1.153	0.12445	8	1.3654	1.7376
m01388c	beta-D-glucose	1.1513	0.1248	3	1.7257	2.8088
m00640c	2-deoxy-D-ribose-5-phosphate	1.1487	0.12534	1	2.3832	0
m01756m	dUTP	1.1474	0.1256	7	1.4061	1.1422
m02024c	GQ1balpha	1.1465	0.1258	1	2.3801	0
m02029c	GT1aalpha	1.1465	0.1258	1	2.3801	0
m02183m	isocitrate	1.1431	0.1265	3	1.7192	0.97056
m01169c	6-phospho-D-gluconate	1.1362	0.12794	1	2.3661	0
m01683c	D-gluconic acid	1.1362	0.12794	1	2.3661	0
m02547c	N-acetylputrescine	1.1362	0.12794	1	2.3661	0
m02926p	spermine	1.1362	0.12794	1	2.3661	0
m01340c	anhydroretinol	1.1263	0.13002	1	2.3526	0
m01253m	acetoacetate	1.123	0.13072	1	2.3481	0
m01736c	dopamine	1.1201	0.13134	6	1.4392	1.5834
m01841c	fructose-1,6-bisphosphate	1.1135	0.13275	3	1.6958	2.3343
m02039n	H+	1.1116	0.13315	4	1.5713	0.78999
m01941c	GD1a	1.1014	0.13537	5	1.4875	1.4865
m03107c	UDP-galactose	1.097	0.13632	13	1.2295	1.1647
m01014c	4-methylpentan-1-ol	1.0841	0.13916	1	2.2951	0
m01909c	galactitol	1.0841	0.13916	1	2.2951	0
m01983m	glycerol	1.0841	0.13916	1	2.2951	0
m02337c	L-arabinose	1.0841	0.13916	1	2.2951	0
m02338c	L-arabitol	1.0841	0.13916	1	2.2951	0
m02771c	propane-1,2-diol	1.0841	0.13916	1	2.2951	0
m02139s	hyaluronan biosynthesis, precursor 1	1.084	0.13919	1	2.2949	0
m02141s	hyaluronate	1.084	0.13919	1	2.2949	0
m02751c	Pi	1.0802	0.14002	168	0.92679	1.2671
m00528c	1D-myo-inositol-3,4-bisphosphate	1.0733	0.14157	1	2.2804	0
m00326r	12-keto-LTB4	1.0721	0.14183	7	1.3672	1.1649
m00333c	12-oxo-c-LTB3	1.0721	0.14183	7	1.3672	1.1649
m00333m	12-oxo-c-LTB3	1.0721	0.14183	7	1.3672	1.1649
m00333p	12-oxo-c-LTB3	1.0721	0.14183	7	1.3672	1.1649
m00643c	2-hydroxy-3-(4-hydroxyphenyl)propenoate	1.0706	0.14218	1	2.2767	0
m00647c	2-hydroxy-3-phenylpropenoate	1.0706	0.14218	1	2.2767	0
m01371m	ATP	1.058	0.14502	139	0.93579	1.57
m01276c	acyl-CoA-LD-TG2 pool	1.0546	0.14581	6	1.4026	1.0125
m01275c	acyl-CoA-LD-SM pool	1.0522	0.14635	7	1.3569	1.121
m02980m	THF	1.052	0.14639	4	1.5307	0.27651
m00168m	(R)-S-lactoylglutathione	1.0502	0.14681	2	1.8267	0.40328
m01716m	D-lactate	1.0502	0.14681	2	1.8267	0.40328
m02727m	phosphatidate-CL pool	1.0416	0.14881	3	1.6389	1.335
m00031c	(1R)-hydroxy-(2R)-glutathionyl-1,2-dihydronaphthalene	1.0401	0.14914	5	1.4501	1.1471
m00033c	(1S)-hydroxy-(2S)-glutathionyl-1,2-dihydronaphthalene	1.0401	0.14914	5	1.4501	1.1471
m00541c	1-nitro-5-glutathionyl-6-hydroxy-5,6-dihydronaphthalene	1.0401	0.14914	5	1.4501	1.1471
m00542c	1-nitro-5-hydroxy-6-glutathionyl-5,6-dihydronaphthalene	1.0401	0.14914	5	1.4501	1.1471
m00543c	1-nitro-7-glutathionyl-8-hydroxy-7,8-dihydronaphthalene	1.0401	0.14914	5	1.4501	1.1471
m00544c	1-nitro-7-hydroxy-8-glutathionyl-7,8-dihydronaphthalene	1.0401	0.14914	5	1.4501	1.1471
m00565c	2-(S-glutathionyl)acetyl chloride	1.0401	0.14914	5	1.4501	1.1471
m00566c	2-(S-glutathionyl)acetyl glutathione	1.0401	0.14914	5	1.4501	1.1471
m00571c	2,3-dihydro-2-S-glutathionyl-3-hydroxy bromobenzene	1.0401	0.14914	5	1.4501	1.1471
m00724c	3,4-dihydro-3-hydroxy-4-S-glutathionyl bromobenzene	1.0401	0.14914	5	1.4501	1.1471
m00944c	4,5-dihydro-4-hydroxy-5-S-glutathionyl-benzo[a]pyrene	1.0401	0.14914	5	1.4501	1.1471
m01175c	7,8-dihydro-7-hydroxy-8-S-glutathionyl-benzo[a]pyrene	1.0401	0.14914	5	1.4501	1.1471
m01299c	aflatoxin B1-exo-8,9-epoxide-GSH	1.0401	0.14914	5	1.4501	1.1471
m02144c	hydrochloride	1.0401	0.14914	5	1.4501	1.1471
m02850c	S-(1,2-dichlorovinyl)glutathione	1.0401	0.14914	5	1.4501	1.1471
m02853c	S-(2,2-dichloro-1-hydroxy)ethyl glutathione	1.0401	0.14914	5	1.4501	1.1471
m02854c	S-(2-chloroacetyl)glutathione	1.0401	0.14914	5	1.4501	1.1471
m02861c	S-(formylmethyl)glutathione	1.0401	0.14914	5	1.4501	1.1471
m00772c	3-deoxy-D-glycero-D-galacto-2-nonulosonic acid-9-phosphate	1.0399	0.1492	1	2.2348	0
m01446c	cholest-5-ene-3beta,7alpha,24(S)-triol	1.0393	0.14932	2	1.8161	1.2236
m01100m	5-formyl-THF	1.0382	0.14958	1	2.2326	0
m01595c	CO	1.0333	0.15074	1	2.2259	0
m01822c	Fe3+	1.0333	0.15074	1	2.2259	0
m01957c	globin	1.0333	0.15074	1	2.2259	0
m02050c	hemoglobin	1.0333	0.15074	1	2.2259	0
m01821c	Fe2+	1.03	0.15151	1	2.2214	0
m01821m	Fe2+	1.03	0.15151	1	2.2214	0
m01166c	6-methylmercaptopurine	1.0269	0.15223	1	2.2172	0
m02989c	thiopurine	1.0269	0.15223	1	2.2172	0
m03111c	UDP-N-acetylglucosamine	1.025	0.15269	9	1.2805	1.1988
m02555n	NADPH	1.0138	0.15533	2	1.7915	1.0785
m01230c	9-cis-retinal	1.0107	0.15609	2	1.7884	0.13346
m01449c	cholestenol	1.003	0.15793	3	1.6084	0.46854
m03158c	zymosterol	1.003	0.15793	3	1.6084	0.46854
m00524c	1D-myo-inositol-1,3,4-trisphosphate	0.98778	0.16163	4	1.4869	1.6045
m01253c	acetoacetate	0.98024	0.16348	2	1.7589	0.83323
m00040c	(2E)-docosenoyl-CoA	0.97607	0.16451	5	1.411	0.69128
m00043c	(2E)-eicosenoyl-CoA	0.97607	0.16451	5	1.411	0.69128
m00044c	(2E)-heneicosenoyl-CoA	0.97607	0.16451	5	1.411	0.69128
m00049c	(2E)-hexacosenoyl-CoA	0.97607	0.16451	5	1.411	0.69128
m00054c	(2E)-nonadecenoyl-CoA	0.97607	0.16451	5	1.411	0.69128
m00057c	(2E)-octadecenoyl-CoA	0.97607	0.16451	5	1.411	0.69128
m00064c	(2E)-tetracosenoyl-CoA	0.97607	0.16451	5	1.411	0.69128
m00067c	(2E)-tricosenoyl-CoA	0.97607	0.16451	5	1.411	0.69128
m00679c	2-trans-7,10,13,16,19-all-cis-docosahexaenoyl-CoA	0.97607	0.16451	5	1.411	0.69128
m00680c	2-trans-9,12,15,18,21-all-cis-tetracosahexaenoyl-CoA	0.97607	0.16451	5	1.411	0.69128
m00681c	2-trans-9,12,15,18-all-cis-tetracosapentaenoyl-CoA	0.97607	0.16451	5	1.411	0.69128
m01769c	eicosa-(2E,8Z,11Z,14Z,17Z)-pentaenoyl-CoA	0.97607	0.16451	5	1.411	0.69128
m03002c	trans,cis,cis,cis,cis-2,10,13,16,19-docosapentaenoyl-CoA	0.97607	0.16451	5	1.411	0.69128
m03003c	trans,cis,cis,cis,cis-2,12,15,18,21-tetracosapentaenoyl-CoA	0.97607	0.16451	5	1.411	0.69128
m03004c	trans,cis,cis,cis-2,10,13,16-docosatetraenoyl-CoA	0.97607	0.16451	5	1.411	0.69128
m03005c	trans,cis,cis,cis-2,11,14,17-eicosatetraenoyl-CoA	0.97607	0.16451	5	1.411	0.69128
m03006c	trans,cis,cis,cis-2,13,16,19-docosatetraenoyl-CoA	0.97607	0.16451	5	1.411	0.69128
m03007c	trans,cis,cis-2,11,14-eicosatrienoyl-CoA	0.97607	0.16451	5	1.411	0.69128
m03008c	trans,cis,cis-2,13,16-docasatrienoyl-CoA	0.97607	0.16451	5	1.411	0.69128
m03011c	trans,cis-2,11-docosadienoyl-CoA	0.97607	0.16451	5	1.411	0.69128
m03012c	trans,cis-2,11-eicosadienoyl-CoA	0.97607	0.16451	5	1.411	0.69128
m03013c	trans,cis-2,13-docosadienoyl-CoA	0.97607	0.16451	5	1.411	0.69128
m03014c	trans,cis-2,13-eicosadienoyl-CoA	0.97607	0.16451	5	1.411	0.69128
m03015c	trans,cis-2,15-tetracosadienoyl-CoA	0.97607	0.16451	5	1.411	0.69128
m03016c	trans,cis-2,17-hexacosadienoyl-CoA	0.97607	0.16451	5	1.411	0.69128
m03017c	trans,cis-2,8,11-eicosatrienoyl-CoA	0.97607	0.16451	5	1.411	0.69128
m03018c	trans,cis-2,9-eicosadienoyl-CoA	0.97607	0.16451	5	1.411	0.69128
m02912c	sn-glycerol-3-PC	0.97521	0.16473	3	1.5864	0.81653
m00018p	(13Z)-eicosenoyl-CoA	0.97182	0.16557	7	1.3154	1.4243
m01514c	choloyl-CoA	0.97182	0.16557	7	1.3154	1.4243
m01514p	choloyl-CoA	0.97182	0.16557	7	1.3154	1.4243
m02391p	linoleoyl-CoA	0.97182	0.16557	7	1.3154	1.4243
m02171s	inositol	0.96898	0.16628	2	1.748	0.031424
m02741c	phosphopantetheine	0.96785	0.16656	5	1.4059	2.3929
m02741m	phosphopantetheine	0.96785	0.16656	5	1.4059	2.3929
m02027s	GSSG	0.96677	0.16683	7	1.3128	0.79954
m01680c	dGDP	0.95149	0.17068	9	1.2469	1.3181
m01609g	core 4	0.94901	0.17131	3	1.5657	1.3879
m02230g	keratan sulfate I biosynthesis, precursor 36	0.94901	0.17131	3	1.5657	1.3879
m02290g	keratan sulfate II (core 4-linked), biosynthesis, precursor 10	0.94901	0.17131	3	1.5657	1.3879
m02305g	keratan sulfate II biosynthesis, precursor 10	0.94901	0.17131	3	1.5657	1.3879
m02323g	l2fn2m2masn	0.94901	0.17131	3	1.5657	1.3879
m01288s	ADP-ribose	0.94395	0.1726	1	2.1041	0
m01289c	ADP-ribose-2-phosphate	0.94395	0.1726	1	2.1041	0
m01289s	ADP-ribose-2-phosphate	0.94395	0.1726	1	2.1041	0
m02552s	NAD+	0.94395	0.1726	1	2.1041	0
m02554s	NADP+	0.94395	0.1726	1	2.1041	0
m02583s	nicotinamide	0.94395	0.1726	1	2.1041	0
m01643c	dCDP	0.93803	0.17411	7	1.298	1.1564
m00399r	16alpha-hydroxydehydroepiandrosterone	0.93651	0.17451	1	2.094	0
m00967c	4alpha-methyl-cholesta-8-enol	0.93651	0.17451	1	2.094	0
m00968c	4alpha-methylzymosterol	0.93651	0.17451	1	2.094	0
m02751m	Pi	0.93044	0.17607	111	0.93485	1.5789
m00380c	15(S)-HPETE	0.92776	0.17677	6	1.3318	1.3406
m01694c	digalactosylceramide	0.92733	0.17688	9	1.2359	1.0319
m02030c	GT1b	0.92379	0.1778	4	1.4433	1.7127
m03029c	trans-2-cis,cis,cis-8,11,14-eicosatetraenoyl-CoA	0.92075	0.17859	1	2.0725	0
m02041n	H2O2	0.9182	0.17926	2	1.6989	1.2095
m02630n	O2	0.9182	0.17926	2	1.6989	1.2095
m01833c	formate	0.90609	0.18245	4	1.4312	1.6264
m01716c	D-lactate	0.90393	0.18302	4	1.4297	0.52614
m02598g	nm4masn	0.89845	0.18447	2	1.6798	1.8015
m02759c	PPi	0.89396	0.18567	207	0.89772	1.5697
m01143c	6-(alpha-D-glucosaminyl)-1-phosphatidyl-1D-myo-inositol	0.89376	0.18572	1	2.0357	0
m01143r	6-(alpha-D-glucosaminyl)-1-phosphatidyl-1D-myo-inositol	0.89376	0.18572	1	2.0357	0
m01252r	acetate	0.89376	0.18572	1	2.0357	0
m00239c	1,2-diacylglycerol-LD-SM pool	0.89308	0.18591	11	1.1819	1.3051
m00326c	12-keto-LTB4	0.88942	0.18689	8	1.2386	1.1382
m00326m	12-keto-LTB4	0.88942	0.18689	8	1.2386	1.1382
m00326p	12-keto-LTB4	0.88942	0.18689	8	1.2386	1.1382
m01758c	D-xylose	0.88194	0.1889	3	1.5127	0.67968
m00097s	(5-L-glutamyl)-L-amino acid	0.8766	0.19035	3	1.5085	0.9835
m01111s	5-L-gamma-glutamyl	0.8766	0.19035	3	1.5085	0.9835
m01925c	gamma-glutamyl-3-aminopropiononitrile	0.8766	0.19035	3	1.5085	0.9835
m01926c	gamma-glutamyl-beta-cyanoalanine	0.8766	0.19035	3	1.5085	0.9835
m01930c	gamma-L-glutamyl-L-alanine	0.8766	0.19035	3	1.5085	0.9835
m01974r	glutamate	0.8766	0.19035	3	1.5085	0.9835
m02326c	L-3-cyanoalanine	0.8766	0.19035	3	1.5085	0.9835
m02366r	leukotriene C4	0.8766	0.19035	3	1.5085	0.9835
m02367c	leukotriene C5	0.8766	0.19035	3	1.5085	0.9835
m02368c	leukotriene D5	0.8766	0.19035	3	1.5085	0.9835
m02418c	LTD4	0.8766	0.19035	3	1.5085	0.9835
m02418r	LTD4	0.8766	0.19035	3	1.5085	0.9835
m02418s	LTD4	0.8766	0.19035	3	1.5085	0.9835
m01623m	CTP	0.87334	0.19124	5	1.3482	1.0616
m03105c	ubiquitin	0.87196	0.19161	134	0.91517	1.5553
m01036c	5-(D-galactosyloxy)-L-lysine-procollagen	0.87105	0.19186	2	1.6532	2.2985
m02785s	prostaglandin E1	0.87022	0.19209	1	2.0036	0
m01450l	cholesterol	0.86413	0.19376	2	1.6465	0.32299
m02682g	PAPS	0.85618	0.19595	8	1.2227	1.7098
m01762c	dynorphin A-(1-5)	0.83937	0.20063	1	1.9616	0
m01763c	dynorphin A-(1-8)	0.83937	0.20063	1	1.9616	0
m01764c	dynorphin A-(6-8)	0.83937	0.20063	1	1.9616	0
m01596c	CO2	0.8388	0.20079	25	1.0427	1.3785
m01698c	dihydrobiopterin	0.83842	0.2009	2	1.6217	0.21885
m01268s	activation-ppara	0.8368	0.20135	2	1.6201	1.938
m02958c	TAG-LD pool	0.83671	0.20138	13	1.1308	1.1324
m00532c	1-hexadecylglycerol-3-phosphate	0.83306	0.20241	1	1.953	0
m00550p	1-palmitoyl-dihydroxyacetone-phosphate	0.83306	0.20241	1	1.953	0
m01278c	acylglycerone-phosphate	0.83306	0.20241	1	1.953	0
m02017c	GO3P	0.83306	0.20241	1	1.953	0
m02017p	GO3P	0.83306	0.20241	1	1.953	0
m02114p	hexadecanol	0.83306	0.20241	1	1.953	0
m01983c	glycerol	0.82967	0.20336	7	1.242	0.86154
m01638p	D-alanine	0.82217	0.20549	1	1.9382	0
m01742c	D-proline	0.82217	0.20549	1	1.9382	0
m01742s	D-proline	0.82217	0.20549	1	1.9382	0
m03107g	UDP-galactose	0.8219	0.20557	11	1.1525	1.0281
m02191m	itaconate	0.81682	0.20702	1	1.9309	0
m02192m	itaconyl-CoA	0.81682	0.20702	1	1.9309	0
m02465m	mesaconate	0.81682	0.20702	1	1.9309	0
m02466m	mesaconyl-CoA	0.81682	0.20702	1	1.9309	0
m01981m	glyceraldehyde	0.81134	0.20859	2	1.5954	0.9895
m02329c	lactaldehyde	0.81134	0.20859	2	1.5954	0.9895
m01653l	de-Fuc, GlcNAc removed PA6 (wo peptide linkage)	0.79828	0.21235	2	1.5828	1.8187
m01389c	beta-D-glucose-6-phosphate	0.7961	0.21299	4	1.3562	2.4095
m01786c	estradiol-17beta 3-glucuronide	0.7941	0.21357	1	1.8999	0
m01786r	estradiol-17beta 3-glucuronide	0.7941	0.21357	1	1.8999	0
m01786s	estradiol-17beta 3-glucuronide	0.7941	0.21357	1	1.8999	0
m02839c	reverse triiodthyronine	0.7941	0.21357	1	1.8999	0
m02839s	reverse triiodthyronine	0.7941	0.21357	1	1.8999	0
m02963c	taurocholate	0.7941	0.21357	1	1.8999	0
m02963s	taurocholate	0.7941	0.21357	1	1.8999	0
m03052s	triiodothyronine	0.7941	0.21357	1	1.8999	0
m01976m	glutamyl-5-phosphate	0.79332	0.2138	1	1.8988	0
m02535m	N-acetyl-L-glutamate 5-semialdehyde	0.79332	0.2138	1	1.8988	0
m02537m	N-acetyl-L-glutamate-5-phosphate	0.79332	0.2138	1	1.8988	0
m01948c	GDP	0.78617	0.21588	19	1.0611	1.068
m02882c	se-adenosylselenomethionine	0.78587	0.21597	1	1.8887	0
m01271c	acyl-CoA-LD-PC pool	0.78217	0.21706	5	1.2926	1.0912
m01272c	acyl-CoA-LD-PE pool	0.78217	0.21706	5	1.2926	1.0912
m01803c	FADH2	0.77993	0.21772	4	1.3452	1.57
m01944g	GD1beta	0.77722	0.21851	1	1.8769	0
m02009g	GM1alpha	0.77722	0.21851	1	1.8769	0
m02014g	GM2alpha	0.77722	0.21851	1	1.8769	0
m02018g	GP1c	0.77722	0.21851	1	1.8769	0
m02025g	GQ1c	0.77722	0.21851	1	1.8769	0
m02031g	GT1c	0.77722	0.21851	1	1.8769	0
m02902g	sialyl(1,3)-sialyl(2,6)-galactosylgloboside	0.77722	0.21851	1	1.8769	0
m02903g	sialyl(2,3)-sialyl(2,6)-galactosylgloboside	0.77722	0.21851	1	1.8769	0
m00003l	(10Z)-heptadecenoic acid	0.77578	0.21894	1	1.8749	0
m00008l	(11Z,14Z)-eicosadienoic acid	0.77578	0.21894	1	1.8749	0
m00010l	(11Z,14Z,17Z)-eicosatrienoic acid	0.77578	0.21894	1	1.8749	0
m00017l	(13Z)-eicosenoic acid	0.77578	0.21894	1	1.8749	0
m00019l	(13Z)-octadecenoic acid	0.77578	0.21894	1	1.8749	0
m00021l	(13Z,16Z)-docosadienoic acid	0.77578	0.21894	1	1.8749	0
m00094l	(4Z,7Z,10Z,13Z,16Z)-DPA	0.77578	0.21894	1	1.8749	0
m00104l	(6Z,9Z)-octadecadienoic acid	0.77578	0.21894	1	1.8749	0
m00111l	(6Z,9Z,12Z,15Z,18Z)-TPA	0.77578	0.21894	1	1.8749	0
m00114l	(6Z,9Z,12Z,15Z,18Z,21Z)-THA	0.77578	0.21894	1	1.8749	0
m00115l	(7Z)-octadecenoic acid	0.77578	0.21894	1	1.8749	0
m00117l	(7Z)-tetradecenoic acid	0.77578	0.21894	1	1.8749	0
m00128l	(9E)-tetradecenoic acid	0.77578	0.21894	1	1.8749	0
m00132l	(9Z,12Z,15Z,18Z)-TTA	0.77578	0.21894	1	1.8749	0
m00135l	(9Z,12Z,15Z,18Z,21Z)-TPA	0.77578	0.21894	1	1.8749	0
m00260l	10,13,16,19-docosatetraenoic acid	0.77578	0.21894	1	1.8749	0
m00265l	10,13,16-docosatriynoic acid	0.77578	0.21894	1	1.8749	0
m00315l	12,15,18,21-tetracosatetraenoic acid	0.77578	0.21894	1	1.8749	0
m00341l	13,16,19-docosatrienoic acid	0.77578	0.21894	1	1.8749	0
m01197l	7-palmitoleic acid	0.77578	0.21894	1	1.8749	0
m01207l	8,11-eicosadienoic acid	0.77578	0.21894	1	1.8749	0
m01235l	9-eicosenoic acid	0.77578	0.21894	1	1.8749	0
m01238l	9-heptadecylenic acid	0.77578	0.21894	1	1.8749	0
m01291l	adrenic acid	0.77578	0.21894	1	1.8749	0
m01362l	arachidonate	0.77578	0.21894	1	1.8749	0
m01373l	behenic acid	0.77578	0.21894	1	1.8749	0
m01432l	cerotic acid	0.77578	0.21894	1	1.8749	0
m01450r	cholesterol	0.77578	0.21894	1	1.8749	0
m01452l	cholesterol-ester-10,13,16,19-docosa	0.77578	0.21894	1	1.8749	0
m01452r	cholesterol-ester-10,13,16,19-docosa	0.77578	0.21894	1	1.8749	0
m01453l	cholesterol-ester-10,13,16-docosa	0.77578	0.21894	1	1.8749	0
m01453r	cholesterol-ester-10,13,16-docosa	0.77578	0.21894	1	1.8749	0
m01454l	cholesterol-ester-10-hepta	0.77578	0.21894	1	1.8749	0
m01454r	cholesterol-ester-10-hepta	0.77578	0.21894	1	1.8749	0
m01455l	cholesterol-ester-11,14,17-eico	0.77578	0.21894	1	1.8749	0
m01455r	cholesterol-ester-11,14,17-eico	0.77578	0.21894	1	1.8749	0
m01456l	cholesterol-ester-11,14-eicosa	0.77578	0.21894	1	1.8749	0
m01456r	cholesterol-ester-11,14-eicosa	0.77578	0.21894	1	1.8749	0
m01457l	cholesterol-ester-11-docose	0.77578	0.21894	1	1.8749	0
m01457r	cholesterol-ester-11-docose	0.77578	0.21894	1	1.8749	0
m01458l	cholesterol-ester-11-eico	0.77578	0.21894	1	1.8749	0
m01458r	cholesterol-ester-11-eico	0.77578	0.21894	1	1.8749	0
m01459l	cholesterol-ester-12,15,18,21-tetracosa	0.77578	0.21894	1	1.8749	0
m01459r	cholesterol-ester-12,15,18,21-tetracosa	0.77578	0.21894	1	1.8749	0
m01460l	cholesterol-ester-13,16,19-doco	0.77578	0.21894	1	1.8749	0
m01460r	cholesterol-ester-13,16,19-doco	0.77578	0.21894	1	1.8749	0
m01461l	cholesterol-ester-13,16-docosa	0.77578	0.21894	1	1.8749	0
m01461r	cholesterol-ester-13,16-docosa	0.77578	0.21894	1	1.8749	0
m01462l	cholesterol-ester-13-docose	0.77578	0.21894	1	1.8749	0
m01462r	cholesterol-ester-13-docose	0.77578	0.21894	1	1.8749	0
m01463l	cholesterol-ester-13-eicose	0.77578	0.21894	1	1.8749	0
m01463r	cholesterol-ester-13-eicose	0.77578	0.21894	1	1.8749	0
m01464l	cholesterol-ester-13-octade	0.77578	0.21894	1	1.8749	0
m01464r	cholesterol-ester-13-octade	0.77578	0.21894	1	1.8749	0
m01465l	cholesterol-ester-15-tetra	0.77578	0.21894	1	1.8749	0
m01465r	cholesterol-ester-15-tetra	0.77578	0.21894	1	1.8749	0
m01466l	cholesterol-ester-4,7,10,13,16,19-doco	0.77578	0.21894	1	1.8749	0
m01466r	cholesterol-ester-4,7,10,13,16,19-doco	0.77578	0.21894	1	1.8749	0
m01467l	cholesterol-ester-4,7,10,13,16-docosa	0.77578	0.21894	1	1.8749	0
m01467r	cholesterol-ester-4,7,10,13,16-docosa	0.77578	0.21894	1	1.8749	0
m01468l	cholesterol-ester-5,8,11,14,17-eico	0.77578	0.21894	1	1.8749	0
m01468r	cholesterol-ester-5,8,11,14,17-eico	0.77578	0.21894	1	1.8749	0
m01469l	cholesterol-ester-5,8,11-eico	0.77578	0.21894	1	1.8749	0
m01469r	cholesterol-ester-5,8,11-eico	0.77578	0.21894	1	1.8749	0
m01470l	cholesterol-ester-5-tetra	0.77578	0.21894	1	1.8749	0
m01470r	cholesterol-ester-5-tetra	0.77578	0.21894	1	1.8749	0
m01471l	cholesterol-ester-6,9,12,15,18,21-tetra	0.77578	0.21894	1	1.8749	0
m01471r	cholesterol-ester-6,9,12,15,18,21-tetra	0.77578	0.21894	1	1.8749	0
m01472l	cholesterol-ester-6,9,12,15,18-tetraco	0.77578	0.21894	1	1.8749	0
m01472r	cholesterol-ester-6,9,12,15,18-tetraco	0.77578	0.21894	1	1.8749	0
m01473l	cholesterol-ester-6,9,12,15-octa	0.77578	0.21894	1	1.8749	0
m01473r	cholesterol-ester-6,9,12,15-octa	0.77578	0.21894	1	1.8749	0
m01474l	cholesterol-ester-6,9-octa	0.77578	0.21894	1	1.8749	0
m01474r	cholesterol-ester-6,9-octa	0.77578	0.21894	1	1.8749	0
m01475l	cholesterol-ester-7,10,13,16,19-docosa	0.77578	0.21894	1	1.8749	0
m01475r	cholesterol-ester-7,10,13,16,19-docosa	0.77578	0.21894	1	1.8749	0
m01476l	cholesterol-ester-7,10,13,16-docosa	0.77578	0.21894	1	1.8749	0
m01476r	cholesterol-ester-7,10,13,16-docosa	0.77578	0.21894	1	1.8749	0
m01477l	cholesterol-ester-7-hexa	0.77578	0.21894	1	1.8749	0
m01477r	cholesterol-ester-7-hexa	0.77578	0.21894	1	1.8749	0
m01478l	cholesterol-ester-7-octade	0.77578	0.21894	1	1.8749	0
m01478r	cholesterol-ester-7-octade	0.77578	0.21894	1	1.8749	0
m01479l	cholesterol-ester-7-tetrade	0.77578	0.21894	1	1.8749	0
m01479r	cholesterol-ester-7-tetrade	0.77578	0.21894	1	1.8749	0
m01480l	cholesterol-ester-8,11,14,17-eico	0.77578	0.21894	1	1.8749	0
m01480r	cholesterol-ester-8,11,14,17-eico	0.77578	0.21894	1	1.8749	0
m01481l	cholesterol-ester-8,11-eico	0.77578	0.21894	1	1.8749	0
m01481r	cholesterol-ester-8,11-eico	0.77578	0.21894	1	1.8749	0
m01482l	cholesterol-ester-9,12,15,18,21-tetra	0.77578	0.21894	1	1.8749	0
m01482r	cholesterol-ester-9,12,15,18,21-tetra	0.77578	0.21894	1	1.8749	0
m01483l	cholesterol-ester-9,12,15,18-tetraco	0.77578	0.21894	1	1.8749	0
m01483r	cholesterol-ester-9,12,15,18-tetraco	0.77578	0.21894	1	1.8749	0
m01484l	cholesterol-ester-9-eicose	0.77578	0.21894	1	1.8749	0
m01484r	cholesterol-ester-9-eicose	0.77578	0.21894	1	1.8749	0
m01485l	cholesterol-ester-9-heptade	0.77578	0.21894	1	1.8749	0
m01485r	cholesterol-ester-9-heptade	0.77578	0.21894	1	1.8749	0
m01486l	cholesterol-ester-9-octa	0.77578	0.21894	1	1.8749	0
m01486r	cholesterol-ester-9-octa	0.77578	0.21894	1	1.8749	0
m01487l	cholesterol-ester-9-tetrade	0.77578	0.21894	1	1.8749	0
m01487r	cholesterol-ester-9-tetrade	0.77578	0.21894	1	1.8749	0
m01488l	cholesterol-ester-arach	0.77578	0.21894	1	1.8749	0
m01488r	cholesterol-ester-arach	0.77578	0.21894	1	1.8749	0
m01489l	cholesterol-ester-cis-vac	0.77578	0.21894	1	1.8749	0
m01489r	cholesterol-ester-cis-vac	0.77578	0.21894	1	1.8749	0
m01490l	cholesterol-ester-dihomo-gamma	0.77578	0.21894	1	1.8749	0
m01490r	cholesterol-ester-dihomo-gamma	0.77578	0.21894	1	1.8749	0
m01491l	cholesterol-ester-docosa	0.77578	0.21894	1	1.8749	0
m01491r	cholesterol-ester-docosa	0.77578	0.21894	1	1.8749	0
m01492l	cholesterol-ester-eico	0.77578	0.21894	1	1.8749	0
m01492r	cholesterol-ester-eico	0.77578	0.21894	1	1.8749	0
m01493l	cholesterol-ester-gamma-lin	0.77578	0.21894	1	1.8749	0
m01493r	cholesterol-ester-gamma-lin	0.77578	0.21894	1	1.8749	0
m01494l	cholesterol-ester-heneico	0.77578	0.21894	1	1.8749	0
m01494r	cholesterol-ester-heneico	0.77578	0.21894	1	1.8749	0
m01495l	cholesterol-ester-hepta	0.77578	0.21894	1	1.8749	0
m01495r	cholesterol-ester-hepta	0.77578	0.21894	1	1.8749	0
m01496l	cholesterol-ester-hexacosa	0.77578	0.21894	1	1.8749	0
m01496r	cholesterol-ester-hexacosa	0.77578	0.21894	1	1.8749	0
m01497l	cholesterol-ester-hexecose	0.77578	0.21894	1	1.8749	0
m01497r	cholesterol-ester-hexecose	0.77578	0.21894	1	1.8749	0
m01498l	cholesterol-ester-laur	0.77578	0.21894	1	1.8749	0
m01498r	cholesterol-ester-laur	0.77578	0.21894	1	1.8749	0
m01499l	cholesterol-ester-lin	0.77578	0.21894	1	1.8749	0
m01499r	cholesterol-ester-lin	0.77578	0.21894	1	1.8749	0
m01500l	cholesterol-ester-linolen	0.77578	0.21894	1	1.8749	0
m01500r	cholesterol-ester-linolen	0.77578	0.21894	1	1.8749	0
m01501l	cholesterol-ester-myrist	0.77578	0.21894	1	1.8749	0
m01501r	cholesterol-ester-myrist	0.77578	0.21894	1	1.8749	0
m01502l	cholesterol-ester-nanode	0.77578	0.21894	1	1.8749	0
m01502r	cholesterol-ester-nanode	0.77578	0.21894	1	1.8749	0
m01503l	cholesterol-ester-ol	0.77578	0.21894	1	1.8749	0
m01503r	cholesterol-ester-ol	0.77578	0.21894	1	1.8749	0
m01504l	cholesterol-ester-palm	0.77578	0.21894	1	1.8749	0
m01504r	cholesterol-ester-palm	0.77578	0.21894	1	1.8749	0
m01505l	cholesterol-ester-palmn	0.77578	0.21894	1	1.8749	0
m01505r	cholesterol-ester-palmn	0.77578	0.21894	1	1.8749	0
m01506l	cholesterol-ester-penta	0.77578	0.21894	1	1.8749	0
m01506r	cholesterol-ester-penta	0.77578	0.21894	1	1.8749	0
m01507l	cholesterol-ester-stea	0.77578	0.21894	1	1.8749	0
m01507r	cholesterol-ester-stea	0.77578	0.21894	1	1.8749	0
m01508l	cholesterol-ester-tetraco	0.77578	0.21894	1	1.8749	0
m01508r	cholesterol-ester-tetraco	0.77578	0.21894	1	1.8749	0
m01509l	cholesterol-ester-trico	0.77578	0.21894	1	1.8749	0
m01509r	cholesterol-ester-trico	0.77578	0.21894	1	1.8749	0
m01510l	cholesterol-ester-tridec	0.77578	0.21894	1	1.8749	0
m01510r	cholesterol-ester-tridec	0.77578	0.21894	1	1.8749	0
m01582l	cis-cetoleic acid	0.77578	0.21894	1	1.8749	0
m01583l	cis-erucic acid	0.77578	0.21894	1	1.8749	0
m01584l	cis-gondoic acid	0.77578	0.21894	1	1.8749	0
m01585l	cis-vaccenic acid	0.77578	0.21894	1	1.8749	0
m01689l	DHA	0.77578	0.21894	1	1.8749	0
m01696l	dihomo-gamma-linolenate	0.77578	0.21894	1	1.8749	0
m01741l	DPA	0.77578	0.21894	1	1.8749	0
m01771l	eicosanoate	0.77578	0.21894	1	1.8749	0
m01778l	elaidate	0.77578	0.21894	1	1.8749	0
m01784l	EPA	0.77578	0.21894	1	1.8749	0
m01932l	gamma-linolenate	0.77578	0.21894	1	1.8749	0
m02053l	henicosanoic acid	0.77578	0.21894	1	1.8749	0
m02344l	lauric acid	0.77578	0.21894	1	1.8749	0
m02385l	lignocerate	0.77578	0.21894	1	1.8749	0
m02387l	linoleate	0.77578	0.21894	1	1.8749	0
m02389l	linolenate	0.77578	0.21894	1	1.8749	0
m02394c	lipoic acid	0.77578	0.21894	1	1.8749	0
m02399c	lipoyllysine	0.77578	0.21894	1	1.8749	0
m02456l	margaric acid	0.77578	0.21894	1	1.8749	0
m02457l	mead acid	0.77578	0.21894	1	1.8749	0
m02494l	myristic acid	0.77578	0.21894	1	1.8749	0
m02564l	nervonic acid	0.77578	0.21894	1	1.8749	0
m02613l	nonadecylic acid	0.77578	0.21894	1	1.8749	0
m02646l	oleate	0.77578	0.21894	1	1.8749	0
m02648l	omega-3-arachidonic acid	0.77578	0.21894	1	1.8749	0
m02674l	palmitate	0.77578	0.21894	1	1.8749	0
m02675l	palmitolate	0.77578	0.21894	1	1.8749	0
m02690l	pentadecylic acid	0.77578	0.21894	1	1.8749	0
m02745l	physeteric acid	0.77578	0.21894	1	1.8749	0
m02938l	stearate	0.77578	0.21894	1	1.8749	0
m02939l	stearidonic acid	0.77578	0.21894	1	1.8749	0
m03045l	tricosanoic acid	0.77578	0.21894	1	1.8749	0
m03051l	tridecylic acid	0.77578	0.21894	1	1.8749	0
m03153l	ximenic acid	0.77578	0.21894	1	1.8749	0
m02678p	palmitoyl-CoA	0.77459	0.21929	10	1.1495	1.2978
m02552r	NAD+	0.76836	0.22114	17	1.0658	1.2533
m02553r	NADH	0.76836	0.22114	17	1.0658	1.2533
m01962c	glucosamine	0.76818	0.22119	4	1.3372	2.4215
m01042c	5(S)-HPETE	0.76535	0.22203	4	1.3352	1.0122
m01721n	DNA	0.76389	0.22247	1	1.8587	0
m01722c	DNA-5-methylcytosine	0.76389	0.22247	1	1.8587	0
m01722n	DNA-5-methylcytosine	0.76389	0.22247	1	1.8587	0
m02881n	se-adenosyl-L-selenohomocysteine	0.76389	0.22247	1	1.8587	0
m02882n	se-adenosylselenomethionine	0.76389	0.22247	1	1.8587	0
m01421c	carbonate	0.75905	0.22391	4	1.3309	2.1218
m01421s	carbonate	0.75905	0.22391	4	1.3309	2.1218
m01596s	CO2	0.75905	0.22391	4	1.3309	2.1218
m01829g	fn2m2masn	0.75683	0.22458	4	1.3294	1.2278
m02366c	leukotriene C4	0.7548	0.22518	4	1.328	0.88037
m02366s	leukotriene C4	0.7548	0.22518	4	1.328	0.88037
m01306c	AKG	0.75424	0.22535	15	1.0796	1.2073
m02943m	succinate	0.74925	0.22685	5	1.2725	0.53324
m03052c	triiodothyronine	0.7465	0.22768	4	1.3224	1.9073
m01282c	adenylosuccinate	0.74565	0.22794	1	1.8339	0
m01304c	AICAR	0.74565	0.22794	1	1.8339	0
m02872c	SAICAR	0.74565	0.22794	1	1.8339	0
m02002c	glycoprotein-N-acetyl-D-glucosaminyl-phospho-D-mannose	0.72781	0.23337	1	1.8096	0
m02003c	glycoprotein-phospho-D-mannose	0.72781	0.23337	1	1.8096	0
m02767c	procollagen-5-hydroxy-L-lysine	0.72559	0.23404	3	1.389	1.6885
m02016m	GMP	0.72547	0.23408	1	1.8064	0
m02147c	hydroxide	0.72441	0.23441	3	1.3881	1.7956
m00266m	10-formyl-THF	0.72352	0.23468	2	1.5104	0.4639
m01974c	glutamate	0.72351	0.23468	30	0.99425	1.1436
m01948s	GDP	0.7205	0.23561	11	1.1106	1.4028
m02034s	GTP	0.7205	0.23561	11	1.1106	1.4028
m00205c	[protein]-L-serine	0.71888	0.23611	2	1.506	1.0334
m02645c	O-D-mannosylprotein	0.71888	0.23611	2	1.506	1.0334
m01393c	betaine	0.71574	0.23708	2	1.5029	2.5352
m01669m	deoxyguanosine	0.715	0.2373	2	1.5022	1.4814
m03186c	Paraoxon	0.71341	0.2378	1	1.7899	0
m03187c	Diethylphosphoric acid	0.71341	0.2378	1	1.7899	0
m03188c	Parathion	0.71341	0.2378	1	1.7899	0
m03194c	Diethylthiophosphoric acid	0.71341	0.2378	1	1.7899	0
m01555l	chondroitin sulfate E (GalNAc4,6diS-GlcA), degradation product 1	0.70802	0.23947	3	1.3751	1.3354
m01611l	core 6	0.70802	0.23947	3	1.3751	1.3354
m02259l	keratan sulfate I, degradation product 3	0.70802	0.23947	3	1.3751	1.3354
m02270l	keratan sulfate I, degradation product 4	0.70802	0.23947	3	1.3751	1.3354
m02273l	keratan sulfate I, degradation product 5	0.70802	0.23947	3	1.3751	1.3354
m02279l	keratan sulfate II (core 2-linked), degradation product 1	0.70802	0.23947	3	1.3751	1.3354
m02280l	keratan sulfate II (core 2-linked), degradation product 2	0.70802	0.23947	3	1.3751	1.3354
m02288l	keratan sulfate II (core 2-linked)	0.70802	0.23947	3	1.3751	1.3354
m02299l	keratan sulfate II (core 4-linked), degradation product 1	0.70802	0.23947	3	1.3751	1.3354
m02300l	keratan sulfate II (core 4-linked), degradation product 2	0.70802	0.23947	3	1.3751	1.3354
m02303l	keratan sulfate II (core 4-linked)	0.70802	0.23947	3	1.3751	1.3354
m02324l	l2n2m2mn	0.70802	0.23947	3	1.3751	1.3354
m00965c	4alpha-hydroxytetrahydrobiopterin	0.70348	0.24088	1	1.7764	0
m00965n	4alpha-hydroxytetrahydrobiopterin	0.70348	0.24088	1	1.7764	0
m02632c	O2-4a-cyclic-tetrahydrobiopterin	0.70348	0.24088	1	1.7764	0
m02632n	O2-4a-cyclic-tetrahydrobiopterin	0.70348	0.24088	1	1.7764	0
m02823c	quinonoid dihydrobiopterin	0.70348	0.24088	1	1.7764	0
m02823n	quinonoid dihydrobiopterin	0.70348	0.24088	1	1.7764	0
m02593c	nLc5Cer	0.70148	0.2415	3	1.37	1.6754
m01408c	bufotenine	0.69258	0.24429	1	1.7616	0
m02604c	N-methylserotonin	0.69258	0.24429	1	1.7616	0
m02605c	N-methyltryptamine	0.69258	0.24429	1	1.7616	0
m02606c	N-methyltyramine	0.69258	0.24429	1	1.7616	0
m01906g	Gal2-Xyl-L-Ser-[protein]	0.67811	0.24885	1	1.7418	0
m02034c	GTP	0.66818	0.25201	45	0.94905	1.2604
m01626c	cys-gly	0.66777	0.25214	4	1.2687	0.9353
m01626s	cys-gly	0.66777	0.25214	4	1.2687	0.9353
m02027m	GSSG	0.66573	0.25279	5	1.2215	0.69059
m02354c	L-dopa	0.66203	0.25397	1	1.7199	0
m02354s	L-dopa	0.66203	0.25397	1	1.7199	0
m02046c	HCO3-	0.65974	0.25471	11	1.0856	1.5399
m00155c	(indol-3-yl)acetamide	0.65907	0.25492	1	1.7159	0
m00673c	2-phenylacetamide	0.65907	0.25492	1	1.7159	0
m02720c	phenylacetate	0.65907	0.25492	1	1.7159	0
m00197c	[protein]-L-arginine	0.65541	0.2561	2	1.4445	0.28264
m00215c	[protein]-omega-N-(ADP-D-ribosyl)-L-arginine	0.65541	0.2561	2	1.4445	0.28264
m02496c	N(omega)-(ADP-D-ribosyl)-L-arginine	0.65541	0.2561	2	1.4445	0.28264
m01679c	D-galactosyl-N-acylsphingosine	0.65498	0.25624	10	1.0977	1.0666
m02039l	H+	0.65024	0.25777	8	1.1236	1.307
m02040s	H2O	0.64816	0.25844	50	0.93831	1.4441
m01960g	globotriaosylceramide	0.64778	0.25856	1	1.7005	0
m03123c	uridine	0.64688	0.25886	5	1.21	1.0448
m00349c	13-cis-retinal	0.64302	0.2601	1	1.694	0
m03061c	tRNA containing N2-methylguanine	0.64149	0.2606	1	1.6919	0
m00522c	1D-myo-inositol-1,3,4,5-tetrakisphosphate	0.63435	0.26292	5	1.2023	1.358
m00074c	(2E,7Z,10Z,13Z,16Z)-docosapentaenoyl-CoA	0.63386	0.26309	4	1.2456	0.67439
m00085c	(3S)-hydroxy-docasa-cis,cis-13,16-dienoyl-CoA	0.63386	0.26309	4	1.2456	0.67439
m00086c	(3S)-hydroxy-eicosa-cis,cis,cis-11,14,17-trienoyl-CoA	0.63386	0.26309	4	1.2456	0.67439
m00087c	(3S)-hydroxy-eicosa-cis,cis-11,14-dienoyl-CoA	0.63386	0.26309	4	1.2456	0.67439
m00698c	3(S)-hydroxy-10,13,16-all-cis-docosatrienoyl-CoA	0.63386	0.26309	4	1.2456	0.67439
m00699c	3(S)-hydroxy-11-cis-docosenoyl-CoA	0.63386	0.26309	4	1.2456	0.67439
m00700c	3(S)-hydroxy-11-cis-eicosenoyl-CoA	0.63386	0.26309	4	1.2456	0.67439
m00701c	3(S)-hydroxy-13-cis-docosenoyl-CoA	0.63386	0.26309	4	1.2456	0.67439
m00702c	3(S)-hydroxy-13-cis-eicosenoyl-CoA	0.63386	0.26309	4	1.2456	0.67439
m00704c	3(S)-hydroxy-3-oxo-eicosadienoyl-CoA	0.63386	0.26309	4	1.2456	0.67439
m00707c	3(S)-hydroxy-9-cis-eicosenoyl-CoA	0.63386	0.26309	4	1.2456	0.67439
m00708c	3(S)-hydroxy-all-cis-8,11,14,17-eicosatetraenoyl-CoA	0.63386	0.26309	4	1.2456	0.67439
m00709c	3(S)-hydroxy-cis-15-tetracosaenoyl-CoA	0.63386	0.26309	4	1.2456	0.67439
m00711c	3(S)-hydroxy-docosa-10,13,16,19-all-cis-tetraenoyl-CoA	0.63386	0.26309	4	1.2456	0.67439
m00712c	3(S)-hydroxy-docosa-13,16,19-all-cis-trienoyl-CoA	0.63386	0.26309	4	1.2456	0.67439
m00713c	3(S)-hydroxy-docosa-7,10,13,16,19-all-cis-pentaenoyl-CoA	0.63386	0.26309	4	1.2456	0.67439
m00714c	3(S)-hydroxy-docosa-7,10,13,16-all-cis-tetraenoyl-CoA	0.63386	0.26309	4	1.2456	0.67439
m00715c	3(S)-hydroxy-hexacosenoyl-CoA	0.63386	0.26309	4	1.2456	0.67439
m00716c	3(S)-hydroxy-tetracosa-12,15,18,21-all-cis-tetraenoyl-CoA	0.63386	0.26309	4	1.2456	0.67439
m00718c	3(S)-hydroxy-tetracosa-9,12,15,18,21-all-cis-pentaenoyl-CoA	0.63386	0.26309	4	1.2456	0.67439
m00776c	3-hydroxydocosanoyl-CoA	0.63386	0.26309	4	1.2456	0.67439
m00777c	3-hydroxyeicosanoyl-CoA	0.63386	0.26309	4	1.2456	0.67439
m00778c	3-hydroxyheneicosanoyl-CoA	0.63386	0.26309	4	1.2456	0.67439
m00783c	3-hydroxyhexacosanoyl-CoA	0.63386	0.26309	4	1.2456	0.67439
m00790c	3-hydroxynonadecanoyl-CoA	0.63386	0.26309	4	1.2456	0.67439
m00793c	3-hydroxyoctadecanoyl-CoA	0.63386	0.26309	4	1.2456	0.67439
m00800c	3-hydroxytetracosanoyl-CoA	0.63386	0.26309	4	1.2456	0.67439
m00802c	3-hydroxytricosanoyl-CoA	0.63386	0.26309	4	1.2456	0.67439
m03190c	8-Oxo-dGMP	0.63366	0.26315	3	1.3163	2.9135
m01694g	digalactosylceramide	0.62988	0.26439	10	1.0868	1.0812
m02866c	S-[2-carboxy-1-(1H-imidazol-4-yl)ethyl]glutathione	0.62196	0.26698	11	1.07	1.56
m01833s	formate	0.61468	0.26938	2	1.4051	0.33281
m02661s	oxalate	0.60369	0.27302	1	1.6404	0
m02348s	L-carnitine	0.59694	0.27527	1	1.6312	0
m00789c	3-hydroxy-N6,N6,N6-trimethyl-L-lysine	0.59616	0.27553	1	1.6302	0
m01034c	4-trimethylammoniobutanal	0.59616	0.27553	1	1.6302	0
m02896m	serine	0.59616	0.27553	1	1.6302	0
m01973l	glucuronate	0.59342	0.27645	2	1.3845	1.5752
m01285s	ADP	0.59	0.27759	1	1.6218	0
m01424s	CDP	0.59	0.27759	1	1.6218	0
m01623s	CTP	0.59	0.27759	1	1.6218	0
m02193s	ITP	0.59	0.27759	1	1.6218	0
m03130s	UTP	0.59	0.27759	1	1.6218	0
m00636c	2-bromoacetaldehyde	0.5893	0.27783	6	1.1426	1.2727
m02143c	hydrobromic acid	0.5893	0.27783	6	1.1426	1.2727
m02594c	nLc6Cer	0.5883	0.27817	5	1.1742	1.3053
m02726c	phosphatidate-bile-PC pool	0.58618	0.27888	9	1.0803	1.2529
m02732c	phosphatidate-LD-SM pool	0.58618	0.27888	9	1.0803	1.2529
m01710c	diphospho-myo-inositol-polyphosphate	0.58507	0.27925	4	1.2123	1.5502
m02493c	myo-inositol-polyphosphate	0.58507	0.27925	4	1.2123	1.5502
m00970c	4-aminobutyrate	0.58365	0.27973	5	1.1714	1.6627
m01862m	fumarate	0.5808	0.28069	2	1.3723	0.44536
m02041p	H2O2	0.57995	0.28097	3	1.2739	1.2801
m02630p	O2	0.57995	0.28097	3	1.2739	1.2801
m01513s	choline	0.57941	0.28116	3	1.2734	0.53438
m02833c	retinoate	0.57909	0.28126	3	1.2732	1.7217
m01066c	5alpha-cholesta-7,24-dien-3beta-ol	0.57392	0.28301	2	1.3656	0.29223
m02343c	lathosterol	0.57392	0.28301	2	1.3656	0.29223
m02661c	oxalate	0.57132	0.28389	2	1.3631	0.39216
m00291c	11-cis-retinol	0.57023	0.28426	4	1.2022	0.82579
m00912c	3-phosphoadenylylselenate	0.56288	0.28676	2	1.3549	1.1313
m01284c	adenylylselenate	0.56288	0.28676	2	1.3549	1.1313
m02885c	selenate	0.56288	0.28676	2	1.3549	1.1313
m02625c	N-substituted amino acid	0.56178	0.28713	3	1.2595	1.1606
m02626c	N-substituted aminoacyl tRNA	0.56178	0.28713	3	1.2595	1.1606
m01323c	alpha-D-mannosyl-beta-D-mannosyl-diacetylchitobiosyldiphosphodolichol	0.56157	0.2872	1	1.583	0
m01390c	beta-D-mannosyldiacetylchitobiosyldiphosphodolichol	0.56157	0.2872	1	1.583	0
m01865c	G00005	0.56157	0.2872	1	1.583	0
m02759n	PPi	0.56108	0.28737	5	1.1576	2.4453
m02774p	propanoyl-CoA	0.56092	0.28742	9	1.0688	1.3351
m01252s	acetate	0.5576	0.28856	2	1.3498	0.25467
m02984c	thiamin-PP	0.55647	0.28895	1	1.5761	0
m02040c	H2O	0.55632	0.28899	367	0.85301	1.3653
m02660c	orotidine-5-phosphate	0.5539	0.28982	1	1.5726	0
m00609c	24,25-dihydrolanosterol	0.55369	0.2899	1	1.5723	0
m01675c	desmosterol	0.55369	0.2899	1	1.5723	0
m01044c	5,10-methenyl-THF	0.54361	0.29336	2	1.3363	1.2676
m01364p	arachidonyl-CoA	0.54226	0.29382	9	1.0603	1.3436
m01880c	G00077	0.54197	0.29392	1	1.5563	0
m01880g	G00077	0.54197	0.29392	1	1.5563	0
m02665m	oxidized ferredoxin	0.53889	0.29498	1	1.5521	0
m02828m	reduced ferredoxin	0.53889	0.29498	1	1.5521	0
m01734c	dolichyl-phosphate-D-mannose	0.53267	0.29713	3	1.2365	0.8671
m00270c	10-HETE	0.53182	0.29743	2	1.3249	2.4315
m00276c	11,12,15-THETA	0.53182	0.29743	2	1.3249	2.4315
m00280c	11,14,15-THETA	0.53182	0.29743	2	1.3249	2.4315
m00296c	11h-14,15-EETA	0.53182	0.29743	2	1.3249	2.4315
m00297c	11-HETE	0.53182	0.29743	2	1.3249	2.4315
m00305c	12(13)-EpOME	0.53182	0.29743	2	1.3249	2.4315
m00305r	12(13)-EpOME	0.53182	0.29743	2	1.3249	2.4315
m00354c	13-HETE	0.53182	0.29743	2	1.3249	2.4315
m00366r	14,15-EET	0.53182	0.29743	2	1.3249	2.4315
m00390c	15H-11,12-EETA	0.53182	0.29743	2	1.3249	2.4315
m00396c	16(R)-HETE	0.53182	0.29743	2	1.3249	2.4315
m00400r	16alpha-hydroxyestrone	0.53182	0.29743	2	1.3249	2.4315
m00414c	17-HETE	0.53182	0.29743	2	1.3249	2.4315
m00426c	18-HETE	0.53182	0.29743	2	1.3249	2.4315
m00427c	18-hydroxy-all-trans-retinoate	0.53182	0.29743	2	1.3249	2.4315
m00427r	18-hydroxy-all-trans-retinoate	0.53182	0.29743	2	1.3249	2.4315
m00430c	19(S)-HETE	0.53182	0.29743	2	1.3249	2.4315
m00649c	2-hydroxyestradiol-17beta	0.53182	0.29743	2	1.3249	2.4315
m00649r	2-hydroxyestradiol-17beta	0.53182	0.29743	2	1.3249	2.4315
m01054c	5,6-EET	0.53182	0.29743	2	1.3249	2.4315
m01054r	5,6-EET	0.53182	0.29743	2	1.3249	2.4315
m01118r	5-oxo-(6E)-12-epi-LTB4	0.53182	0.29743	2	1.3249	2.4315
m01124r	5-oxo-6-trans-LTB4	0.53182	0.29743	2	1.3249	2.4315
m01153c	6,7-dihydro-LTB4	0.53182	0.29743	2	1.3249	2.4315
m01153m	6,7-dihydro-LTB4	0.53182	0.29743	2	1.3249	2.4315
m01153p	6,7-dihydro-LTB4	0.53182	0.29743	2	1.3249	2.4315
m01153r	6,7-dihydro-LTB4	0.53182	0.29743	2	1.3249	2.4315
m01190c	7-HETE	0.53182	0.29743	2	1.3249	2.4315
m01209c	8,9-EET	0.53182	0.29743	2	1.3249	2.4315
m01209r	8,9-EET	0.53182	0.29743	2	1.3249	2.4315
m01213c	8-HETE	0.53182	0.29743	2	1.3249	2.4315
m01216c	9(10)-EpOME	0.53182	0.29743	2	1.3249	2.4315
m01216r	9(10)-EpOME	0.53182	0.29743	2	1.3249	2.4315
m01239c	9-HETE	0.53182	0.29743	2	1.3249	2.4315
m01802r	FAD	0.53182	0.29743	2	1.3249	2.4315
m01803r	FADH2	0.53182	0.29743	2	1.3249	2.4315
m02833r	retinoate	0.53182	0.29743	2	1.3249	2.4315
m00971r	4-androstene-3,17-dione	0.5238	0.30021	3	1.2294	1.7273
m02969r	testosterone	0.5238	0.30021	3	1.2294	1.7273
m00400c	16alpha-hydroxyestrone	0.52369	0.30025	5	1.1347	1.857
m01787c	estradiol-17beta	0.52369	0.30025	5	1.1347	1.857
m01787r	estradiol-17beta	0.52369	0.30025	5	1.1347	1.857
m01790c	estrone	0.52369	0.30025	5	1.1347	1.857
m01790r	estrone	0.52369	0.30025	5	1.1347	1.857
m01260c	acetylcholine	0.52261	0.30062	1	1.5299	0
m01260s	acetylcholine	0.52261	0.30062	1	1.5299	0
m00025p	(15Z)-tetracosenoyl-CoA	0.51728	0.30248	1	1.5227	0
m00110p	(6Z,9Z,12Z,15Z,18Z)-tetracosapentaenoyl-CoA	0.51728	0.30248	1	1.5227	0
m00113p	(6Z,9Z,12Z,15Z,18Z,21Z)-tetracosahexaenoyl-CoA	0.51728	0.30248	1	1.5227	0
m00131p	(9Z,12Z,15Z,18Z)-tetracosatetraenoyl-CoA	0.51728	0.30248	1	1.5227	0
m00134p	(9Z,12Z,15Z,18Z,21Z)-tetracosapentaenoyl-CoA	0.51728	0.30248	1	1.5227	0
m00317p	12,15,18,21-tetracosatetraenoyl-CoA	0.51728	0.30248	1	1.5227	0
m02110p	hexacosanoyl-CoA	0.51728	0.30248	1	1.5227	0
m02112p	hexacosenoyl-CoA	0.51728	0.30248	1	1.5227	0
m02971p	tetracosanoyl-CoA	0.51728	0.30248	1	1.5227	0
m03047p	tricosanoyl-CoA	0.51728	0.30248	1	1.5227	0
m02523c	N-acetyl-D-glucosaminylphosphatidylinositol	0.51546	0.30311	4	1.1648	0.67763
m02523r	N-acetyl-D-glucosaminylphosphatidylinositol	0.51546	0.30311	4	1.1648	0.67763
m02169c	indoleacetate	0.51213	0.30428	2	1.3058	0.57992
m01733c	dolichyl-phosphate	0.50892	0.30541	4	1.1604	0.72416
m01986c	glycine	0.50772	0.30583	25	0.95209	1.3688
m00526c	1D-myo-inositol-1,4-bisphosphate	0.50602	0.30642	8	1.0543	1.7268
m00290c	11-cis-retinal	0.49548	0.31013	3	1.2071	1.0113
m01232c	9-cis-retinol	0.49548	0.31013	3	1.2071	1.0113
m00218c	[protein]-tyrosine-phosphate	0.48576	0.31357	67	0.89424	1.2941
m00237c	1,2-diacylglycerol-LD-PI pool	0.4847	0.31394	16	0.98086	1.42
m01292c	adrenochrome	0.48219	0.31483	7	1.0624	1.7291
m01739c	dopaminochrome	0.48219	0.31483	7	1.0624	1.7291
m02355c	L-dopachrome	0.48219	0.31483	7	1.0624	1.7291
m02618c	noradrenochrome	0.48219	0.31483	7	1.0624	1.7291
m02010c	GM1b	0.48213	0.31486	4	1.1421	1.4667
m02010g	GM1b	0.48213	0.31486	4	1.1421	1.4667
m01700c	dihydrofolate	0.47997	0.31562	1	1.4718	0
m01700m	dihydrofolate	0.47997	0.31562	1	1.4718	0
m01830m	folate	0.47997	0.31562	1	1.4718	0
m02364r	leukotriene B4	0.47494	0.31741	2	1.2698	1.8162
m01643m	dCDP	0.47342	0.31796	2	1.2684	1.6747
m01645m	dCTP	0.47342	0.31796	2	1.2684	1.6747
m02174c	iodide	0.47308	0.31808	1	1.4624	0
m02174s	iodide	0.47308	0.31808	1	1.4624	0
m02786c	prostaglandin E2	0.46492	0.32099	6	1.0731	1.2391
m02897c	serotonin	0.46464	0.3211	2	1.2599	0.70952
m03088c	tryptamine	0.46464	0.3211	2	1.2599	0.70952
m01623c	CTP	0.45738	0.3237	37	0.91694	1.4359
m03192c	2-Hydroxy-dATP	0.45457	0.32471	1	1.4372	0
m03193c	2-Hydroxy-dAMP	0.45457	0.32471	1	1.4372	0
m02978c	tetrahydrobiopterin	0.45226	0.32554	2	1.2479	0.30977
m02923c	spermidine	0.44799	0.32708	5	1.0885	1.617
m00235c	1,2-diacylglycerol-LD-PC pool	0.44271	0.32899	12	0.98753	1.4148
m02039r	H+	0.44269	0.329	24	0.93512	1.3455
m02730c	phosphatidate-LD-PI pool	0.44209	0.32921	10	1.0054	1.2048
m01905g	GA2	0.44151	0.32942	2	1.2375	0.9043
m01450g	cholesterol	0.4406	0.32975	1	1.4182	0
m02332g	lactose	0.43504	0.33177	1	1.4106	0
m01968c	glucose-6-phosphate	0.42603	0.33504	7	1.0334	1.7509
m02127c	histone-L-lysine	0.42075	0.33697	9	1.0048	1.6197
m02128c	histone-N6-acetyl-L-lysine	0.42075	0.33697	9	1.0048	1.6197
m03083c	tRNA	0.42022	0.33716	4	1.0999	0.99996
m01268m	activation-ppara	0.41108	0.34051	2	1.208	2.1341
m00192c	[phosphorylase A]	0.41014	0.34085	3	1.1396	1.0895
m00193c	[phosphorylase B]	0.41014	0.34085	3	1.1396	1.0895
m01040c	5(S)-HETE	0.40994	0.34092	5	1.0653	1.0643
m01619c	creatine	0.4084	0.34149	4	1.0918	0.45696
m00018c	(13Z)-eicosenoyl-CoA	0.40494	0.34276	16	0.95363	1.7058
m02015l	GM3	0.40345	0.34331	3	1.1343	1.8529
m02202g	keratan sulfate I biosynthesis, precursor 10	0.40201	0.34384	4	1.0875	1.8475
m02205g	keratan sulfate I biosynthesis, precursor 13	0.40201	0.34384	4	1.0875	1.8475
m02208g	keratan sulfate I biosynthesis, precursor 16	0.40201	0.34384	4	1.0875	1.8475
m02211g	keratan sulfate I biosynthesis, precursor 19	0.40201	0.34384	4	1.0875	1.8475
m02215g	keratan sulfate I biosynthesis, precursor 22	0.40201	0.34384	4	1.0875	1.8475
m02218g	keratan sulfate I biosynthesis, precursor 25	0.40201	0.34384	4	1.0875	1.8475
m02221g	keratan sulfate I biosynthesis, precursor 28	0.40201	0.34384	4	1.0875	1.8475
m02225g	keratan sulfate I biosynthesis, precursor 31	0.40201	0.34384	4	1.0875	1.8475
m02228g	keratan sulfate I biosynthesis, precursor 34	0.40201	0.34384	4	1.0875	1.8475
m02231g	keratan sulfate I biosynthesis, precursor 4	0.40201	0.34384	4	1.0875	1.8475
m02234g	keratan sulfate I biosynthesis, precursor 7	0.40201	0.34384	4	1.0875	1.8475
m02294g	keratan sulfate II (core 4-linked), biosynthesis, precursor 5	0.40201	0.34384	4	1.0875	1.8475
m02297g	keratan sulfate II (core 4-linked), biosynthesis, precursor 8	0.40201	0.34384	4	1.0875	1.8475
m02309g	keratan sulfate II biosynthesis, precursor 5	0.40201	0.34384	4	1.0875	1.8475
m02312g	keratan sulfate II biosynthesis, precursor 8	0.40201	0.34384	4	1.0875	1.8475
m01943c	GD1b	0.39928	0.34484	3	1.131	1.9531
m02188c	isoputreanine	0.39837	0.34518	1	1.3606	0
m02811c	putreanine	0.39837	0.34518	1	1.3606	0
m02919c	spermic acid 1	0.39837	0.34518	1	1.3606	0
m02921c	spermidine monoaldehyde 1	0.39837	0.34518	1	1.3606	0
m02922c	spermidine monoaldehyde 2	0.39837	0.34518	1	1.3606	0
m02925c	spermine monoaldehyde	0.39837	0.34518	1	1.3606	0
m00734c	3,5,3-triiodothyronine-4-sulfate	0.39787	0.34536	3	1.1299	2.2878
m01021c	4-nitrophenyl-sulfate	0.39787	0.34536	3	1.1299	2.2878
m01737c	dopamine-3-O-sulfate	0.39787	0.34536	3	1.1299	2.2878
m03100c	tyramine-O-sulfate	0.39787	0.34536	3	1.1299	2.2878
m02026c	GSH	0.39468	0.34654	28	0.91477	1.3419
m01679g	D-galactosyl-N-acylsphingosine	0.39096	0.34791	11	0.97468	1.091
m02683c	paragloboside	0.38908	0.34861	4	1.0787	1.4869
m03142c	vitamin D3	0.38753	0.34918	1	1.3458	0
m00206c	[protein]-L-tyrosine	0.38674	0.34947	69	0.87663	1.2803
m02503c	N1-acetylspermidine	0.38213	0.35118	2	1.18	1.6774
m02503p	N1-acetylspermidine	0.38213	0.35118	2	1.18	1.6774
m02504c	N1-acetylspermine	0.38213	0.35118	2	1.18	1.6774
m02504p	N1-acetylspermine	0.38213	0.35118	2	1.18	1.6774
m02923p	spermidine	0.38213	0.35118	2	1.18	1.6774
m02289g	keratan sulfate II (core 4-linked), biosynthesis, precursor 1	0.37548	0.35365	5	1.0443	1.4993
m02304g	keratan sulfate II biosynthesis, precursor 1	0.37548	0.35365	5	1.0443	1.4993
m02946c	sulfate	0.36968	0.35581	5	1.0407	0.99391
m00672c	2-oxoglutaramate	0.36857	0.35622	1	1.32	0
m00672m	2-oxoglutaramate	0.36857	0.35622	1	1.32	0
m00788c	3-hydroxy-L-kynurenine	0.36857	0.35622	1	1.32	0
m00924c	4-(2-amino-3-hydroxyphenyl)-2,4-dioxobutanoate	0.36857	0.35622	1	1.32	0
m00926c	4-(2-aminophenyl)-2,4-dioxobutanoate	0.36857	0.35622	1	1.32	0
m00990c	4-hydroxy-2-quinolinecarboxylic acid	0.36857	0.35622	1	1.32	0
m01307m	alanine	0.36857	0.35622	1	1.32	0
m03151c	xanthurenate	0.36857	0.35622	1	1.32	0
m02789c	prostaglandin F2alpha	0.3679	0.35647	3	1.1062	1.1559
m02578s	NH3	0.36761	0.35658	3	1.1059	1.9737
m01761c	D-xylulose-5-phosphate	0.36089	0.35909	1	1.3095	0
m02581m	nicotinamide D-ribonucleotide	0.36042	0.35927	2	1.159	1.0069
m02729c	phosphatidate-LD-PE pool	0.359	0.3598	11	0.96149	1.1553
m02731c	phosphatidate-LD-PS pool	0.359	0.3598	11	0.96149	1.1553
m01399c	biliverdin	0.35781	0.36024	2	1.1564	1.5124
m01619s	creatine	0.35669	0.36066	1	1.3038	0
m02040p	H2O	0.35369	0.36179	8	0.98099	1.3338
m02813c	pyridoxal	0.3466	0.36445	4	1.0497	1.962
m01619m	creatine	0.34624	0.36458	2	1.1452	0.68859
m01620c	creatine-phosphate	0.34624	0.36458	2	1.1452	0.68859
m01620m	creatine-phosphate	0.34624	0.36458	2	1.1452	0.68859
m01951c	GDP-mannose	0.34107	0.36652	2	1.1402	0.62617
m02894c	selenophosphate	0.33989	0.36697	2	1.1391	1.4399
m02435c	m7G(5')pppAm	0.33607	0.36841	1	1.2757	0
m02436c	m7G(5')pppm6Am (mRNA containing an N6,2'-O-dimethyladenosine cap)	0.33607	0.36841	1	1.2757	0
m01637c	dADP	0.33594	0.36846	14	0.9367	1.4029
m00039p	(2E)-decenoyl-CoA	0.33454	0.36899	1	1.2736	0
m00042p	(2E)-dodecenoyl-CoA	0.33454	0.36899	1	1.2736	0
m00088p	(3Z)-dodecenoyl-CoA	0.33454	0.36899	1	1.2736	0
m00099p	(5Z)-dodecenoyl-CoA	0.33454	0.36899	1	1.2736	0
m00401p	16e-18-oxo-18-CoA-dinor-LTE4	0.33454	0.36899	1	1.2736	0
m01575p	cis,cis-3,6-dodecadienoyl-CoA	0.33454	0.36899	1	1.2736	0
m03009p	trans,cis,cis-2,7,10-hexadecatrienoyl-CoA	0.33454	0.36899	1	1.2736	0
m03021p	trans,cis-lauro-2,6-dienoyl-CoA	0.33454	0.36899	1	1.2736	0
m03029p	trans-2-cis,cis,cis-8,11,14-eicosatetraenoyl-CoA	0.33454	0.36899	1	1.2736	0
m03033m	trans-3-cis-5,8,11,14-eicosapentaenoyl-CoA	0.33454	0.36899	1	1.2736	0
m03033p	trans-3-cis-5,8,11,14-eicosapentaenoyl-CoA	0.33454	0.36899	1	1.2736	0
m02709c	peptidylproline-(omega=0)	0.33452	0.36899	19	0.91914	1.2278
m02710c	peptidylproline-(omega=180)	0.33452	0.36899	19	0.91914	1.2278
m01045c	5,10-methylene-THF	0.33038	0.37056	2	1.1299	2.214
m01255c	acetoacetyl-CoA	0.32298	0.37336	2	1.1227	1.733
m02814c	pyridoxal-phosphate	0.32185	0.37378	5	1.0115	1.7013
m01715c	D-lactaldehyde	0.31728	0.37551	3	1.0661	1.1533
m02807c	pseudouridine-5-phosphate	0.30457	0.38035	1	1.2328	0
m00236c	1,2-diacylglycerol-LD-PE pool	0.29342	0.3846	13	0.92465	1.3734
m00238c	1,2-diacylglycerol-LD-PS pool	0.29342	0.3846	13	0.92465	1.3734
m00089m	(3Z,7Z,10Z)-hexadecatrienoyl-CoA	0.29113	0.38548	2	1.0919	0.25698
m00089p	(3Z,7Z,10Z)-hexadecatrienoyl-CoA	0.29113	0.38548	2	1.0919	0.25698
m00422p	18-COOH-(15E)-dinor-LTE4-CoA	0.29113	0.38548	2	1.0919	0.25698
m00682m	2-trans-cis,cis,cis,cis-4,8,11,14-eicosapentaenoyl-CoA	0.29113	0.38548	2	1.0919	0.25698
m00682p	2-trans-cis,cis,cis,cis-4,8,11,14-eicosapentaenoyl-CoA	0.29113	0.38548	2	1.0919	0.25698
m03034p	trans-3-cis-8,11,14-eicosatetraenoyl-CoA	0.29113	0.38548	2	1.0919	0.25698
m03035m	trans-3-decenoyl-CoA	0.29113	0.38548	2	1.0919	0.25698
m03035p	trans-3-decenoyl-CoA	0.29113	0.38548	2	1.0919	0.25698
m01718c	D-myo-inositol-1,4,5-trisphosphate	0.28789	0.38672	9	0.94422	1.5724
m01699c	dihydroceramide pool	0.28579	0.38752	8	0.94833	0.79311
m02748c	phytoceramide pool	0.2833	0.38847	2	1.0843	0.27312
m02583c	nicotinamide	0.2811	0.38932	10	0.93558	1.2765
m01275g	acyl-CoA-LD-SM pool	0.27449	0.39185	5	0.98259	1.0111
m01597g	CoA	0.27449	0.39185	5	0.98259	1.0111
m02929g	sphingosine	0.27449	0.39185	5	0.98259	1.0111
m01277c	acyl-CoA-LD-TG3 pool	0.27141	0.39304	1	1.1876	0
m01020s	4-nitrophenyl-phosphate	0.27126	0.3931	1	1.1874	0
m01155c	6-[(1S,2R)-1,2-dihydroxy-3-triphosphooxypropyl]-7,8-dihydropterin	0.27126	0.3931	1	1.1874	0
m01690s	DHAP	0.27126	0.3931	1	1.1874	0
m01704c	dihydroneopterin	0.27126	0.3931	1	1.1874	0
m01984s	glycerone	0.27126	0.3931	1	1.1874	0
m02754s	PNP	0.27126	0.3931	1	1.1874	0
m01424n	CDP	0.26793	0.39437	2	1.0695	1.8927
m01643n	dCDP	0.26793	0.39437	2	1.0695	1.8927
m01645n	dCTP	0.26793	0.39437	2	1.0695	1.8927
m01680n	dGDP	0.26793	0.39437	2	1.0695	1.8927
m01688n	dGTP	0.26793	0.39437	2	1.0695	1.8927
m01948n	GDP	0.26793	0.39437	2	1.0695	1.8927
m02034n	GTP	0.26793	0.39437	2	1.0695	1.8927
m03106n	UDP	0.26793	0.39437	2	1.0695	1.8927
m00511c	1-acyl-PE pool	0.26623	0.39503	17	0.8995	0.98913
m00656c	2-lysolecithin pool	0.26623	0.39503	17	0.8995	0.98913
m01981c	glyceraldehyde	0.26289	0.39632	3	1.0231	1.2134
m02630s	O2	0.26181	0.39674	4	0.99188	1.5951
m01757c	D-xylonolactone	0.26169	0.39678	1	1.1743	0
m03155c	xylitol	0.25865	0.39795	2	1.0605	1.7461
m00157c	(R)-3-hydroxybutanoate	0.25833	0.39808	1	1.1698	0
m00157s	(R)-3-hydroxybutanoate	0.25833	0.39808	1	1.1698	0
m00648c	2-hydroxybutyrate	0.25833	0.39808	1	1.1698	0
m00648s	2-hydroxybutyrate	0.25833	0.39808	1	1.1698	0
m00671c	2-oxobutyrate	0.25833	0.39808	1	1.1698	0
m00671m	2-oxobutyrate	0.25833	0.39808	1	1.1698	0
m01253s	acetoacetate	0.25833	0.39808	1	1.1698	0
m01256s	acetone	0.25833	0.39808	1	1.1698	0
m01716s	D-lactate	0.25833	0.39808	1	1.1698	0
m02772s	propanoate	0.25833	0.39808	1	1.1698	0
m02819p	pyruvate	0.25833	0.39808	1	1.1698	0
m02819s	pyruvate	0.25833	0.39808	1	1.1698	0
m02833s	retinoate	0.25833	0.39808	1	1.1698	0
m02046s	HCO3-	0.2556	0.39913	7	0.94538	1.28
m01996c	glycogenin	0.2541	0.39971	3	1.0162	0.6659
m01788c	estriol	0.24376	0.40371	3	1.008	1.9699
m00503c	1-acylglycerol-chylomicron pool	0.23693	0.40635	3	1.0026	1.0401
m00510c	1-acylglycerol-VLDL pool	0.23693	0.40635	3	1.0026	1.0401
m01570s	chylomicron	0.23693	0.40635	3	1.0026	1.0401
m02956s	TAG-chylomicron pool	0.23693	0.40635	3	1.0026	1.0401
m02959s	TAG-VLDL pool	0.23693	0.40635	3	1.0026	1.0401
m03147s	VLDL	0.23693	0.40635	3	1.0026	1.0401
m00168c	(R)-S-lactoylglutathione	0.23681	0.4064	3	1.0025	1.4558
m02039g	H+	0.23668	0.40645	2	1.0392	0.55682
m02348c	L-carnitine	0.23654	0.40651	8	0.92465	1.6452
m01338r	androsterone	0.2337	0.40761	4	0.97272	1.1137
m02754c	PNP	0.2326	0.40803	5	0.95701	1.8082
m01374c	benzo[a]pyrene	0.23211	0.40823	2	1.0348	2.8418
m01840s	fructose	0.22516	0.41093	1	1.1245	0
m02728c	phosphatidate-LD-PC pool	0.22316	0.41171	12	0.90088	1.1214
m00932c	4-(n-nitrosomethylamino)-1-(3-pyridyl)-1-butanone	0.221	0.41255	6	0.93683	1.3158
m02929s	sphingosine	0.21721	0.41402	1	1.1137	0
m02930s	sphingosine-1-phosphate	0.21721	0.41402	1	1.1137	0
m01746c	D-tagatose-6-phosphate	0.21651	0.41429	3	0.98643	2.9485
m00923c	3-ureidopropionate	0.20818	0.41755	1	1.1014	0
m01052c	5,6-Dihydrouracil	0.20818	0.41755	1	1.1014	0
m02204g	keratan sulfate I biosynthesis, precursor 12	0.20592	0.41843	5	0.94072	1.3227
m02207g	keratan sulfate I biosynthesis, precursor 15	0.20592	0.41843	5	0.94072	1.3227
m02210g	keratan sulfate I biosynthesis, precursor 18	0.20592	0.41843	5	0.94072	1.3227
m02212g	keratan sulfate I biosynthesis, precursor 2	0.20592	0.41843	5	0.94072	1.3227
m02214g	keratan sulfate I biosynthesis, precursor 21	0.20592	0.41843	5	0.94072	1.3227
m02217g	keratan sulfate I biosynthesis, precursor 24	0.20592	0.41843	5	0.94072	1.3227
m02220g	keratan sulfate I biosynthesis, precursor 27	0.20592	0.41843	5	0.94072	1.3227
m02223g	keratan sulfate I biosynthesis, precursor 3	0.20592	0.41843	5	0.94072	1.3227
m02224g	keratan sulfate I biosynthesis, precursor 30	0.20592	0.41843	5	0.94072	1.3227
m02227g	keratan sulfate I biosynthesis, precursor 33	0.20592	0.41843	5	0.94072	1.3227
m02233g	keratan sulfate I biosynthesis, precursor 6	0.20592	0.41843	5	0.94072	1.3227
m02236g	keratan sulfate I biosynthesis, precursor 9	0.20592	0.41843	5	0.94072	1.3227
m02292g	keratan sulfate II (core 4-linked), biosynthesis, precursor 3	0.20592	0.41843	5	0.94072	1.3227
m02293g	keratan sulfate II (core 4-linked), biosynthesis, precursor 4	0.20592	0.41843	5	0.94072	1.3227
m02296g	keratan sulfate II (core 4-linked), biosynthesis, precursor 7	0.20592	0.41843	5	0.94072	1.3227
m02306g	keratan sulfate II biosynthesis, precursor 2	0.20592	0.41843	5	0.94072	1.3227
m02307g	keratan sulfate II biosynthesis, precursor 3	0.20592	0.41843	5	0.94072	1.3227
m02308g	keratan sulfate II biosynthesis, precursor 4	0.20592	0.41843	5	0.94072	1.3227
m02311g	keratan sulfate II biosynthesis, precursor 7	0.20592	0.41843	5	0.94072	1.3227
m01785c	erythrose-4-phosphate	0.20554	0.41858	3	0.97775	0.97663
m01580c	cis-aconitate	0.19674	0.42202	1	1.0858	0
m01580m	cis-aconitate	0.19674	0.42202	1	1.0858	0
m01587c	citrate	0.19674	0.42202	1	1.0858	0
m01587m	citrate	0.19674	0.42202	1	1.0858	0
m02183c	isocitrate	0.19674	0.42202	1	1.0858	0
m02439c	malate	0.19674	0.42202	1	1.0858	0
m02661m	oxalate	0.19674	0.42202	1	1.0858	0
m02696m	PEP	0.19674	0.42202	1	1.0858	0
m01941g	GD1a	0.1933	0.42336	3	0.96807	1.745
m02030g	GT1b	0.1933	0.42336	3	0.96807	1.745
m00656l	2-lysolecithin pool	0.19242	0.42371	4	0.94456	1.4372
m00656r	2-lysolecithin pool	0.19242	0.42371	4	0.94456	1.4372
m01808l	fatty acid-LD-PC pool	0.19242	0.42371	4	0.94456	1.4372
m01808r	fatty acid-LD-PC pool	0.19242	0.42371	4	0.94456	1.4372
m02684l	PC-LD pool	0.19242	0.42371	4	0.94456	1.4372
m01534l	chondroitin sulfate C (GalNAc6S-GlcA), degradation product 1	0.19144	0.42409	5	0.93188	1.3596
m01537l	chondroitin sulfate C (GalNAc6S-GlcA), degradation product 4	0.19144	0.42409	5	0.93188	1.3596
m01539l	chondroitin sulfate C (GalNAc6S-GlcA), free chain	0.19144	0.42409	5	0.93188	1.3596
m01544l	chondroitin sulfate D (GlcNAc6S-GlcA2S), degradation product 1	0.19144	0.42409	5	0.93188	1.3596
m01548l	chondroitin sulfate D (GlcNAc6S-GlcA2S), degradation product 5	0.19144	0.42409	5	0.93188	1.3596
m01550l	chondroitin sulfate D (GlcNAc6S-GlcA2S), free chain	0.19144	0.42409	5	0.93188	1.3596
m01556l	chondroitin sulfate E (GalNAc4,6diS-GlcA), degradation product 2	0.19144	0.42409	5	0.93188	1.3596
m01801l	F1alpha	0.19144	0.42409	5	0.93188	1.3596
m02239l	keratan sulfate I, degradation product 11	0.19144	0.42409	5	0.93188	1.3596
m02240l	keratan sulfate I, degradation product 12	0.19144	0.42409	5	0.93188	1.3596
m02242l	keratan sulfate I, degradation product 14	0.19144	0.42409	5	0.93188	1.3596
m02243l	keratan sulfate I, degradation product 15	0.19144	0.42409	5	0.93188	1.3596
m02245l	keratan sulfate I, degradation product 17	0.19144	0.42409	5	0.93188	1.3596
m02246l	keratan sulfate I, degradation product 18	0.19144	0.42409	5	0.93188	1.3596
m02249l	keratan sulfate I, degradation product 20	0.19144	0.42409	5	0.93188	1.3596
m02250l	keratan sulfate I, degradation product 21	0.19144	0.42409	5	0.93188	1.3596
m02252l	keratan sulfate I, degradation product 23	0.19144	0.42409	5	0.93188	1.3596
m02253l	keratan sulfate I, degradation product 24	0.19144	0.42409	5	0.93188	1.3596
m02255l	keratan sulfate I, degradation product 26	0.19144	0.42409	5	0.93188	1.3596
m02256l	keratan sulfate I, degradation product 27	0.19144	0.42409	5	0.93188	1.3596
m02258l	keratan sulfate I, degradation product 29	0.19144	0.42409	5	0.93188	1.3596
m02260l	keratan sulfate I, degradation product 30	0.19144	0.42409	5	0.93188	1.3596
m02262l	keratan sulfate I, degradation product 32	0.19144	0.42409	5	0.93188	1.3596
m02263l	keratan sulfate I, degradation product 33	0.19144	0.42409	5	0.93188	1.3596
m02265l	keratan sulfate I, degradation product 35	0.19144	0.42409	5	0.93188	1.3596
m02266l	keratan sulfate I, degradation product 36	0.19144	0.42409	5	0.93188	1.3596
m02268l	keratan sulfate I, degradation product 38	0.19144	0.42409	5	0.93188	1.3596
m02269l	keratan sulfate I, degradation product 39	0.19144	0.42409	5	0.93188	1.3596
m02271l	keratan sulfate I, degradation product 40	0.19144	0.42409	5	0.93188	1.3596
m02272l	keratan sulfate I, degradation product 41	0.19144	0.42409	5	0.93188	1.3596
m02274l	keratan sulfate I, degradation product 6	0.19144	0.42409	5	0.93188	1.3596
m02276l	keratan sulfate I, degradation product 8	0.19144	0.42409	5	0.93188	1.3596
m02277l	keratan sulfate I, degradation product 9	0.19144	0.42409	5	0.93188	1.3596
m02281l	keratan sulfate II (core 2-linked), degradation product 3	0.19144	0.42409	5	0.93188	1.3596
m02283l	keratan sulfate II (core 2-linked), degradation product 5	0.19144	0.42409	5	0.93188	1.3596
m02284l	keratan sulfate II (core 2-linked), degradation product 6	0.19144	0.42409	5	0.93188	1.3596
m02286l	keratan sulfate II (core 2-linked), degradation product 8	0.19144	0.42409	5	0.93188	1.3596
m02287l	keratan sulfate II (core 2-linked), degradation product 9	0.19144	0.42409	5	0.93188	1.3596
m02301l	keratan sulfate II (core 4-linked), degradation product 3	0.19144	0.42409	5	0.93188	1.3596
m02508l	n2m2mn	0.19144	0.42409	5	0.93188	1.3596
m01756n	dUTP	0.18575	0.42632	2	0.9899	2.0052
m01758s	D-xylose	0.18409	0.42697	1	1.0686	0
m02450c	maltose	0.18409	0.42697	1	1.0686	0
m00190c	[myosin light chain]	0.18305	0.42738	1	1.0672	0
m00191c	[myosin light chain]-phosphate	0.18305	0.42738	1	1.0672	0
m00307c	12(S)-HETE	0.18233	0.42766	3	0.9594	1.3923
m02348m	L-carnitine	0.18069	0.42831	7	0.90667	1.1152
m00202c	[protein]-L-isoaspartate	0.18	0.42858	1	1.063	0
m00203c	[protein]-L-isoaspartate-methyl ester	0.18	0.42858	1	1.063	0
m00339c	13,14-dihydro-15-oxo-lipoxin A4	0.17578	0.43023	10	0.88992	1.5215
m00394c	15-oxo-lipoxin A4	0.17578	0.43023	10	0.88992	1.5215
m00747r	3alpha,7alpha,12alpha,25-tetrahydroxy-5beta-cholestane-24-one	0.17578	0.43023	10	0.88992	1.5215
m01013c	4-methyl-2-oxopentanoate	0.17578	0.43023	10	0.88992	1.5215
m01029c	4-oxo-9-cis-retinoate	0.17578	0.43023	10	0.88992	1.5215
m01087r	5beta-cholestane-3alpha,7alpha,12alpha,24s,25-pentol	0.17578	0.43023	10	0.88992	1.5215
m01229c	9-cis-4-oxo-13,14-dihydro-retinoate	0.17578	0.43023	10	0.88992	1.5215
m01325c	alpha-hydroxyisocaproic acid	0.17578	0.43023	10	0.88992	1.5215
m03168m	3-oxopropionyl-CoA	0.17578	0.43023	10	0.88992	1.5215
m01283c	adenylyl sulfate	0.17434	0.4308	3	0.95308	1.0604
m02681c	PAP	0.17121	0.43203	15	0.87391	1.4937
m02426c	lysine	0.16979	0.43259	10	0.88732	1.3982
m01868g	G00020	0.16794	0.43332	2	0.97266	1.8365
m02512g	n3m2masn	0.16794	0.43332	2	0.97266	1.8365
m02328l	LacCer pool	0.16358	0.43503	4	0.9249	1.5698
m02579s	NH4+	0.1632	0.43518	2	0.96807	2.771
m00971c	4-androstene-3,17-dione	0.16207	0.43562	1	1.0386	0
m02851c	S-(11-hydroxy-9-deoxy-delta12-PGD2)-glutathione	0.16207	0.43562	1	1.0386	0
m02852c	S-(11-OH-9-deoxy-delta9,12-PGD2)-glutathione	0.16207	0.43562	1	1.0386	0
m02969c	testosterone	0.16207	0.43562	1	1.0386	0
m01164c	6-lactoyl-5,6,7,8-tetrahydropterin	0.15492	0.43844	1	1.0288	0
m01170c	6-pyruvoyltetrahydropterin	0.15492	0.43844	1	1.0288	0
m01170n	6-pyruvoyltetrahydropterin	0.15492	0.43844	1	1.0288	0
m02978n	tetrahydrobiopterin	0.15492	0.43844	1	1.0288	0
m02847c	RNA	0.15408	0.43877	31	0.85142	1.3944
m03106r	UDP	0.15311	0.43916	9	0.88274	1.5525
m02785c	prostaglandin E1	0.15199	0.4396	5	0.90779	1.3093
m01451l	cholesterol-ester pool	0.15165	0.43973	1	1.0244	0
m01451s	cholesterol-ester pool	0.15165	0.43973	1	1.0244	0
m01370c	aspartate	0.14596	0.44197	6	0.8949	0.79321
m02148c	hydroxyacetone	0.14487	0.44241	2	0.95033	1.9018
m00309c	12(S)-HPETE	0.1438	0.44283	3	0.92893	0.7391
m00309p	12(S)-HPETE	0.1438	0.44283	3	0.92893	0.7391
m00309r	12(S)-HPETE	0.1438	0.44283	3	0.92893	0.7391
m00336c	13(S)-HODE	0.1438	0.44283	3	0.92893	0.7391
m00337c	13(S)-HPODE	0.1438	0.44283	3	0.92893	0.7391
m01040m	5(S)-HETE	0.1438	0.44283	3	0.92893	0.7391
m01042m	5(S)-HPETE	0.1438	0.44283	3	0.92893	0.7391
m02495c	myristoyl-CoA	0.14082	0.44401	10	0.87476	1.9611
m00639c	2-deoxy-D-ribose-1-phosphate	0.13948	0.44454	3	0.92551	1.2837
m02682c	PAPS	0.13937	0.44458	18	0.85852	1.4248
m02881c	se-adenosyl-L-selenohomocysteine	0.1236	0.45082	2	0.92974	0.37429
m02890c	selenohomocysteine	0.1236	0.45082	2	0.92974	0.37429
m01590g	CMP	0.12275	0.45115	6	0.88193	1.54
m01592g	CMP-N-acetylneuraminate	0.12275	0.45115	6	0.88193	1.54
m01789c	estrone 3-sulfate	0.12253	0.45124	3	0.91211	1.8015
m01789s	estrone 3-sulfate	0.12253	0.45124	3	0.91211	1.8015
m02871c	SAH	0.11661	0.45358	63	0.83315	1.2875
m02774c	propanoyl-CoA	0.11635	0.45369	11	0.86137	1.7428
m00140r	(alpha-D-Glucosyl)3-(alpha-D-mannosyl)8-beta-D-mannosyl-diacetylchitobiosyl-L-asparagine (protein)	0.11216	0.45535	4	0.88984	2.2277
m01986m	glycine	0.10853	0.45679	3	0.90103	2.2701
m02554p	NADP+	0.10708	0.45736	4	0.88638	1.5394
m02555p	NADPH	0.10708	0.45736	4	0.88638	1.5394
m02040n	H2O	0.1018	0.45946	11	0.85537	1.9268
m00978c	4-cholesten-7alpha,24(S)-diol-3-one	0.097758	0.46106	1	0.95093	0
m00979c	4-cholesten-7alpha,27-diol-3-one	0.097758	0.46106	1	0.95093	0
m01182r	7alpha-hydroxycholest-4-en-3-one	0.097758	0.46106	1	0.95093	0
m01183r	7alpha-hydroxycholesterol	0.097758	0.46106	1	0.95093	0
m02877c	SAM	0.092243	0.46325	64	0.82909	1.3123
m01638c	D-alanine	0.091481	0.46356	3	0.88755	1.2408
m01364c	arachidonyl-CoA	0.088188	0.46486	19	0.84171	1.5878
m02391c	linoleoyl-CoA	0.088188	0.46486	19	0.84171	1.5878
m00530c	1D-myo-inositol-4-phosphate	0.085106	0.46609	2	0.89248	1.9628
m01732c	dolichyl-diphosphate	0.083948	0.46655	1	0.93211	0
m02182c	isocaproic-aldehyde	0.082298	0.4672	2	0.88977	1.9875
m01118c	5-oxo-(6E)-12-epi-LTB4	0.079958	0.46814	3	0.87844	1.8852
m01118m	5-oxo-(6E)-12-epi-LTB4	0.079958	0.46814	3	0.87844	1.8852
m01118p	5-oxo-(6E)-12-epi-LTB4	0.079958	0.46814	3	0.87844	1.8852
m01124c	5-oxo-6-trans-LTB4	0.079958	0.46814	3	0.87844	1.8852
m01124m	5-oxo-6-trans-LTB4	0.079958	0.46814	3	0.87844	1.8852
m01124p	5-oxo-6-trans-LTB4	0.079958	0.46814	3	0.87844	1.8852
m02829c	reduced vitamin K	0.077753	0.46901	1	0.92367	0
m00156c	(R)-1,2-dimethyl-5,6-dihydroxy-tetrahydroisoquinoline	0.075608	0.46987	37	0.83092	1.4048
m01384c	beta-carboline	0.075608	0.46987	37	0.83092	1.4048
m02045c	harman	0.075608	0.46987	37	0.83092	1.4048
m02875c	salsolinol	0.075608	0.46987	37	0.83092	1.4048
m02594g	nLc6Cer	0.072757	0.471	2	0.88053	0.95569
m01965c	glucose	0.072319	0.47117	14	0.84015	1.6884
m02455c	mannose-6-phosphate	0.069833	0.47216	4	0.86098	1.834
m02374m	L-glutamate 5-semialdehyde	0.068271	0.47278	2	0.87619	1.4462
m00072m	(2E,4Z,7Z,10Z)-hexadecatetraenoyl-CoA	0.067867	0.47295	1	0.91019	0
m00072p	(2E,4Z,7Z,10Z)-hexadecatetraenoyl-CoA	0.067867	0.47295	1	0.91019	0
m00423p	18-COOH-(16E)-dinor-LTE5-CoA	0.067867	0.47295	1	0.91019	0
m00678m	2-trans-4-cis-decadienoyl-CoA	0.067867	0.47295	1	0.91019	0
m00678p	2-trans-4-cis-decadienoyl-CoA	0.067867	0.47295	1	0.91019	0
m01144m	6(R)-hydroxy-tetradeca-(2E,4E,8Z)-trienoate	0.067867	0.47295	1	0.91019	0
m01147m	6(S)-hydroxy-tetradeca-(2E,4E,8Z)-trienoate	0.067867	0.47295	1	0.91019	0
m01199m	8(R)-hydroxy-hexadeca-(2E,4E,6E,10Z)-tetraenoate	0.067867	0.47295	1	0.91019	0
m01204m	8(S)-hydroxy-hexadeca-(2E,4E,6E,10Z)-tetraenoate	0.067867	0.47295	1	0.91019	0
m00011c	(11Z,14Z,17Z)-eicosatrienoylcarnitine	0.062825	0.47495	3	0.86489	2.5488
m00022c	(13Z,16Z)-docosadienoylcarnitine	0.062825	0.47495	3	0.86489	2.5488
m00024c	(15Z)-tetracosenoylcarnitine	0.062825	0.47495	3	0.86489	2.5488
m00092c	(4Z,7Z,10Z,13Z,16Z)-docosapentaenoylcarnitine	0.062825	0.47495	3	0.86489	2.5488
m00100c	(5Z,8Z,11Z)-eicosatrienoylcarnitine	0.062825	0.47495	3	0.86489	2.5488
m00102c	(5Z,8Z,11Z,14Z,17Z)-eicosapentaenoylcarnitine	0.062825	0.47495	3	0.86489	2.5488
m00105c	(6Z,9Z)-octadecadienoylcarnitine	0.062825	0.47495	3	0.86489	2.5488
m00107c	(6Z,9Z,12Z,15Z)-octadecatetraenoylcarnitine	0.062825	0.47495	3	0.86489	2.5488
m00109c	(6Z,9Z,12Z,15Z,18Z)-tetracosapentaenoylcarnitine	0.062825	0.47495	3	0.86489	2.5488
m00112c	(6Z,9Z,12Z,15Z,18Z,21Z)-tetracosahexaenoylcarnitine	0.062825	0.47495	3	0.86489	2.5488
m00120c	(7Z,10Z,13Z,16Z,19Z)-docosapentaenoylcarnitine	0.062825	0.47495	3	0.86489	2.5488
m00122c	(8Z,11Z)-eicosadienoylcarnitine	0.062825	0.47495	3	0.86489	2.5488
m00124c	(8Z,11Z,14Z,17Z)-eicosatetraenoylcarnitine	0.062825	0.47495	3	0.86489	2.5488
m00126c	(9E)-octadecenoylcarnitine	0.062825	0.47495	3	0.86489	2.5488
m00130c	(9Z,12Z,15Z,18Z)-tetracosatetraenoylcarnitine	0.062825	0.47495	3	0.86489	2.5488
m00133c	(9Z,12Z,15Z,18Z,21Z)-tetracosapentaenoylcarnitine	0.062825	0.47495	3	0.86489	2.5488
m00261c	10,13,16,19-docosatetraenoylcarnitine	0.062825	0.47495	3	0.86489	2.5488
m00263c	10,13,16-docosatrienoylcarnitine	0.062825	0.47495	3	0.86489	2.5488
m00316c	12,15,18,21-tetracosatetraenoylcarnitine	0.062825	0.47495	3	0.86489	2.5488
m00342c	13,16,19-docosatrienoylcarnitine	0.062825	0.47495	3	0.86489	2.5488
m01363c	arachidonyl-carnitine	0.062825	0.47495	3	0.86489	2.5488
m01723c	docosahexaenoylcarnitine	0.062825	0.47495	3	0.86489	2.5488
m01724c	docosanoylcarnitine	0.062825	0.47495	3	0.86489	2.5488
m01726c	docosenoylcarnitine(11)	0.062825	0.47495	3	0.86489	2.5488
m01727c	docosenoylcarnitine	0.062825	0.47495	3	0.86489	2.5488
m01729c	dodecanoylcarnitine	0.062825	0.47495	3	0.86489	2.5488
m01770c	eicosadienoylcarnitine	0.062825	0.47495	3	0.86489	2.5488
m01772c	eicosanoylcarnitine	0.062825	0.47495	3	0.86489	2.5488
m01774c	eicosatrienoylcarnitine	0.062825	0.47495	3	0.86489	2.5488
m01775c	eicosenoylcarnitine(11)	0.062825	0.47495	3	0.86489	2.5488
m01776c	eicosenoylcarnitine(7)	0.062825	0.47495	3	0.86489	2.5488
m01777c	eicosenoylcarnitine(9)	0.062825	0.47495	3	0.86489	2.5488
m01933c	gamma-linolenoylcarnitine	0.062825	0.47495	3	0.86489	2.5488
m02051c	heneicosanoylcarnitine	0.062825	0.47495	3	0.86489	2.5488
m02100c	heptadecanoylcarnitine	0.062825	0.47495	3	0.86489	2.5488
m02102c	heptadecenoylcarnitine(7)	0.062825	0.47495	3	0.86489	2.5488
m02103c	heptadecenoylcarnitine(8)	0.062825	0.47495	3	0.86489	2.5488
m02109c	hexacosanoylcarnitine	0.062825	0.47495	3	0.86489	2.5488
m02111c	hexacosenoylcarnitine	0.062825	0.47495	3	0.86489	2.5488
m02117c	hexadecenoylcarnitine(9)	0.062825	0.47495	3	0.86489	2.5488
m02388c	linoleic-carnitine	0.062825	0.47495	3	0.86489	2.5488
m02410c	L-oleoylcarnitine	0.062825	0.47495	3	0.86489	2.5488
m02411c	L-palmitoylcarnitine	0.062825	0.47495	3	0.86489	2.5488
m02611c	nonadecanoylcarnitine	0.062825	0.47495	3	0.86489	2.5488
m02634c	O-acetylcarnitine	0.062825	0.47495	3	0.86489	2.5488
m02636c	ocosatetraenoylcarnitine	0.062825	0.47495	3	0.86489	2.5488
m02637c	octadecatrienoylcarnitine	0.062825	0.47495	3	0.86489	2.5488
m02638c	octadecenoylcarnitine(11)	0.062825	0.47495	3	0.86489	2.5488
m02639c	octadecenoylcarnitine(5)	0.062825	0.47495	3	0.86489	2.5488
m02640c	octadecenoylcarnitine(7)	0.062825	0.47495	3	0.86489	2.5488
m02676c	palmitoleoyl-carnitine	0.062825	0.47495	3	0.86489	2.5488
m02688c	pentadecanoylcarnitine	0.062825	0.47495	3	0.86489	2.5488
m02940c	stearoylcarnitine	0.062825	0.47495	3	0.86489	2.5488
m02970c	tetracosanoylcarnitine	0.062825	0.47495	3	0.86489	2.5488
m02973c	tetradecanoylcarnitine	0.062825	0.47495	3	0.86489	2.5488
m02974c	tetradecenoylcarnitine(5)	0.062825	0.47495	3	0.86489	2.5488
m02975c	tetradecenoylcarnitine(7)	0.062825	0.47495	3	0.86489	2.5488
m02976c	tetradecenoylcarnitine(9)	0.062825	0.47495	3	0.86489	2.5488
m03046c	tricosanoylcarnitine	0.062825	0.47495	3	0.86489	2.5488
m03049c	tridecanoylcarnitine	0.062825	0.47495	3	0.86489	2.5488
m00351c	13-cis-retinol	0.06105	0.47566	2	0.8692	1.1665
m00516c	1-alkyl-2-lysoglycerol-3-phosphocholine	0.059816	0.47615	3	0.86251	2.9968
m00600c	20-oxo-LTB4	0.057277	0.47716	1	0.89576	0
m00600m	20-oxo-LTB4	0.057277	0.47716	1	0.89576	0
m00600r	20-oxo-LTB4	0.057277	0.47716	1	0.89576	0
m00601p	20-oxo-LTE4	0.057277	0.47716	1	0.89576	0
m00661c	2-methyl-3-oxopropanoate	0.057277	0.47716	1	0.89576	0
m00756c	3alpha,7alpha-dihydroxy-5beta-cholestan-26-al	0.057277	0.47716	1	0.89576	0
m00760c	3-amino-propanal	0.057277	0.47716	1	0.89576	0
m00952c	4-acetamidobutanoate	0.057277	0.47716	1	0.89576	0
m00969m	4-aminobutanal	0.057277	0.47716	1	0.89576	0
m00970m	4-aminobutyrate	0.057277	0.47716	1	0.89576	0
m01103c	5-hydroxyindoleacetate	0.057277	0.47716	1	0.89576	0
m01249m	acetaldehyde	0.057277	0.47716	1	0.89576	0
m01681c	D-glucarate	0.057277	0.47716	1	0.89576	0
m01685c	D-glucurono-6,3-lactone	0.057277	0.47716	1	0.89576	0
m01982m	glycerate	0.057277	0.47716	1	0.89576	0
m01997m	glycolaldehyde	0.057277	0.47716	1	0.89576	0
m02165c	imidazole-4-acetaldehyde	0.057277	0.47716	1	0.89576	0
m02166c	imidazole-4-acetate	0.057277	0.47716	1	0.89576	0
m02329m	lactaldehyde	0.057277	0.47716	1	0.89576	0
m02479c	methylmalonate	0.057277	0.47716	1	0.89576	0
m02479m	methylmalonate	0.057277	0.47716	1	0.89576	0
m02514c	N4-acetylaminobutanal	0.057277	0.47716	1	0.89576	0
m02711c	perillic acid	0.057277	0.47716	1	0.89576	0
m02713c	perillyl aldehyde	0.057277	0.47716	1	0.89576	0
m02749c	phytosphingosine	0.053932	0.47849	1	0.8912	0
m00205g	[protein]-L-serine	0.040626	0.4838	4	0.84106	1.4289
m01365m	arginine	0.037971	0.48486	1	0.86945	0
m03121m	urea	0.037971	0.48486	1	0.86945	0
m02678c	palmitoyl-CoA	0.034846	0.4861	19	0.82494	1.5821
m01009c	4-imidazolone-5-propanoate	0.034222	0.48635	1	0.86434	0
m02475c	methylglyoxal	0.033402	0.48668	8	0.82695	1.2563
m02818c	pyridoxine-phosphate	0.032719	0.48695	3	0.84108	2.201
m02469c	methaneselenol	0.030116	0.48799	1	0.85875	0
m02889c	selenocysteine	0.030116	0.48799	1	0.85875	0
m02895c	se-methyl-L-selenocysteine	0.030116	0.48799	1	0.85875	0
m01679l	D-galactosyl-N-acylsphingosine	0.030037	0.48802	3	0.83896	1.7597
m00134c	(9Z,12Z,15Z,18Z,21Z)-tetracosapentaenoyl-CoA	0.029093	0.4884	11	0.82537	1.7609
m00549c	1-organyl-2-lyso-sn-glycero-3-phosphocholine	0.024436	0.49025	10	0.8243	1.6589
m01833m	formate	0.023144	0.49077	3	0.83351	1.2175
m02815c	pyridoxamine	0.022879	0.49087	2	0.83225	3.1127
m02816c	pyridoxamine-phosphate	0.022879	0.49087	2	0.83225	3.1127
m02817c	pyridoxine	0.022879	0.49087	2	0.83225	3.1127
m03106g	UDP	0.021222	0.49153	28	0.81811	1.2795
m02946s	sulfate	0.020238	0.49193	3	0.83121	1.0822
m02794c	prostaglandin H2	0.019314	0.4923	3	0.83048	1.5202
m02631c	O2-	0.019045	0.4924	1	0.84366	0
m02631n	O2-	0.019045	0.4924	1	0.84366	0
m01102c	5-hydroxyindoleacetaldehyde	0.017409	0.49306	2	0.82696	0.097305
m02168c	indole-3-acetaldehyde	0.017409	0.49306	2	0.82696	0.097305
m03130c	UTP	0.015336	0.49388	51	0.81594	1.4345
m00520c	1-deoxy-1-(N6-lysino)-D-fructose	0.015296	0.4939	4	0.82379	1.2208
m01717c	D-mannose-1,6-bisphosphate	0.015296	0.4939	4	0.82379	1.2208
m01844c	fructose-3-phosphate	0.015296	0.4939	4	0.82379	1.2208
m01846c	fructoseglycine	0.015296	0.4939	4	0.82379	1.2208
m01847c	fructoseglycine-ketone-3-phosphate	0.015296	0.4939	4	0.82379	1.2208
m01848c	fructoselysine-3-phosphate	0.015296	0.4939	4	0.82379	1.2208
m02917c	sorbitol-3-phosphate	0.015296	0.4939	4	0.82379	1.2208
m01536l	chondroitin sulfate C (GalNAc6S-GlcA), degradation product 3	0.014921	0.49405	6	0.82168	1.2456
m01547l	chondroitin sulfate D (GlcNAc6S-GlcA2S), degradation product 4	0.014921	0.49405	6	0.82168	1.2456
m01306s	AKG	0.0039938	0.49841	3	0.81837	1.8353
m01983s	glycerol	-0.0019032	0.50076	4	0.81207	0.90184
m02528c	N-acetylglucosamine-1-phosphate	-0.014069	0.50561	2	0.79649	0.47709
m02905g	sialyl-galactosylgloboside	-0.018808	0.5075	3	0.80033	1.5553
m01965g	glucose	-0.019706	0.50786	2	0.79103	0.87617
m00402c	16-glucuronide-estriol	-0.022704	0.50906	1	0.78676	0
m00402s	16-glucuronide-estriol	-0.022704	0.50906	1	0.78676	0
m01070c	5alpha-dihydrotestosterone-glucuronide	-0.022704	0.50906	1	0.78676	0
m01070s	5alpha-dihydrotestosterone-glucuronide	-0.022704	0.50906	1	0.78676	0
m01127c	5-oxoproline	-0.022704	0.50906	1	0.78676	0
m01339c	androsterone-glucuronide	-0.022704	0.50906	1	0.78676	0
m01339s	androsterone-glucuronide	-0.022704	0.50906	1	0.78676	0
m01397c	bilirubin-bisglucuronoside	-0.022704	0.50906	1	0.78676	0
m01397r	bilirubin-bisglucuronoside	-0.022704	0.50906	1	0.78676	0
m01397s	bilirubin-bisglucuronoside	-0.022704	0.50906	1	0.78676	0
m01398c	bilirubin-monoglucuronoside	-0.022704	0.50906	1	0.78676	0
m01398r	bilirubin-monoglucuronoside	-0.022704	0.50906	1	0.78676	0
m01398s	bilirubin-monoglucuronoside	-0.022704	0.50906	1	0.78676	0
m01435s	chenodiol	-0.022704	0.50906	1	0.78676	0
m01799c	etiocholan-3alpha-ol-17-one 3-glucuronide	-0.022704	0.50906	1	0.78676	0
m01799s	etiocholan-3alpha-ol-17-one 3-glucuronide	-0.022704	0.50906	1	0.78676	0
m01980c	glutathionyl-leukotriene C4	-0.022704	0.50906	1	0.78676	0
m01980s	glutathionyl-leukotriene C4	-0.022704	0.50906	1	0.78676	0
m02126c	histidyl-prolinamide	-0.022704	0.50906	1	0.78676	0
m02900c	S-glutathionyl-2-4-dinitrobenzene	-0.022704	0.50906	1	0.78676	0
m02900s	S-glutathionyl-2-4-dinitrobenzene	-0.022704	0.50906	1	0.78676	0
m02901c	S-glutathionyl-ethacrynic acid	-0.022704	0.50906	1	0.78676	0
m02901s	S-glutathionyl-ethacrynic acid	-0.022704	0.50906	1	0.78676	0
m02952c	sulfotaurolithocholate	-0.022704	0.50906	1	0.78676	0
m02952s	sulfotaurolithocholate	-0.022704	0.50906	1	0.78676	0
m02962c	taurochenodeoxycholate	-0.022704	0.50906	1	0.78676	0
m02962s	taurochenodeoxycholate	-0.022704	0.50906	1	0.78676	0
m02967c	testosterone glucuronide	-0.022704	0.50906	1	0.78676	0
m02967s	testosterone glucuronide	-0.022704	0.50906	1	0.78676	0
m03040c	TRH	-0.022704	0.50906	1	0.78676	0
m02555m	NADPH	-0.023471	0.50936	25	0.80668	1.3591
m01383c	beta-alanine	-0.023553	0.5094	4	0.7973	1.8056
m00224c	1-(1-alkenyl)-sn-glycerol	-0.033123	0.51321	1	0.77256	0
m00011r	(11Z,14Z,17Z)-eicosatrienoylcarnitine	-0.039253	0.51566	2	0.77211	1.215
m00022r	(13Z,16Z)-docosadienoylcarnitine	-0.039253	0.51566	2	0.77211	1.215
m00024r	(15Z)-tetracosenoylcarnitine	-0.039253	0.51566	2	0.77211	1.215
m00092r	(4Z,7Z,10Z,13Z,16Z)-docosapentaenoylcarnitine	-0.039253	0.51566	2	0.77211	1.215
m00100r	(5Z,8Z,11Z)-eicosatrienoylcarnitine	-0.039253	0.51566	2	0.77211	1.215
m00102r	(5Z,8Z,11Z,14Z,17Z)-eicosapentaenoylcarnitine	-0.039253	0.51566	2	0.77211	1.215
m00105r	(6Z,9Z)-octadecadienoylcarnitine	-0.039253	0.51566	2	0.77211	1.215
m00107r	(6Z,9Z,12Z,15Z)-octadecatetraenoylcarnitine	-0.039253	0.51566	2	0.77211	1.215
m00109r	(6Z,9Z,12Z,15Z,18Z)-tetracosapentaenoylcarnitine	-0.039253	0.51566	2	0.77211	1.215
m00112r	(6Z,9Z,12Z,15Z,18Z,21Z)-tetracosahexaenoylcarnitine	-0.039253	0.51566	2	0.77211	1.215
m00120r	(7Z,10Z,13Z,16Z,19Z)-docosapentaenoylcarnitine	-0.039253	0.51566	2	0.77211	1.215
m00122r	(8Z,11Z)-eicosadienoylcarnitine	-0.039253	0.51566	2	0.77211	1.215
m00124r	(8Z,11Z,14Z,17Z)-eicosatetraenoylcarnitine	-0.039253	0.51566	2	0.77211	1.215
m00126r	(9E)-octadecenoylcarnitine	-0.039253	0.51566	2	0.77211	1.215
m00130r	(9Z,12Z,15Z,18Z)-tetracosatetraenoylcarnitine	-0.039253	0.51566	2	0.77211	1.215
m00133r	(9Z,12Z,15Z,18Z,21Z)-tetracosapentaenoylcarnitine	-0.039253	0.51566	2	0.77211	1.215
m00261r	10,13,16,19-docosatetraenoylcarnitine	-0.039253	0.51566	2	0.77211	1.215
m00263r	10,13,16-docosatrienoylcarnitine	-0.039253	0.51566	2	0.77211	1.215
m00316r	12,15,18,21-tetracosatetraenoylcarnitine	-0.039253	0.51566	2	0.77211	1.215
m00342r	13,16,19-docosatrienoylcarnitine	-0.039253	0.51566	2	0.77211	1.215
m01363r	arachidonyl-carnitine	-0.039253	0.51566	2	0.77211	1.215
m01723r	docosahexaenoylcarnitine	-0.039253	0.51566	2	0.77211	1.215
m01724r	docosanoylcarnitine	-0.039253	0.51566	2	0.77211	1.215
m01726r	docosenoylcarnitine(11)	-0.039253	0.51566	2	0.77211	1.215
m01727r	docosenoylcarnitine	-0.039253	0.51566	2	0.77211	1.215
m01729r	dodecanoylcarnitine	-0.039253	0.51566	2	0.77211	1.215
m01770r	eicosadienoylcarnitine	-0.039253	0.51566	2	0.77211	1.215
m01772r	eicosanoylcarnitine	-0.039253	0.51566	2	0.77211	1.215
m01774r	eicosatrienoylcarnitine	-0.039253	0.51566	2	0.77211	1.215
m01775r	eicosenoylcarnitine(11)	-0.039253	0.51566	2	0.77211	1.215
m01776r	eicosenoylcarnitine(7)	-0.039253	0.51566	2	0.77211	1.215
m01777r	eicosenoylcarnitine(9)	-0.039253	0.51566	2	0.77211	1.215
m01933r	gamma-linolenoylcarnitine	-0.039253	0.51566	2	0.77211	1.215
m02051r	heneicosanoylcarnitine	-0.039253	0.51566	2	0.77211	1.215
m02100r	heptadecanoylcarnitine	-0.039253	0.51566	2	0.77211	1.215
m02102r	heptadecenoylcarnitine(7)	-0.039253	0.51566	2	0.77211	1.215
m02103r	heptadecenoylcarnitine(8)	-0.039253	0.51566	2	0.77211	1.215
m02109r	hexacosanoylcarnitine	-0.039253	0.51566	2	0.77211	1.215
m02111r	hexacosenoylcarnitine	-0.039253	0.51566	2	0.77211	1.215
m02117r	hexadecenoylcarnitine(9)	-0.039253	0.51566	2	0.77211	1.215
m02348r	L-carnitine	-0.039253	0.51566	2	0.77211	1.215
m02388r	linoleic-carnitine	-0.039253	0.51566	2	0.77211	1.215
m02410r	L-oleoylcarnitine	-0.039253	0.51566	2	0.77211	1.215
m02411r	L-palmitoylcarnitine	-0.039253	0.51566	2	0.77211	1.215
m02611r	nonadecanoylcarnitine	-0.039253	0.51566	2	0.77211	1.215
m02634r	O-acetylcarnitine	-0.039253	0.51566	2	0.77211	1.215
m02636r	ocosatetraenoylcarnitine	-0.039253	0.51566	2	0.77211	1.215
m02637r	octadecatrienoylcarnitine	-0.039253	0.51566	2	0.77211	1.215
m02638r	octadecenoylcarnitine(11)	-0.039253	0.51566	2	0.77211	1.215
m02639r	octadecenoylcarnitine(5)	-0.039253	0.51566	2	0.77211	1.215
m02640r	octadecenoylcarnitine(7)	-0.039253	0.51566	2	0.77211	1.215
m02676r	palmitoleoyl-carnitine	-0.039253	0.51566	2	0.77211	1.215
m02688r	pentadecanoylcarnitine	-0.039253	0.51566	2	0.77211	1.215
m02940r	stearoylcarnitine	-0.039253	0.51566	2	0.77211	1.215
m02970r	tetracosanoylcarnitine	-0.039253	0.51566	2	0.77211	1.215
m02973r	tetradecanoylcarnitine	-0.039253	0.51566	2	0.77211	1.215
m02974r	tetradecenoylcarnitine(5)	-0.039253	0.51566	2	0.77211	1.215
m02975r	tetradecenoylcarnitine(7)	-0.039253	0.51566	2	0.77211	1.215
m02976r	tetradecenoylcarnitine(9)	-0.039253	0.51566	2	0.77211	1.215
m03046r	tricosanoylcarnitine	-0.039253	0.51566	2	0.77211	1.215
m03049r	tridecanoylcarnitine	-0.039253	0.51566	2	0.77211	1.215
m01843c	fructose-2,6-bisphosphate	-0.040285	0.51607	1	0.7628	0
m00726c	3,4-dihydroxymandelaldehyde	-0.043699	0.51743	1	0.75815	0
m00818c	3-methoxy-4-hydroxyphenylacetaldehyde	-0.043699	0.51743	1	0.75815	0
m00820c	3-methoxy-4-hydroxyphenylglycolaldehyde	-0.043699	0.51743	1	0.75815	0
m00821c	3-methoxytyramine	-0.043699	0.51743	1	0.75815	0
m00947c	4,6-dihydroxyquinoline	-0.043699	0.51743	1	0.75815	0
m01105c	5-hydroxykynurenamine	-0.043699	0.51743	1	0.75815	0
m02407c	L-metanephrine	-0.043699	0.51743	1	0.75815	0
m02476c	methylimidazole-acetaldehyde	-0.043699	0.51743	1	0.75815	0
m02601c	N-methylhistamine	-0.043699	0.51743	1	0.75815	0
m02622c	normetanephrine	-0.043699	0.51743	1	0.75815	0
m00205l	[protein]-L-serine	-0.050223	0.52003	1	0.74926	0
m02054l	heparan sulfate proteoglycan	-0.050223	0.52003	1	0.74926	0
m02080l	heparan sulfate, free chain	-0.050223	0.52003	1	0.74926	0
m02027c	GSSG	-0.060536	0.52414	12	0.78892	1.4097
m01813c	fatty acid-LD-TG1 pool	-0.063906	0.52548	11	0.787	0.90104
m01290c	adrenaline	-0.065124	0.52596	2	0.74707	0.015675
m02617c	noradrenaline	-0.065124	0.52596	2	0.74707	0.015675
m03130m	UTP	-0.066	0.52631	2	0.74622	0.93631
m02674p	palmitate	-0.066645	0.52657	3	0.7625	1.0828
m02043c	H2S2O3	-0.074188	0.52957	1	0.7166	0
m02145c	hydrogen-cyanide	-0.074188	0.52957	1	0.7166	0
m02145m	hydrogen-cyanide	-0.074188	0.52957	1	0.7166	0
m02949m	sulfite	-0.074188	0.52957	1	0.7166	0
m02986m	thiocyanate	-0.074188	0.52957	1	0.7166	0
m02991c	thiosulfate	-0.074188	0.52957	1	0.7166	0
m02991m	thiosulfate	-0.074188	0.52957	1	0.7166	0
m02403m	L-lactate	-0.074651	0.52975	2	0.73785	0.22332
m02481c	methylthioribose-1p	-0.074901	0.52985	1	0.71563	0
m02910c	S-methyl-5-thio-D-ribulose-1-phosphate	-0.074901	0.52985	1	0.71563	0
m02929c	sphingosine	-0.080222	0.53197	13	0.78289	1.1265
m01638s	D-alanine	-0.084398	0.53363	2	0.72841	1.7108
m01450c	cholesterol	-0.094522	0.53765	16	0.78314	1.3689
m01910l	galactose	-0.094592	0.53768	6	0.76048	1.2865
m00219c	[pyruvate dehydrogenase (acetyl transferring)]	-0.098929	0.5394	1	0.68288	0
m00220c	[pyruvate dehydrogenase (acetyl transferring)]-phosphate	-0.098929	0.5394	1	0.68288	0
m01288c	ADP-ribose	-0.10244	0.5408	3	0.7342	2.0771
m00243c	1,2-dihydronaphthalene-1,2-diol	-0.10348	0.54121	4	0.74281	0.87428
m00929c	4-(methylnitrosamino)-1-(3-pyridyl)-1-butanol	-0.10348	0.54121	4	0.74281	0.87428
m02557c	naphthalene-1,2-diol	-0.10348	0.54121	4	0.74281	0.87428
m01430g	ceramide pool	-0.10954	0.54361	7	0.75673	0.93195
m03145c	vitamin K	-0.11253	0.5448	2	0.70118	0.31465
m01261p	acetyl-CoA	-0.11344	0.54516	3	0.72549	1.4208
m02871n	SAH	-0.1146	0.54562	18	0.77607	0.87948
m02877n	SAM	-0.1146	0.54562	18	0.77607	0.87948
m03000g	Tn-antigen	-0.11929	0.54748	5	0.74215	1.2571
m00914c	3-phosphonooxypyruvate	-0.12022	0.54785	1	0.65386	0
m01100c	5-formyl-THF	-0.12366	0.54921	3	0.71741	1.3973
m01948g	GDP	-0.12824	0.55102	4	0.72592	0.51286
m01005c	4-hydroxyphenylpyruvate	-0.12867	0.55119	3	0.71345	1.3545
m02725c	phenylpyruvate	-0.12867	0.55119	3	0.71345	1.3545
m00131c	(9Z,12Z,15Z,18Z)-tetracosatetraenoyl-CoA	-0.13012	0.55176	10	0.75729	1.8408
m00317c	12,15,18,21-tetracosatetraenoyl-CoA	-0.13012	0.55176	10	0.75729	1.8408
m02110c	hexacosanoyl-CoA	-0.13012	0.55176	10	0.75729	1.8408
m02112c	hexacosenoyl-CoA	-0.13012	0.55176	10	0.75729	1.8408
m03047c	tricosanoyl-CoA	-0.13012	0.55176	10	0.75729	1.8408
m01833r	formate	-0.13328	0.55301	3	0.7098	2.0226
m00123c	(8Z,11Z)-eicosadienoyl-CoA	-0.13393	0.55327	10	0.75564	1.8401
m00240c	1,2-diacylglycerol-LD-TAG pool	-0.13436	0.55344	29	0.77919	1.2283
m01802c	FAD	-0.13546	0.55388	8	0.74573	1.3147
m02870c	S-adenosylmethioninamine	-0.1375	0.55468	3	0.70647	1.5912
m02339c	L-arginyl-protein	-0.13924	0.55537	1	0.62794	0
m02040m	H2O	-0.13974	0.55557	147	0.79748	1.5099
m01780r	em2emgacpail_prot heparan sulfate	-0.14323	0.55695	2	0.67146	0.67759
m02001r	glycophosphatidylinositol-(GPI)-anchored-protein-precursor	-0.14323	0.55695	2	0.67146	0.67759
m02021r	gpi_prot heparan sulfate	-0.14323	0.55695	2	0.67146	0.67759
m02022r	gpi_sig	-0.14323	0.55695	2	0.67146	0.67759
m02434r	m3gacpail_prot heparan sulfate	-0.14323	0.55695	2	0.67146	0.67759
m02462r	mem2emgacpail_prot heparan sulfate	-0.14323	0.55695	2	0.67146	0.67759
m03060c	tRNA containing 6-isopentenyladenosine	-0.14425	0.55735	1	0.62112	0
m02336c	lanosterol	-0.14494	0.55762	2	0.66981	1.2763
m01713c	dithiothreitol	-0.14607	0.55807	2	0.66872	0.26874
m02664c	oxidized dithiothreitol	-0.14607	0.55807	2	0.66872	0.26874
m02734c	phosphatidylinositol-3,4,5-trisphosphate	-0.14696	0.55842	18	0.76557	1.5287
m00534c	1-lyso-2-arachidonoyl-phosphatidate	-0.15379	0.56111	7	0.73387	1.1386
m00628c	2-acyl-1-alkyl-sn-glycero-3-phosphate	-0.15379	0.56111	7	0.73387	1.1386
m00635c	2-arachidonoylglycerol	-0.15379	0.56111	7	0.73387	1.1386
m01431c	ceramide-1P pool	-0.15379	0.56111	7	0.73387	1.1386
m00670m	2-oxoadipate	-0.15623	0.56208	1	0.60479	0
m01701m	dihydrolipoamide	-0.15623	0.56208	1	0.60479	0
m01977m	glutaryl-CoA	-0.15623	0.56208	1	0.60479	0
m02899m	S-glutaryldihydrolipoamide	-0.15623	0.56208	1	0.60479	0
m02934m	S-succinyldihydrolipoamide	-0.15623	0.56208	1	0.60479	0
m02770m	proline	-0.15897	0.56315	1	0.60106	0
m03037c	trans-4-hydroxy-L-proline	-0.15897	0.56315	1	0.60106	0
m03037m	trans-4-hydroxy-L-proline	-0.15897	0.56315	1	0.60106	0
m02733c	phosphatidate-LD-TAG pool	-0.15909	0.5632	13	0.75297	1.2497
m01946c	GD2	-0.16119	0.56403	1	0.59803	0
m01946g	GD2	-0.16119	0.56403	1	0.59803	0
m01947c	GD3	-0.16119	0.56403	1	0.59803	0
m01947g	GD3	-0.16119	0.56403	1	0.59803	0
m02011g	GM2	-0.16119	0.56403	1	0.59803	0
m02032c	GT2	-0.16119	0.56403	1	0.59803	0
m02032g	GT2	-0.16119	0.56403	1	0.59803	0
m02033c	GT3	-0.16119	0.56403	1	0.59803	0
m02033g	GT3	-0.16119	0.56403	1	0.59803	0
m03110c	UDP-N-acetyl-D-galactosamine	-0.16119	0.56403	1	0.59803	0
m02574c	N-formimino-L-glutamate	-0.16317	0.56481	2	0.65217	0.30006
m01268c	activation-ppara	-0.17129	0.568	13	0.74834	1.4075
m01511c	cholesterol-STAR	-0.17458	0.5693	4	0.69432	2.5057
m02935c	STAR	-0.17458	0.5693	4	0.69432	2.5057
m02532c	N-acetyl-L-aspartate	-0.17574	0.56975	2	0.64	1.3293
m03197c	N-Acetylaspartylglutamate	-0.17574	0.56975	2	0.64	1.3293
m03198c	N-Acetylaspartylglutamylglutamate	-0.17574	0.56975	2	0.64	1.3293
m00377c	15(S)-HETE	-0.17639	0.57001	4	0.69309	0.76594
m02450s	maltose	-0.18401	0.573	2	0.63199	0.61743
m01905c	GA2	-0.18594	0.57375	7	0.71725	1.439
m02011c	GM2	-0.18594	0.57375	7	0.71725	1.439
m01972c	glucosylceramide pool	-0.18646	0.57396	4	0.68623	1.4274
m02927c	sphinganine	-0.18725	0.57427	12	0.73891	1.1055
m02803c	protoporphyrin	-0.18843	0.57473	1	0.56091	0
m02803m	protoporphyrin	-0.18843	0.57473	1	0.56091	0
m02804c	protoporphyrinogen IX	-0.18843	0.57473	1	0.56091	0
m02804m	protoporphyrinogen IX	-0.18843	0.57473	1	0.56091	0
m02834r	retinol	-0.18859	0.57479	3	0.66607	1.0597
m01972s	glucosylceramide pool	-0.19367	0.57678	2	0.62264	0.46082
m01655s	dehydroascorbic acid	-0.19637	0.57784	2	0.62003	0.63434
m02453s	mannose	-0.19637	0.57784	2	0.62003	0.63434
m01317c	alpha tubulin	-0.19834	0.57861	2	0.61812	1.4407
m01676c	detyrosinated alpha-tubulin	-0.19834	0.57861	2	0.61812	1.4407
m03085c	tRNA-pseudouridine	-0.20039	0.57941	1	0.54461	0
m03087c	tRNA-uridine	-0.20039	0.57941	1	0.54461	0
m00292c	11-cis-retinyl-palmitate	-0.20055	0.57948	2	0.61598	0.80836
m00535c	1-lysolecithin pool	-0.20055	0.57948	2	0.61598	0.80836
m00096c	(5)ppPur-mRNA	-0.2015	0.57985	1	0.5431	0
m01129c	5-phosphopolynucleotide	-0.2015	0.57985	1	0.5431	0
m01864c	G(5)pppR-RNA	-0.2015	0.57985	1	0.5431	0
m02755c	polynucleotide	-0.2015	0.57985	1	0.5431	0
m01966c	glucose-1,6-bisphosphate	-0.20595	0.58158	1	0.53704	0
m02738g	phosphocholine	-0.21061	0.58341	1	0.53068	0
m02908g	SM pool	-0.21061	0.58341	1	0.53068	0
m01451c	cholesterol-ester pool	-0.21777	0.5862	8	0.70615	0.90737
m02392c	lipid droplet	-0.21777	0.5862	8	0.70615	0.90737
m01974s	glutamate	-0.22587	0.58935	6	0.68712	1.1102
m01412c	butyryl-CoA	-0.23084	0.59128	8	0.69986	1.6576
m00014p	(13E)-tetranor-16-carboxy-LTE4	-0.23451	0.5927	1	0.49812	0
m00015p	(13E)-tetranor-16-oxo-16-CoA-LTE4	-0.23451	0.5927	1	0.49812	0
m00421m	18-CoA-18-oxo-dinor-LTB4	-0.23451	0.5927	1	0.49812	0
m00421p	18-CoA-18-oxo-dinor-LTB4	-0.23451	0.5927	1	0.49812	0
m00425p	18-COOH-LTE4	-0.23451	0.5927	1	0.49812	0
m00687m	3(S),10(R)-OH-octadeca-6-trans-4,12-cis-trienoate	-0.23451	0.5927	1	0.49812	0
m00687p	3(S),10(R)-OH-octadeca-6-trans-4,12-cis-trienoate	-0.23451	0.5927	1	0.49812	0
m00688m	3(S),10(R)-OH-octadeca-6-trans-4,12-cis-trienoyl-CoA	-0.23451	0.5927	1	0.49812	0
m00688p	3(S),10(R)-OH-octadeca-6-trans-4,12-cis-trienoyl-CoA	-0.23451	0.5927	1	0.49812	0
m00835m	3-oxo-10(R)-hydroxy-octadeca-(6E,8E,12Z)-trienoate	-0.23451	0.5927	1	0.49812	0
m00835p	3-oxo-10(R)-hydroxy-octadeca-(6E,8E,12Z)-trienoate	-0.23451	0.5927	1	0.49812	0
m00836m	3-oxo-10(R)-hydroxy-octadeca-(6E,8E,12Z)-trienoyl-CoA	-0.23451	0.5927	1	0.49812	0
m00836p	3-oxo-10(R)-hydroxy-octadeca-(6E,8E,12Z)-trienoyl-CoA	-0.23451	0.5927	1	0.49812	0
m00837m	3-oxo-10(S)-hydroxy-octadeca-(6E,8E,12Z)-trienoate	-0.23451	0.5927	1	0.49812	0
m00837p	3-oxo-10(S)-hydroxy-octadeca-(6E,8E,12Z)-trienoate	-0.23451	0.5927	1	0.49812	0
m00838m	3-oxo-10(S)-hydroxy-octadeca-(6E,8E,12Z)-trienoyl-CoA	-0.23451	0.5927	1	0.49812	0
m00838p	3-oxo-10(S)-hydroxy-octadeca-(6E,8E,12Z)-trienoyl-CoA	-0.23451	0.5927	1	0.49812	0
m01434p	chenodeoxycholoyl-CoA	-0.23451	0.5927	1	0.49812	0
m01435p	chenodiol	-0.23451	0.5927	1	0.49812	0
m02649m	omega-carboxy-trinor-LTB4	-0.23451	0.5927	1	0.49812	0
m02649p	omega-carboxy-trinor-LTB4	-0.23451	0.5927	1	0.49812	0
m02650p	omega-COOH-dinor-LTE4-CoA	-0.23451	0.5927	1	0.49812	0
m02772p	propanoate	-0.23451	0.5927	1	0.49812	0
m02554n	NADP+	-0.24216	0.59567	4	0.64824	1.4902
m03110g	UDP-N-acetyl-D-galactosamine	-0.24615	0.59722	6	0.67579	1.1473
m03144c	vitamin K epoxide	-0.24876	0.59823	1	0.47869	0
m02147s	hydroxide	-0.25835	0.60193	2	0.56003	1.5279
m00113c	(6Z,9Z,12Z,15Z,18Z,21Z)-tetracosahexaenoyl-CoA	-0.26075	0.60286	10	0.70065	1.8042
m02554r	NADP+	-0.26146	0.60313	11	0.70549	1.3633
m02555r	NADPH	-0.26146	0.60313	11	0.70549	1.3633
m01630m	cytidine	-0.2664	0.60504	1	0.45465	0
m01666s	deoxyadenosine	-0.2664	0.60504	1	0.45465	0
m01668n	deoxycytidine	-0.2664	0.60504	1	0.45465	0
m01668s	deoxycytidine	-0.2664	0.60504	1	0.45465	0
m01669s	deoxyguanosine	-0.2664	0.60504	1	0.45465	0
m01671s	deoxyinosine	-0.2664	0.60504	1	0.45465	0
m01673s	deoxyuridine	-0.2664	0.60504	1	0.45465	0
m02038m	guanosine	-0.2664	0.60504	1	0.45465	0
m02170s	inosine	-0.2664	0.60504	1	0.45465	0
m02996s	thymidine	-0.2664	0.60504	1	0.45465	0
m02554m	NADP+	-0.26813	0.6057	26	0.74246	1.3713
m01307c	alanine	-0.27285	0.60752	18	0.7247	1.319
m02348p	L-carnitine	-0.27343	0.60774	4	0.62692	2.1348
m00759c	3alpha-hydroxy-5alpha-pregnan-20-one	-0.27344	0.60774	3	0.59896	1.0111
m01064c	5alpha-androstane-3,17-dione	-0.27344	0.60774	3	0.59896	1.0111
m01064r	5alpha-androstane-3,17-dione	-0.27344	0.60774	3	0.59896	1.0111
m01072c	5alpha-pregnane-3,20-dione	-0.27344	0.60774	3	0.59896	1.0111
m01078c	5beta-cholestan-3alpha,7alpha,12alpha-triol	-0.27344	0.60774	3	0.59896	1.0111
m01095c	5beta-cholestane-3alpha,7alpha-diol	-0.27344	0.60774	3	0.59896	1.0111
m01177c	7alpha,12alpha-dihydroxy-5beta-cholestan-3-one	-0.27344	0.60774	3	0.59896	1.0111
m01181c	7alpha-hydroxy-5beta-cholestan-3-one	-0.27344	0.60774	3	0.59896	1.0111
m01338c	androsterone	-0.27344	0.60774	3	0.59896	1.0111
m02845r	ribose-5-phosphate	-0.27549	0.60853	1	0.44226	0
m02846c	ribulose-5-phosphate	-0.27549	0.60853	1	0.44226	0
m02846r	ribulose-5-phosphate	-0.27549	0.60853	1	0.44226	0
m01099c	5-formiminotetrahydrofolate	-0.27716	0.60917	1	0.44	0
m02886c	selenide	-0.28097	0.61063	6	0.65633	1.2253
m00136c	(ADP-D-ribosyl)n+1-acceptor	-0.28256	0.61124	6	0.65544	1.5477
m00137c	(ADP-D-ribosyl)n-acceptor	-0.28256	0.61124	6	0.65544	1.5477
m01592c	CMP-N-acetylneuraminate	-0.28363	0.61165	7	0.66678	1.5167
m02586c	nicotinate	-0.2845	0.61198	1	0.42999	0
m02844c	ribose-1-phosphate	-0.2845	0.61198	1	0.42999	0
m03148c	xanthine	-0.2845	0.61198	1	0.42999	0
m02039m	H+	-0.28535	0.61231	216	0.78681	1.3593
m02983c	thiamin-P	-0.29159	0.6147	2	0.52786	1.4824
m02127n	histone-L-lysine	-0.29868	0.61741	17	0.71239	0.8627
m02129n	histone-N6-methyl-L-lysine	-0.29868	0.61741	17	0.71239	0.8627
m02439m	malate	-0.29932	0.61765	2	0.52038	0.79965
m02597g	nm2masn	-0.30216	0.61873	1	0.40592	0
m03103m	ubiquinone	-0.30317	0.61912	46	0.75118	0.97293
m02783c	prostaglandin D2	-0.3079	0.62092	2	0.51207	0.7446
m00006c	(11Z)-docosenoyl-CoA	-0.30829	0.62107	9	0.67225	1.9316
m00023c	(13Z,16Z)-docosadienoyl-CoA	-0.30829	0.62107	9	0.67225	1.9316
m00264c	10,13,16-docosatrienoyl-CoA	-0.30829	0.62107	9	0.67225	1.9316
m00343c	13,16,19-docosatrienoyl-CoA	-0.30829	0.62107	9	0.67225	1.9316
m01991c	glycogenin G4G4	-0.315	0.62362	1	0.38843	0
m01992c	glycogenin G4G7	-0.315	0.62362	1	0.38843	0
m01993c	glycogenin G7	-0.315	0.62362	1	0.38843	0
m01365c	arginine	-0.32094	0.62587	9	0.66648	1.7619
m02770c	proline	-0.32253	0.62647	11	0.68029	1.4061
m02928c	sphinganine-1-phosphate	-0.32383	0.62697	6	0.63238	1.1633
m02930c	sphingosine-1-phosphate	-0.32383	0.62697	6	0.63238	1.1633
m01513c	choline	-0.32508	0.62744	8	0.65454	0.71838
m01910c	galactose	-0.3259	0.62775	8	0.65414	0.8051
m00163c	(R)-4-phosphopantothenoyl-cysteine	-0.33663	0.6318	4	0.58383	1.7688
m00163m	(R)-4-phosphopantothenoyl-cysteine	-0.33663	0.6318	4	0.58383	1.7688
m01636c	D-4-phosphopantothenate	-0.33663	0.6318	4	0.58383	1.7688
m02623m	N-pantothenoylcysteine	-0.33663	0.6318	4	0.58383	1.7688
m02679m	pantetheine	-0.33663	0.6318	4	0.58383	1.7688
m02680c	pantothenate	-0.33663	0.6318	4	0.58383	1.7688
m02453c	mannose	-0.33678	0.63186	4	0.58373	1.6183
m02759p	PPi	-0.33813	0.63237	6	0.62439	1.5612
m02759r	PPi	-0.33813	0.63237	6	0.62439	1.5612
m02409c	L-octanoylcarnitine	-0.33924	0.63279	2	0.48173	3.4802
m02443c	malonyl-carnitin	-0.33924	0.63279	2	0.48173	3.4802
m02443p	malonyl-carnitin	-0.33924	0.63279	2	0.48173	3.4802
m02444p	malonyl-CoA	-0.33924	0.63279	2	0.48173	3.4802
m02635c	O-butanoylcarnitine	-0.33924	0.63279	2	0.48173	3.4802
m02657c	O-propanoylcarnitine	-0.33924	0.63279	2	0.48173	3.4802
m02751r	Pi	-0.3415	0.63364	11	0.67246	1.3853
m02328c	LacCer pool	-0.34347	0.63438	7	0.63587	1.4426
m00025c	(15Z)-tetracosenoyl-CoA	-0.34459	0.6348	13	0.68259	1.6544
m02971c	tetracosanoyl-CoA	-0.34459	0.6348	13	0.68259	1.6544
m01830c	folate	-0.34544	0.63512	2	0.47573	1.4087
m01611g	core 6	-0.34576	0.63524	1	0.34651	0
m00125c	(8Z,11Z,14Z,17Z)-eicosatetraenoyl-CoA	-0.34794	0.63606	13	0.68132	1.6537
m01697c	dihomo-gamma-linolenoyl-CoA	-0.34794	0.63606	13	0.68132	1.6537
m02751s	Pi	-0.34837	0.63622	19	0.70449	1.5922
m00321c	12-hetre	-0.35161	0.63743	1	0.33854	0
m01018c	4-N-(n-acetyl-D-glucosaminyl)-protein	-0.35377	0.63824	1	0.33559	0
m02521c	N-acetyl-beta-D-glucosaminylamine	-0.35377	0.63824	1	0.33559	0
m02702c	peptide-L-aspartate	-0.35377	0.63824	1	0.33559	0
m01910s	galactose	-0.35806	0.63985	6	0.61325	0.55121
m01412m	butyryl-CoA	-0.36254	0.64153	7	0.62601	1.1492
m02133c	homocysteine	-0.36919	0.64401	3	0.52324	0.75218
m01982c	glycerate	-0.37034	0.64444	2	0.45163	0.6281
m01998c	glycolate	-0.37034	0.64444	2	0.45163	0.6281
m01998m	glycolate	-0.37034	0.64444	2	0.45163	0.6281
m03171n	N6-acetyl-L-lysine	-0.37592	0.64651	8	0.63009	1.5087
m03172n	acetylated histone	-0.37592	0.64651	8	0.63009	1.5087
m03173n	deacetylated histone	-0.37592	0.64651	8	0.63009	1.5087
m02724s	phenylalanine	-0.37632	0.64666	7	0.61889	1.6535
m01968r	glucose-6-phosphate	-0.37718	0.64698	2	0.44501	0.27914
m02036c	guanidinoacetate	-0.3772	0.64699	2	0.44499	0.46392
m02381c	L-hydroxylysine	-0.37795	0.64727	2	0.44426	0.58879
m02768c	procollagen-L-lysine	-0.37795	0.64727	2	0.44426	0.58879
m01371s	ATP	-0.37836	0.64742	3	0.51599	2.0606
m02161s	IDP	-0.37836	0.64742	3	0.51599	2.0606
m02167s	IMP	-0.37836	0.64742	3	0.51599	2.0606
m03106s	UDP	-0.37836	0.64742	3	0.51599	2.0606
m00810s	3-keto-beta-D-galactose	-0.38223	0.64886	1	0.2968	0
m00812s	3-ketolactose	-0.38223	0.64886	1	0.2968	0
m01972l	glucosylceramide pool	-0.38223	0.64886	1	0.2968	0
m02008l	GM1	-0.38223	0.64886	1	0.2968	0
m02011l	GM2	-0.38223	0.64886	1	0.2968	0
m02328s	LacCer pool	-0.38223	0.64886	1	0.2968	0
m02332s	lactose	-0.38223	0.64886	1	0.2968	0
m02333s	lactose-6-phosphate	-0.38223	0.64886	1	0.2968	0
m02486m	mitooxidized thioredoxin	-0.38284	0.64908	4	0.55232	1.3476
m02487m	mitothioredoxin	-0.38284	0.64908	4	0.55232	1.3476
m02666m	oxidized thioredoxin	-0.38284	0.64908	4	0.55232	1.3476
m02990m	thioredoxin	-0.38284	0.64908	4	0.55232	1.3476
m01285r	ADP	-0.3853	0.64999	5	0.57974	0.55019
m02482c	Mg2+	-0.39029	0.65184	1	0.28581	0
m02482s	Mg2+	-0.39029	0.65184	1	0.28581	0
m01623n	CTP	-0.39234	0.65259	3	0.50494	1.6575
m01646c	deamido-NAD	-0.39252	0.65266	3	0.50479	1.3382
m00627c	2-acyl-1-(1-alkenyl)-sn-glycero-3-phosphate	-0.39596	0.65393	2	0.42684	0.30131
m01513g	choline	-0.39596	0.65393	2	0.42684	0.30131
m01513r	choline	-0.39596	0.65393	2	0.42684	0.30131
m02684g	PC-LD pool	-0.39596	0.65393	2	0.42684	0.30131
m02728g	phosphatidate-LD-PC pool	-0.39596	0.65393	2	0.42684	0.30131
m02728r	phosphatidate-LD-PC pool	-0.39596	0.65393	2	0.42684	0.30131
m00766c	3-carboxy-alpha-chromanol	-0.40142	0.65594	1	0.27065	0
m01321c	alpha-CEHC-glucuronide	-0.40142	0.65594	1	0.27065	0
m01521l	chondroitin sulfate A (GalNAc4S-GlcA), degradation product 3	-0.40142	0.65594	1	0.27065	0
m01546l	chondroitin sulfate D (GlcNAc6S-GlcA2S), degradation product 3	-0.40142	0.65594	1	0.27065	0
m01923c	gamma-carboxyethyl-hydroxychroman	-0.40142	0.65594	1	0.27065	0
m01924c	gamma-CEHC-glucuronide	-0.40142	0.65594	1	0.27065	0
m02056l	heparan sulfate, degradation product 10	-0.40142	0.65594	1	0.27065	0
m02079l	heparan sulfate, degradation product 9	-0.40142	0.65594	1	0.27065	0
m02141l	hyaluronate	-0.40142	0.65594	1	0.27065	0
m02015c	GM3	-0.4022	0.65623	5	0.56942	1.6427
m01872g	G00032	-0.40786	0.65831	1	0.26187	0
m01960c	globotriaosylceramide	-0.40898	0.65872	4	0.53449	1.1909
m02187c	isopentenyl-pPP	-0.41007	0.65912	3	0.49091	1.3283
m01950g	GDP-L-fucose	-0.41063	0.65933	2	0.41264	0.29398
m03034m	trans-3-cis-8,11,14-eicosatetraenoyl-CoA	-0.41256	0.66004	3	0.48894	1.0601
m01285g	ADP	-0.41854	0.66222	4	0.52798	0.6211
m01268r	activation-ppara	-0.42288	0.66381	1	0.24141	0
m02764c	presqualene-PP	-0.42288	0.66381	1	0.24141	0
m01256c	acetone	-0.43645	0.66874	2	0.38765	1.1061
m01997c	glycolaldehyde	-0.437	0.66894	2	0.38711	0.71934
m01517g	chondroitin sulfate A (GalNAc4S-GlcA) proteoglycan	-0.43841	0.66945	1	0.22025	0
m01518g	chondroitin sulfate A (GalNAc4S-GlcA), B (IdoA2S-GalNAc4S), and E (GalNAc4,6diS-GlcA), precursor 1	-0.43841	0.66945	1	0.22025	0
m01530g	chondroitin sulfate B (IdoA2S-GalNAc4S), precursor 4	-0.43841	0.66945	1	0.22025	0
m01566g	chondroitin sulfate E (GalNAc4,6diS-GlcA), precursor 5a	-0.43841	0.66945	1	0.22025	0
m01259c	acetylcarnosine	-0.43942	0.66982	4	0.51374	1.6133
m02738c	phosphocholine	-0.44077	0.67031	5	0.54586	1.1361
m00110c	(6Z,9Z,12Z,15Z,18Z)-tetracosapentaenoyl-CoA	-0.44221	0.67083	9	0.61116	1.89
m00918c	3-sulfinoalanine	-0.44308	0.67115	2	0.38122	0.57391
m02832c	retinal	-0.44396	0.67146	4	0.51065	0.91936
m02832r	retinal	-0.44396	0.67146	4	0.51065	0.91936
m00101c	(5Z,8Z,11Z)-eicosatrienoyl-CoA	-0.44623	0.67229	9	0.60932	1.889
m00204n	[protein]-L-lysine	-0.44686	0.67251	16	0.66286	0.86568
m00211n	[protein]-N6,N6,N6-trimethyl-L-lysine	-0.44686	0.67251	16	0.66286	0.86568
m00212n	[protein]-N6,N6-dimethyl-L-lysine	-0.44686	0.67251	16	0.66286	0.86568
m00523c	1D-myo-inositol-1,3,4,6-tetrakisphosphate	-0.44813	0.67297	1	0.20699	0
m00527c	1D-myo-inositol-3,4,5,6-tetrakisphosphate	-0.44813	0.67297	1	0.20699	0
m01856g	fucfucgalacglcgalacglcgal14acglcgalgluside heparan sulfate	-0.44977	0.67356	1	0.20476	0
m01857g	fucgalacgalfucgalacglcgal14acglcgalgluside heparan sulfate	-0.44977	0.67356	1	0.20476	0
m01861g	fucosyl-galactosylgloboside	-0.44977	0.67356	1	0.20476	0
m01873c	G00038	-0.44977	0.67356	1	0.20476	0
m01876c	G00057	-0.44977	0.67356	1	0.20476	0
m01878c	G00073	-0.44977	0.67356	1	0.20476	0
m01879c	G00074	-0.44977	0.67356	1	0.20476	0
m01881c	G00079	-0.44977	0.67356	1	0.20476	0
m01907g	galacgalfuc12gal14acglcgalgluside heparan sulfate	-0.44977	0.67356	1	0.20476	0
m01908g	galacgalfucgalacglcgal14acglcgalgluside heparan sulfate	-0.44977	0.67356	1	0.20476	0
m01950c	GDP-L-fucose	-0.44977	0.67356	1	0.20476	0
[truncated: 1,518 more rows]
